# Supplementary material for: Proteomic analysis of Medulloblastoma reveals functional biology with translational potential
Source: Acta Neuropathol Commun. 2018 Jun 7;6:48. doi: 10.1186/s40478-018-0548-7 (PMC5992829; doi:10.1186/s40478-018-0548-7)
Supplement: Supplementary file 1 — Table S1. Clinical and tumor sample information. (XLSX 12 kb) [file 40478_2018_548_MOESM1_ESM.xlsx]

## Sheet: Sheet1
Tumor ID	Sunbgroup	Age	Metastasis stauts	Gender	Gene expression	Methylation	RNA/Protein Correlation	CNV/mRNA/Protein Correlation
cer849	Cerebellum	4.9y	N/A	F	HuGene2.0	Infinium MethylationEPIC BeadChip	-	-
cer855	Cerebellum	2.1y	N/A	M	HuGene2.0	Infinium MethylationEPIC BeadChip	-	-
cer859	Cerebellum	15y	N/A	F	HuGene2.0	Infinium MethylationEPIC BeadChip	-	-
cer860	Cerebellum	12.9y	N/A	M	HuGene2.0	Infinium MethylationEPIC BeadChip	-	-
cer865	Cerebellum	6.9y	N/A	M	HuGene2.0	Infinium MethylationEPIC BeadChip	-	-
CNMC541	Group 3	4.1y	M+	M	-	Infinium MethylationEPIC BeadChip	-	-
CNMC57	Group 3	2.8y	M+	M	HuGene2.0	Infinium MethylationEPIC BeadChip	√	√
CNMC673	Group 3	7.1y	M0	M	HuGene2.0	Infinium MethylationEPIC BeadChip	√	√
CNMC698	Group 3	2y	M0	M	HuGene2.0	Infinium MethylationEPIC BeadChip	√	√
CNMC732	Group 3	7y	M0	M	HuGene2.0	Infinium MethylationEPIC BeadChip	√	√
MB18	Group 3	13y	M0	F	HuGene1.1.st (GSM324067)	Infinium MethylationEPIC BeadChip	√	√
MB90	Group 3	1.6y	M0	M	HuGene1.1.st (GSM324067)	Infinium MethylationEPIC BeadChip	√	√
MB95	Group 3	3y	M0	M	HuGene1.1.st (GSM324067)	Infinium MethylationEPIC BeadChip	√	√
MDT1166	Group 3	7y	M0	F	U133A 2.0 (GSE37385)	Infinium MethylationEPIC BeadChip	√	√
MDT1219	Group 3	7y	-	-	HuGene2.0	Infinium MethylationEPIC BeadChip	√	√
CNMC56	Group 4	5.1y	M0	F	HuGene2.0	-	√	-
CNMC59	Group 4	7.3y	M0	M	HuGene2.0	Infinium MethylationEPIC BeadChip	√	√
CNMC605	Group 4	12y	M0	M	HuGene2.0	Infinium MethylationEPIC BeadChip	√	√
MB19	Group 4	13y	M0	F	HuGene1.1.st (GSM324067)	-	√	-
MB51	Group 4	7y	M0	M	HuGene1.1.st (GSM324067)	Infinium MethylationEPIC BeadChip	√	√
MB91	Group 4	15y	M+	M	HuGene1.1.st (GSM324067)	Infinium MethylationEPIC BeadChip	√	√
MDT1361	Group 4	4y	M+	M	U133A 2.0 (GSE37385)	Infinium MethylationEPIC BeadChip	√	√
MDT1365	Group 4	13y	M+	M	U133A 2.0 (GSE37385)	Infinium MethylationEPIC BeadChip	√	√
MDT1367	Group 4	8y	-	M	HuGene2.0	Infinium MethylationEPIC BeadChip	√	√
MDT223	Group 4	10y	M0	F	U133A 2.0 (GSE37385)	Infinium MethylationEPIC BeadChip	√	√
MDT530	Group 4	9y	M0	M	U133A 2.0 (GSE37385)	Infinium MethylationEPIC BeadChip	√	√
CNMC336	SHH	-	M0	F	HuGene2.0	Infinium MethylationEPIC BeadChip	√	√
CNMC498	SHH	2y	M0	F	HuGene2.0	Infinium MethylationEPIC BeadChip	√	√
CNMC789	SHH	4y	M0	F	HuGene2.0	Infinium MethylationEPIC BeadChip	√	√
MB37	SHH	1y	M0	F	HuGene1.1.st (GSM324067)	Infinium MethylationEPIC BeadChip	√	√
MB88	SHH	2y	M0	M	HuGene1.1.st (GSM324067)	Infinium MethylationEPIC BeadChip	√	√
MDT161	SHH	-	-	-	U133A 2.0 (GSE37385)	Infinium MethylationEPIC BeadChip	√	√
MDT2063	SHH	2y	M0	M	U133A 2.0 (GSE37385)	Infinium MethylationEPIC BeadChip	√	√
MDT2381	SHH	1y	M+	F	HuGene2.0	Infinium MethylationEPIC BeadChip	√	√
MDT3612	SHH	3y	M0	F	HuGene2.0	Infinium MethylationEPIC BeadChip	√	√
CNMC58	WNT	7y	M+	F	HuGene2.0	Infinium MethylationEPIC BeadChip	√	√
CNMC763	WNT	10y	M0	M	HuGene2.0	Infinium MethylationEPIC BeadChip	√	√
CNMC843	WNT	5y	M0	M	HuGene2.0	Infinium MethylationEPIC BeadChip	√	√
MB113	WNT	14y	M0	F	HuGene1.1.st (GSM324067)	-	√	-
MDT1380	WNT	9y	M0	M	HuGene2.0	Infinium MethylationEPIC BeadChip	√	√
MDT2955	WNT	-	-	-	HuGene2.0	Infinium MethylationEPIC BeadChip	√	√
