# Supplementary material for: Proteomic analysis of Medulloblastoma reveals functional biology with translational potential
Source: Acta Neuropathol Commun. 2018 Jun 7;6:48. doi: 10.1186/s40478-018-0548-7 (PMC5992829; doi:10.1186/s40478-018-0548-7)
Supplement: Supplementary file 2 — Table S2. Correlation between mRNA and Protein abundance. Column names legend. Gene: Gene name symbol, TumorID_Prot: Protein quantification value, TumorID_RNA: mRNA quantification value, corr: spearman correlation coefficient, p-value: spearman correlation coefficient p-value. (XLSX 2 mb) [file 40478_2018_548_MOESM2_ESM.xlsx]

## Sheet: Correlation mRNA-Protein All
Gene	CNMC763_Prot	MDT2955_Prot	CNMC58_Prot	MB113_Prot	MDT1380_Prot	CNMC843_Prot	CNMC336_Prot	MB88_Prot	MB37_Prot	CNMC498_Prot	MDT3612_Prot	MDT2063_Prot	MDT161_Prot	MDT2381_Prot	CNMC789_Prot	CNMC605_Prot	CNMC56_Prot	MB91_Prot	MDT530_Prot	CNMC59_Prot	MB19_Prot	MDT1367_Prot	MDT1365_Prot	MDT1361_Prot	MB51_Prot	MDT223_Prot	CNMC57_Prot	MB95_Prot	MB90_Prot	MDT1166_Prot	MDT1219_Prot	CNMC673_Prot	MB18_Prot	CNMC698_Prot	CNMC732_Prot	CNMC763_RNA	MDT2955_RNA	CNMC58_RNA	MB113_RNA	MDT1380_RNA	CNMC843_RNA	CNMC336_RNA	MB88_RNA	MB37_RNA	CNMC498_RNA	MDT3612_RNA	MDT2063_RNA	MDT161_RNA	MDT2381_RNA
AARS	0.921683	0.680532	0.744728	0.882891	0.714988	0.990578	1.20535	1.02848	0.823463	0.97562	1.00583	0.978769	0.837161	1.03792	1.09284	0.590819	1.33729	0.868249	0.721579	1.0799	0.674032	0.632101	0.970787	0.913182	0.365482	0.902202	0.555351	0.627229	0.839527	0.831469	0.650249	0.814819	0.817343	0.59077	0.150284	8.95454	8.90427	8.63902	9.00364	8.63548	8.28626	9.35657	8.53312	8.53331	9.41451	8.42676	8.77594	8.61567	8.5503
AASDHPPT	NA	0.587625	NA	NA	NA	NA	0.993542	NA	NA	NA	NA	NA	NA	NA	NA	NA	0.850078	0.978572	0.345961	0.748951	0.682314	NA	NA	0.790451	NA	NA	0.594014	0.653565	0.695395	0.469307	0.75317	NA	0.671821	NA	NA	8.32937	8.90984	8.77807	8.95936	8.76217	8.42207	8.81617	8.95513	9.11112	8.70343	7.95226	8.63479	8.72919	9.07345
ABCF1	NA	NA	NA	NA	0.144182	NA	0.472346	0.241946	0.370261	NA	0.369725	0.176535	0.221618	0.260738	0.362713	NA	0.275824	NA	0.348465	0.144461	0.257091	0.176392	0.235742	0.308177	0.214929	0.209653	0.436889	0.309641	0.368795	0.103566	0.312445	0.590532	0.298488	0.500008	NA	7.45886	7.51074	7.40034	7.09843	7.31458	7.23604	8.40254	7.9599	8.2135	7.67926	7.98692	7.47213	8.09064	7.86409
ABHD10	NA	1.48181	NA	NA	NA	NA	1.9394	1.32177	1.03779	NA	NA	NA	NA	NA	NA	NA	NA	1.02292	3.82675	NA	NA	NA	1.39274	2.42882	NA	NA	1.71812	NA	NA	3.61467	2.54534	NA	2.2594	NA	NA	7.60132	7.98313	7.7819	8.362	7.90796	7.67063	7.43146	7.34209	7.78443	7.92138	7.2882	7.24925	7.76511	7.8585
ABHD14B	NA	0.605034	NA	1.25382	0.724743	1.47506	0.417671	NA	NA	NA	0.204754	0.514787	0.426563	0.427131	0.523073	0.374266	0.517477	NA	0.388712	0.189861	NA	NA	NA	NA	2.04558	0.461711	0.499688	0.826791	NA	0.377045	2.38195	NA	NA	0.266959	NA	6.05106	5.87476	6.18055	6.35118	6.5925	5.67025	5.68662	4.76039	6.1889	5.44146	4.71817	5.46805	5.50901	5.62563
ABHD6	NA	1.14017	NA	NA	NA	NA	1.04194	NA	NA	NA	NA	NA	NA	NA	NA	NA	NA	NA	NA	0.331049	NA	NA	NA	NA	NA	NA	3.20624	1.48326	1.13496	NA	2.20578	1.52971	3.50042	1.83014	1.65525	6.8399	6.26379	6.85626	7.76319	6.48197	6.7325	6.94507	6.98337	7.99668	8.5867	6.96025	6.67841	6.03205	6.42723
ABRACL	NA	0.343734	NA	NA	NA	NA	0.831421	1.43165	NA	NA	NA	NA	NA	NA	NA	NA	3.88169	2.33913	2.3293	NA	NA	NA	NA	NA	1.01013	NA	0.281057	NA	NA	NA	NA	NA	NA	0.821355	2.84943	5.29409	5.24717	4.53861	3.56335	5.7725	5.32941	6.59697	6.32887	5.35076	4.98701	6.29666	5.68786	6.03511	6.77335
ACAA2	NA	NA	2.92077	1.19396	1.90851	1.82252	4.76907	NA	2.647	NA	2.53204	NA	3.66366	NA	3.27794	1.11438	NA	NA	0.933097	NA	NA	NA	NA	NA	0.576495	NA	2.64957	1.30046	NA	0.912659	3.07024	NA	1.68971	0.599772	NA	7.79159	8.09982	8.44625	7.58106	7.53834	7.87299	8.33293	7.10709	6.48196	5.99506	7.50056	7.27427	8.31766	7.67995
ACADM	NA	NA	NA	NA	NA	NA	1.12169	NA	2.05894	NA	1.94753	NA	NA	1.3824	0.692233	NA	NA	NA	0.712126	NA	NA	NA	NA	1.74734	NA	NA	1.88402	NA	NA	1.55296	NA	1.65824	NA	NA	NA	9.36897	9.55669	9.86774	9.48315	9.44103	9.64219	9.33217	9.59946	9.91439	9.63127	9.7198	9.42647	9.98904	9.27836
ACAT1	NA	0.537735	0.504135	0.702163	0.469588	0.885158	3.30418	0.601961	1.04813	1.08826	0.420255	0.832025	0.8387	1.01377	0.899983	1.1743	0.386052	0.93353	0.366998	0.735346	0.489117	0.701853	0.444622	0.79401	0.454923	0.485668	2.95254	1.42689	0.481068	0.548543	1.56903	0.631713	2.18623	0.455452	NA	5.50155	5.75797	5.46547	5.75316	5.33201	5.73728	6.69316	5.79814	6.16877	6.10137	5.53351	6.27439	6.24458	6.40842
ACAT2	NA	NA	NA	NA	NA	NA	NA	1.09068	NA	NA	0.964506	0.56427	1.09629	0.804653	0.793903	NA	0.799297	0.820143	NA	1.36318	NA	NA	NA	NA	0.492247	NA	NA	NA	NA	NA	0.547375	NA	0.465566	0.517679	NA	6.44278	6.87333	6.27453	5.80106	6.42796	5.82877	6.3032	7.50718	7.32685	6.61536	6.90032	6.89923	7.61212	7.03428
ACIN1	1.50195	2.19307	1.55166	NA	NA	NA	2.06479	1.7125	2.14211	0.948447	NA	NA	2.31027	0.95505	1.25777	NA	1.10769	1.42499	1.77373	0.657836	1.51201	2.15003	1.0698	2.04782	NA	1.64891	1.54205	1.70266	1.58536	2.36191	2.42161	3.68237	1.75364	2.70718	NA	8.06038	7.99733	7.77588	7.66017	7.62724	7.75622	8.26696	7.70708	8.32261	7.70343	8.11814	8.11216	7.57923	7.60925
ACLY	0.249594	1.3789	0.425889	0.198709	1.22854	0.424451	0.917286	0.454032	0.386589	0.206279	0.771709	0.126855	0.115823	0.43297	0.379885	NA	0.647538	0.198922	0.528289	0.44939	0.409866	0.244414	0.18962	0.225461	0.365543	0.76952	0.902752	0.832993	1.11646	0.134263	0.97446	1.8829	0.653041	0.971121	0.0617295	9.65597	10.8251	9.44065	8.70109	10.2668	9.07137	10.0647	9.30933	8.28525	7.92318	8.91447	8.63833	8.04899	9.40257
ACO1	NA	1.93742	NA	1.37444	NA	NA	1.08668	3.19353	NA	3.14511	2.5797	3.45235	4.39688	2.96637	2.74321	3.56506	5.32067	NA	3.90211	4.18846	4.50221	5.30684	3.59182	3.38367	NA	5.63349	3.57828	2.54709	2.64374	3.40962	1.75204	1.79804	3.90426	4.26175	NA	7.3349	7.31096	7.49128	7.3198	7.57613	7.34001	6.92651	7.92514	8.08261	8.62209	7.54659	7.27697	8.18215	7.79466
ACO2	0.713012	2.5724	2.34291	1.99697	1.93279	2.58583	1.20218	2.70592	1.76425	2.78462	2.10681	2.19628	3.92759	4.80331	2.50632	1.77412	1.81693	1.11734	6.5907	1.47411	2.75966	1.18756	1.66176	1.44908	0.576382	2.41493	2.1086	2.17889	1.89501	1.729	2.17733	3.54643	2.22826	2.71063	NA	8.45354	8.18661	8.11778	8.33811	7.90566	7.84302	8.22999	8.71549	8.56968	8.77765	7.99695	8.33004	8.72317	8.18561
ACOT7	NA	1.30044	NA	1.09969	NA	NA	NA	2.48676	NA	2.77859	2.28874	1.76467	1.19526	2.59498	NA	2.24316	NA	1.8205	0.597015	0.806712	1.44843	NA	NA	1.41955	NA	1.77944	NA	NA	0.870714	NA	NA	NA	0.702395	0.949668	NA	6.43981	6.37766	6.22235	6.3929	6.01157	6.60767	6.30596	6.57884	5.74038	6.55354	6.12326	6.36666	5.99664	6.35845
ACP1	NA	0.640608	NA	NA	NA	NA	1.31658	0.568531	1.13846	1.03528	NA	0.752839	NA	1.02905	0.998203	NA	NA	0.736106	0.715014	0.942397	NA	NA	NA	1.06481	NA	0.494927	0.684363	0.518616	1.09072	0.787441	0.912117	2.09808	0.907462	0.723091	NA	7.00373	7.46385	7.30865	7.10666	7.33371	6.9535	7.17099	7.24056	6.88194	6.96701	7.09597	7.232	7.4958	7.72218
ACSL3	NA	NA	NA	NA	NA	NA	0.690751	NA	NA	NA	NA	NA	NA	NA	NA	NA	NA	NA	0.631433	0.572213	0.494511	0.664982	NA	NA	NA	NA	1.384	1.38613	0.887924	2.66631	0.790078	NA	0.626095	NA	NA	8.267	8.23209	7.74315	8.08877	7.85324	7.65384	7.81408	8.13603	8.33434	8.67151	7.83703	8.01616	7.77545	8.21261
ACTA1	3.96336	1.02413	1.44584	1.07986	0.950922	1.04095	0.96132	1.13031	1.08018	1.89762	1.14333	1.69281	0.940482	1.125	1.18689	0.926998	1.27671	1.3334	1.44872	1.04269	1.53636	1.30578	4.07699	1.41928	1.70567	1.20787	1.12502	1.26079	1.04813	1.4927	2.21878	1.01857	0.897328	1.16637	2.95769	4.68279	4.33859	4.68015	4.57792	4.56957	4.41645	4.91805	5.4618	5.1553	4.19847	4.55433	4.86603	4.49692	6.52435
ACTC1	3.96336	1.02413	1.44584	1.07986	0.950922	1.04095	0.96132	1.13031	1.08018	1.89762	1.14333	1.69281	0.940482	1.125	1.18689	0.926998	1.27671	1.3334	1.44872	1.04269	1.53636	1.30578	4.07699	1.41928	1.70567	1.20787	1.12502	1.26079	1.04813	1.4927	2.21878	1.01857	0.897328	1.16637	2.95769	4.74064	4.6514	5.91684	5.83545	5.58474	4.44048	5.06777	4.38574	7.77236	3.80054	3.87274	7.22946	5.44874	8.44973
ACTN1	0.248283	0.266143	0.132065	0.189684	0.364691	0.227331	0.200338	0.280638	0.635527	0.153714	0.272225	0.216975	0.61354	0.25026	0.709011	0.123778	0.374189	0.189059	0.2243	0.177672	0.136354	0.246657	0.828541	0.141221	0.780176	0.171887	0.221135	0.25453	0.25778	0.253152	0.193163	0.196981	0.254028	0.170175	0.0907258	8.20791	7.26466	6.15369	7.83618	7.56377	7.44653	7.69639	6.81399	8.46375	7.37415	7.39497	7.26915	8.65617	6.71727
ACTN4	0.256986	0.433855	0.521075	0.247884	0.428979	0.403887	0.471399	0.387369	0.87811	0.274283	0.477404	0.416132	0.612668	0.336856	0.676455	0.126477	0.433534	0.213488	0.316223	0.222288	0.285638	0.364809	0.823929	0.184525	0.490969	0.257409	0.305848	0.370014	0.280614	0.324117	0.414033	0.348708	0.331051	0.194884	0.0858236	8.8966	8.32075	8.45882	7.70828	8.04121	8.88998	9.04271	7.87716	8.51337	8.44052	8.16537	8.53761	8.43329	7.69122
ACTR1A	NA	1.65474	1.41852	1.53466	1.66022	1.49177	1.49003	1.95953	NA	1.34422	1.45636	1.50568	1.28393	1.83335	1.10873	2.44768	1.92762	2.17926	1.67239	1.9678	2.28576	2.32585	1.74171	2.18567	0.701767	1.81547	1.03405	1.21125	2.04004	1.81715	1.26247	1.6285	1.31721	1.84469	1.59866	8.30688	8.6254	7.69821	7.94631	8.27043	7.51815	7.47925	8.40093	7.5793	8.14886	7.81078	7.90944	7.17753	7.68014
ACTR2	1.70033	0.811952	NA	NA	0.958242	1.02262	1.06394	0.972571	1.01138	0.853899	1.06828	1.22734	1.08162	1.07914	1.08433	1.08562	0.88058	1.54037	0.681537	1.00508	0.996016	NA	1.01653	0.840326	1.00613	0.814493	0.88739	0.713216	0.70321	0.901181	0.852628	NA	0.487528	0.727961	0.814814	9.20712	9.3126	9.26608	9.33785	9.33958	9.19335	8.5428	9.57374	8.58012	9.42583	9.14265	8.93762	9.42545	8.97798
ACTR3	1.16209	1.07721	NA	0.534197	0.897805	1.0415	0.687661	1.80001	1.43686	1.99468	1.47467	1.7315	0.979518	1.43643	1.50789	0.857706	1.50355	1.86134	0.793903	0.980296	1.2747	0.61908	1.12555	1.18438	0.701984	1.09055	0.927925	0.744676	1.06749	0.833167	0.715461	NA	0.515703	0.789321	0.296849	10.0909	10.3608	9.70372	9.75809	9.71597	9.81191	9.33777	10.5141	9.81904	9.62164	9.84688	10.0705	10.2692	9.7871
ACTR3B	1.16209	1.07721	NA	0.534197	0.897805	1.0415	0.687661	1.80001	1.43686	1.99468	1.47467	1.7315	0.979518	1.43643	1.50789	0.857706	1.50355	1.86134	0.793903	0.980296	1.2747	0.61908	1.12555	1.18438	0.701984	1.09055	0.927925	0.744676	1.06749	0.833167	0.715461	NA	0.515703	0.789321	0.296849	6.9047	6.64854	7.17872	6.81309	7.04363	6.92726	7.17598	6.77558	8.33208	7.66575	7.14429	7.28872	8.23271	6.66918
ACTR3C	1.16209	1.07721	NA	0.534197	0.897805	1.0415	0.687661	1.80001	1.43686	1.99468	1.47467	1.7315	0.979518	1.43643	1.50789	0.857706	1.50355	1.86134	0.793903	0.980296	1.2747	0.61908	1.12555	1.18438	0.701984	1.09055	0.927925	0.744676	1.06749	0.833167	0.715461	NA	0.515703	0.789321	0.296849	3.93887	4.67233	4.66605	4.38096	4.83464	4.49935	3.66763	3.50627	4.38096	5.3126	3.71827	3.61379	3.71924	4.19605
ADAR	NA	0.615713	0.691946	0.980296	NA	NA	0.793618	0.591049	0.864155	0.571461	0.938879	NA	NA	NA	NA	NA	0.465912	0.307144	0.589233	0.368987	0.63025	0.368814	0.499351	0.700128	NA	0.42171	0.971718	1.06105	1.17835	0.483739	1.58683	1.27465	0.802581	1.05172	NA	8.57015	8.60733	8.21961	8.43837	8.12477	8.28092	8.66734	8.69889	8.73582	8.4209	8.60447	8.47911	8.59748	8.80269
ADH5	NA	2.52261	NA	NA	2.07745	NA	2.89752	1.92741	2.26475	1.70085	2.3183	2.44057	2.7462	NA	NA	2.88048	2.97261	3.10009	2.81593	2.10433	2.09936	1.99049	3.11303	1.69603	NA	1.98397	2.7196	2.12139	2.07681	2.3071	2.76694	2.60437	1.6217	1.56708	NA	7.71984	8.19067	7.96485	7.74928	7.97562	7.39227	8.02921	7.83311	8.20187	6.72096	7.88829	7.58763	7.92778	7.72282
ADSL	NA	NA	NA	0.218451	NA	0.317209	NA	NA	0.428908	NA	0.55852	0.366899	0.377662	0.355467	NA	NA	NA	NA	NA	NA	NA	NA	NA	NA	NA	0.312562	0.276993	0.297782	0.504515	0.177324	0.43199	NA	0.232704	0.297891	NA	7.83375	7.9201	7.8743	7.6584	7.76057	7.42713	8.52593	7.46184	7.87821	6.87092	7.51841	7.7266	8.44045	8.30629
AFG3L2	NA	NA	0.949037	NA	NA	NA	2.21748	0.550085	1.11356	NA	0.946923	0.713725	0.903779	1.11704	1.19902	NA	0.63877	NA	2.05694	0.750976	NA	0.517357	NA	NA	NA	0.817557	0.908555	1.01691	0.810958	0.55196	1.87867	1.49316	1.3224	1.74571	NA	8.43757	8.36013	8.36479	8.41448	8.02747	7.95436	9.36002	8.26745	8.67153	8.7471	8.11345	8.19838	8.79184	8.52468
AGL	NA	NA	NA	NA	NA	NA	0.249903	0.267001	NA	NA	NA	NA	NA	NA	NA	NA	0.525152	NA	0.362404	0.224082	NA	NA	NA	NA	NA	NA	0.288562	NA	0.351564	1.35353	0.9031	0.268536	0.131902	0.700946	NA	7.55193	8.18117	8.23203	7.96839	8.28242	7.64256	7.75033	7.43352	8.82847	8.04291	7.58714	7.23659	8.61798	9.34778
AHCY	0.848713	1.02107	1.47965	0.634941	1.12701	0.890914	0.891254	0.5392	0.61129	0.538154	0.684382	0.867131	0.91661	0.53366	0.76236	0.609691	0.378189	0.4779	0.394059	0.401151	0.60141	0.316756	0.393004	0.434042	0.284702	0.482068	0.580726	0.595698	0.566099	0.559214	0.702242	0.352645	0.551739	0.285516	0.177134	7.88639	7.48258	7.70767	7.44531	7.71446	6.97566	7.7101	7.01397	7.24189	6.10577	6.31871	7.02853	7.54119	6.93306
AHSA1	NA	0.39505	0.415403	0.450471	0.478572	0.45264	1.15456	0.340335	0.52178	0.299598	0.412787	NA	0.401703	0.413877	0.467883	0.486076	0.208067	0.536815	0.250893	0.210088	0.399456	NA	0.312158	0.345282	NA	0.461699	0.475351	0.415603	0.325718	0.479592	0.711504	1.12037	0.67226	0.358141	0.453208	8.08201	7.65929	7.49762	7.80764	7.48262	7.68029	8.24914	7.63157	7.76716	7.4566	7.83216	7.81306	7.3998	7.49266
AIFM1	NA	NA	NA	NA	NA	NA	0.591514	NA	1.32447	NA	0.76815	1.05634	0.852442	NA	1.62038	NA	NA	NA	NA	NA	NA	NA	NA	NA	NA	0.639591	NA	NA	0.757117	NA	0.39116	1.22773	NA	0.541917	NA	6.74526	6.5752	6.50078	6.2527	6.50488	6.02023	7.22034	7.455	7.32053	7.06802	7.25237	7.27199	7.12513	6.24238
AIMP1	NA	0.435979	NA	NA	NA	NA	1.21631	0.432283	NA	NA	0.556855	NA	NA	NA	NA	NA	0.202061	NA	NA	NA	NA	0.272168	NA	0.314828	NA	NA	0.549209	NA	0.433598	0.47611	0.753463	NA	0.530995	0.335897	NA	10.436	10.6356	10.1677	10.4166	10.607	10.2896	8.14165	8.42873	8.95189	7.69552	7.92723	8.00109	9.71904	8.03767
AIMP2	NA	NA	NA	NA	NA	NA	1.12577	NA	NA	0.404465	NA	NA	NA	NA	NA	NA	0.458016	NA	0.68988	NA	NA	NA	NA	0.51448	0.178844	NA	0.685119	NA	0.452141	0.340634	0.809585	NA	0.400898	NA	NA	8.12803	8.44716	8.03102	7.97745	8.25999	8.09639	8.29768	7.66914	7.31228	7.0117	7.18278	7.66211	7.17506	7.75238
AK1	NA	1.36263	NA	3.36546	0.836961	1.56016	0.548428	2.67931	NA	5.43569	NA	1.75061	1.18184	2.43908	0.62692	5.57404	7.46239	3.84129	4.65967	4.7484	4.95377	4.7619	5.41367	3.2897	3.63515	5.08261	1.68542	1.87701	3.42833	2.72082	1.36786	2.27103	2.8524	4.82341	1.4039	7.05674	6.55844	6.99063	7.04225	6.55135	6.56418	6.88072	6.49249	6.15804	7.1232	6.49009	6.33159	6.75379	6.64715
AK3	NA	1.46014	NA	NA	NA	1.25515	1.38204	0.26728	1.29879	1.33196	NA	NA	1.13261	1.02166	3.45129	NA	0.894812	0.62162	1.25661	0.567139	0.443944	0.860807	1.23564	1.21509	1.08923	1.01656	1.68697	1.93719	0.426284	0.934752	1.00829	0.479067	1.26417	NA	1.0481	8.56813	8.53665	8.3361	8.51921	8.3621	8.19674	7.88633	8.93931	7.67938	7.95493	8.01878	7.99542	8.30058	7.90244
AK4	NA	0.449206	NA	0.231321	0.584058	NA	0.80783	NA	0.503018	0.202854	0.104684	NA	NA	1.0198	0.476781	NA	0.0845952	0.216127	NA	NA	0.0948587	NA	NA	0.0888889	0.197673	0.130481	0.242964	0.122799	0.121237	0.0657226	NA	NA	0.429746	0.118985	NA	6.48457	6.24106	6.3285	6.13412	6.80025	6.14069	6.2948	6.75911	6.1545	6.69997	5.49936	6.51239	6.48749	5.86141
AKAP12	1.43171	0.359218	NA	0.376097	NA	0.717463	0.0959067	2.06133	0.260415	0.318902	0.361195	0.426487	0.361183	0.65254	0.574325	1.95305	0.300467	0.184082	0.249346	0.0579979	NA	0.38061	0.372701	0.598462	0.578927	0.265666	NA	0.0989804	0.0216981	0.327688	0.060562	0.103782	0.117774	0.103031	0.635496	6.97805	6.66906	6.0664	5.94597	5.96753	6.48896	6.67642	5.59775	6.40435	7.81128	6.04549	6.91474	6.11578	5.36151
AKAP9	NA	NA	NA	NA	NA	NA	0.475727	NA	0.99108	NA	NA	NA	NA	NA	NA	NA	1.18473	NA	0.898749	1.26484	0.977517	NA	NA	5.04993	NA	NA	1.01258	NA	1.29668	NA	0.617894	NA	1.18143	NA	NA	7.12512	7.40277	7.15761	7.74036	7.16594	7.13991	6.93132	7.3367	7.16124	7.44025	7.09764	6.864	6.57669	7.67846
AKR1A1	1.35232	0.889555	2.95272	3.01822	2.3002	2.17389	1.59923	0.830116	1.25117	0.929418	1.54362	1.86697	1.0286	1.33596	1.0913	1.32541	1.88438	1.32187	1.79064	1.01184	1.92102	0.968898	1.49596	0.924594	1.01092	1.82221	2.79867	1.58755	1.79956	2.13816	1.42207	1.99666	1.39328	1.32361	2.23204	8.14158	8.15531	8.09118	7.99567	7.75866	7.38355	8.26286	7.28025	7.58813	6.7062	7.69046	7.43375	8.45379	7.50696
AKR1B1	0.912742	0.746453	NA	2.51724	2.31474	1.79684	0.722518	0.678873	0.936743	1.11399	1.2825	1.91425	0.842663	0.869635	1.19285	1.37008	2.09068	1.25331	1.54915	0.886674	2.699	2.28404	1.39897	1.24819	0.701253	1.37719	0.888409	1.436	1.50178	1.80031	0.840192	1.01477	0.765983	1.5622	0.195104	7.88787	7.91496	8.785	8.52882	8.23519	7.9408	8.06092	7.95989	8.18082	7.91045	7.71988	7.54737	8.06375	8.02285
AKR7A2	4.28357	3.52795	3.20507	3.54489	3.75015	5.33828	2.1727	2.05816	3.54899	2.01417	3.07525	3.26519	2.29835	NA	4.56032	4.38516	3.74976	2.33678	3.31357	2.49933	3.11615	3.1293	3.87343	2.93835	1.87906	3.23618	3.41171	1.48617	2.67624	2.48276	1.30373	1.72145	2.37753	1.82481	NA	7.44242	7.27657	6.92064	7.43655	6.27274	6.72915	7.5423	6.95942	7.41797	6.67186	6.46596	6.5598	7.13196	6.23983
ALDH18A1	NA	0.193633	0.322716	NA	0.537757	0.29898	1.07223	0.148531	0.331334	NA	0.3445	0.288233	0.444759	0.519484	0.514544	NA	0.144372	NA	0.335982	0.170563	0.167424	0.169529	0.0609868	0.197193	0.0626449	0.145881	0.201816	0.284682	0.158346	0.109744	0.425716	0.144934	0.227028	0.190417	NA	8.32156	7.93769	7.94503	7.48435	7.43471	7.65267	8.74987	8.02744	7.26736	6.89499	6.85316	7.60532	7.36408	7.4178
ALDH1B1	NA	NA	NA	NA	NA	NA	0.808465	NA	NA	NA	NA	NA	NA	NA	NA	NA	0.207052	NA	0.700646	0.509651	0.345375	NA	0.710833	NA	0.226513	NA	0.581056	0.589037	0.203899	0.301908	NA	NA	5.67812	NA	NA	6.27963	6.1269	6.19779	5.46584	6.30719	5.79811	6.26457	6.07677	5.92612	5.29069	6.03021	5.61029	6.33102	5.75867
ALDH2	0.65591	0.507485	NA	NA	NA	NA	0.514389	0.818934	1.90567	NA	0.990982	1.35982	NA	NA	1.14517	2.68072	1.08833	1.01212	NA	0.791954	0.253229	0.635122	NA	0.688151	2.32508	0.810204	0.634242	0.231306	1.03036	0.773698	0.28331	1.18279	0.858924	0.825332	0.954513	7.54091	7.00016	6.99742	7.2462	6.35018	7.66107	7.4685	7.19451	7.9634	8.38662	7.24941	7.38232	6.90158	6.23372
ALDH7A1	NA	NA	NA	1.31228	1.35952	2.05579	2.13501	NA	NA	NA	1.15843	1.65979	1.90479	1.74996	1.74695	2.17443	NA	NA	NA	NA	1.94921	NA	NA	NA	NA	1.35951	1.14203	2.44524	NA	3.22589	5.10331	NA	1.39714	1.19916	NA	7.66268	7.60144	7.83387	7.61547	7.4256	7.89848	8.28369	7.98518	8.36486	7.32405	7.55626	7.81843	7.94162	9.18763
ALDH9A1	NA	NA	NA	NA	NA	NA	1.20567	NA	3.69987	NA	NA	NA	NA	NA	NA	NA	5.72688	NA	4.58361	NA	NA	NA	NA	1.91033	7.11204	5.47353	1.3828	NA	2.67253	1.7411	2.0331	NA	1.90204	3.05684	NA	7.91024	7.54081	7.60305	7.6465	7.13959	8.31503	7.73394	7.41594	8.08158	8.07889	7.2891	7.20363	8.07097	8.1212
ALDOA	1.14331	0.537723	0.384715	0.524074	0.900888	0.69307	0.807277	0.464114	0.47346	0.464023	0.34207	0.391481	0.950006	0.46951	0.426073	1.5811	0.864344	1.1863	0.889101	1.28126	0.455057	0.531289	1.21955	0.701391	0.698951	0.939024	0.898908	0.735313	0.761054	0.743132	0.647593	1.10619	1.04831	0.652617	0.665607	8.03394	7.96113	7.42465	7.71401	8.04518	7.72243	8.05711	7.69597	8.02935	8.22593	7.2992	7.2824	7.8116	7.44026
ALDOC	2.60647	6.21782	0.35307	0.520291	0.870931	0.860055	1.8724	0.482242	0.528067	4.3523	0.343078	0.379222	1.26384	0.477235	0.415579	22.2527	0.825474	2.56465	1.97875	1.29703	0.693242	1.00083	6.63948	3.54783	31.6031	0.919309	1.15468	0.89678	0.821623	5.06847	0.798682	1.25253	3.82148	2.50259	0.787961	6.09991	5.7422	6.286	6.14744	5.55366	6.5565	6.92435	7.72597	6.60375	10.0542	6.30422	5.35911	7.97353	6.39896
ALYREF	0.818073	1.46481	1.41345	1.23217	0.992965	0.86473	1.22016	1.25427	0.818832	1.17322	0.651533	0.972579	0.802574	0.730741	1.23582	0.785435	1.18622	0.780181	1.1513	1.14066	1.72604	1.33866	1.31839	1.32663	0.0420009	1.34905	1.46088	0.901669	1.32896	1.10825	1.76266	2.07307	1.55325	1.23668	NA	7.64358	7.60787	7.40173	7.09096	7.21453	6.9686	7.69884	7.55459	7.05622	6.7721	6.57187	7.79895	7.1894	7.67333
ANKRD23	NA	NA	NA	NA	NA	NA	0.989022	1.06906	0.967586	NA	NA	NA	NA	NA	NA	NA	1.46197	1.02945	NA	0.985513	1.05093	NA	NA	1.26462	NA	NA	NA	NA	NA	NA	0.984503	NA	1.00832	NA	NA	6.10893	6.02201	5.76523	6.60216	6.18171	6.0548	6.43298	7.17918	6.47651	6.77951	6.30583	6.88557	6.26327	5.61238
ANP32A	1.58035	1.32442	NA	2.23474	1.31449	1.07965	2.51247	2.4634	1.6593	1.29944	1.7475	3.33762	1.78684	1.37757	1.55999	1.44014	3.81321	2.02825	1.79851	1.78994	1.32959	1.00095	1.41423	1.96886	0.230526	1.80474	2.27696	2.35061	2.75317	2.80949	2.51929	2.02317	2.25257	1.74316	1.94706	7.42647	7.0186	7.36265	7.56075	7.18627	7.21634	7.87088	7.56075	7.66551	7.42655	7.47853	7.85953	7.73273	7.39624
ANP32B	1.56588	1.35899	2.8941	1.5831	1.56601	1.08594	1.29715	1.50303	0.907103	1.33538	0.805181	2.05529	1.5412	0.90148	0.992193	0.657998	2.57952	0.92704	1.19842	1.15032	1.48382	1.34405	1.39535	0.986187	0.203625	1.50077	1.95412	1.31734	1.38568	1.81961	1.10848	0.784446	2.49448	1.46677	1.08261	8.21458	7.88253	8.11424	7.90066	7.48463	7.38773	7.6029	7.62576	7.14358	7.36414	7.06815	7.63023	7.38099	7.50471
ANP32E	3.24823	1.72657	NA	1.69797	1.11538	1.06251	1.37067	0.996787	1.94742	0.592194	1.22634	1.67149	1.74275	0.829512	1.35693	1.24379	0.924264	0.745967	0.819029	0.928757	0.842153	NA	0.878638	1.01177	NA	0.986178	1.01155	1.0646	1.32763	1.54938	0.911586	NA	1.45237	0.937909	1.08733	7.4951	7.74804	8.15781	7.12816	7.09573	7.31545	7.66287	8.2773	8.39254	8.12037	7.104	7.33491	8.44451	7.10483
ANXA1	0.966137	0.131578	0.0938427	0.0994424	0.217543	0.491607	0.112803	0.107293	0.830034	0.0954499	0.428567	0.423193	0.275199	0.474511	0.49786	0.069972	0.188351	0.180194	0.102088	0.0975923	0.077642	0.166904	0.274524	0.0667809	2.43438	0.275384	0.138355	0.252255	0.114476	0.212895	0.141131	0.180052	0.136766	0.135729	0.263405	8.70017	5.68019	5.71318	4.677	5.79085	7.78995	6.31886	7.08587	8.83498	5.03359	8.49331	7.36198	7.4398	6.03689
ANXA2	0.952595	0.115352	0.124594	0.268983	0.165009	0.270629	0.109422	0.0980472	0.203537	0.377618	0.187545	0.27932	0.136253	0.178871	0.13186	0.074816	0.136423	0.131543	0.142367	0.0768197	0.0602715	0.0889917	0.20453	0.0911106	0.846872	0.132589	0.284936	0.23747	0.162136	0.170837	0.198835	0.0916411	0.124298	0.0956549	0.194556	6.60225	4.77688	5.07204	5.30244	4.98798	6.33586	5.09807	4.82781	5.04708	4.3212	5.25726	5.13929	4.58817	5.24022
ANXA4	NA	1.21709	2.02312	1.23081	NA	1.80769	NA	0.38059	0.758895	NA	NA	0.741196	NA	NA	1.57283	NA	0.563829	0.748062	0.125761	NA	NA	NA	0.853971	0.138475	2.15115	NA	1.03396	0.554871	0.470299	0.710951	1.60016	0.540336	0.318117	NA	0.457771	7.19835	7.41264	7.56102	7.28003	7.48832	7.25787	6.88868	7.27784	7.28445	6.17039	6.32352	7.09988	7.23644	6.79057
ANXA5	3.01825	1.00591	1.33045	0.937833	1.48637	2.53056	0.601349	0.741821	1.25794	0.582612	1.34238	1.15326	1.07409	0.98956	1.06849	0.797835	1.36782	0.580376	0.440309	0.161726	0.255427	0.735183	0.626562	0.711109	4.22505	0.894111	0.86158	1.08214	0.609139	0.835918	0.886176	0.910077	0.556506	0.935973	0.690125	10.4597	9.70912	9.87754	9.89518	9.90226	10.2557	9.24747	9.63553	10.3754	8.67815	9.67658	9.72234	10.1768	9.41425
ANXA6	2.43067	1.35657	1.4337	1.15576	1.27511	1.74705	0.793108	0.606497	1.19347	0.718276	0.900622	1.69565	1.36625	1.20158	1.45325	0.777189	0.585537	1.0052	0.442227	0.147462	0.207317	0.438327	0.677715	0.350721	1.90938	0.863925	1.02636	0.863773	0.491499	0.759852	1.61435	0.209339	0.700082	0.748114	0.390563	9.46855	9.29532	9.19806	9.37816	8.96841	9.42792	8.90847	8.60542	8.86412	8.61697	8.0377	9.15597	9.32073	9.22781
AP1B1	NA	NA	NA	NA	0.922765	NA	0.811622	3.4681	NA	NA	NA	NA	NA	NA	NA	NA	1.65423	NA	1.35742	NA	1.7298	1.09851	2.01033	1.55562	NA	NA	0.719424	1.08498	NA	1.7452	1.00335	2.43712	0.996117	NA	NA	7.28887	7.2434	6.82504	7.11939	7.10364	7.02527	6.99935	6.73575	7.41715	7.32079	7.20488	6.78643	6.99288	7.02795
AP1G1	NA	NA	NA	NA	NA	NA	1.34401	3.4092	1.6398	NA	1.88427	1.92134	NA	NA	NA	NA	2.25421	4.67028	1.07645	NA	0.877886	NA	2.01593	2.23636	0.380778	1.3845	0.812744	1.24919	1.24609	1.59974	1.04702	NA	1.58848	1.28641	NA	9.03389	9.18652	8.85816	9.27739	9.15156	9.4304	8.52085	9.16564	9.28007	9.15623	9.24068	8.7847	8.85452	8.89832
AP2A1	NA	1.44628	NA	NA	NA	1.03103	0.183842	NA	NA	NA	1.1337	1.01565	0.602119	NA	NA	NA	1.83399	3.56633	0.900932	0.273269	1.24323	1.57403	NA	0.229505	0.770935	1.37109	0.533393	0.998441	0.731132	0.568891	1.24924	NA	0.571893	NA	NA	6.93291	6.85937	6.86305	7.21395	7.07437	6.95152	5.95049	6.57543	6.09731	7.5977	6.07911	6.41122	6.42225	6.57739
AP2A2	1.58033	1.89609	1.41806	0.942063	NA	1.41721	0.927095	4.86323	2.44713	5.12035	1.88399	2.43783	3.07201	3.34668	1.40856	0.885818	2.64261	3.36123	1.85731	1.0823	2.30477	2.44005	2.18002	2.18738	0.706838	1.92446	1.93713	1.34571	1.82214	2.14504	1.62244	1.37699	1.97446	2.49861	NA	7.31721	7.29354	6.76577	7.09634	6.47181	6.59408	7.59528	7.37884	8.53391	8.0878	6.75479	7.43787	7.90019	6.84605
AP2B1	NA	1.39899	NA	0.701284	1.11537	1.25343	0.615466	3.12261	1.95589	2.3783	1.27837	1.39783	1.19504	2.3021	1.29027	0.740796	1.85767	1.69925	1.59207	0.751179	1.83357	2.16376	1.94423	1.31284	0.945417	1.2721	0.964164	1.09615	1.25867	1.43992	1.05424	0.921914	1.22405	1.27386	NA	9.44248	9.97416	9.30344	9.62142	9.9341	9.55277	8.91498	9.45922	9.66173	9.45622	9.083	9.25166	9.09473	9.99979
AP3B1	NA	NA	NA	NA	NA	NA	0.601229	NA	NA	NA	0.415682	0.335559	0.342278	NA	0.561866	NA	0.358886	NA	NA	NA	0.151028	NA	0.309368	NA	NA	0.235965	NA	0.409763	0.206975	0.45861	0.690853	NA	0.165426	0.391231	NA	7.51726	7.20827	7.76512	7.85673	7.35756	6.97641	8.28064	7.21574	6.63151	6.72576	7.78303	7.46853	7.91685	7.83391
AP3D1	NA	1.37785	NA	0.841255	1.79678	1.46832	0.405234	1.80657	0.881287	2.27158	NA	NA	NA	1.44635	0.840581	NA	0.907314	2.7924	2.10861	NA	1.55322	1.648	1.31052	1.44611	NA	1.15344	1.01926	0.688231	1.30663	1.52434	1.14849	1.53556	0.849962	1.00675	NA	9.04251	8.65729	8.85932	8.67204	8.83293	8.39828	7.81314	8.67501	8.52798	8.98831	8.01138	8.03375	8.61064	7.97591
APEH	NA	0.642373	NA	NA	NA	NA	0.748055	0.570581	NA	NA	0.479279	1.30241	1.43162	0.580484	NA	1.17749	0.981355	NA	0.914662	0.867362	NA	0.540336	0.949577	1.21488	0.702864	1.11643	NA	0.896861	NA	0.952453	0.593543	0.4537	0.665446	0.548456	NA	7.21703	7.41503	6.8177	6.94576	7.18996	6.98468	7.20329	6.74321	7.50894	7.21622	5.96242	7.48344	6.60737	6.40715
APEX1	3.36916	1.92567	3.82776	5.10249	2.55272	2.08178	5.3398	1.44616	3.05242	1.1734	2.10988	1.94226	1.48842	1.98203	2.66157	2.14065	2.45639	1.69068	1.78596	1.76404	1.98464	2.41975	1.88889	2.00736	0.134412	1.85911	2.14975	1.9762	3.0762	3.01389	2.58589	5.9258	2.16045	2.4511	0.820245	9.99922	10.2351	9.89325	9.80687	10.1058	9.90388	10.8157	9.81363	10.3319	8.82471	9.78691	9.94239	10.3188	9.96663
API5	1.37506	1.39865	NA	1.77241	1.17418	NA	1.28736	NA	1.66256	NA	1.33863	1.31615	1.61998	1.28424	1.75519	1.31977	0.917947	0.982074	1.32087	1.7876	1.8381	NA	1.9175	1.62719	NA	3.00942	1.18199	1.09884	1.66967	1.67613	1.37312	1.69604	1.65939	1.56812	NA	8.1643	8.46401	7.85048	7.90048	8.09885	7.72428	8.11431	8.04819	7.39793	8.22	7.44852	7.85347	8.47937	7.95891
APMAP	3.99244	2.45611	1.92589	2.24075	3.93676	2.31656	1.47227	1.82951	1.88518	2.09082	1.60079	1.17349	1.05672	2.00637	1.14588	1.95562	1.43831	1.39863	1.21901	1.04895	1.64268	NA	0.945792	1.6735	1.40491	1.35431	2.01559	1.72664	1.77344	2.54883	1.7013	1.23041	1.62559	1.58176	0.257659	8.71584	8.82918	8.5087	8.2979	8.84027	8.10596	8.01885	8.1827	8.24327	9.0176	7.88531	7.78393	7.75709	7.62357
APOBEC3G	0.591779	NA	NA	0.454077	0.63227	0.864565	0.910167	0.218766	NA	0.207861	0.343935	0.68963	0.590363	0.480131	0.440935	0.504147	NA	NA	0.203858	NA	0.191243	NA	NA	0.287972	0.485649	0.337161	0.427698	0.445329	0.207695	0.506945	0.295236	NA	0.531812	0.258304	0.0731538	4.62948	4.45379	4.68478	3.8047	4.74113	4.78076	4.45422	4.46678	5.38411	4.04719	5.01123	4.53751	4.75331	4.49356
APRT	0.461787	0.29984	NA	0.358991	0.355423	0.4339	0.800378	0.15748	0.696813	0.146297	0.366024	0.404871	0.407648	0.161327	0.672426	0.265004	0.50266	0.156204	0.0844632	0.186184	0.187894	0.170889	0.22721	0.147953	0.374005	0.282513	0.209682	0.423086	0.128637	0.370908	0.847632	0.345119	0.525623	0.219441	0.17379	5.83979	6.26594	6.4685	6.36098	6.40724	6.20766	6.80413	5.77821	6.87036	5.46293	5.92051	6.09359	6.52555	6.94609
ARCN1	0.844951	0.838443	NA	NA	NA	NA	0.621083	NA	1.17085	NA	1.049	0.800576	0.623446	NA	0.957953	NA	0.657851	0.905715	0.77346	0.630279	0.774413	1.03346	0.742776	0.633088	NA	NA	0.725479	NA	NA	0.749826	1.19484	1.05906	0.717157	0.652784	NA	9.36045	9.40498	9.12953	9.32147	9.5032	9.17828	8.98428	9.21147	8.83738	8.93619	7.7047	8.82951	8.92879	8.99117
ARF1	1.66752	1.13996	NA	1.25493	1.28165	1.347	0.969072	1.17343	1.13453	1.66995	1.37416	1.23898	1.09423	1.68556	1.15399	1.29281	1.38815	1.40343	1.43102	1.09789	1.37769	1.22256	1.28711	1.2696	1.34392	1.22987	1.54114	1.36566	2.14845	1.3162	1.40085	2.37351	1.40927	1.72568	0.567659	8.92083	8.67873	8.42542	8.42098	8.51585	8.38597	8.14037	8.32414	7.88508	8.09352	7.74847	8.3331	8.40001	8.28709
ARF4	1.52158	0.705789	NA	0.714781	NA	0.783024	0.95439	0.638244	0.941135	NA	0.788638	1.01259	0.650721	0.902621	0.427314	0.511099	NA	0.559529	0.468505	0.566059	0.172258	0.595203	NA	NA	0.500812	0.743938	1.25803	0.807006	0.751074	0.724144	0.626292	NA	1.10237	0.361999	0.321854	9.89891	9.67986	9.46344	9.57937	10.3924	9.6779	9.45006	9.9144	9.55664	8.61991	9.27498	9.37984	9.41847	9.4297
ARF5	NA	1.50464	NA	1.96784	1.07414	NA	1.2435	1.85928	2.00017	1.2606	2.94849	2.60171	2.34006	2.48572	NA	1.17494	2.36029	1.95824	3.04006	NA	2.11488	NA	1.70294	2.30266	0.440044	1.71515	2.06021	2.36618	2.61346	2.28442	1.14903	3.60998	2.05662	NA	NA	7.90106	7.78971	7.55165	7.82036	8.51633	8.14564	7.85123	8.27558	8.36268	8.5953	8.04704	8.35799	8.40258	7.75962
ARF6	NA	1.03557	NA	NA	NA	NA	NA	NA	NA	NA	0.11646	0.246003	0.116326	0.144301	0.106766	NA	NA	NA	NA	NA	NA	NA	NA	NA	0.828912	0.486506	NA	0.737463	1.70826	1.31411	NA	NA	1.12717	0.151941	0.298246	8.40173	8.39329	8.25451	7.44455	8.30461	7.90387	7.82044	8.43836	7.91762	7.7569	7.77536	7.50842	7.45545	7.21255
ARHGDIA	0.987263	0.711116	0.829817	0.57766	0.527423	1.01561	0.980205	0.839226	0.963896	1.64379	0.948876	1.13947	0.739175	0.857179	0.984876	1.11969	1.76901	1.68688	1.20249	1.28234	2.02972	1.01526	1.26894	1.45129	0.988864	2.47078	1.13837	0.781795	0.770511	0.615574	1.31675	0.861904	0.950919	0.788888	0.411339	7.04622	7.10241	7.12233	6.95282	6.29564	7.24727	7.25026	6.67698	6.40982	6.94537	6.21377	6.52473	7.09933	7.03664
ARHGDIB	NA	1.87839	NA	NA	NA	NA	1.31053	3.03693	10.8009	NA	9.54111	NA	NA	7.18442	NA	NA	NA	2.26629	NA	NA	NA	NA	NA	NA	10.8543	3.69069	NA	NA	2.52488	NA	NA	NA	1.5091	NA	7.06702	5.53492	4.68505	4.87219	5.01586	4.73162	4.91463	5.16158	4.74627	4.87311	4.56516	5.43646	5.67587	4.9468	5.90035
ARHGEF2	NA	NA	NA	0.640164	NA	NA	0.717901	NA	NA	NA	1.14198	NA	NA	NA	0.87943	NA	0.206714	0.40295	0.922048	NA	0.451827	0.273853	0.331972	0.839897	NA	0.475014	0.581835	0.38056	0.447879	0.1811	0.576243	NA	0.833749	0.742999	NA	7.03541	6.58513	6.24918	6.46984	6.35563	6.00098	6.94071	6.56689	6.56689	6.60159	6.52264	6.80565	7.04154	6.2907
ARL1	NA	0.716297	NA	NA	NA	NA	0.89557	NA	NA	NA	NA	NA	NA	NA	NA	NA	NA	NA	0.633326	0.342583	NA	0.685119	0.510731	NA	0.41365	NA	1.12978	0.759933	1.03845	0.773934	NA	NA	0.834335	NA	NA	7.48318	6.98807	7.44169	7.73714	7.28545	7.40282	6.73283	7.06711	7.60185	7.29634	6.65853	6.6865	7.17576	6.70429
ARL3	NA	1.2622	NA	NA	1.11961	1.59266	1.5281	1.15395	0.689037	1.82701	1.38976	1.6413	0.994565	1.01648	1.62053	1.79994	1.31582	NA	1.7745	2.7434	1.80645	1.57359	2.20902	NA	NA	1.92892	NA	1.46966	0.920501	2.16118	1.11516	4.07092	NA	1.18296	1.124	7.70823	8.17282	7.7546	7.70982	7.45664	7.53582	7.53884	7.58236	7.64285	8.07689	7.97954	7.30917	7.15987	7.6619
ARL8B	NA	NA	NA	NA	NA	NA	0.999393	NA	1.27478	1.93701	NA	NA	NA	NA	NA	NA	NA	1.25819	0.623947	0.786349	1.60461	NA	1.37589	1.27957	1.29539	1.26284	NA	NA	1.52586	1.60498	1.17453	NA	NA	NA	NA	8.89912	9.32697	8.69457	9.02068	8.92404	8.10667	8.08217	8.58357	8.81492	8.93583	8.34365	8.48862	8.42688	7.80784
ARPC2	NA	1.03999	NA	0.68348	0.677652	0.670514	0.653766	1.68553	1.12863	1.67379	1.22036	1.05941	0.626036	0.924531	1.00607	0.421638	1.23145	1.37424	0.638915	1.12282	0.568279	NA	1.13164	0.877007	0.670338	0.977002	1.02182	0.718851	1.09079	0.638956	0.585365	NA	0.417416	0.723886	0.517402	9.6951	9.23658	8.70961	9.00471	8.62505	9.12726	8.71426	8.82332	8.94449	8.83093	9.2301	9.04992	9.00292	8.86907
ARPC3	1.16753	0.986648	NA	0.730816	0.68348	0.885661	0.772928	1.15095	1.1494	1.63682	1.36571	1.57732	0.897413	1.40691	1.65533	0.894509	1.25657	1.12441	0.848813	0.892614	1.10348	0.916397	1.06982	1.22712	1.36508	1.10578	1.03975	0.866573	1.24624	0.915283	0.777195	1.02364	0.559088	0.759264	0.899486	7.61667	7.57061	7.00198	7.36811	7.48852	6.98859	7.13205	6.40256	7.58453	6.6883	6.91644	7.40316	6.96854	7.09543
ARPC5	NA	NA	NA	NA	NA	0.652458	NA	0.830703	0.496155	1.45686	0.944711	1.04708	0.573533	0.810686	NA	0.291324	0.514245	NA	0.351463	0.259592	NA	NA	NA	NA	3.81163	0.595271	NA	NA	NA	NA	NA	NA	NA	0.517759	0.748033	9.11851	8.88721	8.37152	9.10992	8.73094	8.62175	8.37382	9.10189	8.04628	7.75782	8.78883	8.96568	8.6991	8.15377
ASAH1	NA	NA	NA	NA	NA	NA	NA	3.43206	NA	NA	NA	NA	NA	NA	NA	4.73644	NA	8.00192	4.53601	NA	NA	NA	NA	NA	15.7591	NA	2.55317	NA	3.4448	2.39611	2.63964	NA	1.87893	2.30012	NA	8.28951	7.73212	7.78199	7.8544	7.75022	8.46849	7.63622	9.36534	8.54558	8.52109	8.60491	8.03644	8.22054	8.84344
ASNSD1	NA	0.483699	NA	NA	NA	NA	0.495466	0.532549	NA	0.400593	NA	NA	NA	NA	NA	NA	0.55787	0.358166	0.178387	0.217411	0.388576	0.236905	0.340727	0.348967	0.192958	NA	0.932941	0.705835	0.864421	0.437859	0.415069	NA	0.335858	NA	NA	7.94239	8.44162	8.37516	8.46122	8.33942	7.94838	8.22213	8.84262	8.5393	8.39523	8.20005	8.33018	8.41442	8.79321
ASS1	NA	0.240929	NA	NA	NA	NA	NA	NA	NA	NA	NA	NA	NA	1.70578	NA	3.69099	2.05639	1.17844	1.51525	0.332646	1.95017	NA	NA	5.95631	0.774174	0.885586	8.411	1.15582	1.96306	6.47654	NA	NA	2.33869	6.7531	NA	8.27465	6.6646	7.3861	7.27118	8.48994	7.01053	6.32171	5.60077	5.31744	7.694	6.7261	5.30935	5.62681	7.07664
ATIC	NA	0.662323	0.298534	0.18381	0.456775	0.386279	0.984744	NA	0.858176	NA	0.624824	0.686963	0.612579	0.366604	1.03727	NA	0.270507	NA	NA	0.43611	0.28906	NA	0.247275	0.239946	0.433467	0.334457	0.279328	0.637545	0.174514	0.221814	0.5289	NA	0.161594	0.310195	NA	8.15323	8.40156	7.91762	7.58864	8.02473	7.99421	9.3053	8.77925	8.93396	7.84754	8.04218	9.16965	8.36199	8.51917
ATM	NA	NA	NA	1.30341	NA	NA	2.09374	NA	NA	NA	NA	1.25006	1.6597	NA	0.807037	NA	NA	NA	NA	NA	NA	NA	1.5647	NA	NA	1.51592	NA	NA	2.87778	NA	NA	NA	6.8961	1.18994	NA	7.34921	7.57307	7.84547	7.24027	7.55859	7.52674	8.19078	7.41207	7.01242	7.14205	7.10727	7.75189	7.76837	7.51934
ATP10D	2.59977	1.06076	NA	0.909256	1.07495	0.957577	1.00209	1.09396	1.04798	1.93182	1.09973	1.93461	1.61329	NA	1.32545	NA	1.50169	0.965158	1.73776	0.954851	0.955237	1.05372	1.29493	2.1928	1.0292	1.00335	1.64119	1.02929	0.980637	1.41389	0.962005	NA	0.896355	1.29855	1.90186	6.84068	4.41891	6.64013	5.94927	6.24304	6.09693	6.84221	7.43889	7.44087	5.85769	7.72058	6.93644	7.2002	6.72254
ATP1A1	0.749053	3.49769	1.17675	2.24571	1.38859	1.13905	0.490631	4.1401	0.995094	5.83548	0.929214	0.780479	1.10009	4.75668	0.811465	1.10246	0.816807	1.48051	0.671688	1.43273	0.754619	2.13122	1.86443	0.861936	1.92959	1.81283	1.53782	1.18211	1.98415	1.37226	2.28453	3.07299	0.817974	3.00183	0.0862058	7.99956	7.36084	6.88867	7.61406	7.81716	7.81432	7.85515	8.53694	8.54367	10.0282	7.67071	7.13217	8.36627	8.37257
ATP2A2	NA	1.5289	NA	0.750469	1.24995	NA	1.64573	1.25617	1.13988	1.15353	0.989716	NA	1.58611	NA	1.11629	NA	1.28088	0.546329	2.03627	1.96214	1.33474	1.75711	1.73482	1.02282	0.527453	1.88193	1.5178	1.42553	1.63673	0.840473	1.53059	1.64928	1.39686	1.77352	NA	9.53396	9.28453	8.78414	8.81687	8.64922	8.89144	9.34329	9.02245	9.91086	9.81221	8.49934	9.20961	9.24787	9.40488
ATP2B1	NA	1.60006	0.658155	0.220182	0.430413	0.384571	0.405703	1.74342	0.772096	2.2331	0.165878	NA	NA	1.33178	0.592944	0.118375	2.72755	1.15647	1.60373	0.0962371	3.9922	2.31973	0.919232	1.19726	NA	0.200768	1.43399	2.08274	2.04672	2.24889	1.26921	4.42889	0.743638	2.5119	NA	10.5409	10.9228	10.8388	11.1601	10.4514	10.0456	8.85222	10.1812	8.75947	10.2024	9.06131	9.36027	10.6483	10.0951
ATP2B2	NA	2.5015	NA	1.56906	NA	NA	NA	2.51586	NA	2.78802	0.804246	0.872905	1.36246	3.1605	0.753239	NA	2.07584	NA	1.50007	NA	3.46652	2.46065	1.03537	2.78884	NA	1.16358	1.53647	2.38215	2.34454	2.59839	1.38601	3.29016	0.795862	2.46071	NA	6.65063	6.58097	5.99655	7.32198	6.64098	6.12281	7.7197	8.02435	7.20492	9.82272	6.70779	7.60389	8.41539	6.54178
ATP5A1	3.25813	1.30181	0.955623	0.559094	0.532043	0.498663	0.78294	0.804875	1.93649	1.0368	0.970775	0.691688	0.780444	2.04111	0.724561	0.62409	0.606925	1.03284	0.735083	0.912921	0.52241	0.260684	0.549643	0.403877	0.82541	0.856541	0.970296	0.951365	1.64106	0.463832	0.952979	0.952961	0.962234	0.76826	1.04442	8.38284	8.49898	8.39271	8.55723	8.19529	8.18582	9.21882	8.35054	8.10497	8.69434	8.51869	8.80222	9.21773	8.82993
ATP5B	1.66118	0.825996	0.762606	0.631362	0.893301	0.888095	0.953987	0.394449	1.01442	0.369149	0.755868	0.75732	1.03371	2.06976	1.02401	0.933372	0.445589	0.609412	0.931808	0.855709	0.448178	0.422023	0.62236	0.665659	1.10711	0.583236	1.22969	0.913736	0.884795	0.87383	1.34419	1.14207	0.76838	0.832859	0.396035	11.3654	11.4474	11.1378	11.0273	11.0002	10.8509	11.4471	11.528	11.4089	11.2777	11.0325	11.1547	11.6534	11.1107
ATP5C1	1.194	1.07442	0.860511	0.751311	0.777323	0.897181	1.11142	1.26893	1.14905	1.22678	0.804149	0.844476	0.897342	1.44237	1.25576	0.63579	0.782296	1.06367	0.985183	0.794889	0.800088	NA	0.892922	0.847358	0.666786	0.75805	1.62523	1.21978	1.21427	0.884189	1.49789	1.2211	1.05931	0.954443	0.316242	9.23206	9.59296	9.703	9.77025	9.11584	9.83868	9.5424	9.72757	9.43332	9.69807	9.88668	9.54755	10.259	9.92182
ATP5D	NA	0.231911	NA	NA	NA	NA	0.591553	NA	0.77918	NA	NA	1.06096	0.59673	1.22288	NA	NA	0.295238	NA	0.495909	0.221862	NA	NA	NA	0.196998	4.19639	0.302836	0.534911	0.381561	0.412967	0.311978	0.699921	NA	0.400284	0.536423	NA	7.30089	6.88434	7.29472	7.29515	6.78893	7.21134	6.76495	6.73101	7.44877	7.75139	7.27449	7.2541	7.37262	7.42267
ATP5F1	1.18558	0.93928	0.55701	0.55226	0.823245	0.935066	1.12886	0.861042	1.3987	0.827782	0.657698	0.838565	0.983522	1.53226	1.23875	0.846031	0.629873	0.633075	1.06801	0.771484	0.608941	0.493949	0.756927	0.670752	0.605079	0.607067	1.44088	0.840429	0.763364	0.642368	1.59408	0.978474	0.827173	0.828995	0.331818	7.95268	8.21123	8.17919	8.42972	8.27828	8.00613	8.40089	8.37049	8.52044	8.49137	7.76731	7.84766	8.50916	8.28468
ATP5H	1.34427	0.998462	NA	0.607901	0.954523	1.03438	1.20157	1.01586	1.36537	0.834539	0.779655	0.962914	1.3036	1.94068	1.47328	0.927412	0.698239	0.786124	1.1203	0.755325	0.762748	0.645644	0.80628	0.946014	0.504904	0.614517	2.08464	1.31009	1.03632	1.1552	1.98876	2.03765	1.08435	1.12764	0.579047	8.28442	8.31931	8.35092	7.59194	8.24913	7.99229	8.06151	8.36025	8.13587	8.35759	8.13391	7.90114	8.53483	9.08121
ATP5I	NA	0.844566	NA	0.23136	1.68661	1.25217	NA	NA	NA	NA	0.382144	NA	NA	1.14545	1.13892	1.03017	NA	NA	0.88404	NA	NA	0.590354	NA	NA	1.11433	0.415576	1.21232	NA	0.59665	1.89125	NA	NA	NA	0.880891	NA	8.06512	7.76128	7.81302	8.17936	7.61239	7.71555	8.20468	7.6036	8.06122	8.10815	8.13965	7.81471	8.58355	8.35657
ATP5L	NA	0.775772	NA	0.198835	0.625445	0.796083	0.670749	0.730895	NA	NA	0.745101	0.790691	0.908156	1.02633	0.613907	0.69831	NA	0.51074	0.85384	0.604303	NA	0.645494	NA	NA	0.991855	0.486545	1.33878	NA	0.674561	0.973016	0.789562	1.27631	NA	0.652009	0.2413	6.91259	7.14317	7.26049	7.60531	7.10522	6.13653	7.17967	7.80118	8.15563	8.39553	7.2071	7.57278	8.00514	7.49206
ATP5O	NA	0.916886	NA	0.508219	0.623976	0.842063	1.09711	0.78929	1.31385	0.834852	0.790468	0.898708	0.895826	1.71063	1.15549	0.46108	0.643717	0.351471	0.910508	0.781968	0.634396	0.491811	0.634276	0.606827	0.486946	0.592082	1.34049	1.04299	0.748623	0.674829	1.54367	1.14985	0.784094	0.823463	NA	6.88541	6.96744	6.98445	6.74124	6.79943	6.74586	7.24677	7.09557	6.63469	6.97591	7.17645	6.9238	7.35425	7.36855
ATP6V1A	NA	1.4142	NA	1.29032	0.942455	0.722187	0.596778	2.07141	NA	1.27377	1.34771	0.885627	0.442341	3.10917	0.644637	0.306448	1.29906	0.507819	1.37928	1.13178	1.50422	NA	1.13467	0.79183	0.656024	0.968617	1.36679	1.16028	2.11951	0.785473	0.981675	2.09729	1.58639	2.04602	NA	7.31582	8.01835	7.64119	7.68102	7.66165	7.61917	7.36031	8.59959	6.68845	8.82178	6.48495	6.78677	7.78189	7.77438
ATP6V1B2	NA	NA	NA	NA	NA	NA	NA	2.95221	1.48991	NA	1.50807	NA	NA	3.65269	NA	NA	2.53557	NA	2.13387	NA	NA	NA	NA	NA	NA	NA	1.09679	NA	4.18909	NA	1.12421	NA	NA	3.17803	NA	9.68064	10.4621	10.0912	9.96732	10.1633	9.34418	8.77213	9.94475	9.23045	9.94649	9.50145	9.30393	9.75916	10.1108
ATP6V1D	NA	2.21843	NA	NA	NA	NA	NA	3.37393	NA	NA	NA	NA	NA	2.78878	NA	NA	2.83262	2.20941	2.44893	NA	1.82896	NA	NA	1.76991	NA	NA	NA	NA	3.72087	2.01366	NA	NA	1.63554	2.66876	NA	7.54317	7.79627	7.71496	8.06642	7.50918	7.09061	6.87755	7.47947	7.83484	8.05638	7.63293	7.06451	7.412	6.9994
ATP6V1E1	NA	2.16213	NA	NA	1.62282	0.583465	1.01825	3.15284	0.820345	1.57351	1.63522	NA	1.02336	2.80722	0.942596	2.96595	1.71674	1.81752	2.68821	1.43862	2.1838	1.37821	1.75967	1.57068	0.496994	NA	1.46926	1.54717	3.13582	2.13172	1.80478	1.98677	1.33227	2.70009	NA	7.46636	7.48606	7.22616	7.53409	7.46696	6.98025	6.91484	7.43684	7.34314	7.80165	7.34545	6.81367	7.48427	7.78415
ATRX	NA	3.45149	NA	NA	NA	NA	1.18094	NA	NA	NA	NA	NA	NA	NA	NA	NA	NA	NA	2.81526	NA	4.59474	0.67861	2.14183	2.81327	NA	NA	1.59849	NA	2.7988	NA	2.7413	NA	3.96534	NA	NA	8.94935	9.37993	9.04055	9.39512	9.30912	9.03156	8.95739	9.8573	8.9039	9.24038	9.33543	9.15169	9.17587	9.22277
ATXN2L	NA	0.482439	NA	0.440335	0.481556	1.47798	NA	NA	NA	NA	0.189498	NA	NA	0.320369	0.315617	NA	NA	NA	1.11024	NA	0.983865	NA	NA	0.778756	NA	NA	0.23718	0.287109	0.308471	NA	NA	NA	0.34809	NA	NA	7.6241	7.66047	7.12061	7.30369	6.97133	7.25466	7.69935	6.9388	6.92374	7.60946	6.95854	7.29376	7.18392	6.97602
B2M	NA	0.428504	NA	NA	NA	NA	1.68643	NA	NA	NA	NA	NA	NA	0.946731	NA	NA	NA	0.393159	NA	NA	NA	NA	1.21414	NA	3.72301	0.956155	0.802439	0.939585	0.470102	NA	0.81493	NA	NA	NA	NA	9.70793	8.10692	8.66228	8.69896	8.80679	9.2714	9.551	9.11778	9.18858	7.99005	9.42744	9.19571	9.36486	8.72691
BAG6	NA	NA	NA	NA	NA	NA	0.734214	NA	NA	NA	NA	NA	0.906618	NA	NA	NA	NA	NA	1.73029	NA	1.1947	1.46522	NA	1.03324	NA	0.754205	NA	1.07945	1.52971	0.928247	NA	NA	0.585789	0.786535	NA	7.67592	7.72872	7.60664	7.424	7.44661	7.32996	8.48083	7.85233	8.58691	7.78379	8.38098	7.91482	8.10399	7.96305
BANF1	NA	1.00941	NA	2.22838	1.02537	1.41161	1.33453	NA	NA	NA	NA	1.37221	1.69186	0.777471	NA	0.966758	NA	NA	1.03991	NA	NA	NA	NA	NA	NA	0.874527	NA	NA	0.778565	1.56541	NA	NA	NA	0.791298	NA	6.80729	7.1827	6.85071	7.08106	6.98192	6.90992	7.05092	6.1281	6.85717	6.51003	5.94542	6.56998	6.14657	7.07683
BASP1	2.17262	5.97077	5.24661	4.80862	3.78859	3.4954	2.09433	18.5707	3.28051	22.5417	8.32871	7.04765	6.06246	13.8668	5.3236	18.6223	11.1651	23.4269	10.4287	18.6728	34.1421	14.3308	21.0851	10.5303	1.59254	18.8498	4.81596	5.78704	13.2976	12.7431	5.95592	13.3346	1.85722	6.43101	7.96136	10.6568	10.9513	10.7995	10.7408	10.6007	10.3415	10.2434	11.02	10.873	10.7062	11.1516	10.6137	10.6787	10.8839
BAX	2.3115	1.54532	NA	NA	1.38474	1.78124	0.694339	1.08493	2.29884	1.55975	1.74492	1.68813	1.49359	2.28948	2.26174	0.727568	1.4586	0.912492	1.12854	1.07303	0.880339	1.68129	1.40262	2.03207	0.97989	1.32333	1.36811	1.68601	2.17229	1.40476	1.39846	2.41318	1.77648	1.4308	1.26902	6.59719	6.21046	6.19615	5.69226	6.27068	5.81453	5.30185	5.72984	6.28	5.67193	5.95278	6.32816	5.96121	6.04859
BAZ1B	NA	2.70152	NA	NA	NA	NA	1.79458	NA	NA	1.56423	1.1008	NA	NA	NA	NA	NA	1.85129	NA	3.61251	1.52736	2.93712	6.4855	NA	3.35688	NA	NA	1.48389	2.01566	1.60102	2.34596	1.60484	3.46843	2.70158	2.17745	NA	9.20348	9.22935	8.94391	8.52579	8.81704	8.79515	9.01928	8.96426	9.05914	8.80944	9.05096	9.46923	8.82494	8.32693
BCAP31	3.24745	1.5504	NA	0.943059	1.73297	1.6381	0.809833	0.856091	0.964519	0.605808	1.12083	0.757196	0.880793	0.820327	0.81122	0.777605	1.08102	0.718081	1.66326	0.784108	0.946253	1.21482	0.962037	1.19486	0.563983	1.25348	1.52361	1.44744	1.73472	1.90572	1.04422	2.3581	1.38974	2.28252	0.921924	8.10403	8.27828	7.65531	7.38465	7.79219	7.29478	7.23189	6.66972	7.07977	6.76889	7.15826	6.49953	7.30138	7.15261
BCLAF1	1.7609	1.06649	1.07623	1.4292	1.74037	1.03161	1.68979	1.86992	1.80042	1.26027	0.821452	0.851223	0.716548	0.810757	1.53058	0.827285	1.26256	1.72146	2.12927	1.16309	3.00254	1.84632	1.61558	1.99564	NA	1.18562	2.22185	1.35742	2.04739	3.49365	2.3965	2.28445	2.08132	2.30018	0.655491	8.4404	8.27157	8.72513	9.58161	8.3975	8.26556	9.17496	9.43508	8.05718	8.92864	9.39407	8.74918	8.9933	9.24609
BLMH	1.92215	0.595167	NA	NA	NA	0.685792	0.855798	3.57867	0.51784	NA	1.22697	0.970202	1.43446	0.74343	0.813412	1.40925	1.57643	0.982704	1.40693	1.17858	0.756376	NA	0.482393	NA	2.03042	1.25812	NA	0.947236	0.821895	0.792456	1.21812	NA	0.230819	1.02878	0.468544	8.44456	8.27252	8.21862	7.81989	8.01097	7.68686	8.63832	8.20785	8.14792	7.55938	7.88586	7.91996	9.0655	8.65225
BLVRA	NA	1.46848	NA	NA	NA	2.51845	1.41689	NA	NA	NA	2.72502	3.39271	NA	1.59297	NA	NA	1.6597	NA	NA	NA	NA	NA	NA	NA	NA	NA	1.54951	1.44917	1.46355	1.3041	1.06846	NA	1.45698	NA	NA	6.93413	6.79612	6.21203	6.33484	6.37051	6.38119	6.8273	6.92352	6.57385	6.26909	6.78595	7.12398	6.52504	6.59283
BLVRB	4.47648	2.05122	NA	NA	2.90681	4.56806	1.04676	1.98732	1.68055	NA	NA	1.74854	2.23637	NA	3.3702	4.43556	4.43268	NA	2.95569	1.70407	1.38612	2.04641	5.61125	3.01235	4.1704	1.9825	1.48672	2.36902	1.72522	2.19575	2.03781	0.963685	NA	1.17884	NA	6.4277	5.9702	6.25953	6.35448	5.7122	6.31512	6.41822	6.10164	6.91617	5.72551	5.79421	5.74074	6.23248	6.40511
BRD3	NA	0.770854	2.84965	NA	NA	NA	0.568259	0.741546	0.453131	NA	NA	NA	3.83848	NA	NA	NA	0.83689	0.745323	0.867925	0.698419	0.124114	0.624563	0.599808	NA	NA	5.01681	0.555063	0.68449	NA	NA	0.462584	NA	NA	NA	NA	6.92604	6.91677	6.68528	6.88555	6.56463	6.47029	6.17895	6.28133	6.38053	6.23164	6.05938	6.42681	6.09302	5.88954
BSG	NA	1.25653	1.96078	NA	1.8943	NA	2.82089	NA	NA	NA	NA	NA	2.20955	2.25618	NA	2.13899	2.22537	NA	1.37514	NA	NA	NA	NA	1.74774	2.51088	NA	2.95817	1.45323	2.18254	2.53827	1.16656	1.74116	NA	2.14602	0.507537	9.79307	9.67751	10.5477	9.80648	9.82622	9.41966	9.28233	8.1757	8.90294	8.59242	7.88475	8.42053	8.83964	9.31312
BTF3	NA	NA	NA	0.242943	0.295989	0.284754	0.433614	NA	0.335867	0.130702	0.366871	NA	0.314354	NA	0.552116	0.104918	NA	NA	0.168478	0.197227	NA	NA	NA	NA	0.0667824	NA	0.496327	NA	0.264025	0.273755	0.551207	0.319509	0.360645	0.275318	0.178272	8.56286	8.3958	8.40741	8.26175	7.86816	8.48454	8.91403	8.52383	8.64581	7.58229	8.06563	8.56838	8.617	9.18323
BTF3L4	NA	NA	NA	NA	1.15883	NA	1.87525	NA	1.36348	1.12724	1.23208	1.46797	1.31088	1.12894	NA	0.706664	1.28806	1.32368	NA	0.906618	1.11278	NA	NA	1.43717	NA	1.27598	NA	NA	2.54144	1.43133	1.57045	3.53694	2.637	1.36396	NA	7.81218	8.19483	8.01698	7.87523	7.84959	7.76791	7.85455	7.94538	7.5891	7.64967	7.85842	7.64744	8.32856	7.76497
BUB3	NA	1.51415	0.9522	NA	NA	NA	2.15011	1.00668	2.01784	NA	NA	0.920132	1.07123	NA	NA	NA	1.35334	NA	0.995252	1.15349	1.42733	0.960438	NA	0.857214	NA	1.21292	1.24598	1.23497	1.03521	0.866596	1.45126	NA	1.32122	1.02753	NA	9.21554	9.47347	9.23154	9.53598	8.99789	8.88695	9.83592	9.42526	8.39466	8.35874	9.20093	8.86885	8.46365	8.87499
BZW2	NA	NA	NA	NA	NA	0.37515	NA	NA	NA	NA	0.256312	NA	0.695604	0.583056	NA	NA	NA	NA	0.228217	0.440956	NA	NA	NA	0.520752	NA	NA	NA	0.729288	NA	0.42791	NA	NA	0.702642	NA	NA	7.43979	7.7658	7.54816	7.23482	7.20109	7.43951	8.80637	8.08024	7.74827	6.75637	7.34609	7.69666	8.76057	8.71521
C12orf10	NA	0.800768	NA	NA	NA	NA	NA	NA	NA	NA	1.03575	NA	NA	NA	NA	1.2614	1.13592	NA	0.90387	0.838082	NA	1.15384	NA	0.571559	NA	1.35079	1.47871	1.25672	1.48403	1.15964	0.738089	NA	1.16432	1.10106	NA	7.06754	7.02866	6.58287	6.9582	6.56912	6.79949	7.63371	6.99104	7.38866	6.92628	7.05244	6.84646	7.1042	6.84144
C14orf166	1.34384	1.1454	1.20402	1.787	1.42177	1.21335	1.90578	1.21752	1.92341	1.07517	1.95244	1.50462	0.954385	1.40002	1.85276	1.88395	1.43447	1.41486	1.02817	1.50193	1.79831	0.948767	1.58032	1.08695	0.347533	1.71806	1.38217	1.08825	1.52833	1.39858	1.94611	1.05067	1.80006	1.77488	1.59678	9.05195	9.1014	8.84895	8.55789	8.97074	8.50839	9.42013	9.11398	9.23854	8.21407	9.07478	9.08473	8.43739	9.47279
C17orf53	NA	NA	NA	NA	NA	NA	NA	1.05257	NA	0.954563	NA	NA	NA	NA	NA	NA	0.900062	1.04721	NA	0.975324	0.805218	0.943396	0.982801	0.886591	1.06068	NA	NA	0.881272	0.891747	0.848896	NA	NA	0.977712	NA	NA	5.37238	5.40991	5.26349	5.62502	5.23118	5.12084	5.50494	4.67647	5.38174	5.07457	5.41997	5.29478	4.98945	5.288
C1QBP	NA	0.355056	0.316496	0.286377	0.560033	0.378958	0.672053	0.408563	0.756738	0.773865	0.699522	0.615972	0.333782	0.641848	0.73014	0.40008	0.298274	0.334072	0.251049	0.171225	0.174431	0.624993	0.15826	0.710637	0.191546	0.3714	1.02295	0.879206	0.480886	0.478464	0.590235	0.673575	0.944735	0.215573	0.419186	8.58249	8.87409	8.84462	8.66482	8.71987	8.56192	9.01024	8.81519	9.01098	8.32294	8.46252	8.72529	8.50132	7.78413
CA2	NA	2.29886	NA	NA	19.4167	NA	4.8106	NA	2.61192	0.911494	NA	NA	NA	NA	9.6367	NA	NA	10.7184	15.2736	1.09512	3.33533	4.16406	1.14335	3.56488	14.793	9.86875	4.0231	13.9514	5.19708	9.07034	2.46898	NA	10.8281	13.4463	NA	6.96764	7.13397	5.87021	4.83193	6.92264	6.61892	8.50519	6.66246	8.15159	6.99695	5.62683	7.74432	8.14121	6.53152
CA4	NA	NA	NA	NA	NA	NA	NA	NA	NA	NA	NA	NA	NA	NA	NA	7.79726	NA	6.17866	10.2605	11.7586	3.84823	8.77291	9.8464	16.2612	NA	7.58685	NA	NA	NA	5.62416	NA	NA	NA	NA	NA	6.92069	5.20244	7.1001	8.12285	6.04439	6.66063	4.93277	5.19182	5.07024	8.16162	5.25027	4.68268	4.16078	7.09989
CAB39	NA	0.83682	NA	NA	NA	NA	NA	1.64351	NA	NA	NA	NA	NA	NA	NA	NA	NA	NA	1.25848	1.5965	1.58642	NA	NA	NA	0.574053	NA	0.973994	0.980584	1.47658	NA	0.777724	NA	NA	NA	NA	8.02389	8.15605	7.81509	8.2821	7.75838	7.55728	7.18453	8.55022	8.37513	8.21194	7.68188	7.99446	7.44632	7.59426
CACYBP	0.326328	0.323609	0.365551	0.257587	0.251882	0.345367	0.821159	0.273858	0.530248	0.219582	0.416911	0.574534	0.48402	0.38081	0.462425	0.237017	0.404108	0.303364	0.428558	0.293785	0.390438	0.360086	0.334036	0.431686	0.0665203	0.452557	0.554442	0.57567	0.442765	0.392059	0.800945	0.644324	0.365037	0.465634	NA	7.60448	7.20982	7.1891	7.83573	7.66577	7.87013	8.15698	7.39738	7.75569	7.74588	7.48954	7.7321	7.73284	8.31041
CAD	NA	0.209265	1.37736	NA	NA	NA	1.4377	0.156305	1.09176	0.118924	0.666485	0.316742	0.261099	0.215815	0.74694	NA	0.237761	NA	0.187276	0.288809	0.513266	0.156289	NA	0.217739	NA	0.508414	0.789509	0.691467	0.501309	0.210742	0.687328	0.320287	1.05873	0.409856	NA	6.11361	5.91838	5.70941	5.55234	5.58036	5.7562	6.96512	5.47539	5.59226	5.37055	5.7391	6.35124	5.82518	5.67964
CADPS	NA	NA	NA	NA	NA	NA	NA	NA	NA	NA	NA	NA	NA	NA	NA	NA	24.1211	NA	15.5997	NA	1.05493	NA	NA	NA	NA	9.53321	2.02454	NA	8.41325	17.4304	5.26177	NA	13.1159	10.2116	NA	9.63597	10.128	10.4297	9.65458	10.1874	9.97911	6.21609	7.22413	8.04231	8.53359	8.68131	7.84385	7.2094	9.57187
CALD1	0.35693	0.275914	0.175904	0.115634	0.433748	0.190958	0.117276	0.123945	0.255496	0.131518	0.157232	0.128976	0.151975	0.151672	0.22383	0.139687	0.0716067	0.149559	0.087209	0.104544	0.0954726	0.103765	0.139385	0.134399	0.152959	0.11507	0.0650341	0.0976443	0.092754	0.179602	0.10868	0.0636844	0.0985818	0.0642155	0.171159	8.85516	8.65123	7.99643	7.81643	8.64061	8	7.40428	8.50571	6.7457	6.87864	8.23974	8.45899	7.96825	7.00578
CALM1	3.53765	1.73939	NA	1.80486	1.06993	1.51372	1.34171	2.46898	1.6631	3.87974	2.49488	2.20554	1.58882	2.73923	1.52594	1.31007	1.34544	1.97625	1.14161	0.945049	0.739999	1.22025	0.847348	1.82654	2.22844	1.14245	3.52706	1.36386	2.37487	2.10857	1.16312	2.73501	1.80104	1.63522	1.55001	7.89234	8.06241	8.01649	7.94724	7.37764	7.41621	7.17827	7.58856	6.43676	9.11307	7.8404	7.75234	7.27146	7.2362
CALR	2.66032	1.11264	1.90663	0.982679	2.52792	1.27745	1.19719	0.851164	1.29844	0.781433	0.973639	0.939929	0.925032	0.888473	1.21046	0.945116	1.13517	0.953256	1.15092	1.10903	0.728626	1.02971	1.01779	1.25481	0.990664	1.39476	7.69409	2.26116	1.56772	2.63852	1.10655	1.86427	1.95634	1.47252	1.18882	9.87728	9.6513	9.87442	9.73125	9.90898	9.61518	9.79254	8.30568	8.76562	8.65595	8.63243	8.69971	8.80122	9.44204
CALU	2.52757	0.603972	0.677275	0.672457	1.6283	0.89137	0.696599	0.295603	0.789745	0.341658	0.610457	0.646286	0.690202	0.35401	0.550322	0.169514	0.52659	0.263699	0.353651	0.1509	0.195381	NA	0.260085	0.17814	0.241944	0.320443	0.578355	0.670551	0.493407	0.695839	0.504724	0.668941	0.229659	0.405156	0.415063	9.42484	8.67865	8.63222	8.58095	9.17196	8.7944	8.19216	8.01601	8.20008	7.37307	8.09534	8.50204	8.66652	8.39741
CAND1	NA	1.00225	1.25662	1.17404	0.675821	1.08082	1.1149	1.25406	1.41229	1.36523	2.45829	1.4531	0.567424	2.126	1.17028	0.153193	2.28691	0.497869	1.74518	2.24611	1.32383	1.14991	1.46989	1.08244	0.496425	1.79199	2.0615	1.36849	2.0465	0.785969	0.922309	1.63458	1.53449	1.63881	0.277085	7.42856	7.71857	7.51266	7.29702	7.06431	6.99391	7.4953	7.66588	7.13152	7.2174	7.77255	7.29018	7.63876	7.10075
CANX	4.18216	1.64915	1.40288	1.45887	2.82098	2.54413	1.09743	1.06495	1.37874	1.01509	1.2109	0.809582	1.43809	1.05588	1.28973	1.06006	0.962186	1.70892	2.34876	1.08737	1.59731	1.0908	1.75039	0.710109	0.708444	1.03777	2.53287	2.81646	1.38333	3.56982	1.74688	1.29766	1.27774	1.88743	0.50193	11.0716	10.9602	10.7728	10.721	10.8639	10.983	10.6481	10.1896	10.3388	10.1711	10.4276	10.15	10.4643	10.7849
CAP1	0.61065	0.737695	0.838616	0.603593	0.75746	0.713423	0.573532	1.22188	1.4621	1.03822	1.3378	0.997226	0.973147	1.03964	0.558751	0.484259	0.855759	0.7864	0.642169	0.696597	0.777319	0.423496	0.996199	0.563087	0.86612	0.798367	0.539337	0.68468	0.729791	0.718567	0.395764	0.654441	0.376934	0.386315	0.492197	9.25877	9.2861	8.98201	8.90955	9.1324	9.00362	8.68435	8.544	9.07113	8.54603	8.92724	8.82102	9.33897	8.57239
CAPN1	NA	1.82976	2.35799	NA	0.755603	NA	0.556116	NA	1.12515	0.87957	1.21504	0.806099	NA	NA	1.42273	NA	0.696042	0.256568	0.672133	0.861089	NA	NA	0.736897	0.845807	0.879386	3.95492	0.373196	1.15005	0.762532	0.508417	1.04744	NA	0.34118	0.998448	NA	6.85192	7.03576	6.35982	6.59551	6.06264	6.36969	6.09632	6.75257	6.97816	7.03321	5.8643	6.84232	6.20709	6.44267
CAPN2	NA	0.480159	1.14217	NA	NA	NA	0.687912	0.523478	0.845881	0.561531	NA	NA	NA	NA	NA	NA	1.05136	0.350257	0.67286	0.819123	0.906536	0.477852	1.02665	0.56164	1.38714	1.35946	0.688385	0.51957	0.558689	0.41685	0.598666	0.619579	0.498175	0.335008	NA	9.74141	7.82117	8.72433	9.10983	8.23125	8.40818	7.80266	8.2688	8.43689	8.16714	7.79557	8.26504	7.45171	8.5487
CAPNS1	1.53179	0.458747	NA	0.901401	0.747472	1.20521	0.415384	0.611359	0.955098	0.494486	0.887994	NA	NA	0.800193	NA	NA	0.578368	0.740268	0.865759	0.392034	0.975835	0.716354	0.900902	0.738062	1.93219	1.29751	0.56165	0.449202	0.348238	0.597279	0.741158	0.435974	0.430611	NA	NA	9.78016	9.39503	9.62346	8.76763	9.08633	8.98528	8.84625	9.12277	9.20094	9.25539	8.57392	8.93035	8.84877	9.05361
CAPRIN1	0.765834	0.432421	NA	0.420606	0.906208	NA	0.575159	1.46505	0.528625	1.05512	0.25403	0.390417	0.691161	0.648562	0.968498	0.570072	0.166348	0.70195	1.0807	NA	1.31794	1.14338	0.536071	1.04195	NA	0.465174	0.694927	0.463018	0.641156	1.19892	0.729508	0.848386	0.822206	1.04098	0.147693	9.89169	9.87705	9.6855	9.16329	9.85568	9.73407	9.95443	10.7138	9.45473	9.04314	9.12524	9.54283	10.106	9.84105
CAPZA1	1.57642	0.924938	1.18648	0.82207	0.892758	1.00555	0.865932	0.812738	0.95354	0.747763	0.935176	1.09875	0.80414	0.974049	0.74923	0.490672	0.751784	0.874048	0.851262	0.460295	0.915161	0.486192	0.813252	0.813607	0.283574	0.674872	0.941171	0.607391	0.935639	0.673148	0.537496	0.767398	0.402761	0.794967	0.385153	8.09154	8.12806	8.24209	8.21067	8.26277	8.04429	8.09578	7.91949	8.3344	7.79622	7.95774	8.10827	8.21053	8.03093
CAPZA2	1.64434	1.05322	0.85505	NA	1.05259	1.38724	1.17986	1.73308	1.35271	1.85264	1.56624	1.46335	1.30615	1.54689	1.13027	1.54045	2.15513	2.24158	1.89889	1.90942	2.32421	1.89746	2.34218	1.31493	0.666905	1.54285	1.41192	1.06946	1.31199	1.28647	0.637888	NA	0.785808	1.03416	0.654517	5.85258	5.88364	5.71207	6.01855	5.78679	5.89818	5.83763	6.16295	5.68831	5.94723	5.96979	5.83554	5.99895	5.78038
CAPZB	1.26376	1.07415	0.828668	0.668058	0.919533	1.08911	1.05907	1.49856	0.936485	1.06985	1.15699	0.992188	0.890352	1.0172	1.00707	0.787563	1.14726	1.25674	1.05157	0.879153	1.16088	1.03653	0.948328	1.06415	0.352591	1.13816	0.934116	0.7336	1.35231	0.8682	0.738412	0.708391	0.685748	0.935191	0.572123	8.36329	8.47269	7.89834	7.65644	8.02055	8.29461	7.9405	7.68553	7.8544	7.90293	7.63917	7.62806	7.92687	7.50024
CARHSP1	NA	NA	NA	NA	NA	NA	2.63646	2.22415	2.85757	2.2141	4.75061	6.4579	4.08942	3.31531	5.67456	2.26224	5.18504	2.73486	NA	2.03645	3.84556	NA	NA	3.99413	0.393867	2.48918	2.25892	2.09749	3.09896	3.44578	1.39758	NA	4.33665	2.25658	NA	7.22491	7.26643	6.75198	6.84232	5.97037	6.25993	7.61074	6.04104	6.45835	5.49464	7.56048	7.35192	7.69395	5.91492
CARS	NA	0.599089	1.00123	NA	1.00427	NA	0.824878	NA	NA	NA	NA	NA	NA	NA	NA	NA	0.448672	0.994549	0.620996	0.601586	0.707314	NA	0.696	0.686532	NA	NA	1.24772	0.531077	NA	1.02087	0.649204	NA	0.445007	0.354472	NA	6.5912	6.72777	6.44852	6.67127	6.65875	6.45574	7.25513	6.99594	6.34342	6.49898	6.27428	6.55061	6.97414	6.13654
CAT	6.12354	8.38645	NA	NA	4.19868	7.71248	NA	NA	NA	NA	NA	NA	6.40517	NA	6.83736	9.08122	8.87927	NA	3.41448	NA	NA	NA	NA	7.80741	NA	NA	NA	2.72836	NA	1.76629	NA	NA	NA	NA	9.82365	8.39193	7.41629	7.69991	9.05453	7.75851	8.37631	8.38539	8.00157	8.65931	7.74868	7.41273	8.12376	8.4733	8.33393
CAV1	0.315816	0.151035	NA	0.0907096	NA	NA	0.0625829	0.0548619	0.149663	NA	0.110269	0.125752	0.081057	0.174929	0.127851	NA	0.112899	0.0614806	0.0965877	NA	0.0788096	0.0752049	0.503433	NA	0.138807	0.0933025	0.159171	0.18241	0.0874899	0.176945	0.172579	0.109839	0.13073	0.0441189	0.137068	6.92466	5.71669	5.38778	4.97238	5.68845	6.44159	5.36142	6.60866	6.67096	5.04738	5.57422	5.1115	5.9243	6.76982
CBR1	1.04808	1.04489	1.10845	0.878926	0.620963	1.2945	0.73728	1.11467	0.654555	1.91437	0.75278	1.23085	0.744838	0.82652	0.828446	1.36539	1.25234	0.740944	0.833618	0.710811	0.743002	0.806198	2.13043	0.842112	6.89736	1.05486	0.776949	1.59148	0.893146	0.805639	0.988181	0.707955	0.931163	1.20858	0.193512	5.98262	6.01389	5.96597	6.85677	5.92763	5.85845	7.00748	6.53678	6.39543	7.00285	6.11412	6.14164	7.19236	6.16689
CBX1	2.43273	2.88171	NA	3.73858	NA	2.41632	2.52415	2.46856	3.41721	2.03309	2.61397	3.83057	2.67408	3.15814	3.39172	5.73227	5.20962	5.30279	4.83562	5.43426	7.45808	4.80541	4.88444	6.76783	0.19333	8.51429	5.76967	3.06709	5.40075	3.76853	5.28504	3.82044	4.15587	4.94015	3.75458	8.42836	8.8377	8.47618	7.86697	8.71764	8.65051	8.50964	9.04727	8.89039	8.44166	8.52988	8.35829	8.64147	9.06408
CBX3	2.79265	2.17517	3.71993	1.76211	1.47594	1.32181	1.97244	1.3256	1.81784	1.06052	1.49446	2.3831	2.15844	1.83455	1.54153	1.17063	1.74844	0.97441	2.04251	1.47234	1.35402	2.66041	1.69385	2.23472	0.104724	1.46411	1.63872	1.45576	1.28293	1.93824	1.91082	1.45271	1.30643	1.58132	1.66794	8.56773	8.35858	8.81978	7.6188	8.36985	8.21268	8.73664	9.27147	7.85512	7.68819	8.82812	8.69466	8.65895	8.25132
CBX5	2.85837	1.18211	NA	1.81921	1.90393	1.61598	1.5242	1.17372	2.49373	1.07933	1.13144	NA	NA	1.18251	2.06698	NA	0.998122	NA	1.22925	1.48968	1.1911	1.01815	1.05947	1.14373	NA	1.56473	1.78726	2.2757	1.9245	2.40112	2.19331	2.65879	2.25149	1.95691	0.665159	8.93797	8.88368	8.8768	8.67819	8.64841	8.45726	8.6933	8.99164	8.49635	8.40472	8.74879	8.19722	9.35881	8.72023
CCAR1	0.7503	1.27705	NA	NA	NA	NA	1.12485	NA	NA	NA	0.725793	NA	NA	NA	NA	NA	NA	NA	1.22111	NA	1.72905	NA	NA	1.71524	NA	0.726322	1.66806	0.885209	1.22696	1.00832	1.55754	3.1081	1.40011	1.12774	NA	9.91885	9.87098	9.56936	9.46116	9.69744	9.63412	9.77864	9.87904	9.09472	9.24123	9.77152	9.88121	8.91366	9.86388
CCAR2	2.50551	1.15023	1.02903	1.37362	1.03213	1.37549	1.61297	1.23742	1.85821	0.693626	2.26386	1.44252	1.14264	2.04897	1.41707	2.77199	0.951331	0.469109	1.54684	0.735755	1.71465	0.649583	0.950826	0.72234	NA	0.879083	1.52045	2.13876	1.69716	1.80077	2.31404	1.89367	1.60398	1.59541	3.52038	6.19163	6.32141	5.90028	6.26025	5.84825	5.72542	6.76874	5.90347	6.20904	6.03901	6.29683	6.15325	6.409	6.33039
CCDC124	NA	NA	NA	NA	NA	0.724165	0.822296	NA	NA	NA	NA	NA	0.919709	NA	1.08543	NA	NA	1.44471	1.11726	0.673401	NA	NA	NA	NA	NA	0.655824	1.15443	NA	1.02603	0.940822	1.39501	NA	0.927817	1.05239	NA	6.60164	6.76809	6.38269	6.35025	6.08456	6.44672	6.64577	5.88096	6.17974	6.0821	6.08279	6.13768	5.8485	6.35752
CCDC88A	NA	1.14437	NA	NA	NA	NA	1.10735	1.28331	NA	NA	NA	NA	NA	NA	NA	NA	NA	NA	NA	NA	NA	NA	1.07996	1.35634	NA	NA	2.44045	1.66008	2.60064	NA	1.04769	NA	1.30815	1.5808	NA	8.04583	8.16028	7.63981	7.98873	7.98801	8.06913	7.81333	8.77565	7.58239	7.58346	8.44507	8.0641	8.29459	8.21012
CCT2	0.12275	0.55014	0.91617	0.270077	0.298653	0.306098	0.641846	0.967671	0.944495	0.935895	0.970395	0.757782	0.778284	0.950208	0.668412	0.287838	0.695069	0.660805	0.670907	0.764985	0.833739	0.639836	0.659015	0.76122	0.231338	0.697952	0.625477	0.759823	0.71785	0.654454	0.611964	0.89955	0.802214	0.704211	0.345648	8.83983	8.91745	8.94696	8.98733	8.57091	8.73881	9.65179	9.61129	8.12473	8.267	9.14481	8.71482	9.57593	9.1664
CCT3	0.636589	0.686694	0.815068	0.335113	0.358303	0.362367	0.715438	0.947641	1.01654	1.03477	1.04051	0.742315	0.868703	0.738384	0.887706	0.242951	0.658994	0.772903	0.875966	0.883577	0.87415	0.758956	0.715966	0.859227	0.20464	0.673684	0.718803	0.9194	0.67409	0.667713	0.760906	1.16537	0.943755	0.754369	0.115348	9.28746	9.25246	9.43049	9.26814	9.21504	8.94383	10.0763	9.40241	9.62081	8.94398	9.29641	9.20126	9.95758	10.318
CCT4	0.467791	0.477419	0.923735	0.2958	0.348106	0.383878	0.669206	1.03844	0.975413	1.02807	1.02579	0.746503	0.964351	0.867713	0.783191	0.322661	0.717309	0.963746	0.930442	0.8362	0.887299	0.737409	0.729369	0.883532	0.259408	0.6961	0.661007	0.818504	0.713806	0.730537	0.686489	1.06807	0.935528	0.704965	0.0743052	9.37939	9.62775	9.42473	9.23657	9.74416	9.17338	9.84446	9.78733	9.62268	8.79599	9.45267	9.44339	10.1052	9.65493
CCT5	0.24012	0.436495	0.903261	0.31506	0.26468	0.297979	0.648823	0.88516	0.891677	1.02027	1.03276	0.833528	0.743753	0.872124	0.714142	0.309888	0.606566	0.85977	0.77524	0.77123	0.707461	0.60154	0.640784	0.640689	0.129396	0.630711	0.723803	0.841415	0.625558	0.46664	0.753109	1.00696	0.898136	0.715755	0.168053	8.57657	8.54757	8.61534	8.32753	7.89463	8.28822	9.33852	8.49969	8.44733	7.52458	8.5095	8.434	8.81837	9.01888
CCT6A	0.154899	0.604198	0.856053	0.342097	0.406146	0.388361	0.64184	0.943904	0.924572	1.02733	0.935026	0.721153	0.900207	0.94384	0.767237	0.299653	0.678153	0.872067	0.877778	0.835554	0.843648	0.757805	0.659591	0.87614	0.228793	0.698101	0.716903	0.816044	0.625342	0.715648	0.868946	1.00207	0.886715	0.720659	0.182698	8.34233	8.59943	8.37407	7.71189	8.73238	8.28733	9.01763	8.4825	8.19523	8.1304	8.12918	8.72249	8.49255	8.65837
CCT7	0.242472	0.576983	NA	0.32172	0.311848	0.336182	0.687533	0.993874	0.967375	1.06369	1.0399	0.784255	0.860059	0.80458	0.863327	0.241839	0.703441	0.749156	0.884528	0.84659	0.788121	0.627156	0.728618	0.864276	0.159001	0.699061	0.802837	0.871628	0.67301	0.614348	0.871923	1.06318	0.935495	0.74802	0.118861	9.55749	9.725	9.59591	9.71676	9.36167	9.23285	9.65228	9.48593	9.07912	9.02657	8.83333	9.28805	9.5293	9.08894
CCT8	0.233051	0.508898	0.47102	0.296776	0.338345	0.335176	0.630582	0.886513	0.917476	0.65137	0.887668	0.524875	0.86014	0.805533	0.703157	0.277706	0.733629	0.771672	0.764479	0.824642	0.82928	0.657505	0.697744	0.88327	0.248495	0.656544	0.631512	0.742374	0.655113	0.635162	0.677361	0.923561	0.759262	0.624642	0.198339	8.65104	8.82138	8.97338	8.56173	8.4254	8.20536	9.5768	8.85741	9.03999	8.3886	9.15499	8.58103	9.55668	9.21103
CD44	2.853	0.31223	NA	0.251383	0.565166	1.22087	NA	NA	NA	NA	NA	0.244295	0.135783	0.13436	0.214839	0.914288	NA	0.687994	0.245164	NA	NA	NA	NA	NA	9.76214	0.164632	0.258478	0.381552	0.178578	0.671613	NA	NA	0.222775	0.753868	0.229935	7.35248	6.87541	5.51265	6.03679	7.35802	7.22555	4.41387	5.68221	5.14079	5.10407	4.85104	4.79074	4.52336	5.91396
CDC42	2.1098	1.41928	NA	1.10508	1.02948	1.72843	1.25345	1.50077	1.679	1.45478	1.89404	1.7924	1.19733	1.99899	1.38125	1.66932	1.87267	1.5781	1.65859	1.44981	2.08554	1.34369	1.8528	1.72828	3.0495	1.777	1.58423	1.05575	1.47153	1.58768	1.70353	1.58426	1.02943	1.21446	0.694252	8.9237	9.20542	8.98284	9.14049	8.82704	9.09679	8.39346	7.93056	8.36487	8.615	8.9069	8.3618	8.47899	8.90536
CDC5L	NA	1.33586	NA	NA	0.864454	NA	1.02416	NA	NA	NA	0.685448	NA	NA	NA	NA	NA	1.11499	NA	1.03531	NA	1.35884	NA	1.69676	1.40288	NA	0.884017	1.37706	1.34965	1.32401	1.02909	0.960523	2.12243	1.47469	1.80662	NA	7.73145	8.07938	7.9244	8.12284	7.43455	7.63734	8.91627	9.36552	7.6937	8.24644	8.73253	7.83257	8.97741	8.80528
CDIPT	NA	2.30878	NA	NA	NA	NA	1.76054	NA	2.42742	NA	2.05217	NA	3.06762	3.10212	NA	NA	5.34812	NA	4.2703	2.2302	3.02163	NA	3.31246	3.16793	NA	NA	NA	NA	3.12412	4.05985	NA	NA	8.12814	2.58973	2.64172	8.91173	8.91852	8.99603	8.89057	8.4006	8.11706	8.50161	8.20218	8.89057	9.24212	8.14619	8.02863	8.30239	7.81801
CDK1	1.89879	0.652873	NA	NA	0.734664	0.346138	NA	NA	NA	NA	NA	0.687273	1.54686	0.812744	0.579046	NA	0.200743	0.275262	0.405039	0.693818	NA	NA	NA	0.49675	NA	0.364654	0.499251	NA	0.173614	NA	NA	NA	NA	0.252749	NA	8.42628	8.64685	8.65619	6.75962	7.25023	7.178	7.96036	7.5853	7.81338	4.01618	7.60891	7.0305	8.43916	7.22247
CDK6	NA	2.98201	9.44539	4.37114	NA	1.29159	1.05856	NA	2.56726	NA	NA	2.91155	3.46824	1.17961	1.33503	NA	1.74911	NA	1.06442	NA	NA	NA	NA	1.7846	NA	1.1644	1.77291	NA	NA	0.564092	0.506079	4.85464	1.46044	1.36394	NA	9.82954	9.58847	10.2003	9.71247	9.7082	9.06062	8.29319	9.07637	8.13174	6.41902	8.269	8.90814	9.96915	7.77829
CDO1	NA	NA	NA	NA	NA	NA	NA	3.02824	1.89678	3.04044	1.98604	1.21923	0.940999	NA	1.96538	NA	NA	NA	NA	NA	NA	NA	NA	NA	1.68626	1.91026	NA	NA	NA	NA	NA	NA	1.71809	NA	NA	8.43126	8.31247	8.25495	9.06378	7.88664	8.76094	8.36418	8.47778	9.29077	8.48312	10.259	8.2423	8.91364	8.30004
CENPV	NA	6.69478	8.5955	13.7106	NA	NA	5.23507	NA	NA	NA	NA	5.418	NA	NA	NA	NA	2.68015	5.19184	3.01205	NA	4.27443	10.2911	6.69056	8.14011	NA	5.17947	8.60785	12.9842	5.2287	11.4717	4.13172	NA	10.3912	NA	NA	9.29114	9.53029	9.23635	8.22078	8.92163	8.3547	8.99	7.85591	8.62938	7.5441	8.74472	8.26376	9.17122	7.6299
CFL1	1.64648	1.07828	0.52997	0.854715	1.02551	1.09708	1.01159	1.50635	1.06224	1.71732	1.03733	1.73259	1.19555	1.62784	1.00752	1.14856	0.939928	1.77539	0.694984	1.15113	1.32625	1.02298	1.12748	1.23997	1.90709	1.19376	1.10838	0.769423	1.13386	0.805559	0.874406	1.08432	0.908908	0.831861	0.990487	6.31917	6.36086	6.45992	6.20931	6.82721	6.34219	6.70997	6.61022	5.99066	5.88755	6.17672	6.60476	5.83909	6.25868
CFL2	NA	0.55477	NA	0.614037	0.786335	0.956765	1.00054	NA	0.722492	0.609385	0.860768	1.07382	0.393947	1.03938	0.727134	1.09542	0.876152	1.02957	0.756912	0.948722	0.95149	0.971157	1.05062	0.884721	1.40374	1.07855	0.844999	0.477581	0.689574	0.676144	0.736305	NA	0.730432	0.588408	0.540346	8.01953	8.23908	8.23031	8.32666	8.44067	7.96782	8.3422	8.06932	8.35379	8.34555	7.33282	8.32914	7.57732	8.64492
CHAMP1	NA	NA	NA	NA	NA	NA	1.8319	NA	NA	NA	NA	NA	NA	NA	NA	NA	1.75685	NA	2.02929	1.15108	1.5579	NA	NA	1.48368	NA	NA	NA	1.36752	1.68608	2.65407	NA	1.92816	1.57097	NA	NA	7.24345	7.63325	7.16544	7.16838	7.43801	7.17809	7.15615	7.18195	7.52215	7.06083	6.87424	6.62472	6.96481	6.9781
CHCHD2	NA	NA	NA	NA	1.19625	NA	2.48413	NA	NA	NA	1.24508	2.27565	2.50267	1.25155	3.03242	0.724375	NA	NA	NA	NA	NA	NA	NA	NA	NA	1.13722	NA	NA	NA	NA	NA	NA	NA	1.6578	NA	8.93161	9.12458	8.46373	8.91087	7.98309	8.15223	8.78766	8.56864	8.99782	8.41525	8.22242	8.45951	8.98931	9.11917
CHCHD3	1.18241	0.539491	NA	0.563126	NA	NA	1.3403	NA	1.0557	NA	0.750542	NA	0.851423	1.09191	0.829325	NA	0.525167	NA	0.821038	0.581024	NA	0.332502	NA	NA	0.170144	NA	1.12282	0.91512	0.573208	0.749112	1.0756	0.580518	0.609756	0.782044	NA	7.93252	7.75081	7.58633	7.75704	7.56175	7.82797	8.10924	7.63504	8.02403	7.72451	7.7054	8.0824	7.86334	7.64794
CHD4	NA	0.874284	5.84112	NA	NA	NA	1.78377	0.518462	2.72577	0.182361	1.22561	NA	NA	0.675904	1.0716	NA	1.06423	NA	0.696568	1.42804	0.818858	NA	1.11285	0.740789	NA	1.9224	1.42317	1.79479	1.31485	0.651678	1.55082	2.96985	1.95327	1.30065	NA	8.9301	8.9262	8.88238	8.68384	8.56813	8.69794	8.90311	9.49711	8.11194	8.20143	9.09473	9.00976	9.14872	8.32871
CHD7	NA	NA	NA	0.766284	NA	NA	0.945733	1.68785	NA	NA	1.07723	NA	NA	NA	NA	NA	NA	NA	NA	NA	NA	4.4401	NA	NA	NA	NA	0.921234	0.995831	0.980314	NA	1.40909	1.01916	1.59977	1.60935	NA	9.86459	10.2724	10.0124	9.86609	9.61877	9.5033	9.57708	10.5502	10.1053	9.82773	10.1501	9.88103	10.4742	9.62109
CHMP4B	NA	1.42213	NA	1.04256	NA	1.25127	NA	1.44642	NA	1.27938	1.11878	1.02209	1.08381	1.06719	0.914977	NA	1.15168	1.55411	1.05267	0.952925	NA	0.838153	1.26706	0.598659	NA	1.03951	1.06737	0.909138	1.37089	1.32247	NA	NA	0.761383	0.692461	0.812744	8.75703	8.6907	8.42186	8.2278	8.27973	7.9243	8.09298	8.63362	8.01358	9.01915	8.3044	7.95509	8.63341	7.82298
CHTOP	NA	0.852917	1.89703	NA	NA	NA	1.67059	NA	NA	NA	1.41579	1.58613	1.24237	0.674413	NA	NA	NA	NA	NA	NA	NA	NA	NA	NA	NA	1.25891	1.84458	1.85031	1.9225	NA	2.29727	NA	NA	1.99373	NA	8.21945	8.33884	8.10161	8.23178	7.86138	7.97419	8.41977	8.43106	8.44145	8.16673	8.23345	7.95197	8.63205	8.4003
CIRBP	3.65017	2.55616	NA	3.0047	3.34606	3.18296	1.27245	1.95829	3.24823	1.64352	2.75546	NA	2.55409	3.0705	3.49754	3.28705	2.00702	2.53582	1.62947	2.89466	4.79275	3.79262	4.39244	4.42646	NA	3.93346	2.674	4.00407	4.14983	4.73776	4.63517	3.87537	6.66927	2.54129	2.76124	10.0523	9.98669	10.7456	10.5029	9.56663	9.73133	9.43894	9.58537	10.0268	10.5542	9.91547	9.49962	10.3236	9.84176
CKAP4	1.0941	1.14378	0.59773	1.11199	1.33462	1.00638	0.730066	0.994233	1.25813	1.18151	0.706291	0.742919	0.589083	0.761204	0.831345	0.512763	0.983659	0.634276	0.755329	0.461681	0.624271	0.982608	0.607281	0.719815	NA	0.598878	0.907782	0.912075	0.948753	1.1232	1.50774	1.7076	0.52917	0.568603	0.17822	6.41304	6.41284	6.23814	6.53577	5.80045	5.93566	6.1177	5.77326	6.39768	5.49629	5.93013	5.78507	6.03334	6.27038
CKAP5	NA	1.28729	NA	NA	NA	NA	0.899995	2.01264	NA	2.08959	0.960059	0.418377	0.530566	0.641149	0.75305	NA	2.97949	3.60628	1.65484	0.54985	2.88352	2.51101	1.20262	2.78405	NA	1.72278	1.46885	0.935106	0.66708	1.31604	1.35508	1.2036	1.19523	0.89016	NA	9.33481	9.40981	9.11447	8.59385	8.83098	8.92234	9.25574	9.51479	9.34254	8.83482	8.00709	9.02278	9.48842	9.35943
CKB	1.55286	1.52821	0.841272	0.895528	0.283234	0.89848	1.13844	1.70809	0.179896	1.79017	0.961993	0.342926	2.17972	1.00348	0.701676	5.07574	2.24556	4.81788	3.12076	4.92175	1.50103	2.50265	2.51344	2.38309	2.04592	7.03146	1.10896	1.41175	3.18399	2.20599	1.29766	4.53063	2.66576	4.85674	3.97112	6.75455	6.49137	6.75405	6.85542	6.84941	5.52754	7.14545	7.02308	6.52122	9.38364	6.69508	5.30171	6.85874	6.678
CLASP1	NA	NA	NA	NA	NA	NA	0.70205	2.28972	0.728491	NA	NA	NA	NA	NA	NA	0.710076	NA	NA	2.16542	NA	NA	NA	NA	2.52883	NA	NA	NA	3.07872	1.22186	NA	1.58659	3.18455	1.41509	NA	NA	9.00459	9.56362	8.76874	9.05555	9.08809	8.7046	8.98037	9.59714	9.35915	9.48163	9.37336	9.56773	10.0712	9.34616
CLCC1	0.927034	0.589802	NA	NA	NA	0.411392	0.678794	NA	0.634075	NA	NA	1.08815	NA	NA	0.781057	NA	NA	0.454401	0.435597	0.26814	NA	NA	NA	NA	NA	0.349369	NA	0.55188	0.528111	0.448129	0.704275	NA	0.896459	NA	NA	8.52517	8.63869	8.76139	8.13911	8.37237	8.51662	7.98438	8.52511	8.20685	7.82833	8.41959	8.17214	8.45969	7.81214
CLIC1	0.735731	0.639899	0.398883	0.345623	0.47966	0.47063	0.502443	0.446516	0.524311	0.704626	0.606773	0.873482	0.494684	0.442973	0.801658	0.139128	0.296715	0.157898	0.111267	0.188467	0.105789	0.187021	0.168783	0.136545	0.722909	0.227494	0.326806	0.420751	0.274831	0.459612	0.3593	0.378402	0.190423	0.136778	0.27028	8.1459	8.11212	7.39418	7.76936	7.47043	7.47989	7.65991	7.86005	8.38226	6.20837	8.06256	8.29292	8.31718	7.23133
CLIC4	NA	0.416109	0.347899	0.141658	0.34523	0.506413	0.766268	0.351862	0.59875	0.374779	0.731174	0.751185	0.564764	0.438824	0.662505	0.292865	0.548225	1.29411	0.366847	0.242947	0.514812	0.341782	0.4532	0.284781	0.593477	0.436384	0.411054	0.484894	0.289192	0.536049	0.352232	0.254383	0.388526	0.244909	0.31676	9.02174	8.67534	8.29411	7.56741	8.51684	8.59981	8.76146	9.25923	8.28318	7.13445	8.9141	9.05512	8.88718	7.94105
CLIP2	NA	NA	NA	7.31582	NA	NA	2.19349	NA	NA	3.55745	NA	NA	NA	NA	NA	NA	NA	NA	NA	1.36649	1.62604	5.84659	4.83766	NA	NA	NA	2.87612	2.25575	4.70638	3.97931	2.10604	NA	NA	4.54573	NA	7.33297	6.86134	6.63201	6.72365	6.83441	6.6845	6.98548	7.63216	8.42477	7.57792	8.19835	8.09231	7.93663	5.75741
CLNS1A	NA	NA	0.643532	0.34189	0.501077	0.509547	NA	NA	0.592557	NA	NA	NA	0.752153	NA	NA	NA	NA	NA	NA	NA	NA	NA	NA	0.450694	NA	NA	0.459221	0.322082	0.284714	0.375263	NA	NA	NA	0.314624	0.408614	8.69445	8.9168	8.87119	8.82576	8.60442	8.63875	9.03463	8.43932	9.23252	8.5923	7.63544	8.46792	9.01752	8.62962
CLTC	1.21088	1.12922	0.963684	0.759328	0.830994	0.884654	0.607992	1.0516	0.9683	0.972003	1.08346	0.646486	0.431716	1.15569	4.11183	0.658333	1.17528	1.25929	1.00456	0.936162	1.10874	1.04258	0.795979	0.94982	0.0575605	0.992575	1.0339	0.979931	1.00523	0.586289	1.05678	1.03293	0.938226	1.05336	0.0949269	10.3492	10.321	10.4786	10.3451	10.4222	9.9937	9.81425	10.6087	10.6717	10.7575	10.2725	9.97759	10.1664	11.0624
CMPK1	NA	0.780567	NA	0.734256	0.64689	0.835771	0.663448	NA	1.07874	0.780894	1.00298	1.00739	0.868727	0.999825	1.0347	1.93823	2.53022	1.5653	2.70487	1.99257	2.39856	1.88338	1.6811	1.13582	0.479394	2.07484	1.07014	0.515654	2.16261	1.00976	0.69327	1.09985	1.18878	1.77861	0.924771	7.25344	7.1804	6.96455	7.22787	7.09438	6.72606	7.11004	7.04292	7.29629	7.5419	7.49732	7.02453	7.30645	6.88264
CNDP2	NA	1.26646	NA	NA	1.92984	4.65779	1.32622	2.16502	NA	2.79656	1.84512	2.0158	0.717978	NA	NA	8.69641	2.47786	1.54713	2.14272	NA	1.69593	2.95648	NA	1.51738	2.93612	2.47864	2.14505	1.40418	3.02597	1.97123	1.67839	2.39561	1.2973	3.68921	NA	7.00416	6.52673	6.00864	6.76293	5.73458	6.53971	6.82697	6.6907	6.43909	6.86213	6.49985	6.64878	7.1097	6.36671
CNN2	NA	0.768699	NA	NA	NA	NA	NA	NA	NA	NA	0.179086	NA	NA	0.13892	NA	NA	NA	NA	0.0476032	NA	NA	NA	NA	0.061736	0.0989947	NA	NA	0.184635	0.0824946	0.332308	NA	NA	NA	0.100759	NA	8.26796	5.68874	4.84807	6.17031	5.94991	7.2924	5.87115	5.52392	6.33122	5.71646	6.22273	6.01774	5.86361	7.44429
CNN3	0.563617	0.0587921	NA	0.324652	0.354936	0.465246	0.212481	0.257199	1.44326	0.20908	0.783917	5.57667	0.805006	0.344731	0.55431	NA	0.0588755	0.585386	0.416312	NA	0.704541	0.341041	0.230356	0.425069	0.262965	0.183175	0.286233	0.147446	0.302717	0.409555	0.218883	NA	0.159314	0.415945	0.144142	9.09659	8.60151	8.03211	8.99943	8.14119	9.08365	8.44403	9.04903	9.31578	8.83817	9.20177	9.14424	9.52854	9.23138
CNP	NA	NA	NA	NA	NA	NA	NA	NA	NA	3.18026	1.747	NA	NA	1.74831	NA	6.37633	2.85635	NA	2.4038	3.36757	3.06101	NA	6.32315	NA	3.16746	3.8057	NA	NA	NA	2.07965	NA	NA	NA	NA	NA	6.74493	6.52979	6.38295	6.39811	6.48568	6.35174	6.6985	6.36267	6.5261	7.91382	5.73308	6.42323	6.89643	6.74902
CNRIP1	NA	4.93243	NA	7.72917	NA	NA	4.28211	3.78372	4.35128	6.98129	3.80084	NA	NA	NA	NA	NA	3.06222	NA	1.95646	NA	NA	NA	NA	6.24736	NA	4.18266	2.26366	NA	4.88062	2.42142	NA	NA	7.65129	NA	NA	8.24768	7.95271	8.42294	8.92742	8.44278	7.86143	7.52239	8.08635	8.34254	8.62907	7.47166	7.31207	8.32114	7.44333
CNTN1	NA	3.65579	NA	NA	NA	NA	NA	26.6147	NA	37.0032	NA	4.23388	NA	12.9633	NA	32.93	90.9401	14.2221	53.7329	NA	35.2246	36.5898	7.58896	9.18242	NA	8.46952	5.82401	4.10439	18.0258	7.29182	6.05557	24.4849	6.01948	16.2808	NA	5.42455	5.09264	4.42155	7.05225	6.33913	5.68275	5.87666	8.5577	7.46701	9.66262	4.31423	6.01757	7.22933	8.46986
COL12A1	8.08856	NA	NA	NA	NA	NA	2.5792	1.62308	1.16135	NA	NA	NA	NA	NA	1.45431	NA	3.21063	NA	0.776639	NA	4.32466	1.74892	0.596772	NA	NA	1.40998	1.66418	1.35918	0.967976	3.36089	1.49825	NA	3.82977	0.962557	1.10641	9.45135	5.59443	5.60348	7.78941	5.58502	7.82717	5.41798	6.11769	8.23616	4.43571	6.6743	7.93943	7.02502	8.2176
COL1A2	2.32461	NA	NA	NA	NA	NA	NA	NA	NA	NA	2.21991	1.65134	1.86346	0.914578	0.906536	NA	0.397251	NA	NA	NA	NA	0.267465	NA	NA	NA	1.56238	NA	NA	NA	NA	NA	NA	1.08934	NA	3.07243	11.4231	6.82065	6.1679	4.09647	8.91188	10.2193	8.04965	8.29823	9.40769	5.42349	9.46708	9.58316	8.03943	9.46374
COL6A1	14.1997	0.265452	1.14461	0.824859	0.724327	4.59413	1.10414	0.936394	2.2926	0.751849	2.15592	5.29894	4.0436	8.20534	3.048	0.247532	2.40633	1.67869	0.523291	0.275803	0.466091	0.757802	1.92019	0.4959	NA	5.42021	0.377758	1.10241	0.683062	1.84111	2.86085	1.02876	2.07804	0.263366	1.86764	8.58719	6.03704	6.60265	7.07983	6.8908	7.70144	6.37268	7.00617	7.22114	7.2195	6.68154	7.66041	6.05622	6.73932
COL6A2	39.2676	NA	NA	NA	NA	5.44563	3.11196	NA	5.12607	NA	3.29823	9.00799	8.54615	12.7604	4.77122	NA	5.00497	3.53884	NA	NA	NA	NA	4.15937	NA	NA	9.48769	NA	2.39705	NA	6.84275	5.78807	3.50496	4.78386	NA	3.95945	7.72611	6.11949	6.38257	5.7242	6.24001	7.01911	6.5159	6.23838	7.25581	5.50622	6.89022	7.26881	5.99635	6.3975
COL6A3	2.02203	NA	13.4457	0.674491	7.2681	5.00734	9.03669	NA	NA	NA	4.7171	6.47454	12.0469	3.7543	3.17242	NA	NA	NA	NA	NA	NA	NA	NA	NA	NA	5.73339	NA	NA	NA	8.56091	9.28928	NA	9.20287	NA	NA	10.7799	9.19024	9.8905	9.23576	10.1172	10.9506	7.0449	7.76372	8.53199	4.94284	7.44403	9.77815	7.8055	8.14711
COPA	0.39426	0.58741	0.993461	0.801994	0.789776	0.849718	0.676598	0.667272	0.83772	0.567006	0.950875	0.676355	0.489792	0.884169	0.818793	0.506586	0.873004	0.442695	0.618042	0.631473	0.601487	0.608097	0.476145	0.531297	0.0623069	0.704806	0.875297	0.58382	0.75226	0.421741	0.953602	0.873394	0.577612	0.625608	NA	8.56981	8.57246	8.40958	8.49854	8.42089	8.29746	8.62665	8.30966	8.12713	7.95335	8.43164	8.49512	8.58791	8.21279
COPB1	1.3829	1.00723	1.11138	0.644717	0.797562	0.842601	0.638667	0.827363	0.949497	0.5648	0.78743	0.619405	0.473735	0.815267	0.844346	NA	0.863403	0.263758	0.639195	0.490429	0.57543	0.902764	0.613468	0.509191	0.251609	0.769047	0.816421	0.633196	0.639434	0.585815	0.792941	0.95753	0.689457	0.846023	NA	8.84704	8.96119	8.96975	8.86438	8.99114	8.67052	8.62032	8.44671	8.89679	8.16081	8.09612	8.5628	9.00079	8.83176
COPB2	1.21546	1.16238	1.37244	0.982872	0.885738	0.906439	0.621999	0.966436	1.09148	0.826714	0.772528	0.894526	0.755035	0.949349	0.58292	0.566703	1.0539	0.539352	0.745715	0.669825	0.743541	0.893545	0.833263	0.655239	0.415904	0.721746	0.835744	0.853763	0.724451	0.910807	0.803591	0.999559	0.710514	0.814911	NA	9.57411	9.53128	9.53781	9.43911	9.55935	9.61895	9.09649	9.24532	9.72051	9.27033	9.14555	9.51918	9.41101	8.87919
COPG1	NA	0.765858	1.1383	0.717087	1.00925	0.577367	0.638772	0.558903	1.06355	0.66094	0.585268	0.681245	0.452983	0.741026	0.726217	NA	0.581898	0.572705	0.278308	0.462326	0.689662	0.502115	0.473591	0.356878	0.411264	0.592576	0.865133	0.418818	0.448272	0.394134	0.78162	NA	0.586183	0.570459	NA	8.86957	8.5437	8.35384	7.92466	8.49424	8.07435	8.0807	8.25125	8.18325	7.94251	8.21196	7.9964	8.11086	7.87918
COPS3	NA	1.03166	NA	1.73025	1.25905	1.26913	1.40994	NA	NA	NA	0.550168	NA	NA	NA	NA	NA	0.949037	1.85543	NA	NA	NA	NA	NA	NA	NA	0.822639	1.84535	0.865651	1.32728	1.37067	NA	NA	1.10615	NA	NA	7.89214	8.23925	8.00437	7.73117	7.71692	7.73654	7.2144	7.7601	7.8383	7.92239	7.61545	7.38439	8.37488	7.26288
COPS8	NA	NA	NA	NA	NA	NA	0.935804	NA	1.54798	NA	1.3012	NA	NA	NA	NA	NA	NA	1.32589	1.01317	1.52683	1.39526	NA	NA	1.82967	NA	NA	1.39161	1.44479	1.40718	NA	NA	NA	NA	NA	NA	8.39531	8.84591	8.35991	8.72655	8.82873	8.42009	7.9704	7.94085	8.37154	8.03406	8.01277	8.07765	7.81931	8.26768
COPZ1	NA	0.687971	NA	0.821693	0.917994	1.09064	0.620308	0.483543	0.95695	0.463583	0.770429	0.760094	0.672224	0.667508	0.865419	0.566765	0.476429	0.445732	0.667315	0.181784	0.649395	0.652598	0.530955	0.713759	0.260277	0.386707	1.0021	0.785947	1.11062	0.873388	1.19396	NA	0.947149	0.779177	0.312291	7.58582	7.47693	7.19022	7.27729	7.05654	7.05264	7.36134	6.7657	7.22209	6.83134	7.03407	7.0492	7.54359	7.01084
COQ6	5.09892	2.46262	NA	6.42985	2.51255	NA	NA	1.50839	2.25074	3.63385	2.64026	5.22439	2.792	1.99905	3.30627	2.69338	2.03319	1.03019	1.66448	3.13181	1.30541	2.248	1.55904	2.43571	4.80623	3.1383	2.84554	2.425	1.98311	2.48317	2.65328	2.39297	3.42068	3.4972	NA	6.01616	6.03154	5.78818	6.07777	5.97672	5.91372	6.08563	5.62953	6.17073	6.18823	5.93243	5.75267	5.82785	5.7322
CORO1A	NA	NA	NA	NA	NA	NA	NA	0.93128	1.06612	NA	1.54713	0.755059	0.916003	2.87455	0.798913	NA	NA	NA	NA	NA	NA	NA	NA	0.880697	1.9994	NA	NA	0.233995	NA	NA	NA	NA	NA	NA	NA	5.94553	5.5728	5.06895	5.56007	4.79945	5.78992	5.6305	6.22794	6.78855	6.59547	6.11731	6.109	6.24315	6.28333
CORO1C	NA	NA	NA	NA	NA	NA	1.02256	1.39212	0.711875	1.64727	0.810627	NA	NA	NA	0.482276	NA	0.755336	NA	0.757791	1.51022	1.79793	0.561545	NA	0.879049	0.24619	1.25514	NA	0.649933	0.739822	0.286427	NA	0.502515	0.381111	NA	NA	9.22111	8.84117	8.50446	8.44925	8.71368	8.62761	9.50365	9.14517	9.17951	8.46047	8.84124	9.30637	9.31781	8.47161
CORO6	NA	NA	NA	NA	NA	NA	1.02256	1.39212	0.711875	1.64727	0.810627	NA	NA	NA	0.482276	NA	0.755336	NA	0.757791	1.51022	1.79793	0.561545	NA	0.879049	0.24619	1.25514	NA	0.649933	0.739822	0.286427	NA	0.502515	0.381111	NA	NA	4.3439	4.57053	4.63707	4.98008	4.81198	4.433	4.69802	4.50451	4.84475	5.15184	4.4536	5.39851	4.89344	5.13008
COTL1	1.78417	1.13627	NA	0.678623	2.90564	1.79788	0.197766	1.10397	0.57924	NA	0.770732	1.16882	0.334231	1.41541	0.24684	0.794723	0.290476	1.18758	0.142902	0.226806	NA	0.389621	0.229011	NA	4.64317	0.743153	0.541628	0.780866	0.20787	0.579831	0.253849	NA	0.262766	0.312695	NA	7.69699	8.02329	7.38361	7.89423	7.84305	7.30384	6.42309	6.60024	6.90916	6.4651	5.89344	6.4663	6.58622	6.42411
COX4I1	NA	0.565994	NA	0.392251	1.39547	1.74966	0.850184	1.19916	1.36809	NA	1.27496	1.64557	1.00577	3.25545	0.599885	0.784059	0.546876	1.04593	0.311837	0.52148	0.192894	2.58558	NA	0.491233	1.80067	0.639213	0.84806	0.917689	0.406853	0.758413	1.10471	2.96765	0.483124	0.552465	0.700669	9.72723	9.585	9.49488	9.78052	9.54881	9.27517	10.1138	9.52017	9.976	9.85788	9.52089	9.79304	9.7821	9.46415
COX5A	NA	0.740197	NA	0.500657	1.27175	1.22126	1.0229	1.22221	NA	NA	1.35298	1.07475	1.56352	2.16889	1.79533	1.03587	0.885856	1.1559	0.68603	0.717146	0.334594	0.381134	0.775014	0.842105	2.15709	0.704434	1.38906	1.10799	0.928854	1.10058	1.39605	1.27637	NA	0.661769	0.673697	9.21645	9.61354	9.35808	9.3227	9.06649	8.65777	9.54798	9.23368	9.25651	9.41126	8.75654	8.73544	9.45822	9.18591
COX5B	NA	0.789765	NA	0.237372	1.41931	1.32637	NA	1.55807	NA	NA	1.23355	0.74162	2.2578	2.01458	0.861785	NA	NA	1.31467	NA	0.975229	NA	0.871688	NA	NA	2.12085	0.756227	NA	1.01391	NA	0.837056	1.51417	1.10084	NA	NA	0.755253	7.06454	7.2609	7.14269	7.74056	7.27698	7.37514	7.50866	7.52764	7.95003	7.99726	7.48178	7.41417	7.92684	7.58821
COX6C	NA	1.52285	NA	NA	1.60581	1.21215	0.450025	NA	NA	NA	1.32933	2.14869	NA	3.28702	1.20589	NA	NA	NA	NA	0.937119	NA	NA	NA	NA	NA	0.692133	1.0264	NA	0.901097	NA	2.25892	NA	NA	NA	NA	7.4122	7.75861	7.19854	7.46474	7.34337	7.00281	7.25566	7.84712	7.83103	7.8063	7.51637	7.58592	8.27435	8.02242
COX7A2	NA	1.71175	NA	NA	1.39496	1.61718	NA	NA	NA	NA	0.841184	1.68976	1.96723	2.86454	1.44976	NA	NA	1.0612	0.906728	NA	NA	NA	NA	NA	1.89544	0.981162	NA	NA	0.892538	NA	NA	NA	NA	0.763841	NA	6.98834	7.06272	7.13074	7.6945	7.00588	6.93885	8.1322	7.21858	7.67099	7.55531	7.59994	7.08097	8.11522	7.95217
CPPED1	NA	0.485879	NA	NA	NA	NA	NA	0.548576	NA	NA	NA	1.04285	0.903016	NA	NA	1.36902	NA	NA	NA	NA	NA	0.980296	NA	NA	NA	1.25492	NA	NA	1.08617	1.41959	0.687332	NA	1.18359	1.48144	2.34727	6.28816	5.16327	5.70174	6.16749	5.01828	5.64356	6.16347	5.7338	5.95537	5.41906	5.97344	5.85668	6.45129	5.53206
CPSF6	1.82551	1.9573	NA	1.50423	1.69803	1.21554	1.70762	NA	2.26106	1.28756	1.61024	1.41374	1.98916	NA	2.20907	1.79136	1.48204	1.79392	NA	1.48454	2.19342	2.17311	1.82915	2.27407	NA	NA	NA	NA	1.62689	2.48728	2.76193	NA	3.2077	1.90502	NA	9.14373	9.33322	8.97767	8.94839	8.80397	9.16113	9.1689	9.29848	9.82287	9.15876	9.73816	9.58171	9.21137	8.71818
CRABP2	3.35894	0.460069	NA	1.05975	1.00784	1.90092	NA	NA	NA	0.0664099	NA	0.0914411	NA	NA	NA	NA	NA	NA	NA	NA	NA	NA	NA	NA	NA	0.118283	NA	0.573197	0.502598	0.595983	NA	NA	0.262116	1.58903	NA	8.52217	7.80441	8.74701	7.5906	7.85043	8.19713	6.21807	4.7061	4.88955	5.15532	5.6099	4.88206	4.47132	6.16017
CRIP2	NA	NA	NA	NA	NA	NA	NA	5.59378	10.0119	7.36949	6.63957	4.75277	6.07592	3.46824	15.6673	NA	3.83963	2.99482	3.04101	2.56203	1.21551	1.73961	3.31913	3.43443	NA	2.42545	1.7575	1.98131	3.86349	2.36181	1.10918	1.32852	2.30355	2.01163	NA	7.01144	6.85951	6.06534	6.2122	6.53442	6.54149	5.99731	6.70841	7.55149	6.3473	6.96672	7.56522	6.97991	6.32624
CRK	NA	NA	NA	NA	1.87496	NA	0.901713	1.54664	2.43391	2.44858	NA	NA	1.39634	1.20253	NA	NA	2.02383	2.12774	NA	NA	NA	NA	1.20008	3.09092	1.25332	NA	3.55335	1.94238	2.92289	2.26362	1.27544	NA	2.31858	NA	NA	8.46981	8.40523	8.35499	8.82323	8.39715	8.22632	7.36156	7.85613	8.44767	8.45986	8.14847	8.06088	7.90622	7.30158
CRKL	NA	1.35352	NA	NA	NA	NA	1.29855	1.35511	NA	NA	0.89662	NA	NA	NA	NA	NA	1.21772	NA	1.75996	NA	2.68019	NA	NA	2.27915	NA	NA	1.53596	1.07269	1.18134	1.15168	1.78058	1.78811	1.17721	NA	NA	7.93106	7.78804	7.82062	7.68818	7.34215	7.41329	7.60334	7.90037	7.38943	8.12151	7.55032	7.5447	7.81069	7.92683
CRMP1	NA	NA	NA	15.1153	NA	NA	NA	24.597	NA	NA	25.2032	31.145	25.9521	61.0319	11.5908	27.0658	4.68823	NA	16.2069	67.0691	NA	NA	NA	32.9489	NA	31.1531	NA	4.07282	17.0474	10.3168	NA	NA	18.8514	15.2842	NA	9.0415	9.26884	8.39128	8.59794	8.53526	8.4927	8.42097	9.0886	9.59467	8.27752	8.39068	8.97384	8.75138	8.29382
CROCC	NA	0.328052	NA	NA	NA	NA	NA	0.919709	NA	NA	1.35313	NA	NA	NA	NA	NA	1.22718	NA	NA	NA	1.87098	1.59357	NA	0.650068	NA	3.56433	0.867604	0.712133	NA	1.39242	0.622898	1.34207	1.42181	1.16371	NA	6.27501	5.99257	6.29661	5.5783	6.27394	5.62502	6.17412	5.96806	6.28922	5.78575	5.86221	5.91712	5.37559	5.65924
CRYAB	18.0124	0.86919	NA	1.84161	1.35684	20.3666	0.0590145	0.283512	1.31075	2.24321	0.0560435	0.522845	0.0685597	0.0782552	0.243691	0.987532	0.474052	1.35554	2.38162	1.24222	0.469615	1.27354	1.96782	1.96477	24.8019	0.651887	1.70327	5.46097	0.962348	6.2208	1.42163	1.59907	13.2666	2.76927	0.304965	8.36927	6.56038	6.25741	8.93439	6.55702	8.60631	5.87085	5.52136	8.46924	8.09402	5.85815	5.90257	4.85626	8.01872
CRYBB3	NA	0.366653	NA	NA	NA	NA	0.985125	0.290639	0.616534	NA	NA	NA	NA	NA	NA	NA	NA	NA	0.422333	NA	NA	NA	NA	NA	0.117645	NA	0.929368	0.772955	0.731101	0.605657	0.986388	0.957464	NA	NA	NA	5.15746	5.23665	5.71429	5.45139	5.32727	5.7345	5.44885	5.17962	5.2551	5.14282	5.79506	5.6119	5.01401	5.49753
CRYZ	12.5202	21.3164	17.4205	8.25956	22.8724	5.25639	1.37431	NA	1.45433	NA	1.52889	2.00179	1.57766	NA	2.59828	NA	1.12101	NA	0.728014	NA	NA	0.402366	NA	0.36584	1.75936	NA	5.02487	6.28065	1.1057	5.47648	1.38558	2.1302	0.746598	NA	NA	9.74144	10.6216	9.94038	9.64589	10.0175	8.7201	7.37773	6.97899	7.80479	5.5581	7.15448	7.52403	8.46831	7.74146
CS	0.538271	1.08213	1.10963	0.663547	0.805149	0.89739	1.41022	1.4995	1.29132	1.62411	0.994489	1.07516	1.6425	1.98273	1.02142	1.5547	0.848073	1.17022	1.36456	0.589718	0.760762	0.682221	0.724475	1.09354	0.423222	0.970655	1.13187	1.19212	1.34683	1.05136	0.97043	1.58831	1.45258	1.02589	0.104884	8.54657	8.50724	8.23458	8.21674	8.16271	8.36635	8.81988	8.20521	8.25842	8.36919	8.1609	8.18431	9.03112	8.35201
CSE1L	1.01788	0.970773	0.956329	0.860883	0.812916	0.563851	0.84257	1.10731	1.20991	0.867243	0.846194	0.959514	1.01481	0.792283	0.975358	1.60525	0.759263	0.743804	1.09393	1.31201	0.966469	0.763904	1.05459	0.989091	0.312605	1.23682	1.05443	0.687257	0.589028	0.757028	0.847876	0.69317	0.986654	0.630116	0.439601	10.0951	10.2214	10.1482	9.50562	10.1507	9.75968	10.2576	10.4493	10.2157	9.85765	10.084	9.74787	10.4725	10.0818
CSNK2B	NA	0.772517	NA	NA	NA	NA	1.12763	NA	1.45575	NA	NA	NA	NA	1.05724	NA	NA	1.06749	NA	0.610314	0.917524	0.790296	0.806062	NA	NA	NA	1.00506	0.819135	0.761704	1.02327	NA	NA	NA	NA	0.919312	NA	8.24048	8.12424	7.77839	7.74499	7.84061	7.67099	8.85032	8.44811	8.94159	8.72241	9.16191	8.41717	8.37296	8.56368
CSRP1	0.693722	NA	NA	0.483465	0.249482	NA	0.306712	NA	NA	0.43535	0.195641	0.23398	NA	0.208855	NA	0.677101	0.633715	0.20293	0.263915	NA	0.232542	NA	2.63507	0.250014	0.973431	0.210889	0.278637	NA	NA	NA	0.221852	NA	NA	0.189595	0.483479	7.58729	6.12227	6.44806	7.15973	6.72932	7.16195	6.35584	6.10505	6.55841	7.39839	5.60243	5.58145	6.66337	6.00187
CSTB	NA	0.2196	NA	0.655944	0.878986	1.39914	0.735548	0.583111	NA	0.686675	0.791831	1.20832	0.648339	0.749399	0.512741	0.82846	0.677323	0.29706	0.953762	0.420047	0.114028	0.160705	0.675858	0.580616	3.16708	0.442543	NA	0.495212	0.433875	0.662597	0.463742	0.773942	0.586885	0.755512	0.892799	8.48212	8.0682	8.3324	7.8867	8.07081	8.0213	8.24151	8.30579	8.29272	7.77391	7.85028	7.78679	7.59384	8.02386
CSTF3	NA	NA	NA	NA	0.801475	NA	1.45244	NA	1.07324	NA	NA	NA	1.01376	NA	NA	NA	NA	NA	NA	NA	NA	NA	NA	1.29024	NA	1.08149	1.21043	0.945281	0.991436	0.929973	1.76677	0.985707	1.14383	1.03557	NA	8.04412	8.6734	8.85428	7.83854	8.66316	8.54435	8.42237	8.05381	8.81784	7.80632	7.70967	8.33689	8.49163	9.02849
CTNNB1	NA	4.8604	NA	3.05003	3.57194	6.13236	0.939408	4.69635	1.90295	2.90892	1.79785	NA	NA	3.51284	NA	NA	NA	NA	1.08793	NA	2.84479	NA	1.50789	2.75405	2.61684	1.76953	0.686122	1.17076	1.68401	2.02696	2.2767	NA	1.2208	1.39107	NA	9.158	9.1163	8.72362	8.85815	8.75081	9.52315	8.92589	10.1939	8.42323	9.59781	8.70444	9.43808	9.29948	8.58571
CTPS1	NA	0.340265	NA	0.27171	0.290648	NA	0.814284	0.646755	0.48455	0.690021	0.4455	0.650876	0.478994	0.586028	0.287414	NA	0.34706	0.194608	0.551373	0.496961	0.551836	0.437752	0.263894	0.4186	NA	0.497148	0.543435	0.283973	0.508768	NA	0.319546	0.671231	0.729189	0.334684	NA	7.75973	7.48531	7.3133	6.52369	7.44822	6.71013	8.42579	7.29249	7.28465	6.37312	6.8752	7.07232	7.82382	6.79191
CTSB	2.10261	0.961354	NA	NA	NA	1.18677	0.700673	1.12811	NA	NA	NA	2.35078	NA	1.57339	NA	NA	NA	1.16749	0.564653	NA	0.842105	NA	1.36945	NA	NA	NA	1.30916	1.75424	1.28358	NA	1.49937	NA	1.08263	0.908183	NA	8.81957	7.3822	6.74711	6.59673	7.48754	7.63502	7.19386	7.97263	7.96976	7.41688	7.48927	7.48589	7.3426	7.29548
CTSD	2.61249	1.2833	1.17374	2.21098	1.69659	2.05739	1.28635	1.13571	1.41697	1.26108	0.951344	2.63291	1.01009	2.16054	0.932292	1.69804	1.10635	1.13364	0.714234	0.596177	1.26894	1.26162	1.89516	0.839287	3.25024	1.09882	1.23958	1.3915	1.58093	1.51778	1.12008	0.92069	1.28341	1.60481	0.95072	9.28633	8.47379	8.17001	8.34212	8.90189	8.68722	8.90869	8.29087	9.69828	8.71028	7.52667	8.6285	8.14346	8.30983
CTTN	NA	NA	NA	NA	NA	0.815461	NA	1.18914	NA	0.997506	0.398725	NA	0.397646	1.11377	0.52776	NA	NA	0.76063	1.06671	NA	1.31304	0.959601	0.913058	1.0994	0.225403	0.358397	0.263581	0.272728	0.644182	NA	0.369768	NA	NA	0.496993	NA	6.92654	6.28451	6.16482	6.37125	6.41124	6.29639	6.65908	6.07654	6.00422	6.63646	6.20164	6.66677	6.70882	5.94487
CUL1	NA	1.2048	NA	0.475127	0.730247	NA	1.94711	1.90172	NA	NA	NA	NA	NA	NA	NA	NA	1.39971	NA	1.1943	NA	0.935526	NA	0.91083	3.48768	NA	NA	1.48945	1.10855	1.01661	NA	1.01261	1.33048	0.793184	0.678518	NA	8.76326	8.43732	8.40856	8.321	8.36638	8.29911	8.88203	9.15565	8.5753	8.50052	8.47256	8.70959	8.37418	8.49339
CUL3	NA	2.48143	NA	NA	1.03595	NA	1.47681	2.70929	1.11121	5.83361	2.49819	NA	NA	NA	2.52195	NA	2.39981	NA	1.44479	2.12559	1.58287	1.72466	2.1019	1.97571	NA	NA	1.52497	1.3931	2.47755	2.06645	1.36695	3.28274	1.10649	2.34386	NA	8.39837	8.4573	8.22253	8.57999	8.01264	7.96546	8.03428	8.50477	8.53634	8.31859	8.49045	8.62358	8.03703	7.97203
CUL4B	NA	0.819991	NA	NA	NA	NA	1.55901	1.29655	NA	NA	NA	NA	NA	NA	0.968335	NA	1.02173	1.15495	NA	1.00747	1.48057	NA	NA	0.828912	NA	0.528234	1.05302	0.448591	1.06268	0.881982	1.36046	1.72566	1.26302	NA	NA	8.07989	8.1658	8.07608	8.33945	8.08883	7.6433	7.54169	8.49404	7.9511	7.48357	7.83345	7.30091	7.56105	7.7515
CUL5	NA	2.01101	NA	NA	NA	11.6366	1.3631	NA	NA	NA	NA	NA	NA	NA	NA	NA	NA	NA	NA	1.90009	NA	NA	3.1836	3.51235	5.99556	NA	2.41819	1.92786	2.57372	2.15146	3.19236	2.50357	2.32391	NA	NA	8.54626	9.02927	8.84533	8.68289	8.63229	8.52449	8.44114	8.6862	8.9985	8.53777	7.52348	8.50071	8.59508	8.89815
CUTA	NA	0.224482	NA	0.231209	0.30663	NA	1.0948	0.861326	0.772857	NA	1.03321	NA	NA	NA	NA	NA	0.660307	0.832154	0.575242	0.332266	0.409735	NA	NA	0.399113	1.25955	0.378329	0.311532	0.285188	0.553159	0.50446	0.28247	0.933315	0.519795	0.591902	0.715359	7.39128	7.59962	7.18847	7.2225	7.27375	7.05376	8.40313	7.73006	7.78095	7.57148	7.90783	7.74036	7.61742	7.90549
CYB5A	NA	0.906085	NA	NA	2.68724	0.774713	NA	NA	NA	NA	NA	NA	0.498191	0.517652	NA	NA	0.623014	NA	NA	NA	NA	NA	NA	1.10643	NA	NA	0.386249	0.331961	0.223549	0.261322	0.529605	NA	0.405429	NA	NA	8.92688	9.64988	8.7984	9.39752	9.03152	8.25158	8.05084	7.78244	8.13208	9.06495	7.22432	8.06939	8.36719	8.62291
CYB5B	NA	NA	NA	NA	1.55343	1.18339	1.71956	0.799342	1.86478	NA	1.81158	NA	2.10993	1.69625	1.60409	0.648508	1.40105	0.830358	0.740574	0.844024	0.484637	NA	0.928764	1.25656	1.43083	0.911534	1.41745	1.81627	NA	1.3522	1.60142	2.35073	1.25464	1.21189	0.710379	8.01849	8.23519	7.91086	8.04447	8.02464	7.56607	7.6708	8.50966	7.15071	7.59772	8.09371	7.7051	8.41632	7.88617
CYB5R3	0.822707	1.10691	0.891402	0.883583	0.687097	0.933055	0.825644	1.2641	1.33971	0.800815	0.905562	0.658996	0.885424	0.879952	0.785163	1.42967	0.985544	0.911662	1.35402	1.0483	1.14176	0.882735	1.44322	0.614674	1.35853	1.14102	1.44493	1.70822	1.42502	1.30581	0.6494	1.44251	1.39828	1.00249	2.58456	7.76465	7.4846	7.46445	7.38256	7.04843	7.14387	7.16032	7.40028	7.38256	7.75087	7.04475	7.18977	7.07714	6.83398
CYCS	NA	2.43932	NA	NA	2.79617	NA	12.6665	NA	NA	NA	NA	NA	NA	6.30857	1.21696	NA	NA	7.04871	6.1631	0.739536	0.889363	NA	NA	5.81416	NA	NA	NA	NA	NA	6.9812	NA	6.13083	4.87668	3.20914	3.05754	6.93044	6.96966	6.78779	6.94553	6.58104	6.66847	6.52451	6.97577	6.78291	6.74853	6.43071	6.8146	7.28711	6.22734
CYFIP1	NA	0.772556	NA	NA	NA	NA	1.1614	1.20982	1.90773	NA	2.68887	NA	NA	NA	1.5998	NA	1.40243	NA	1.17132	1.26267	0.733323	0.656254	NA	0.782167	NA	1.15379	1.14566	1.16633	0.778741	NA	0.83692	NA	1.01545	NA	NA	8.45704	8.19607	7.62514	7.85578	7.74897	7.80346	8.56852	8.86747	8.87304	7.10146	8.94218	8.52294	9.01121	7.45476
CYFIP2	NA	1.00347	NA	NA	NA	NA	1.08243	2.43944	1.58168	NA	2.95993	1.11242	11.5247	NA	1.88706	NA	1.90004	NA	1.19607	2.81722	1.26641	NA	1.46078	NA	NA	1.61123	1.44759	1.27584	2.34811	NA	1.12504	1.35173	2.05458	1.76347	0.414852	8.53496	8.74554	8.52203	9.2098	8.60026	9.0408	7.88615	8.24108	7.96884	9.51969	8.16431	7.86737	8.23669	7.91728
DAD1	NA	0.944875	NA	NA	1.56012	1.09003	0.565771	NA	NA	NA	NA	0.697751	0.702247	0.676015	NA	0.747328	NA	NA	0.284706	NA	NA	0.363702	NA	NA	0.688468	0.596414	0.907376	NA	0.538959	1.17487	0.421241	0.544573	NA	0.529829	NA	10.5594	10.3307	10.5215	10.3425	10.3615	10.2335	10.1525	10.2022	10.5064	9.30397	10.327	9.80436	9.5376	10.2939
DARS	NA	NA	NA	NA	0.918386	0.757558	1.14262	1.34749	1.29328	NA	0.751989	0.91208	0.81933	0.871611	1.05641	0.854689	0.639798	NA	0.666311	0.655351	0.609164	0.366005	NA	0.44981	NA	0.792893	0.93694	0.899377	1.13383	0.550804	0.950169	2.40206	0.937743	0.761642	NA	9.06309	9.38265	9.34868	9.58957	9.52778	9.6448	9.60497	9.31385	9.3267	8.82083	9.22464	9.37115	9.58461	9.65474
DBI	0.653083	2.53691	NA	2.77327	1.56157	3.25776	0.611761	1.58668	NA	NA	3.36769	1.95478	8.60323	1.02527	1.69446	4.25548	0.970309	1.03482	1.48378	0.498604	0.811491	0.633271	1.64002	0.861411	4.92583	0.688228	4.79354	NA	1.08637	0.946723	0.366131	0.529712	NA	1.33337	0.288505	7.82434	8.51571	8.73328	9.0995	8.24103	7.65083	7.00781	7.67549	8.8245	7.8197	8.79427	7.86247	9.6336	7.58178
DBN1	1.36736	2.63978	0.878217	0.955494	1.26785	1.5616	2.32199	6.36124	2.30948	6.17106	3.3787	3.45512	4.42264	3.79607	3.05277	4.27889	3.24943	6.98898	6.95461	0.28539	4.84816	4.08178	4.36459	2.45997	0.392857	3.62393	1.10534	2.03632	2.37268	3.07436	1.3773	2.47616	0.704831	3.91592	0.453642	8.10928	8.25484	7.67641	7.52748	7.91724	7.74162	8.44571	7.35996	7.79088	6.5202	8.12299	8.06031	7.8596	8.06295
DCTN1	0.62987	1.41462	1.38897	1.15433	1.3832	1.33165	0.869288	1.99022	0.853273	2.22436	1.26507	1.55616	0.903442	1.39676	0.938561	0.796414	1.64799	2.04604	2.24056	0.967939	2.78557	2.03159	1.34417	1.33878	NA	1.21428	0.938203	1.20094	1.34663	1.53266	0.986582	1.35998	1.06226	1.76967	0.244924	7.8489	8.01696	7.37958	7.72814	7.61545	7.40708	7.57479	8.02004	7.56104	8.47609	7.6372	8.28744	8.05447	7.3727
DCTN2	NA	1.92786	1.33579	NA	NA	1.5765	1.15592	2.56355	NA	2.83375	2.69285	2.5658	1.0464	3.21512	1.36277	2.0602	1.51233	1.60223	1.65763	1.14384	3.08454	2.04357	1.73478	3.07149	0.484149	1.81741	1.08837	1.28133	2.48181	2.22712	1.26502	1.99803	1.07403	1.95542	1.96591	8.17248	8.25839	7.88107	8.16484	7.4808	7.94695	8.21183	8.17805	8.175	8.15473	8.22837	8.44561	8.66876	7.43633
DCTPP1	NA	0.484017	NA	0.201138	0.503289	0.34632	1.36086	NA	NA	NA	1.07083	1.17898	1.294	0.591681	1.5258	NA	1.01696	NA	1.61506	1.32587	1.00569	NA	NA	1.36164	NA	NA	0.283238	0.690326	0.305738	0.400416	0.752811	NA	1.18174	0.188051	0.329837	8.1901	8.16394	7.92364	7.60597	7.72041	7.54963	8.47499	7.6382	7.96383	7.04618	7.7781	7.27262	8.28352	7.62854
DDAH1	3.87147	5.75184	NA	4.82736	3.49065	4.2684	0.984941	4.32313	4.27181	7.91449	5.86262	2.87398	2.84918	5.22931	2.40191	12.2145	4.78408	8.87274	3.295	3.26277	1.34378	6.13987	6.27875	5.15388	7.77739	9.19094	1.63648	1.07318	2.39265	1.63921	1.74449	4.00763	5.38525	2.04813	6.13836	6.14751	6.04533	4.83274	5.9826	6.02824	5.24235	5.1893	5.857	5.66869	6.51128	6.24164	5.21263	6.33884	5.58053
DDAH2	NA	12.2765	7.28544	6.42718	4.1221	6.67945	3.44904	20.7544	10.7379	18.9131	19.7153	19.6986	9.17718	10.4528	12.7903	13.6923	30.3949	13.3602	24.9112	26.2018	32.7054	32.2383	21.4994	30.3678	9.16022	33.7952	13.5195	16.0787	20.1285	21.0842	5.81417	15.244	19.1	10.6835	NA	8.25213	8.40226	7.88127	7.07948	7.86297	7.82572	7.6961	7.90819	8.74436	6.98282	8.82423	7.97583	7.99666	7.52924
DDB1	NA	0.880074	NA	NA	NA	NA	1.2587	0.841061	0.891002	0.955593	NA	1.47091	1.44067	1.09503	1.37359	1.23576	1.37063	1.10712	0.935517	1.31052	1.11054	0.990595	0.818209	1.35146	0.100055	1.33655	1.50813	0.990642	0.990721	1.20652	1.20324	0.701311	1.12115	1.2283	0.242473	8.61598	8.49731	8.18481	8.35025	8.30028	7.9173	8.7602	8.31891	8.58287	7.99524	7.54308	8.24674	8.51315	8.45343
DDX1	1.53513	2.10113	1.82146	1.95212	1.7972	1.95964	1.89226	1.34842	2.02544	1.76922	2.01962	2.06174	1.6955	1.70996	2.35054	1.64702	1.59871	1.73111	1.34615	1.35265	2.0616	1.26176	1.724	1.49077	0.181775	1.94187	1.33523	1.30366	1.78275	2.35366	2.01226	1.82892	1.77057	2.0422	0.915824	9.37635	9.87156	9.74766	9.24401	9.69579	9.03533	10.0682	10.0073	9.7976	9.43081	9.68612	9.66932	10.079	9.79526
DDX17	NA	1.63503	1.95932	1.77322	1.22356	0.975234	1.85357	1.56424	2.15405	0.636665	1.67405	1.36174	1.46646	1.71013	0.897078	2.00174	0.599453	0.803213	0.994025	1.23249	1.18479	0.703322	0.662606	0.822817	0.038565	1.32112	1.81473	1.67218	1.73817	4.17659	0.865955	1.83512	2.49616	1.29859	0.814001	9.83472	9.98332	9.86305	10.0468	9.88059	10.0365	9.60236	9.11978	8.96982	9.81395	9.80335	9.76691	9.88992	8.58419
DDX18	NA	0.480455	NA	NA	0.545436	0.220361	1.26681	0.34992	NA	NA	0.253241	NA	1.26629	0.223729	0.902148	NA	0.169096	NA	0.237411	0.313244	0.36309	NA	NA	0.244266	NA	0.353585	0.572493	0.429111	0.309262	0.349956	0.852477	0.533163	0.467701	0.529721	NA	8.03864	8.385	8.08526	8.5436	8.00708	7.84897	8.81808	8.74574	7.44679	7.54583	8.57058	8.12756	9.29713	8.36307
DDX21	NA	0.353848	0.388063	0.629641	0.342637	0.17716	0.70761	0.184799	0.132785	0.204055	0.163335	0.225461	0.165151	0.143631	0.249	NA	0.144665	NA	0.237491	0.270953	0.232506	0.277835	0.179768	0.170937	0.0897586	0.211137	0.398054	0.294792	0.179149	0.175053	0.401497	0.247474	0.330613	0.251778	NA	8.99823	9.01009	8.86268	8.47987	9.00466	8.65611	9.40259	8.34598	7.82341	7.54617	8.3127	8.28119	8.16416	8.96484
DDX23	NA	2.1139	NA	NA	NA	NA	1.46653	NA	NA	NA	1.31265	1.37311	1.53872	0.907441	0.897022	NA	1.33655	NA	1.01148	1.96757	1.56912	1.43966	2.22119	NA	NA	1.56794	1.67969	1.35273	1.30337	NA	1.05299	2.27557	1.62213	NA	NA	7.19833	7.38234	7.0534	7.09905	6.66906	6.66723	7.43359	6.82613	7.26688	6.83944	7.07014	6.75634	7.33049	6.59233
DDX3X	NA	0.468148	0.745811	0.425748	0.404178	0.2755	0.93544	0.311773	0.861297	0.443902	0.681144	0.297744	0.357505	0.482294	0.696735	NA	0.477534	0.187017	0.635317	0.570932	0.521779	0.537721	0.44532	0.590083	0.110245	0.742442	0.755883	0.57833	0.711413	0.322362	0.710396	0.634453	0.879087	0.65277	NA	8.38371	8.11204	8.32636	7.99255	8.64	8.00433	8.30351	7.79782	7.97961	7.65217	8.51887	7.94298	8.22603	7.95007
DDX42	NA	NA	NA	NA	NA	NA	0.616485	0.85887	NA	NA	NA	NA	NA	NA	0.583601	NA	NA	NA	1.09989	NA	1.46303	NA	0.821423	1.05976	NA	0.908513	1.34839	1.07222	NA	NA	1.57543	1.61092	1.23554	1.05949	NA	7.8418	7.86842	7.77607	7.7345	7.64196	7.574	7.97503	7.55456	7.62367	7.57926	7.59471	7.50335	7.87316	8.02438
DDX46	NA	0.527183	0.694011	0.83132	NA	NA	0.873701	0.578962	0.814084	0.536923	0.730608	0.756015	0.547016	0.458022	0.864363	NA	0.565978	0.852588	0.675564	0.467009	0.870964	0.565839	0.591814	0.604483	NA	0.709125	0.823691	0.667632	0.946578	0.620438	0.75681	1.20954	0.878575	0.725109	NA	8.75749	8.76962	8.85219	8.74396	8.69872	8.76216	8.88949	8.84773	9.11191	8.69719	8.92254	8.50916	9.05285	8.8237
DECR1	NA	1.52176	NA	1.52894	1.52513	2.49604	2.68233	1.4846	2.60634	NA	2.75476	2.42856	2.12895	2.44212	2.63348	NA	NA	0.846597	1.26458	NA	1.12711	1.01957	1.79681	1.65477	0.96333	0.788519	2.86465	5.7944	1.07103	3.65585	3.54077	1.94216	2.65227	0.856929	NA	7.25495	7.18456	7.35522	7.1636	6.85729	7.27866	7.31873	7.36706	7.2106	6.4916	7.64605	7.11931	7.176	7.90987
DEK	NA	0.648887	NA	NA	NA	0.679678	1.91594	NA	2.33926	NA	1.53444	1.12523	3.09815	1.6662	1.30765	1.34809	0.855202	0.611995	1.05772	1.12347	1.38235	NA	1.15004	1.0721	NA	1.18548	1.57729	NA	1.24133	1.41973	NA	1.07449	1.19283	1.04085	1.00601	9.0165	8.9636	8.91948	8.62801	8.48873	8.6873	9.62284	9.81197	10.0497	9.1141	10.1106	9.4942	10.0106	9.3017
DENR	NA	0.919118	NA	NA	NA	NA	NA	NA	NA	NA	NA	1.06088	0.76266	NA	1.18297	NA	NA	NA	NA	NA	NA	NA	NA	NA	NA	1.04092	1.17136	0.986228	0.978381	NA	0.736214	NA	1.1071	0.757633	NA	8.31355	8.48918	8.57392	8.26047	8.34775	8.06947	8.55404	8.3599	8.61935	7.93092	8.32548	8.2437	8.12598	8.48612
DHX15	0.404057	1.06327	1.03371	1.24281	0.971312	0.878653	1.44164	0.973917	1.21869	0.735313	1.14415	0.667557	0.669799	1.20623	1.18785	0.211528	0.729502	0.318092	0.91313	0.327489	0.957234	0.997868	0.83847	0.889195	0.298418	0.843549	1.09328	0.844107	1.04294	0.777162	0.934081	1.31828	1.26744	0.961452	NA	9.71366	9.72944	9.81255	9.51898	9.65511	9.4094	9.90093	9.66653	9.92599	9.20773	9.84954	9.81386	9.72086	9.5531
DHX30	NA	NA	NA	0.721553	NA	NA	1.08486	NA	NA	NA	0.881368	NA	NA	NA	NA	NA	NA	NA	NA	0.465703	NA	NA	NA	0.509087	NA	0.783638	0.63484	0.792896	0.511247	NA	NA	NA	0.679183	0.610575	NA	7.07609	6.75031	6.54642	6.36426	6.6648	6.15845	7.11565	6.71143	6.58237	7.04606	6.17447	6.92925	6.38112	6.25878
DHX9	0.334478	1.02613	1.20531	1.08088	1.11086	0.777866	1.25387	1.02252	1.21037	0.559779	1.26588	0.849911	0.826622	1.17851	1.02894	0.414105	1.17149	0.446774	0.939908	1.1145	1.09044	0.909541	0.829497	0.991317	0.0497545	1.18609	1.35735	1.2762	1.51623	0.948575	1.45414	1.47411	1.20736	1.22987	0.257412	9.05323	9.34061	9.22574	9.01306	8.92437	8.85493	9.4099	9.26754	9.26005	8.6421	9.36881	9.22015	9.43323	9.57558
DIABLO	NA	1.27308	NA	NA	NA	1.59513	2.39115	NA	2.44398	NA	1.80982	1.57108	1.91377	1.74821	NA	NA	NA	NA	1.60272	1.83983	NA	NA	0.744103	NA	NA	1.24639	2.39416	1.43954	0.825083	NA	1.51066	2.93667	1.88125	1.56534	NA	7.45163	7.77996	7.70665	7.45047	7.28898	7.27176	7.6422	7.64309	7.62994	6.9403	7.69111	7.02646	7.8023	6.88722
DIAPH1	NA	0.587924	NA	NA	NA	NA	0.794361	NA	NA	0.801989	NA	NA	0.923958	NA	NA	NA	NA	NA	1.09966	0.992359	0.910913	NA	NA	0.847111	NA	0.491954	0.241173	0.411885	0.33071	NA	0.726203	NA	0.399147	NA	NA	5.97312	5.82469	5.75861	6.01948	5.94475	5.71283	6.43299	5.71484	5.93738	6.01389	5.87827	6.03405	6.08085	5.77843
DIS3	NA	NA	NA	0.594108	NA	NA	0.442186	0.433294	NA	NA	NA	NA	NA	NA	NA	NA	0.748672	NA	NA	0.715001	NA	NA	NA	0.648256	NA	0.573822	0.916742	0.84556	NA	0.368908	0.750717	NA	1.01123	NA	NA	8.06831	8.5911	8.41494	8.68494	8.04638	8.42035	7.38848	8.45073	8.45073	7.83153	8.51602	7.70103	8.65077	8.1838
DLAT	NA	0.750619	NA	NA	NA	NA	1.57113	NA	1.10241	0.744325	NA	NA	0.622278	1.52933	1.03167	NA	0.541306	0.476304	NA	0.487716	NA	NA	NA	0.961805	NA	0.733514	NA	NA	0.603103	0.786893	1.16996	NA	1.42612	0.765646	NA	7.26178	7.25016	7.05738	7.22667	7.41428	6.49231	7.62954	7.93916	7.59892	7.54172	6.28192	7.10305	7.26378	7.71545
DLD	NA	1.24122	NA	0.981836	1.23697	0.957759	1.20779	NA	1.43683	NA	1.27119	0.921604	1.32395	2.72264	0.984891	1.149	1.27949	1.09203	2.06586	0.853477	0.933578	1.03053	1.12355	1.61052	0.812117	0.819244	1.58699	1.94844	1.56526	1.87455	1.11823	2.56216	1.60095	1.34896	0.956499	8.40616	8.79613	8.38472	8.79075	8.65603	8.36816	8.70142	8.87714	8.9751	8.88225	8.84241	9.07958	9.01669	8.68673
DNM1	NA	2.44676	NA	NA	NA	NA	NA	2.7895	NA	4.42537	NA	1.19783	0.287447	1.7261	NA	0.23826	2.17354	1.72147	1.8819	1.16122	1.45592	NA	2.10018	NA	NA	NA	1.30917	2.01544	1.30657	0.894784	1.36593	NA	NA	NA	NA	7.72539	7.17452	7.44547	7.50325	7.04404	7.19328	6.99514	6.52301	6.27709	10.3275	6.0983	6.35618	6.57087	7.37442
DNM1L	NA	0.973274	0.980049	0.689182	NA	NA	1.1752	5.05894	1.51005	5.03659	2.72533	NA	NA	4.86462	NA	NA	NA	NA	2.48822	1.47506	2.18756	1.14895	1.0787	1.92374	NA	NA	1.30624	0.932548	1.32607	0.960323	1.09921	1.57026	2.33939	1.80361	NA	7.71047	8.32858	7.5412	7.74718	8.01456	7.67862	7.54882	8.64685	8.30583	8.51329	8.59846	7.78302	8.38157	7.93801
DNMT1	NA	0.917839	NA	NA	NA	NA	0.79309	0.536942	0.653894	NA	NA	NA	NA	NA	NA	NA	0.569346	NA	0.618896	0.842901	0.923446	NA	NA	0.733899	NA	0.846525	0.657726	0.710132	0.588488	NA	0.554139	1.09946	0.349565	0.706364	NA	8.21613	7.8941	8.14198	7.29311	7.48462	7.76405	8.37497	8.39251	8.3572	8.28222	7.52707	8.07621	8.11495	7.80843
DNPH1	NA	NA	NA	NA	0.349907	0.528123	NA	NA	1.17948	0.395132	NA	0.711541	0.831881	NA	NA	NA	0.50768	NA	0.272588	NA	NA	NA	NA	0.708215	1.01386	1.24952	NA	0.713572	NA	0.941797	1.51909	NA	1.29067	NA	NA	6.86564	6.17666	6.95704	6.67928	7.15978	6.7507	8.11989	6.58811	7.83476	6.99048	5.65845	6.55642	7.59254	7.28787
DPP3	0.655824	NA	0.752107	NA	0.772366	0.836707	0.681756	0.849022	0.849979	1.76386	0.806888	0.954913	0.768779	0.76847	1.08263	0.309408	0.614405	1.53221	0.79475	1.29863	1.76951	1.00333	0.936242	1.52212	1.1822	1.54137	1.30651	1.14449	0.97863	1.22772	1.33356	NA	0.913191	1.00418	0.12172	5.81171	5.68674	5.65631	4.93563	5.70294	5.58795	5.8294	5.76048	6.07053	5.64354	4.74071	5.52867	5.48551	5.44977
DPYSL2	6.02669	6.82432	6.19926	5.01207	3.7662	6.77611	2.78406	11.1107	5.12887	20.7236	9.22135	11.7797	8.95212	17.8335	6.37504	9.27078	4.61048	10.1151	6.07871	6.87686	5.50685	3.0165	5.98913	8.14965	10.0362	4.47777	2.85145	4.73996	3.63722	4.88225	4.08624	5.30891	5.21851	2.84168	3.1085	10.1138	10.0047	9.23554	10.0714	9.26989	9.52141	9.72404	10.6482	9.96414	10.5959	9.96624	10.2295	10.2723	9.33238
DPYSL3	3.06056	2.06557	9.62518	9.44178	1.02122	8.0974	1.13103	29.0062	3.99146	19.5804	10.3237	14.0976	4.97307	27.7719	8.49922	10.203	11.8094	15.0142	11.0026	2.35479	5.52856	3.28429	8.73019	11.7401	2.30157	9.7525	4.03707	5.67055	13.162	12.821	5.96338	6.24578	4.73916	5.13706	10.1115	9.13046	9.73051	9.12944	8.78615	8.88645	8.76495	8.56075	8.06257	8.3827	6.98657	8.99372	8.43437	7.49849	9.1392
DPYSL5	NA	NA	NA	NA	NA	NA	2.96946	29.7247	NA	NA	6.61244	16.0023	12.7095	15.6859	7.17575	13.2157	12.5091	NA	20.2837	NA	9.92152	9.72006	16.8359	27.6024	NA	22.0728	NA	NA	10.0364	NA	NA	NA	5.57799	3.89634	NA	7.7188	7.91297	6.37311	6.03559	6.97388	6.87535	7.20359	8.04552	7.3162	7.398	7.24035	7.77304	7.52103	7.06279
DRG1	NA	0.372285	NA	NA	0.761905	NA	1.07031	NA	NA	NA	NA	NA	NA	NA	NA	NA	0.37262	0.416597	0.431704	NA	NA	NA	NA	0.322614	0.10425	NA	0.573282	0.42269	0.370569	0.302691	0.49935	NA	0.466836	NA	NA	8.58943	8.94373	8.83359	8.76372	8.67304	8.3972	8.81409	8.25255	8.80158	8.48153	8.48826	8.50955	9.10698	9.08356
DSG4	NA	1.6913	NA	NA	NA	NA	NA	1.00379	NA	NA	NA	NA	3.03933	NA	NA	NA	NA	NA	1.13368	1.17923	1.11169	NA	NA	NA	NA	NA	1.9565	2.05255	1.61296	2.07431	1.41077	NA	1.31937	NA	NA	3.20974	3.29157	3.42622	3.22544	3.64941	3.6306	3.604	3.3173	3.53071	3.12611	3.01895	3.25247	3.25247	3.52349
DST	NA	0.817135	1.40835	NA	NA	NA	1.89128	1.67026	NA	NA	NA	NA	0.992162	1.06883	5.41184	NA	2.91171	NA	3.84615	NA	6.41895	0.961723	2.16422	0.797067	NA	NA	3.31688	9.11255	4.3169	8.31393	0.994553	NA	NA	2.87724	NA	7.64755	8.47086	7.84954	8.57405	8.76226	7.48643	8.37245	8.33756	8.21254	8.50778	8.34017	8.60974	8.1255	8.3168
DSTN	NA	0.407728	NA	0.523931	0.366667	0.512663	0.258231	0.592901	0.493973	0.724092	0.72466	0.523528	0.493803	0.879029	0.243885	0.563698	NA	NA	0.551087	0.621341	0.269024	NA	1.00684	0.514458	1.5439	0.583555	0.508645	0.655489	0.988528	0.717772	0.302064	NA	0.957295	0.489596	0.432133	8.07464	7.64767	6.91893	7.88119	6.91015	7.65226	7.16934	8.17819	7.24957	8.49191	7.78281	7.0515	7.81198	7.61993
DTD1	NA	NA	NA	NA	NA	NA	NA	NA	1.09813	4.07556	NA	NA	NA	2.96068	1.49045	NA	NA	NA	1.04276	2.06209	1.46229	0.852368	1.35459	NA	NA	NA	0.72722	NA	1.08087	0.896843	0.960338	NA	NA	NA	NA	6.57781	6.81275	6.52124	6.86526	6.1084	6.19638	6.76808	6.31218	6.69807	6.44826	6.48041	6.57361	6.56172	6.46604
DTYMK	NA	NA	NA	NA	NA	0.825014	NA	NA	NA	NA	0.85492	1.94124	1.01577	NA	2.15666	NA	NA	NA	0.926332	0.754737	NA	NA	NA	NA	1.77054	0.919456	1.66312	NA	NA	NA	NA	NA	NA	0.599664	NA	6.5423	7.24829	6.445	6.01576	6.43243	6.12631	6.79974	6.17306	6.89142	5.93524	6.3108	7.27069	6.06399	6.01515
DUSP3	NA	NA	NA	NA	NA	NA	NA	NA	NA	NA	NA	NA	NA	NA	NA	NA	2.14667	1.3589	1.6418	0.722961	NA	NA	NA	1.48262	NA	1.06573	1.0889	NA	2.57308	1.25788	NA	NA	NA	1.44541	NA	6.7895	5.91223	5.5328	6.25377	5.50224	6.1767	6.19657	6.36531	6.19815	7.71349	6.13227	5.80581	5.77732	6.7321
DUT	NA	0.46777	NA	NA	0.268717	NA	0.802662	0.20399	0.469333	0.2941	0.532151	1.05567	0.658768	0.289888	0.713095	0.158469	0.230549	0.30012	0.29454	0.973882	0.495007	0.259794	0.228942	0.649985	0.049831	0.536205	0.661516	0.334875	0.191307	0.148319	0.36409	0.083675	0.648326	0.214125	0.144223	6.39132	6.67222	6.72232	6.90905	7.06473	6.70749	6.9412	6.33006	6.61638	6.11627	6.7564	7.02314	6.97204	5.8207
DYNC1H1	NA	1.17224	2.10115	1.47379	1.01798	1.74895	1.23296	1.22794	1.29054	1.03138	1.78969	1.35271	0.629993	1.14887	0.923705	NA	2.76624	4.87731	1.15527	1.30542	1.36674	1.14573	0.996572	1.68408	0.335735	2.21805	1.01708	1.03058	1.33102	1.97302	0.924414	1.25052	1.14901	1.20689	NA	8.61078	8.83058	8.4367	8.71239	8.4015	8.20681	8.88296	8.57717	8.57717	9.23597	8.96731	9.07267	8.29394	8.15211
DYNC1I2	NA	1.66302	2.67016	1.72796	1.18898	2.05052	1.68449	2.10207	1.34705	1.29783	1.43968	2.69986	NA	2.02733	1.03238	0.717772	1.45092	0.659979	0.475011	1.23047	1.17856	0.508466	0.860215	2.99985	0.420641	2.78894	0.909934	1.58025	2.46029	1.54376	1.09778	2.26057	1.05252	1.83807	NA	9.38023	9.68582	9.33166	9.29507	8.78724	9.19138	8.97502	9.90217	9.52852	8.95968	9.98962	9.84805	9.11494	9.19059
DYNC1LI2	NA	2.72405	NA	NA	NA	NA	1.64228	NA	NA	NA	3.22872	NA	NA	NA	NA	NA	3.40077	3.60985	NA	NA	4.37204	NA	NA	2.68156	NA	2.89889	1.82305	1.79843	3.13317	2.04989	1.30837	NA	2.04165	2.41394	NA	8.94264	8.99913	8.82578	9.37221	8.71147	8.61198	8.89939	8.95392	7.65472	8.85901	8.96878	9.02351	9.02351	8.37108
DYNLL2	NA	2.48895	NA	NA	NA	1.56872	NA	NA	NA	NA	NA	1.65172	NA	1.83876	NA	2.38124	NA	6.14024	5.47166	NA	NA	NA	NA	NA	NA	8.49451	NA	NA	4.79599	2.84817	NA	NA	NA	2.28886	NA	8.37566	8.4393	8.81223	7.96111	8.0908	7.71877	8.34664	8.67556	9.03202	9.57458	8.38396	8.54109	8.60626	8.02925
DYNLRB1	NA	1.08792	NA	0.958754	0.940404	1.31384	1.11195	1.90571	NA	NA	0.723644	1.75185	0.915073	1.18314	0.441178	1.45364	NA	1.78472	0.668858	0.504058	2.48899	NA	NA	NA	1.35508	1.72098	0.521252	NA	1.07841	1.07699	0.255337	0.540336	NA	0.995635	0.728817	6.10579	6.31311	6.24045	5.79538	6.13936	6.06714	5.56525	6.00227	6.16838	6.34096	5.99088	5.88174	5.74542	6.24629
DYNLT1	NA	0.5973	NA	NA	NA	NA	1.33009	1.63824	NA	NA	NA	2.18207	NA	NA	NA	NA	2.12942	2.52602	1.54183	0.749288	NA	NA	2.16062	1.87529	NA	NA	NA	NA	0.870739	1.21702	1.60211	1.24599	NA	NA	NA	8.27856	8.05742	7.88051	8.23871	6.97963	7.64015	8.14753	8.42937	8.94197	7.60128	8.80604	8.23423	8.90572	8.85226
EBP	NA	NA	NA	NA	0.680087	NA	0.625048	NA	NA	NA	NA	0.397188	0.486665	NA	0.492393	NA	0.252302	0.271216	0.481378	0.490271	0.282709	NA	NA	0.554149	0.341379	NA	1.02372	NA	NA	0.73014	0.603573	NA	NA	NA	NA	6.86579	7.1194	6.67216	6.81077	6.13952	6.26685	6.96787	6.23153	6.51664	6.64415	6.3552	6.46801	7.1569	6.53895
ECH1	NA	2.01775	2.43037	2.50874	1.75112	2.72399	2.37832	1.97596	1.9688	NA	NA	1.82017	1.37954	2.65368	3.06326	2.76748	1.50458	NA	2.31964	1.37941	1.34573	NA	2.04954	2.14777	0.820749	2.28206	4.91143	3.93903	1.68634	1.91043	3.11854	NA	3.21497	1.60634	NA	7.52433	7.78165	7.76025	7.43632	7.33037	7.09167	6.71234	7.43496	8.00285	6.8611	6.61122	7.11505	6.80276	8.11124
ECHS1	1.14202	1.55486	NA	0.741015	1.12578	NA	1.67319	0.520004	0.983681	1.01377	1.54919	1.20197	NA	1.18643	1.33189	NA	0.437063	NA	1.10584	NA	1.04636	NA	0.684041	0.36278	0.609717	0.684603	0.839636	1.15268	0.80275	0.76851	1.33251	1.42696	0.382808	0.805484	NA	8.18753	8.57131	8.29867	8.6274	8.56056	8.04316	8.48173	8.08561	7.81271	8.09822	7.98229	8.07889	7.54381	7.58779
ECI1	NA	NA	1.57434	NA	NA	NA	4.37836	NA	2.34538	0.595238	1.78829	2.46275	2.41419	NA	3.17239	NA	1.74168	NA	2.2883	1.30352	1.18141	0.92285	NA	2.10554	0.723275	1.53419	NA	1.74517	0.829738	NA	2.91527	1.19237	2.9193	NA	NA	7.00438	6.93155	7.16427	7.36803	6.35674	6.53763	7.90735	6.75306	7.28969	7.13571	6.75103	6.9878	7.50043	6.57918
EDC4	NA	NA	NA	NA	NA	NA	0.958291	1.31194	1.07292	NA	NA	NA	NA	NA	NA	NA	NA	NA	0.901353	NA	1.09522	0.70205	NA	1.35444	NA	NA	0.475805	1.22575	1.02893	2.06164	1.38489	2.0841	0.910664	0.718546	NA	7.12916	7.25954	6.87401	6.95656	6.36001	6.61358	6.9965	6.93205	7.57774	7.571	7.12676	6.92202	6.62677	6.54136
EDF1	1.74259	1.77277	NA	1.3741	NA	NA	0.800784	NA	0.692149	0.822436	0.569314	0.748447	0.799029	1.0271	NA	0.570353	0.700424	0.710429	1.25381	1.0283	0.472389	NA	0.674718	1.18642	0.230574	0.577812	1.35044	NA	NA	1.03162	1.0015	NA	1.37661	1.34282	NA	9.28701	9.48439	9.30648	9.60423	9.16018	9.58526	9.19685	9.07075	8.69819	9.4431	8.48307	9.17492	9.36515	9.63326
EEA1	4.37311	NA	NA	3.86687	NA	NA	NA	1.16485	NA	NA	0.980681	1.32597	1.08431	1.02189	0.454071	1.33935	1.51705	3.23668	1.39917	1.00045	1.85491	NA	1.82512	1.92234	NA	1.45491	0.665203	0.918695	1.07097	1.25202	1.36219	1.03983	NA	0.874202	NA	7.38185	6.84173	7.14665	7.40283	6.47678	7.52288	6.87505	8.35382	6.59667	7.80862	7.16154	7.21429	8.15405	7.58407
EEF1A1	1.1768	0.507102	0.448907	0.326049	0.633738	0.51336	0.883936	0.67955	0.793056	0.520875	0.773379	0.86629	0.760984	0.705201	0.704593	0.708771	0.621021	0.96675	0.594128	0.480075	0.503714	0.604445	0.478406	0.694726	0.46107	0.615286	0.774088	0.546748	0.561758	0.508496	0.73445	0.670441	0.62637	0.587076	0.580446	6.1223	5.86627	5.94653	6.00164	5.78679	5.86288	6.95776	5.914	6.19934	5.29351	6.25935	6.04915	6.18823	5.83057
EEF1D	0.725048	0.521098	1.20486	0.385628	0.422591	0.481562	0.797001	0.49977	0.627616	0.259614	0.447936	0.541956	0.510072	0.323161	0.55451	0.22432	0.300997	0.472864	0.184159	0.196681	0.279793	1.43706	0.30891	0.275172	0.169419	0.2978	0.373939	0.411859	0.315717	0.335878	0.720151	0.313974	0.216446	0.20509	0.287928	7.24395	6.71848	6.98415	7.27954	6.65868	6.98969	7.21531	7.27948	7.81931	7.13046	7.20179	7.47667	8.0393	7.31999
EEF2	0.77955	0.74569	0.907185	0.405975	0.766028	0.589309	0.497889	0.510615	0.486687	0.428885	0.453151	0.474015	0.389349	0.50273	0.413863	0.106012	0.276385	0.820867	0.385252	0.415666	0.30176	0.332336	0.239906	0.254858	0.220695	0.447702	0.675223	0.458451	0.490691	0.221468	0.42021	0.707608	0.593618	0.410528	0.159016	11.7444	11.7405	12.1761	11.6348	11.8105	11.7169	11.9002	11.4344	11.5955	11.2779	11.0203	11.378	11.9648	11.5669
EFTUD2	0.181097	0.718185	0.714053	0.714099	0.631298	NA	0.999303	0.819243	0.792414	0.478047	0.937832	0.501261	0.646616	1.09247	0.882657	NA	0.749682	0.326629	0.663595	0.721579	0.773127	0.575261	0.552616	0.696766	2.90402	1.00966	1.06922	1.01394	0.855039	0.445099	0.982766	1.03153	1.00086	0.829952	NA	8.12986	8.17321	7.94369	7.54908	8.17308	7.7624	8.37713	7.9339	8.05472	7.19013	8.05432	7.687	8.14748	8.415
EIF1AX	NA	NA	NA	1.19524	NA	0.691717	0.928764	0.680072	0.669165	0.484666	0.559879	0.503708	0.56669	0.44049	0.404155	0.216642	NA	0.731909	NA	0.868131	0.545554	0.369918	NA	0.424232	0.227568	0.756121	1.23081	NA	NA	1.17989	NA	NA	NA	0.536353	0.561713	8.53984	8.64912	8.79972	9.38047	8.13792	7.89717	8.43832	8.69225	8.95411	9.07632	9.19078	8.66307	8.84501	8.10701
EIF1AY	NA	NA	NA	1.19524	NA	0.691717	0.928764	0.680072	0.669165	0.484666	0.559879	0.503708	0.56669	0.44049	0.404155	0.216642	NA	0.731909	NA	0.868131	0.545554	0.369918	NA	0.424232	0.227568	0.756121	1.23081	NA	NA	1.17989	NA	NA	NA	0.536353	0.561713	6.96013	6.54862	2.99619	3.34929	3.81306	6.41928	3.1082	6.91194	3.28195	6.11084	3.30224	7.53618	3.02865	6.70574
EIF2B1	NA	0.685824	0.895247	NA	0.371885	0.482742	1.13851	NA	0.863569	0.819446	NA	0.854263	NA	NA	NA	NA	0.815457	0.90291	0.886583	1.10199	0.856531	NA	0.620301	0.819146	NA	NA	0.884988	NA	NA	NA	0.416936	NA	NA	NA	NA	8.54454	8.6526	8.51671	8.44911	7.81017	8.49205	8.74905	8.46028	8.8445	8.27602	8.31451	8.46847	8.30353	8.11925
EIF2B2	NA	NA	NA	NA	NA	NA	1.47078	NA	NA	NA	NA	NA	NA	NA	NA	NA	0.716339	0.512059	0.589067	NA	NA	NA	NA	0.691659	0.223514	NA	0.85419	NA	NA	0.411506	0.588097	NA	0.761615	NA	NA	7.36265	7.29884	6.86093	7.39234	7.22192	7.19226	7.89412	7.2774	7.43112	7.25577	6.70807	6.72428	7.09076	7.6948
EIF2S1	0.451712	0.385335	0.666024	0.421242	0.546404	0.528216	0.707721	0.394587	0.498506	0.378746	0.515984	0.504121	0.417876	0.474116	0.300439	0.274217	0.478697	0.495894	0.413019	0.462885	0.537199	0.369004	0.408804	0.383739	0.16159	0.45564	0.696374	0.460916	0.597803	0.404498	0.443268	0.400811	0.369019	0.47171	0.588789	8.27533	8.53777	8.06824	8.06211	8.32029	8.14886	8.34266	8.10074	8.57762	7.96615	8.24361	7.91514	7.91318	8.14059
EIF2S2	NA	0.750807	NA	NA	0.643376	0.597514	NA	NA	0.364193	NA	0.631557	0.659008	0.592821	0.585995	0.478606	NA	0.527315	NA	NA	0.505127	NA	NA	0.502689	NA	NA	0.581139	NA	NA	NA	NA	NA	NA	NA	NA	NA	8.41919	8.45507	8.41303	7.78118	8.30079	8.16964	8.74264	8.04784	8.24393	7.89482	8.06857	7.76612	8.73596	7.96435
EIF2S3	NA	NA	0.603974	0.465679	0.682809	0.35627	0.816811	NA	0.473754	NA	0.392388	0.351068	0.515899	NA	0.437752	0.321924	0.299983	0.347536	NA	NA	0.175522	0.284925	NA	0.437943	NA	0.495638	0.463233	NA	0.451134	0.41261	NA	NA	0.297584	0.339404	NA	7.26758	8.03128	7.67939	8.07694	8.27067	7.99049	8.12062	8.73492	6.50971	7.071	7.93949	8.04945	7.91966	7.85502
EIF3A	0.538028	0.939669	0.910334	0.516728	0.773163	0.742111	1.40805	0.564039	0.63829	0.381318	0.567278	0.640189	0.437732	0.468041	0.470428	0.104539	0.469707	0.52204	0.530313	0.405465	0.455455	0.58366	0.455561	0.486946	NA	0.399566	0.483688	0.762838	0.499488	0.675096	1.02481	0.72582	0.501504	0.520551	0.175593	10.162	9.95646	9.88136	9.66126	10.0396	9.88601	10.6362	10.2245	10.1395	9.34228	10.035	10.0408	9.99245	10.0764
EIF3B	0.183817	0.309488	0.703758	0.400582	0.423929	0.462562	0.849097	0.453012	0.442646	0.409486	0.455785	0.526223	0.269651	0.461886	0.504267	0.133724	0.316127	0.168095	0.375099	0.310646	0.356393	0.37042	0.300677	0.278929	NA	0.286455	0.495412	0.449005	0.406324	0.3643	0.54161	0.443672	0.378364	0.378018	NA	8.29062	8.10954	8.40959	7.76555	8.24074	7.77917	9.4001	7.57208	8.55243	7.31801	8.02579	8.36063	8.00848	7.83583
EIF3F	NA	NA	NA	NA	NA	NA	1.02516	0.461191	0.573888	NA	0.550812	0.600821	0.321244	0.615271	NA	NA	0.312774	NA	NA	0.444959	NA	NA	0.37896	0.308251	0.239625	0.423755	0.949397	NA	NA	0.345793	NA	NA	NA	NA	NA	8.31455	8.39626	8.20095	8.26354	8.32953	8.03391	8.73386	8.4685	8.67463	7.79186	7.4772	8.34087	8.16767	8.28116
EIF3G	NA	0.416701	NA	NA	NA	NA	1.49805	NA	0.599988	NA	0.395726	NA	NA	0.288775	0.670826	NA	NA	0.548727	0.311876	NA	NA	NA	NA	0.349138	NA	NA	0.575425	0.599398	0.367107	0.698596	0.843645	NA	0.478745	0.450735	0.239252	9.17438	9.20695	9.26075	9.05928	8.97405	9.25401	9.4663	8.8977	9.1576	8.33792	8.96979	8.90022	9.56144	9.25947
EIF3H	NA	0.481951	0.803665	NA	1.39353	NA	1.68641	NA	NA	NA	NA	NA	NA	NA	NA	0.501404	0.273456	NA	0.443931	0.514642	0.477623	NA	NA	0.427816	0.244684	0.362266	0.570158	0.694148	0.400224	0.600943	0.742537	0.726691	0.223184	NA	NA	8.31565	8.79775	8.53903	8.60332	8.48922	8.69847	8.81036	8.7778	8.86833	7.69823	8.75339	8.68002	9.3915	9.40053
EIF3I	0.718804	0.568912	0.624844	NA	NA	NA	1.10647	NA	NA	NA	0.452632	0.556339	0.355809	0.350201	NA	NA	NA	NA	0.439921	0.496426	NA	0.336734	NA	0.651427	NA	0.346717	0.675813	0.61132	0.415543	0.428744	0.658891	NA	0.327709	0.330415	NA	8.39477	8.08041	7.94295	8.16803	6.8618	7.72302	8.882	7.93102	8.42735	7.28621	8.41606	7.88967	8.76022	7.74286
EIF3J	NA	0.497364	NA	NA	NA	NA	NA	0.659065	NA	NA	NA	0.718339	NA	NA	NA	NA	0.577701	1.03508	0.53234	0.540996	0.853388	0.536452	0.404432	0.62444	0.105579	NA	0.839607	NA	0.410341	0.661747	0.602191	NA	0.559864	NA	NA	7.9306	8.02738	7.7432	7.70356	8.00657	7.6886	7.93404	7.70269	8.18206	7.79713	7.70158	7.90841	7.71279	7.74395
EIF3K	NA	0.666978	NA	NA	0.737953	NA	1.21149	NA	NA	NA	0.536653	NA	0.53984	NA	0.564016	NA	NA	NA	0.372759	NA	NA	NA	NA	NA	0.266616	0.42416	NA	0.518592	0.34132	NA	NA	NA	0.343654	0.987362	NA	9.51758	9.32438	9.57781	9.45807	9.23575	8.85556	10.1771	9.61441	9.78035	9.10086	9.45434	9.68018	10.0762	9.74852
EIF3L	NA	0.664677	NA	0.508608	NA	NA	1.43594	NA	NA	NA	0.575917	NA	NA	0.632008	0.620501	NA	0.322643	NA	0.839	NA	0.739973	NA	0.85778	NA	NA	NA	0.455539	0.858732	0.498182	0.390016	0.776458	NA	NA	0.541632	NA	10.1841	10.4188	10.1525	10.2998	10.1418	10.2854	10.7662	10.2302	10.2635	9.47872	10.3755	10.4918	10.3566	9.93857
EIF3M	NA	0.458134	0.579643	NA	NA	NA	1.18145	0.342791	0.658979	0.349993	NA	NA	NA	NA	NA	NA	NA	NA	0.427296	NA	NA	NA	NA	0.333918	NA	NA	0.677299	0.536913	0.400035	0.435359	0.781151	NA	0.418716	NA	NA	9.30775	9.42035	9.77579	9.71761	9.35402	9.52799	10.5555	9.76547	9.88383	9.09033	9.25562	9.74297	10.213	10.3217
EIF4A2	NA	2.07047	2.81476	0.609868	1.83337	2.17042	2.80816	NA	NA	NA	1.0811	1.34495	0.97795	1.97398	0.744217	2.64753	2.14157	NA	1.98086	3.13165	2.26718	0.617742	2.16907	NA	NA	2.24685	0.879507	NA	1.34506	1.02544	2.09877	0.869565	1.04082	1.44047	NA	8.52623	8.3485	8.76507	8.14266	8.5806	8.39319	8.81294	8.29402	8.25029	8.7146	8.31951	8.4534	8.55479	8.39543
EIF4A3	0.145507	0.954143	1.24213	1.25692	0.797313	0.720773	1.43929	0.933279	1.23506	0.941354	1.09166	1.25243	0.980085	1.24396	0.83947	0.685025	0.918012	0.290015	0.667056	1.17315	0.646909	0.735132	0.807795	0.782492	NA	1.21757	1.31784	1.06658	1.30571	0.714754	1.16791	0.855724	1.18848	1.00949	NA	8.53793	8.48992	8.43825	8.18518	8.34298	7.99049	8.66558	8.1312	8.56241	7.75298	8.28935	7.87925	8.02865	8.8692
EIF4B	0.743284	0.440331	0.395382	0.448259	0.479884	0.429238	0.703239	0.650655	0.266603	0.78376	0.336952	0.265544	0.408556	0.315271	0.658757	NA	0.193991	0.512078	1.01929	0.346002	0.761742	0.697107	0.583254	0.819199	NA	0.340457	0.611429	0.377507	0.51802	0.648941	0.535512	1.139	0.395122	0.688295	0.110721	9.50744	9.38923	9.3071	9.87412	9.10341	9.5279	10.2297	9.5829	9.2523	8.94305	9.37146	9.37867	10.1943	9.60469
EIF4E	1.03213	NA	1.14533	NA	0.869641	0.92392	1.804	NA	0.901469	0.947867	0.929463	NA	NA	NA	1.15305	NA	0.99968	NA	1.10235	0.922275	1.17321	1.24507	0.715768	1.36543	NA	1.06425	1.11605	0.770832	0.907775	0.836142	1.27387	NA	1.16994	NA	NA	6.73351	7.10654	7.35132	6.33212	6.97979	6.69894	6.26012	6.7771	6.8508	6.49785	6.4217	6.5312	6.1606	6.21359
EIF4G1	NA	0.702027	0.387162	0.258577	0.607777	0.575875	0.511496	0.467418	0.591365	0.354288	0.28446	0.247348	0.403872	0.277367	0.332306	NA	0.240129	0.721439	0.671365	0.163698	0.531852	1.07235	0.262571	0.588717	2.10904	0.339004	0.349075	0.370751	0.252803	0.361052	0.520562	0.432571	0.416001	0.344013	NA	7.77416	7.59417	7.20792	7.44667	7.15721	7.09224	7.55988	7.37088	6.44612	6.98446	6.80375	7.22933	7.25997	6.68122
EIF4G2	NA	0.86666	NA	NA	1.10891	1.14227	0.767333	2.46388	NA	1.38067	NA	NA	0.866176	NA	NA	NA	0.211927	1.20568	1.26966	NA	1.65895	1.21692	0.982318	1.25391	NA	0.583397	0.975591	0.662325	0.642831	1.00955	0.742737	NA	0.767309	NA	NA	9.94373	10.0736	9.91805	9.69412	10.1424	10.0189	9.61703	9.47708	9.37782	9.39295	9.35918	9.73469	9.58726	9.93026
EIF4H	1.0286	0.79586	0.633509	0.57709	0.765489	0.882924	0.835086	0.768935	0.773114	0.650703	0.654277	0.605624	0.632205	0.738811	0.842424	NA	0.581837	0.547217	0.971136	0.224188	1.05438	0.928678	0.550579	0.892512	0.185311	0.53541	0.800688	0.832064	0.896452	1.01407	0.627624	0.939881	0.593402	0.926484	0.383732	9.01098	8.95484	8.75862	8.82456	8.53761	8.24947	8.73628	8.79788	9.09466	9.15317	8.338	8.67109	9.34156	8.36798
EIF5	NA	0.460556	NA	NA	NA	NA	1.22815	NA	NA	NA	NA	NA	NA	NA	0.552547	NA	0.300282	0.902527	0.46489	NA	0.329359	NA	NA	NA	NA	0.467683	0.616582	0.552059	0.702994	0.554416	NA	NA	0.512873	NA	NA	8.61198	8.12514	8.02366	8.20904	7.72654	8.0522	7.96752	8.51735	8.41304	8.24478	7.98495	8.19544	7.72709	7.82341
EIF5A	0.620355	0.257502	NA	0.197108	0.38583	0.501953	0.416097	0.310896	0.465467	0.419458	0.402946	0.658176	0.348872	0.585569	0.682584	0.186397	0.221843	0.343395	0.433316	0.1613	0.101182	0.231011	0.10045	0.37771	0.30697	0.283994	0.595857	0.395778	0.600602	0.316924	0.396459	0.847271	0.631987	0.204033	0.333165	5.93463	5.64304	5.83473	5.11205	6.36421	5.39819	5.44502	5.67667	5.62147	5.47839	5.38392	5.13739	5.82758	5.8466
EIF5B	NA	0.552472	0.625586	0.253453	0.609296	NA	0.90836	0.438545	0.468845	0.383362	0.370065	0.493928	0.370657	0.378917	0.4275	NA	0.247321	0.190288	0.427856	0.148238	0.424654	0.394797	0.160658	0.329413	NA	0.317026	0.457305	0.433705	0.373221	NA	0.424584	0.502664	0.453844	0.364816	NA	8.62466	8.89452	8.50901	8.22001	8.91045	8.02964	9.07488	8.95979	8.55864	8.17569	8.70176	9.00736	8.54229	8.62812
EIF6	NA	0.502066	NA	0.490982	0.578567	0.514876	0.812032	0.291384	0.77537	0.500941	0.426767	0.437613	0.703017	0.404839	0.731743	NA	0.421975	0.263685	0.326707	0.319118	0.421053	0.344045	0.42174	0.317184	0.202305	0.562436	0.637553	0.450409	0.467316	0.455519	0.60843	0.201107	0.593646	0.291527	0.33901	7.31121	7.1222	7.11163	7.28086	7.13002	7.22346	7.8328	6.66444	7.4437	6.76578	7.16305	7.0915	7.23272	7.24342
ELAVL1	NA	1.56667	2.0694	1.74608	1.41078	1.23318	1.31784	1.04204	0.907472	0.762223	1.04776	1.06349	0.84002	0.861032	0.852869	1.1934	1.50238	0.877235	1.04405	1.07179	1.46475	1.30661	1.53013	1.07645	0.0647165	1.09964	1.7688	1.62098	1.43266	1.6573	2.25594	2.88126	1.01278	1.53304	0.517197	8.71639	8.87572	8.782	8.49106	8.27597	8.29119	8.69644	8.71233	8.82686	8.25687	8.10782	8.16676	8.51988	8.32611
ELAVL4	NA	2.42037	NA	NA	NA	NA	NA	3.96496	NA	NA	6.58219	NA	3.83347	6.34263	3.5068	NA	NA	NA	1.01157	NA	4.26603	NA	NA	4.08122	NA	NA	NA	NA	NA	2.381	NA	NA	6.00298	NA	NA	4.65911	8.60198	4.85774	3.31528	5.50087	4.53632	8.36845	7.58031	7.73232	6.7374	7.81241	7.41589	8.01353	7.13514
EMD	NA	0.724908	0.294659	0.918295	0.528262	0.849236	0.576951	1.15468	0.516609	0.856308	NA	0.571181	0.76924	0.930974	0.668986	NA	NA	NA	0.771318	NA	NA	0.875044	NA	0.640658	NA	NA	1.00171	0.883795	0.910698	NA	0.700829	NA	0.948506	0.564813	NA	7.64637	7.44384	7.13272	7.27127	7.33819	7.19302	7.42187	6.75645	6.85475	7.46347	5.99546	6.97175	8.27018	6.51386
EMG1	NA	NA	NA	NA	NA	NA	1.34345	NA	0.651084	0.321978	NA	NA	NA	NA	NA	NA	NA	NA	NA	NA	NA	NA	NA	NA	NA	NA	0.339988	0.463819	0.309855	0.289286	0.777523	0.283318	0.610128	NA	NA	6.6079	6.58322	6.45967	6.04517	6.76717	6.22306	7.0859	6.25832	6.86216	5.76048	6.56046	6.36174	7.25151	6.24152
EML4	NA	0.392573	0.257905	NA	NA	NA	0.4036	NA	NA	0.347029	NA	NA	NA	NA	NA	NA	NA	NA	0.946253	NA	0.17173	NA	NA	1.16066	0.309607	NA	1.16438	0.989435	0.41607	0.875503	NA	5.36745	NA	3.38949	NA	8.1086	7.72801	8.41732	7.39294	8.07168	8.43283	7.67067	7.8897	7.07039	6.21851	7.5857	7.49486	7.58403	8.0917
ENO1	0.878493	0.554982	0.638262	0.490138	0.671904	0.844587	0.996358	0.616133	0.585581	0.537575	0.470375	0.750466	0.685313	0.552742	0.539006	0.764817	0.413343	0.442597	0.317453	0.307896	0.331478	0.356113	0.478224	0.502219	0.660536	0.367044	0.683136	0.504245	0.502483	0.505798	0.410317	0.211474	0.693565	0.347469	0.700221	9.05901	8.97642	8.35514	8.25542	9.07308	8.81184	9.34065	8.94266	8.86815	8.61172	8.34607	8.5504	9.45103	7.75071
ENO2	3.04595	6.56803	3.46728	6.72325	3.28945	2.47108	1.16561	13.0795	2.20768	18.2574	3.13956	3.67146	3.88211	6.05375	2.15014	10.7239	12.4271	18.5708	8.86577	8.23475	8.07788	6.74732	8.97769	11.6908	2.15415	7.01757	3.74149	3.22988	10.9823	4.02453	2.31657	4.91477	13.1044	5.74829	1.64034	7.60678	7.81175	7.19434	7.38825	7.73942	7.09643	6.92955	7.50633	7.23476	8.94352	7.36452	7.41858	7.11144	7.05392
ENOPH1	NA	2.77162	NA	NA	NA	2.96068	3.64179	2.52678	NA	NA	1.61928	NA	NA	2.29195	NA	NA	2.06195	1.99171	1.6284	NA	1.64196	NA	NA	0.779362	1.9998	2.49333	NA	NA	2.46918	1.93622	NA	NA	2.00586	NA	NA	7.92469	7.98654	7.5808	8.07219	8.00217	7.96198	8.14555	8.29983	8.34538	8.40973	7.32153	7.90536	8.45715	7.95301
EPB41L2	NA	0.964878	NA	NA	NA	NA	0.21347	NA	NA	NA	0.975909	0.538097	0.629537	NA	1.05422	NA	NA	NA	1.03652	NA	0.822017	NA	0.662032	1.29019	0.512479	0.687453	0.743273	0.229701	1.39283	3.09182	1.08386	1.65251	NA	2.84487	NA	6.13076	5.24639	4.61216	5.1982	5.21862	5.89625	6.08552	7.39782	6.39444	5.88411	6.48753	5.87128	6.15255	7.2666
EPRS	NA	0.642434	0.655867	0.388326	NA	0.458968	0.862621	0.373127	0.645282	0.295055	0.443937	0.294513	0.448273	0.363372	0.290531	NA	0.226377	NA	0.289894	0.248347	0.233411	0.3332	0.611023	0.211611	0.519967	0.274118	0.532329	0.572286	0.424937	0.215218	0.685589	0.47136	0.564	0.381871	1.06273	8.37237	8.89092	8.89716	9.14357	9.02245	8.53713	9.28157	8.94268	7.397	8.21286	8.71765	8.53703	9.57645	9.50753
ERH	1.25104	1.02662	NA	0.778369	0.974672	1.04941	1.73608	0.827479	NA	0.755915	1.1132	1.14985	1.65779	0.59013	0.987053	1.2451	0.735766	0.705958	1.18769	0.812578	1.06805	1.07926	1.51713	0.924256	0.265647	0.802597	1.28719	1.06093	1.37177	1.41505	1.31136	0.957022	NA	1.19611	0.719268	9.2286	9.36091	9.28032	9.13252	9.39755	9.01205	9.30031	9.16637	9.39948	8.46495	9.16643	9.10626	8.63596	9.35764
ERLIN2	3.41087	1.04076	NA	2.56331	NA	1.86429	2.98285	0.669031	NA	NA	NA	NA	NA	0.927128	1.14432	2.293	NA	0.649857	1.17494	NA	NA	NA	NA	0.94509	NA	NA	1.60268	3.24045	1.11698	4.27857	3.17218	NA	1.84056	NA	NA	6.47012	6.68303	6.63872	6.77902	6.38305	6.58405	6.79778	6.31645	7.02653	6.28612	6.32046	6.05067	6.72457	6.92841
ERP29	1.84886	0.948714	0.91786	0.77983	1.32711	1.15878	0.684738	0.691871	0.777483	1.02893	1.03746	0.881948	0.842171	0.863871	0.756764	0.538911	0.660949	0.682752	0.800598	0.766761	0.469195	0.538764	0.491994	0.615239	0.60343	0.804802	0.82616	0.692765	0.607754	0.730688	0.791372	0.797629	0.559292	0.793209	0.712306	7.40463	7.16559	7.3517	7.38697	7.09255	7.07428	7.50535	7.28077	7.12222	7.5176	6.93369	7.01593	7.04709	6.31612
ESD	1.5702	1.57215	1.78862	1.93697	0.62556	1.63824	0.946302	1.53953	1.4051	1.13802	1.92282	1.50476	NA	1.04011	1.5508	2.97423	1.92279	1.59315	1.33583	1.69217	1.12446	1.49678	2.54374	1.45485	0.712987	1.54128	1.63011	1.60793	1.51664	1.63212	1.84699	2.14242	1.89685	1.32293	1.02459	7.94693	8.39974	8.70143	8.53285	7.81474	7.89924	7.58157	8.1422	8.33833	7.42895	8.13355	7.90674	8.94956	8.75773
ESYT1	1.0061	1.01151	NA	0.528849	0.68157	0.858295	0.668402	0.392472	0.640316	0.749519	0.82356	0.605467	0.547197	0.755826	0.617398	NA	0.467668	0.445819	0.452096	0.406671	0.203166	0.379917	0.33154	0.385695	0.0999001	0.363896	0.456988	0.566924	0.383036	0.364016	0.684367	0.352618	0.399882	0.459723	NA	7.63019	7.85019	7.00153	6.79473	6.73022	6.93133	7.04264	6.6832	7.18331	6.27941	6.74351	7.37795	7.16806	6.38807
ETFA	NA	1.15452	1.45568	NA	0.693577	NA	0.618468	0.904529	1.23956	0.669581	NA	1.02599	1.20375	0.684978	1.64255	1.23557	0.619136	0.408528	0.162629	0.171712	0.182485	0.376322	0.737704	0.143996	0.943836	0.505689	2.00165	2.03803	0.597763	1.07413	1.78459	1.74015	2.30915	0.86651	NA	7.50532	7.60718	8.05438	7.94766	7.42092	7.67318	8.55553	7.96566	8.08135	7.66539	7.08731	8.05529	8.35618	8.39577
ETFB	NA	0.952799	NA	0.947777	NA	NA	0.760572	NA	1.21763	NA	NA	1.13446	1.398	NA	2.11628	NA	0.702938	NA	NA	0.178833	NA	0.399505	0.599053	NA	NA	0.394408	1.76696	1.68343	0.5202	0.950897	2.24198	1.78237	3.2713	0.90136	NA	6.3356	6.32624	6.75294	6.96084	5.59516	6.28102	6.22694	6.53059	6.74084	6.58195	6.09002	6.43149	6.92209	6.15787
EWSR1	5.95042	0.510191	NA	1.88716	1.90796	2.31621	0.868996	1.9802	1.01167	0.764935	0.674341	1.32824	2.54961	1.27986	0.610028	1.97532	1.10227	NA	2.16562	NA	2.6812	1.481	1.85659	1.51342	NA	1.25008	0.670992	0.911585	1.49616	1.13939	0.997633	0.748722	1.42363	2.80987	3.55974	8.88618	8.82279	8.47508	8.3074	8.5724	8.62502	8.6514	8.54325	8.4301	8.53091	8.77149	8.74208	8.49527	8.3413
EZR	0.15966	0.397984	0.284017	0.244622	0.344571	0.377144	0.680028	1.01053	0.749225	0.915868	1.35014	0.588753	0.706713	1.0042	0.547213	0.449387	1.54749	1.31942	1.95542	0.795569	3.35296	1.84441	1.15498	0.837782	0.275495	3.29915	1.37477	0.585607	1.44387	1.39277	0.571697	1.34262	1.20531	1.16861	7.77878	8.16741	8.42076	7.40817	7.30226	7.71257	7.98177	9.06328	9.70792	7.32905	6.86484	9.67678	7.48069	7.82958	8.1893
FAM129B	NA	0.455035	NA	0.300219	0.416823	NA	0.164795	0.598873	0.641478	NA	0.816193	NA	NA	NA	NA	NA	0.525399	NA	0.517505	0.577541	NA	NA	0.657343	0.285296	0.581847	1.01643	0.766288	0.427395	0.305754	0.330828	0.342349	0.235531	0.691976	NA	1.27311	6.9053	6.57232	6.27361	6.25388	5.92645	6.12809	5.85799	6.06819	6.0782	6.32373	6.32293	6.02061	6.23895	5.39608
FAM213A	NA	1.55878	NA	1.30198	NA	NA	2.72848	NA	NA	NA	NA	NA	NA	NA	1.53917	NA	1.58777	NA	1.71314	2.6385	1.27442	NA	NA	1.65426	1.28182	NA	0.673502	1.82093	0.92465	1.12429	2.22777	NA	1.23108	NA	NA	8.5133	7.9027	8.23713	8.39208	7.45734	7.9494	8.08481	8.13823	7.27415	7.35252	8.05725	8.11509	7.59789	7.56942
FAM49B	NA	1.21379	NA	NA	NA	1.28947	1.40133	2.08603	1.73438	1.72553	2.38639	1.89689	1.53953	1.47189	1.42464	NA	NA	2.62226	1.18875	1.62137	1.24426	0.732654	NA	1.61571	1.81882	1.55485	1.66121	2.25544	1.79648	2.57644	2.34796	NA	1.0989	1.35305	NA	6.77127	6.80768	6.17485	6.43585	6.20427	6.55183	6.46021	6.80344	6.61086	7.12584	7.09247	6.75382	7.37563	7.25729
FAM98B	NA	2.36558	NA	4.67749	NA	NA	2.21263	NA	2.5287	NA	3.07333	2.70212	NA	2.79814	NA	NA	NA	NA	NA	NA	3.15726	NA	NA	NA	NA	2.27717	1.33955	NA	4.74541	NA	2.29795	2.30532	2.9687	NA	NA	6.07008	6.63488	6.34801	6.27908	6.33401	6.42586	6.52589	6.19348	6.20374	6.47816	6.37204	6.27513	6.27513	6.72754
FARSA	NA	0.816355	NA	1.10284	NA	0.541947	1.29124	0.845666	NA	1.40178	NA	NA	NA	NA	1.02988	0.232159	0.881585	1.02234	0.655557	0.715071	1.45712	1.04856	1.04847	0.824995	0.210833	1.13803	0.830367	1.43615	1.15763	0.686435	2.69731	1.77563	0.746542	1.05315	NA	7.92713	7.97938	8.38889	7.84424	7.34454	7.64128	8.25165	7.39415	8.13094	7.8248	7.20757	7.29028	7.85546	7.90986
FARSB	NA	0.695439	NA	NA	0.448262	NA	1.20287	NA	NA	NA	0.654618	1.00177	0.514065	0.992066	1.03023	NA	NA	NA	NA	NA	1.2033	NA	NA	NA	NA	0.988616	NA	0.920302	1.17586	0.604837	NA	NA	NA	1.08553	NA	8.90956	9.35925	9.37623	8.93679	8.92462	8.94599	9.51267	9.06553	9.20185	8.75268	8.8924	9.04	8.98861	9.42895
FASN	NA	0.327823	0.792399	0.181725	0.296252	0.346621	0.458009	0.353264	0.44863	0.0572257	0.142864	0.282557	0.188323	0.208044	0.293725	NA	0.398447	0.216233	0.161414	0.327253	0.174566	0.51901	0.223325	0.249669	0.835371	0.461521	0.370083	0.392765	0.234909	0.173351	0.465934	0.405764	0.313757	0.136522	0.210633	7.23337	7.27077	6.97271	6.27735	6.91359	6.85121	7.71143	6.97022	7.53206	7.6861	6.23507	6.83162	7.07726	6.36625
FAU	NA	NA	NA	NA	0.288405	0.565931	0.703765	NA	NA	NA	0.438643	0.768121	0.669927	0.42285	0.705766	0.368704	0.290225	0.164125	0.279615	0.184121	NA	NA	0.193654	NA	0.176797	0.310363	NA	0.486121	0.290116	0.41389	0.666951	0.445395	NA	0.436412	0.210534	7.86446	7.27708	7.68849	7.80891	7.491	7.38345	8.3674	7.65969	8.14296	7.03204	7.0085	7.66367	7.93489	7.63475
FBL	1.20305	0.705541	1.21743	0.967988	0.825538	0.745693	1.83436	0.230773	0.762718	0.395843	0.509309	0.644453	0.751153	0.406861	1.09635	0.404896	0.480313	0.415703	0.485743	0.356498	NA	0.335458	0.395993	0.442633	NA	0.5565	0.933668	1.05305	0.632309	0.729137	1.26459	NA	0.924106	0.634445	0.124137	9.24818	9.45047	10.135	8.83399	9.61269	9.1436	10.7732	9.50147	9.97868	7.92914	8.78494	9.19799	10.5554	9.75391
FDPS	NA	0.496919	0.763184	0.701375	0.68653	NA	0.779724	0.563023	0.81182	0.498512	0.647196	0.844241	NA	0.582252	0.523396	NA	0.524239	0.456538	0.366386	0.537504	0.484943	0.242954	NA	0.595523	0.272708	0.693111	0.928107	0.385119	0.36136	0.286492	0.441569	NA	0.424005	0.199484	NA	7.31004	7.36521	7.21116	7.43032	7.1539	6.9084	7.49932	6.83088	7.22734	6.59028	7.0738	7.17945	7.82231	7.33228
FEN1	2.4039	1.00561	1.25797	1.3954	1.15673	NA	1.21065	0.805412	1.33708	NA	0.595828	1.044	1.22059	0.822826	1.42063	0.368528	NA	0.492756	0.498828	1.30032	0.956938	NA	NA	1.33749	NA	1.0495	1.79029	1.04371	0.735659	0.795731	0.586201	NA	1.43513	NA	0.343539	7.70665	7.81316	7.86379	7.68616	7.33478	6.66922	7.53814	7.09657	7.57339	6.48889	6.3166	7.32168	7.62737	7.03771
FERMT2	0.82713	0.663565	NA	0.410694	0.633745	NA	0.406816	0.713929	1.01329	0.470898	0.746993	0.493705	0.412541	0.729068	0.646078	0.205541	0.479347	0.534081	0.402236	0.657055	0.374126	0.568828	1.04194	0.467529	0.635811	NA	0.411412	0.544691	0.742391	0.517533	0.591615	0.597265	0.474822	0.387293	NA	7.90676	7.70371	7.00996	6.95992	7.5287	7.62701	6.66919	8.25829	7.25923	6.42112	7.6685	7.46215	7.18112	7.34224
FH	NA	1.16125	NA	NA	NA	0.649224	4.60794	0.869883	1.02038	0.655609	0.977084	1.02206	1.10413	1.59456	0.903098	NA	1.40597	0.942319	2.2411	1.83703	0.928593	1.08488	1.05536	2.2889	0.42461	1.08567	0.892383	1.05018	1.15233	1.05117	1.34192	1.77107	1.8325	0.769704	0.779482	6.71706	6.53978	5.94711	6.0873	6.56323	5.92434	8.6167	8.00029	5.69855	6.88143	5.739	5.80869	6.73194	6.97779
FHL1	NA	0.407746	NA	1.18894	NA	0.547056	0.947679	0.705831	0.964227	1.02011	1.46057	1.21916	0.634774	0.917338	0.580912	0.953377	0.888099	NA	0.579292	0.979976	1.1744	NA	1.58185	0.948922	1.05708	0.901945	0.171818	0.481424	0.412034	0.496182	0.341646	NA	0.651455	0.242118	0.664706	5.90262	6.01709	6.41214	6.01904	5.629	5.85512	6.26132	7.55877	5.70532	6.63567	7.64647	6.15289	6.01156	5.70309
FKBP10	1.16091	0.713879	NA	0.581812	1.78045	0.803988	0.468672	0.357912	1.31951	NA	0.455155	NA	0.811231	NA	1.08317	NA	0.363769	0.171562	0.11005	NA	0.0789079	NA	0.116715	0.109424	0.251385	0.447071	0.102628	0.155274	0.163058	0.171583	0.499143	0.0647962	0.15219	NA	0.29362	7.93656	7.67905	8.06213	7.50038	8.21256	8.21389	8.18577	6.41121	8.81143	5.91567	6.52056	8.36015	7.99124	7.32693
FKBP3	1.12125	0.953889	NA	0.939018	1.02861	1.06059	1.42925	0.971585	0.859251	0.849852	1.04172	1.0537	0.518425	1.06381	1.2315	0.773754	0.998158	1.07135	0.815185	1.22631	1.57946	1.017	0.640908	1.20016	0.159189	1.30735	1.08002	1.02349	1.2628	1.01452	1.77535	1.8106	1.18624	1.43373	0.939193	7.81097	8.20726	8.26594	8.10082	7.85379	7.89553	7.89678	8.01064	8.06095	8.69524	8.32494	8.117	7.95634	8.3498
FLNB	0.965158	0.398977	1.78458	0.792373	0.416342	NA	1.04663	0.727765	2.11043	0.14861	0.42436	1.02703	1.94663	0.343604	0.767679	1.43759	1.14298	0.22839	0.206008	0.227203	0.144365	0.378155	0.215414	0.412362	1.92043	0.221509	0.479772	0.490857	0.164565	0.298735	0.421882	0.109712	0.300139	0.117707	0.484571	6.64079	5.93967	6.71682	6.52681	5.68553	5.8833	7.20503	5.90766	7.71224	7.46865	6.22983	7.75863	7.50533	5.48648
FLNC	1.04911	0.222442	0.75717	0.212176	0.470445	0.569935	1.78343	0.185943	1.75723	0.222404	0.135292	1.85151	1.1144	0.159785	1.08223	0.697029	0.238275	0.28565	0.109167	0.161705	0.0442601	0.177187	0.217665	0.143915	0.792845	0.123122	0.17657	0.61717	0.135473	0.628817	1.45185	0.650552	0.171651	0.101905	0.122341	7.341	6.92762	6.95471	7.11733	6.81552	7.05024	8.397	7.57864	7.93083	5.88797	5.83271	8.40382	7.83582	7.32936
FN1	0.786633	0.140272	0.351017	0.137264	0.29682	0.178432	0.751029	0.254547	0.347879	0.0444329	0.115462	0.100365	0.183809	0.102133	0.154299	0.135525	0.566571	0.240476	0.127036	0.703473	0.222316	0.355808	0.306961	0.235925	0.513291	0.199199	1.19514	0.681466	0.449883	0.563851	0.471815	0.231555	1.37052	0.103791	0.147499	9.38425	6.83205	5.1823	7.11957	8.37671	7.58454	8.94584	7.48829	7.39888	5.62518	9.40411	8.9388	7.59756	8.40009
FSCN1	2.11321	5.9615	4.49132	4.29003	2.46821	3.09906	1.9214	3.29428	3.45878	7.23051	2.23957	4.25005	1.88028	3.26447	2.28011	2.73061	9.25886	2.98068	6.98629	2.77107	5.46619	3.60518	2.99187	4.83143	0.425284	3.63658	1.26588	3.614	10.1614	5.60667	1.19919	3.43707	1.46971	8.88981	0.867738	9.53256	9.24841	9.44768	8.90912	9.19536	9.02679	9.15229	8.02124	8.87122	6.72347	8.00059	8.9172	7.56945	8.35821
FTH1	20.0141	2.67848	NA	1.53889	2.50046	4.18317	0.35292	4.13311	NA	0.954292	2.23214	3.94334	1.2981	2.042	2.87117	13.576	1.81128	2.36315	0.718015	0.860298	1.28126	2.59276	3.22533	NA	7.62934	3.3618	2.01792	6.07912	1.3766	6.05625	2.53063	NA	1.795	3.01684	4.55786	8.442	6.91753	7.12919	7.83214	7.11515	7.85235	7.56112	8.02839	8.3399	7.4524	7.94736	7.19368	7.8655	7.33281
FTL	26.2465	2.15556	17.3464	0.725531	7.88	4.9801	1.35338	2.17661	0.530082	0.861753	4.85348	4.58374	2.02706	1.61985	3.57433	13.6053	1.6522	2.06342	0.953999	0.467639	NA	NA	3.32311	1.1483	6.73512	2.50904	2.68858	6.91176	3.31752	4.05844	2.02313	7.01813	2.66932	7.04749	4.92664	11.9444	11.1219	11.0823	10.8485	10.9798	10.7307	10.5229	11.0516	11.5789	10.0718	10.9987	10.8921	10.9049	10.9814
FTSJ3	NA	NA	NA	NA	NA	NA	0.987645	NA	0.28701	NA	0.399974	NA	NA	NA	0.554078	NA	0.176301	NA	0.221152	NA	0.26984	NA	NA	NA	NA	0.253962	0.282475	0.464973	NA	0.127257	0.953453	NA	0.36026	NA	NA	7.45835	7.61936	7.21779	6.88735	7.09417	7.31178	7.86189	6.8503	7.47314	6.61583	7.34824	6.89811	7.27021	7.44366
FUBP1	0.500357	1.3593	0.832275	1.07541	1.23565	0.982842	2.3543	1.81511	1.93574	1.62975	1.48998	1.94712	1.9354	1.46414	2.23387	1.33014	1.33195	1.0815	1.40967	2.18231	1.44654	1.16926	2.0688	1.87163	0.0852864	1.82472	1.20618	1.22405	2.70179	1.64118	1.55136	2.55708	1.68678	2.16477	0.372173	9.53858	9.86927	9.24762	9.18463	9.58682	9.79775	9.73419	9.9861	9.95254	9.34859	10.0498	9.8256	9.72786	9.74381
FUS	3.46235	2.13926	1.77645	1.45833	2.23842	1.58412	1.62529	NA	1.74042	1.1717	2.60503	2.38411	4.17338	1.93041	3.42927	2.29028	0.876589	3.97013	2.18732	1.19168	2.26169	2.85788	2.52371	2.18065	0.127249	2.37143	0.916783	2.09936	1.97702	2.28222	2.76224	2.50131	2.67395	1.97272	0.883965	8.1007	8.16548	8.21633	7.92279	7.73603	7.73281	8.30943	8.18358	7.58667	8.17735	8.23228	7.72506	8.39891	7.41916
G3BP1	1.3408	0.477979	NA	0.472626	0.653251	0.608322	0.756115	0.495344	0.950941	0.391672	0.490248	0.64405	0.719251	0.547604	0.853399	NA	0.284216	0.506971	0.486746	NA	0.444781	0.380619	NA	0.60224	NA	0.353004	0.386563	0.737817	NA	0.553327	1.23858	0.626763	0.677206	0.474486	NA	7.97802	7.72999	8.08453	7.17214	7.67867	7.63359	8.00522	7.77807	6.94657	7.02822	7.3151	7.54766	7.97009	7.88044
G3BP2	1.44277	1.09778	NA	NA	NA	NA	0.735603	NA	NA	NA	NA	0.500576	0.773395	1.01769	NA	NA	1.79817	2.50727	1.49885	NA	1.33879	1.10541	NA	0.88023	NA	0.954472	0.657219	0.765667	0.642179	0.916259	0.905	NA	0.740865	0.825151	NA	7.03321	7.3553	7.17768	7.35126	7.35042	6.93351	7.02701	7.04701	6.71659	7.44675	7.11368	6.77046	7.30205	7.07587
G6PD	NA	0.475353	NA	NA	NA	NA	0.15375	NA	NA	NA	0.651636	NA	0.492655	NA	0.383862	NA	0.571927	0.453906	0.351802	0.522766	NA	NA	0.50324	NA	NA	0.567762	0.342407	NA	0.818599	0.487724	NA	NA	0.306189	NA	NA	6.43713	6.16235	5.83745	5.70762	6.43138	5.95989	6.41006	5.90617	6.86495	6.37579	5.80792	6.10659	6.23691	5.70117
GAP43	NA	23.7592	NA	37.3944	NA	39.2923	NA	NA	NA	NA	36.2264	28.456	28.9391	55.0325	16.4421	NA	NA	40.1639	NA	NA	3.70796	NA	NA	30.5523	12.4801	19.1352	3.03468	NA	1.82422	2.75262	9.02103	8.09372	3.91773	NA	NA	9.6399	10.8597	11.1317	11.2109	9.99872	10.839	8.6505	10.4214	10.3435	9.88249	10.6519	10.5539	10.698	9.15812
GAPDH	1.03025	0.78337	0.886988	0.729123	0.674518	0.885442	0.833245	0.972738	0.861386	1.07815	0.875502	0.926487	0.954126	0.891135	0.91099	1.02665	0.963318	0.995187	0.821423	0.923137	0.776664	0.84517	0.949245	0.940019	1.04054	0.829667	0.895643	0.814838	0.972147	0.990707	0.401505	0.773518	0.960514	0.9079	0.457641	8.3481	8.60321	7.98377	7.96554	8.36075	8.75101	8.49157	8.83387	8.78998	8.3544	8.24927	8.97497	8.91233	8.40134
GARS	NA	0.273864	0.315309	0.193264	0.288125	0.185801	0.681759	0.342047	0.336638	0.515674	0.38469	0.47251	0.47684	0.3833	0.275663	NA	0.296121	0.171847	0.480704	0.421929	0.438169	0.23788	0.201138	0.394573	0.185675	0.395779	0.53113	0.423321	0.421523	2.09803	0.192376	0.374445	0.28835	0.343207	0.382775	8.62273	8.97121	8.4508	8.78735	9.04173	8.62715	9.51942	8.80277	8.6546	8.59619	8.6683	8.74264	8.81792	8.52727
GART	NA	0.197962	NA	0.106351	NA	NA	0.369363	0.286142	0.310939	0.349614	0.395142	0.322997	0.239936	NA	0.414108	NA	0.207892	NA	0.277104	0.243648	0.246916	0.171118	0.200409	0.212491	0.341943	0.334565	0.526346	0.291571	0.146443	0.207264	0.327199	0.191311	0.311165	0.20212	NA	6.82251	6.97631	6.98231	6.49665	7.093	6.7827	7.30881	6.81642	7.15532	6.08685	6.61233	6.72992	6.87922	6.8807
GBE1	NA	0.68465	1.08059	0.450877	0.408146	0.511736	0.473328	NA	0.291954	NA	0.279369	0.215754	NA	0.391846	0.239664	NA	0.556149	NA	0.307422	0.253973	NA	NA	NA	NA	NA	0.308364	NA	NA	0.802555	NA	NA	0.297115	0.677819	0.38666	NA	7.02926	7.44871	7.03307	6.83578	7.38055	7.54197	6.65387	6.44	7.37138	6.70639	6.19118	6.59187	7.59083	6.1768
GCN1	NA	0.260247	1.83066	0.344364	0.531115	NA	0.916828	0.248575	0.501044	0.0626089	0.337125	NA	NA	0.108953	0.192061	NA	0.804496	0.605585	0.209942	0.386722	0.503542	1.1648	0.330157	0.470674	NA	0.489439	0.67221	0.671569	0.363769	0.351966	0.715771	0.823144	0.526354	0.384507	NA	7.9803	7.68581	7.71589	7.81393	7.8388	7.31966	8.55794	7.72039	8.2664	7.42489	7.60363	7.66916	7.75562	7.20581
GDI1	4.13035	11.5165	7.4677	4.09625	3.8137	3.81441	3.14851	20.5924	6.57506	8.19924	8.54184	8.32766	7.28654	8.3905	3.64301	4.80235	5.85952	9.65405	8.63769	17.2807	4.90181	5.64574	9.40133	10.5906	6.52925	10.475	3.28764	2.49218	6.84197	3.96951	2.57587	4.34288	5.65672	3.86614	1.62302	8.22606	8.44453	8.0286	8.20784	8.03279	8.27235	8.28104	8.04842	8.27272	8.70375	8.42919	8.0117	8.56235	7.98659
GDI2	2.3618	1.39607	2.27741	1.26231	1.55578	1.61316	1.4832	2.72399	0.918747	1.12103	1.16567	1.5351	1.50765	1.4827	1.41977	1.14676	1.25961	2.79574	1.23068	1.18371	1.96301	1.2846	1.2424	1.57061	1.23794	1.06942	1.29214	0.987325	0.766949	0.838261	1.06308	1.2338	0.996146	0.693392	0.639805	10.0345	10.2949	10.3466	9.66439	10.1657	9.95959	10.0426	10.9319	9.05778	8.84913	9.95462	9.96198	10.5959	10.2351
GEMIN5	NA	1.96681	NA	NA	NA	2.48666	1.40425	0.488871	1.13723	0.341378	NA	NA	NA	NA	NA	NA	1.33556	NA	0.74519	0.819347	4.06851	0.474165	NA	3.97267	NA	5.88305	0.674588	1.01501	2.19022	1.95164	0.977732	0.464965	1.13312	1.38175	NA	7.86336	8.17904	7.77525	7.57145	7.8308	7.72463	8.1954	7.42725	8.23297	6.97244	7.48394	7.21782	8.46883	8.21947
GFAP	13.9962	0.84878	NA	1.37321	1.24423	8.2792	0.165995	0.345311	0.685218	6.23755	0.407638	1.58058	0.589948	0.66463	1.32251	14.446	2.32214	1.91096	2.79019	0.307104	0.311158	NA	2.47548	1.78252	17.5517	0.763542	0.290385	0.663394	NA	16.8444	0.739317	7.42115	4.95097	2.49326	2.38605	8.56757	6.82622	7.79368	7.47477	6.82764	8.96664	5.58749	7.49612	7.46302	8.98838	5.41068	5.77225	6.89266	6.94417
GGCT	NA	NA	NA	NA	NA	NA	NA	NA	NA	NA	NA	0.946163	1.13824	NA	NA	0.812084	NA	NA	1.8412	1.04869	1.29899	NA	NA	1.88726	1.60715	0.783331	NA	NA	1.41508	NA	1.00752	1.39673	1.00573	1.29585	NA	7.49678	7.4094	7.29127	7.11872	7.9089	7.22447	7.83592	7.26031	7.4963	7.13557	7.0313	7.28361	7.59416	7.30774
GGH	NA	7.45206	NA	NA	6.86436	4.07664	NA	NA	NA	5.08311	NA	NA	NA	5.2095	NA	NA	1.20842	3.09521	NA	1.59418	NA	NA	NA	3.04057	NA	NA	2.36412	NA	NA	NA	2.22608	NA	4.07305	NA	NA	8.25748	8.78214	8.4187	8.58931	8.13164	7.95038	6.99773	7.72669	7.7922	7.55394	7.759	7.79015	8.49532	7.9588
GLG1	2.65361	2.03463	NA	NA	NA	NA	0.901977	1.46881	1.52124	1.08129	NA	NA	NA	NA	NA	1.4393	1.79157	1.74243	0.918863	1.53086	NA	1.42651	2.28612	0.57991	NA	1.31674	NA	1.10497	1.16314	1.75254	1.78167	NA	0.450369	1.25648	NA	9.40769	9.38228	8.97169	9.05052	8.89152	9.29928	8.68422	9.15973	8.84801	9.20315	8.72033	9.06928	8.8103	9.06794
GLIPR2	NA	0.998701	NA	NA	NA	NA	NA	NA	0.216441	1.71045	NA	NA	NA	NA	NA	1.14953	NA	NA	NA	NA	NA	NA	NA	NA	6.96104	NA	3.21589	11.9961	1.30447	9.91497	1.01262	7.35201	NA	0.470389	NA	7.85965	8.68499	5.90145	6.84635	8.72514	7.37352	5.87949	5.89668	6.54733	6.16577	6.11487	6.49164	6.80091	7.13632
GLO1	0.837723	0.466625	NA	0.432057	0.51033	0.615733	1.15973	0.750448	1.39661	0.335687	1.38813	1.08628	1.4548	0.763878	1.17817	1.05559	0.894908	0.516976	0.789641	0.765858	0.840816	0.900657	0.844882	0.95355	1.00134	0.648938	0.790398	0.715631	0.673058	0.881557	0.834647	0.474559	0.779556	0.773191	0.672836	8.65541	8.76518	8.78496	7.9333	8.27778	8.23778	9.30079	9.09597	9.2602	8.65782	9.61579	8.72266	9.57596	9.30476
GLOD4	3.85123	3.22034	NA	3.07742	2.18565	3.04993	1.80933	4.15401	3.09035	4.93207	3.26163	3.18364	NA	2.17693	2.77751	4.11187	4.81184	6.91053	3.08655	2.60418	4.82242	8.44238	2.89462	5.04653	1.65032	5.03292	3.93991	4.73816	6.3159	4.04604	2.0091	4.34179	4.13927	1.5237	2.18964	7.92107	8.0045	8.08502	7.43983	7.93544	7.73608	7.31118	8.03772	7.88997	7.24376	7.58401	7.70177	7.32979	6.96381
GLRX3	NA	0.42151	NA	NA	0.326062	NA	0.754375	0.632311	NA	NA	NA	NA	NA	NA	NA	NA	NA	0.413719	NA	NA	NA	0.442772	0.407432	0.425967	NA	NA	0.331126	0.58627	0.321072	0.403129	0.545285	NA	0.382205	NA	NA	6.69869	6.72841	6.48551	6.39186	5.74055	6.47397	6.77622	6.39186	6.0729	6.53778	6.50377	6.75958	5.96531	6.54944
GLUL	NA	3.19353	NA	5.38735	NA	NA	3.14584	NA	NA	1.18447	0.976753	NA	1.28697	1.01323	NA	5.84351	NA	2.04482	3.34672	NA	NA	NA	2.76782	1.31466	3.00092	NA	NA	1.87121	1.13323	NA	NA	NA	NA	NA	NA	9.15172	7.41124	8.11572	8.58684	7.55036	8.75651	8.25716	9.12669	8.21477	8.27949	8.17316	8.63118	8.62282	9.36827
GMFB	NA	0.566209	NA	NA	NA	NA	0.846382	NA	NA	0.625547	2.35042	NA	0.772407	1.12778	NA	1.29834	1.00405	1.3563	0.996505	0.81908	2.28504	NA	1.34362	0.58603	5.23121	1.61276	1.31717	0.956449	4.11936	1.66268	1.5753	5.51502	1.4233	2.18465	1.4726	6.46278	6.97112	6.74212	6.50784	6.63624	6.24039	6.95615	6.87834	7.33425	6.72645	6.84796	6.36172	6.47448	6.90575
GMFG	NA	0.566209	NA	NA	NA	NA	0.846382	NA	NA	0.625547	2.35042	NA	0.772407	1.12778	NA	1.29834	1.00405	1.3563	0.996505	0.81908	2.28504	NA	1.34362	0.58603	5.23121	1.61276	1.31717	0.956449	4.11936	1.66268	1.5753	5.51502	1.4233	2.18465	1.4726	7.34903	5.6547	5.95915	4.74854	5.75951	6.53393	5.25513	6.35813	7.18509	4.81801	7.52184	6.22289	6.5868	6.32058
GMPS	NA	0.62611	0.904732	0.789035	0.483688	0.422744	1.26532	0.72291	1.24534	NA	1.32273	0.988524	NA	1.06693	1.48628	NA	0.543607	NA	0.442636	0.694434	0.366707	NA	0.382539	0.64973	NA	0.699039	0.555793	0.515609	0.369299	0.253515	0.32529	0.259302	0.986536	NA	NA	8.74647	8.8182	8.82873	8.57868	8.55925	8.62869	9.10647	9.00841	9.49251	9.04491	9.12573	9.09312	9.54224	8.18459
GNB1	NA	3.46923	1.65466	2.47934	1.02105	1.64933	1.34284	7.04893	1.93783	9.56364	4.65214	3.35804	2.1995	6.8538	1.53151	4.9417	5.39865	4.56987	4.26006	4.71717	9.64038	3.67377	6.54319	5.14811	2.38084	7.10561	2.21695	3.43159	5.01534	3.25415	1.55552	NA	2.61902	3.43336	4.51124	8.71915	8.52962	8.2833	8.29076	8.33693	8.32729	7.97747	8.94477	8.33336	8.3952	8.55315	7.93275	8.41613	7.68011
GNB2	0.540599	3.40455	0.652647	2.07707	0.87978	1.66387	1.04642	5.22186	1.76526	6.52025	2.90192	2.64921	1.38156	4.18903	1.19498	2.51936	3.32766	2.87213	2.25076	3.6184	5.05778	3.06636	5.17068	2.52123	2.05894	4.06582	1.99238	2.48497	3.66548	2.21697	1.54269	2.66588	1.73715	2.15655	0.948731	7.51695	7.49647	7.06969	7.5444	7.50831	7.39639	7.97856	7.2715	7.79676	7.67365	7.41397	7.40503	7.94955	7.4016
GNG12	NA	0.533008	NA	0.282187	NA	0.515039	NA	NA	NA	NA	NA	0.395023	NA	0.272452	NA	0.448833	NA	NA	0.578892	NA	NA	NA	0.196236	NA	1.88203	NA	0.0923105	NA	0.136945	NA	NA	NA	NA	0.192249	NA	6.96717	7.34473	6.13394	6.38105	7.2087	6.30755	5.68398	6.769	5.47267	5.25861	5.30956	5.49101	5.93471	6.93036
GNPDA1	1.61681	0.890268	NA	NA	1.12749	1.27279	1.63099	1.12394	1.03893	0.819069	1.81491	1.62182	1.56213	NA	1.2239	1.16619	1.12243	NA	1.74467	1.45912	1.53866	1.49134	1.16725	1.25786	0.955846	1.134	1.0719	1.72129	1.89482	1.42739	1.134	1.10811	1.05256	0.956342	NA	6.69356	6.51993	6.90729	6.1116	6.74924	6.26053	6.8482	6.16409	6.75843	5.92873	6.61757	6.27018	6.64783	6.56947
GOT1	NA	0.962611	0.464237	NA	0.816461	0.915332	1.37755	1.05976	0.534731	1.1198	0.710107	NA	NA	1.93104	NA	1.85981	0.569452	0.911937	0.696513	0.838376	0.729299	NA	0.719692	0.822312	0.446879	0.757264	0.539286	0.550185	0.753804	0.837666	1.20145	1.06846	0.392737	0.927144	2.59383	7.45982	7.5197	6.74538	8.11449	7.41694	7.29532	7.95719	8.27364	7.61906	9.19648	7.13922	7.23874	7.31508	7.54788
GOT2	2.46284	0.984515	NA	0.589358	1.05344	0.73484	1.55779	0.63379	0.589987	0.55815	0.411816	0.447538	0.420546	0.968076	0.530346	1.46883	0.688123	1.27315	0.42158	0.321032	0.378845	0.43573	0.3888	1.03437	0.205298	0.313056	0.513859	0.632024	0.369892	0.805551	1.39706	1.8505	1.05507	0.697653	1.15389	8.92663	8.87752	8.68064	8.48229	8.51896	8.26196	9.14916	8.37685	8.07642	8.98393	7.66125	8.50416	8.04297	8.72038
GPI	1.17355	1.47899	2.2164	1.16419	1.1598	1.07593	1.07014	1.96031	1.43919	2.20138	1.0067	1.23606	1.82967	1.95422	1.05679	2.01487	1.66329	2.41191	1.30556	1.37693	1.45492	1.73747	1.603	1.41403	0.485876	1.56463	1.08079	1.20331	1.15529	1.15969	0.98819	1.51779	1.08401	1.13221	0.799565	9.04592	9.27378	9.0988	8.89519	8.88857	8.44374	9.01496	9.12125	9.62983	9.58459	8.00169	8.55378	9.27267	8.71851
GPM6A	7.52162	NA	NA	NA	NA	8.41822	NA	NA	NA	NA	NA	24.1078	17.7088	32.699	22.142	NA	29.8686	NA	2.2605	8.18331	NA	NA	NA	20.2762	NA	43.8878	4.17589	NA	NA	18.6895	NA	NA	18.0258	64.4496	NA	9.19352	9.17155	9.60194	9.8623	8.59998	8.99039	9.56861	9.85465	9.51279	10.0144	9.60947	9.27583	9.68945	8.72184
GPX1	NA	3.90417	NA	NA	NA	NA	NA	NA	NA	NA	NA	4.64274	2.15527	2.52442	NA	2.22777	NA	NA	2.7089	NA	NA	NA	1.50827	NA	3.23842	NA	1.38501	2.72617	1.66248	2.21359	2.26458	1.65456	2.81531	1.96098	NA	7.90272	8.27329	7.79269	7.79245	7.62796	7.70349	8.30266	7.78084	8.13188	7.05879	7.06907	7.60485	7.37642	7.16418
GPX4	NA	3.04201	NA	NA	NA	NA	NA	NA	NA	2.93419	NA	NA	NA	NA	NA	3.98661	NA	NA	3.59663	NA	2.34858	NA	NA	NA	NA	NA	4.19851	3.25129	5.70555	3.50054	NA	6.34296	3.20595	NA	NA	9.24424	8.9079	9.15318	8.72001	8.80911	8.8864	8.57556	8.91818	9.04025	9.10318	8.35305	8.72764	9.2147	8.65225
GRB2	NA	1.4255	NA	NA	1.45577	1.2777	1.42569	0.985902	1.83374	1.32901	1.09096	1.85763	1.27984	1.57939	NA	NA	2.18748	2.01788	1.41799	2.23887	2.62378	1.05719	2.3585	1.83353	0.660301	3.95088	1.88045	1.4651	1.15929	0.817595	2.39393	1.08226	1.28353	1.31747	0.553587	7.88549	8.16697	7.80328	8.11223	7.54616	7.70175	7.88791	8.01277	7.44108	8.11477	7.36821	7.56866	8.06005	8.28405
GRHPR	NA	1.56319	1.75034	NA	NA	NA	NA	NA	0.751203	1.56024	1.28971	1.56873	1.19536	NA	1.70608	NA	0.990054	1.00291	1.09075	0.938844	1.25976	1.0015	1.34449	0.856032	1.09073	1.17494	1.31105	1.23887	0.692425	1.23994	0.762563	NA	1.04889	1.19262	NA	7.1412	6.88508	6.87182	6.93475	6.74371	6.76672	6.52328	6.95003	6.77323	6.82786	6.79069	6.83555	7.00754	6.57414
GRPEL1	NA	0.32401	NA	NA	0.439947	NA	1.31101	NA	NA	NA	NA	NA	NA	NA	NA	NA	0.335783	NA	0.271128	NA	0.278226	NA	NA	NA	0.120404	NA	0.315249	0.328764	0.19317	0.251902	0.642013	0.161499	0.514986	NA	NA	6.6061	6.43452	6.63346	6.60911	6.94355	6.39228	6.45043	6.78776	6.62672	6.99564	5.7605	6.17971	7.21665	6.38662
GSN	4.21344	9.83514	10.1054	9.0586	6.79082	14.1501	0.399129	2.84915	2.53321	2.6948	1.45173	1.66657	2.28893	1.84739	1.02362	0.521197	2.0146	1.18447	1.06258	0.426085	0.435027	1.0619	1.45992	1.1599	1.09083	1.38943	1.90224	1.44312	1.49762	1.36557	1.38451	0.984914	2.12257	0.798237	0.228092	7.78779	7.19363	7.20496	6.07647	7.1518	7.56101	5.72851	5.91271	5.7601	5.65789	5.61591	7.28938	6.88443	5.21514
GSPT2	NA	0.898715	NA	NA	NA	NA	0.882374	0.887863	NA	NA	0.397409	NA	NA	NA	NA	NA	0.473664	NA	1.503	NA	0.924642	0.834098	NA	0.983574	NA	NA	0.25892	0.394322	0.808591	1.6402	0.74355	1.18924	NA	0.791222	NA	5.55645	5.83648	6.23908	6.05843	6.18417	5.54033	4.90587	6.42764	6.87254	5.90202	6.43196	5.07482	6.15887	6.50346
GSTM3	NA	0.881352	NA	NA	NA	NA	NA	0.762079	NA	NA	0.756716	NA	NA	1.19464	NA	NA	1.53894	NA	0.715883	NA	0.640656	NA	2.05968	NA	2.09324	NA	0.815166	0.719373	1.39374	1.04487	0.893235	NA	0.963303	1.67216	NA	6.41983	6.73936	6.8127	7.36245	6.87673	6.50139	6.39049	6.05935	6.73376	7.40235	6.67004	5.99074	6.85637	6.53395
GSTO1	1.43146	1.22784	NA	1.25353	2.14022	1.75513	0.943572	0.199928	0.759888	0.654692	0.557335	0.937177	0.606153	0.489366	1.45804	NA	0.550044	0.351961	0.887489	1.12218	0.804246	0.671141	1.10022	0.954334	2.39796	0.810485	0.971454	1.57092	0.426941	0.95759	1.70882	0.362739	0.881709	0.434314	0.353274	6.16752	5.71124	6.40251	6.50203	5.21282	5.00131	6.24934	5.33919	5.92337	5.87356	5.2801	5.13185	5.78627	5.60122
GSTP1	1.96602	0.752219	1.26216	1.34768	1.58862	1.45271	0.971779	0.601818	1.7395	0.80125	0.863381	1.56056	1.59517	0.760675	1.87501	1.01897	0.808908	0.433098	0.84979	0.520882	0.213184	1.34941	1.09016	0.561018	1.13753	0.922618	2.10592	0.992102	1.07798	1.83202	2.63639	0.951318	1.39964	0.978933	0.944935	9.28186	8.80554	8.97928	8.86582	9.50275	8.50339	8.98703	8.36444	9.18766	7.70824	7.90097	8.94566	8.33109	9.18172
GTF2I	0.920302	2.189	1.13948	2.64873	2.15044	NA	1.09184	1.96212	4.56644	2.35277	0.920132	1.29642	2.28624	0.687427	3.47957	NA	1.09879	1.02645	5.90572	1.36437	5.05858	5.34943	1.9726	4.85019	NA	1.61072	3.95919	2.65958	3.07229	5.02704	2.44037	5.39777	3.04696	3.95467	NA	8.16598	8.31157	7.9765	8.59115	7.85097	8.0911	8.20562	7.98596	7.39838	8.09791	8.62586	8.6334	7.55979	7.41285
GTPBP1	NA	NA	NA	NA	NA	NA	2.31396	NA	NA	NA	1.16458	1.2391	1.33296	NA	0.728597	NA	1.11022	NA	NA	1.64875	2.2649	0.803794	NA	0.760919	NA	1.3484	NA	NA	1.60398	NA	NA	2.02737	1.83347	2.03283	NA	7.20361	7.22143	6.89233	7.02289	7.0262	7.00872	6.85359	6.74832	6.76965	6.86686	7.01374	6.57644	6.88327	5.9254
GTPBP4	NA	0.668507	NA	NA	0.679633	NA	1.0621	0.27471	NA	NA	0.499638	0.272569	0.514662	0.313426	0.430145	NA	0.282518	NA	0.392696	0.148951	0.454607	NA	NA	NA	NA	0.319168	NA	0.606791	0.276809	0.255571	0.787153	0.243736	NA	0.266873	NA	7.35618	7.60827	7.22575	7.04532	7.26134	6.86264	8.07541	7.22996	7.01467	6.69385	7.52509	7.01422	7.97292	7.54831
GUK1	NA	NA	NA	NA	NA	NA	3.55316	NA	NA	NA	1.1706	1.7534	1.37514	1.89742	NA	1.92748	NA	NA	2.73988	NA	NA	NA	NA	NA	NA	1.64704	NA	NA	1.715	NA	NA	NA	NA	2.17148	NA	7.8936	7.74306	7.42754	7.90181	7.69581	7.95803	8.23844	7.19627	7.46994	7.37889	7.14322	7.25108	7.54244	6.90027
H1F0	5.28206	8.66031	NA	55.8267	8.51303	11.2313	9.7612	NA	6.26973	3.07557	9.22339	4.07797	2.12193	4.08076	10.1316	13.5895	4.19319	2.33252	3.13374	2.09244	4.81829	3.47094	19.7911	2.88026	0.758131	6.07021	3.90421	10.4784	6.21019	6.1364	7.15489	14.9826	4.99933	2.24101	16.8668	9.67915	9.69724	9.36807	9.94565	9.22312	8.47024	9.46649	8.11148	8.46838	8.68359	8.42924	8.67964	8.05522	7.28534
H1FX	NA	4.00722	5.26676	11.9349	1.89655	3.08811	8.15693	1.67724	2.79014	3.93684	6.93914	7.26992	6.24299	2.93281	5.2096	NA	6.88051	1.51516	4.12759	4.89666	5.57424	5.33687	6.20471	10.2833	NA	6.28013	5.14221	4.67704	5.7518	7.36193	5.03888	3.41115	6.34736	4.13923	1.79253	8.1292	7.82578	7.68635	7.33419	7.26701	7.1382	8.71493	7.51122	8.13434	7.66948	7.35779	8.10551	7.76733	6.86888
H2AFV	4.28419	1.90784	NA	2.29783	1.76033	1.5713	1.98272	1.21517	1.34885	0.878192	1.98648	2.37422	2.15092	1.34882	1.04141	2.11739	1.4489	1.13676	1.53054	1.28218	1.71317	1.85638	1.67082	1.61062	0.302423	1.59331	1.09705	1.893	1.01389	3.13928	1.54515	3.7687	1.8347	1.77148	1.39799	8.97182	9.53126	9.26078	8.4728	8.44318	8.27386	8.43252	8.85084	9.42379	8.71128	8.28901	8.66297	8.27833	7.20237
H2AFY	5.63674	4.54585	6.04701	9.29325	4.94804	3.80239	4.97473	1.84505	3.48211	1.5134	2.70083	2.30824	5.04889	2.39719	2.72486	7.1481	3.68952	2.63234	4.47172	5.98472	7.0805	4.43794	7.60656	3.96089	NA	4.07249	4.89601	5.83986	6.44965	8.09038	4.42629	9.68559	5.58265	6.74574	6.55265	7.60621	7.49087	7.17561	7.17344	7.25927	7.35966	7.29595	6.96789	7.25347	6.90938	7.319	7.24026	7.24884	7.17612
H2AFY2	7.0403	5.4995	NA	14.1526	6.75383	5.37053	8.27514	2.29221	3.27901	2.02245	3.10917	2.69471	5.51093	2.96231	3.47593	12.0172	6.25692	4.52821	5.69308	8.46287	9.02978	7.5358	13.0671	5.49334	0.182623	5.15131	6.48796	7.87531	8.48653	22.867	7.62573	11.6403	18.2615	9.01573	8.2631	8.74142	8.97165	8.50431	8.62062	8.69018	8.10788	8.72464	7.78004	7.20734	7.56363	8.26363	7.84789	7.02292	7.80181
H2AFZ	4.28419	1.90784	NA	2.29783	1.76033	1.5713	1.98272	1.21517	1.34885	0.878192	1.98648	2.37422	2.15092	1.34882	1.04141	2.11739	1.4489	1.13676	1.53054	1.28218	1.71317	1.85638	1.67082	1.61062	0.302423	1.59331	1.09705	1.893	1.01389	3.13928	1.54515	3.7687	1.8347	1.77148	1.39799	8.25335	7.69161	8.20969	7.75063	8.07641	6.8563	8.3544	8.11937	8.34279	6.96343	7.59729	7.97685	8.82052	7.87261
HACD3	NA	NA	NA	1.34308	2.21923	1.25756	NA	NA	NA	NA	NA	2.11413	1.77089	NA	NA	NA	NA	NA	5.10385	NA	NA	NA	NA	NA	NA	2.46591	NA	1.42776	3.14468	4.72029	NA	3.00713	1.37221	3.62975	NA	9.92346	9.60457	9.56829	9.40318	10.0113	10.1287	8.91575	10.549	8.78374	9.29998	8.25493	9.15913	9.38336	8.83943
HADH	NA	1.58363	NA	0.813645	1.05831	1.69891	2.95027	0.745116	2.43147	0.707909	1.13786	1.79168	2.07819	1.33378	1.71161	NA	0.830372	0.919338	1.24741	0.932102	1.00814	1.31391	1.48982	1.0444	2.27556	1.56609	2.99443	1.06331	0.646497	0.730466	1.43176	1.03018	1.50998	0.680828	NA	7.25151	7.40317	7.49951	6.87345	6.5559	7.02116	7.43181	6.88929	7.39134	6.46598	6.65546	6.98701	7.71869	7.16151
HADHA	NA	0.599332	0.820979	0.491676	0.609738	0.852339	1.05715	0.336979	1.00076	0.692377	0.740652	0.728529	0.619521	0.580907	1.16547	0.240304	0.32228	0.226562	0.745679	0.547028	0.40958	0.259889	0.668642	1.04097	0.991328	0.501056	0.84311	1.02111	0.554909	0.438928	0.8797	0.564317	0.722273	0.599032	NA	9.41505	9.34436	9.22185	9.31816	9.29692	9.31861	10.029	9.89386	8.62755	8.89957	8.788	9.62576	9.73849	9.36014
HADHB	NA	0.850419	0.772022	NA	NA	0.772678	0.992271	0.459097	1.21855	NA	0.700246	0.704622	0.587721	0.698275	1.10239	NA	0.385634	NA	0.622316	NA	NA	NA	NA	1.13881	1.6197	0.38413	0.907361	1.0858	0.517138	0.466713	0.797983	0.508544	1.41684	0.621813	NA	8.2643	8.14067	8.19339	8.51779	8.07088	8.45839	7.85436	8.44984	8.52821	8.58139	8.31437	8.12124	8.49208	8.49953
HBB	NA	NA	NA	NA	1.1243	4.06075	NA	NA	NA	NA	NA	2.04136	5.7971	NA	NA	NA	4.66845	18.7942	NA	NA	NA	NA	NA	7.18288	35.3791	14.6535	NA	NA	NA	60.1504	NA	NA	NA	21.3986	5.7019	4.15457	3.75669	3.77687	4.06528	4.12741	4.59682	4.42022	3.70657	3.86998	4.08804	4.05938	3.11638	4.85825	4.13777
HCFC1	NA	1.08764	0.842176	4.51651	NA	NA	0.998214	1.07773	2.4885	0.913664	2.60109	1.50247	NA	1.9006	NA	NA	NA	NA	1.25512	NA	1.76071	1.23603	0.636335	0.972573	NA	0.959325	1.43552	1.19676	1.24331	NA	1.20886	1.26435	1.78171	1.23168	NA	7.88693	8.33293	7.72731	7.73598	7.55882	7.66749	7.9068	7.30696	7.43027	7.93358	7.63643	7.63828	8.10835	7.03262
HDAC2	NA	1.63224	NA	NA	NA	NA	1.66313	NA	2.56535	NA	3.21757	2.88301	1.60712	NA	2.09952	NA	1.65943	NA	2.14634	1.95469	2.75977	NA	NA	1.40471	NA	1.92703	1.44334	0.780092	1.40665	NA	1.81728	NA	2.36413	2.0051	NA	8.15777	8.55135	8.40394	7.6218	8.60564	8.18442	9.32467	9.12299	8.85134	8.09137	9.42251	8.69479	9.07179	8.91964
HDDC2	NA	NA	NA	NA	NA	NA	2.61054	NA	NA	NA	2.51313	1.46486	NA	NA	NA	NA	3.78229	NA	2.25967	2.02323	NA	NA	NA	2.19428	NA	3.34421	2.59935	NA	2.96321	1.40172	NA	NA	2.5264	3.43125	NA	7.57328	7.44454	7.54933	7.20496	7.58977	7.6145	9.06286	8.15974	8.43468	9.11635	8.81184	7.90958	8.89601	8.95197
HDGF	2.13769	1.81063	2.48154	3.19753	1.87845	1.61556	1.33077	0.981129	1.53056	1.17614	1.29325	2.05268	2.48437	1.11848	1.63246	3.05596	1.58309	1.19873	1.80886	1.26832	2.43379	1.58203	2.5119	1.29436	0.173327	1.38827	2.95379	2.64262	3.52416	3.16345	2.23413	6.25754	2.27856	4.43174	2.51777	7.87633	7.94116	7.79982	7.52586	7.91609	7.06868	8.124	7.25698	7.64825	7.35043	7.02675	7.5262	8.36755	7.37651
HDGFRP2	2.38483	1.71642	4.09068	2.23787	1.95721	2.06159	1.74769	2.82175	NA	NA	2.40814	2.92303	2.47327	1.70094	2.02943	2.17108	1.57841	NA	2.02734	1.35347	2.32079	2.15302	3.19259	1.95257	NA	1.70509	1.97582	1.62125	1.70617	3.16033	2.14978	1.88939	2.38348	NA	1.28055	7.6978	7.60662	7.48614	7.46123	7.40458	6.93472	7.89369	7.11476	7.37191	7.14777	7.60371	7.22821	7.77388	7.14389
HDGFRP3	NA	NA	NA	13.0369	3.73448	NA	NA	6.88516	4.96524	6.6107	5.46045	NA	3.53512	5.48674	NA	19.0768	8.28035	NA	NA	5.32027	17.0788	NA	NA	NA	NA	8.3795	5.16488	NA	9.30851	8.11557	6.1222	NA	NA	4.74113	5.82649	9.60997	9.40147	9.14284	8.98197	9.26896	8.96344	8.73144	9.21627	8.88611	9.44591	9.39545	9.04024	9.2989	9.11328
HDHD2	NA	NA	NA	2.40273	NA	NA	NA	NA	3.57846	7.04325	5.65451	3.36804	3.85278	NA	NA	NA	4.76395	NA	NA	NA	NA	NA	NA	4.42301	3.63982	5.41785	NA	NA	8.26153	4.75329	NA	NA	5.1452	7.44019	NA	8.22018	8.44141	8.36179	8.57123	8.35905	8.36496	9.22032	8.66514	9.4979	9.28846	8.78915	8.32815	8.98905	8.53912
HDLBP	NA	0.717127	0.622123	0.4858	0.518375	0.741384	0.448444	0.441582	0.961169	0.809495	0.443114	0.524889	0.393401	0.433523	0.902587	0.211475	0.364795	0.241692	0.354148	0.187576	0.349912	0.393465	0.288898	0.300661	NA	0.345174	0.450125	0.412837	0.377726	0.402614	0.7237	0.539857	0.302652	0.373582	NA	8.70816	8.45525	8.26843	8.27688	8.43905	8.59037	8.38581	7.82884	8.82159	7.64474	8.09526	8.87797	8.0285	7.97673
HEATR1	NA	NA	NA	0.179202	0.25892	NA	1.32861	NA	0.604303	NA	0.220012	0.197133	0.193757	0.204918	0.260189	NA	NA	NA	0.141336	1.04114	NA	NA	NA	0.295227	NA	0.333478	0.771823	0.896012	0.208275	NA	0.859161	NA	0.566816	0.249271	NA	7.41922	7.51943	7.40097	8.17438	7.42263	7.29186	7.93794	7.17712	6.64338	6.58088	7.88337	7.59021	8.10467	8.11366
HEBP1	NA	NA	NA	NA	NA	NA	NA	NA	NA	1.34684	NA	NA	0.915416	NA	1.72117	NA	0.849545	NA	NA	NA	NA	NA	1.25736	NA	1.74902	0.797033	1.12762	1.47255	1.1671	1.5807	1.44714	8.96923	1.00656	1.37308	NA	7.30096	6.99831	7.2109	7.37097	6.56959	7.39812	8.24313	7.38699	8.09764	7.51661	7.49062	6.97443	7.56406	7.52064
HIBCH	NA	1.55987	NA	NA	NA	NA	2.79243	NA	NA	1.82715	NA	NA	NA	NA	NA	NA	1.00412	NA	1.29013	NA	NA	NA	NA	1.01953	0.546986	NA	1.72459	1.7014	0.847483	1.03442	1.1975	NA	1.36814	NA	NA	6.88469	6.91066	7.05744	7.026	6.79858	7.02464	7.21669	7.24188	7.38399	6.705	7.19281	7.60796	6.95335	6.96578
HINT1	NA	0.619375	NA	0.305314	1.05146	1.28851	0.909745	1.03127	0.447908	0.441248	1.11997	0.888952	0.684571	0.854669	0.409459	0.423593	0.420645	1.26304	0.728436	0.479986	0.363135	0.325531	0.70561	0.39159	2.33131	0.645995	1.66681	0.473976	0.456651	0.835855	0.623654	2.95491	0.738751	0.399804	0.469007	6.94116	6.81743	6.97235	6.48863	7.14533	6.61742	7.36835	7.11715	6.8425	7.15603	6.67402	6.38002	7.01728	6.99683
HIST1H1A	3.50147	2.94129	3.55471	5.95051	1.37821	2.09016	4.45655	1.02199	3.48312	0.790804	3.79309	4.09199	4.95941	1.94816	4.85265	5.70506	3.85423	0.921172	1.8021	2.47039	3.24973	8.70786	4.62117	6.42959	0.198785	4.81567	6.16462	3.69429	3.53391	4.75003	3.77719	4.75648	3.61421	3.70175	11.5946	2.83534	2.90622	3.06809	3.23635	3.63953	3.14297	2.86198	2.76183	3.19904	3.08038	3.20529	3.19894	3.233	3.07816
HIST1H1B	6.33817	3.22622	5.21214	6.5287	1.84505	2.72816	4.0506	1.05453	3.68658	0.524978	3.10947	4.28311	4.7527	2.18064	4.44651	4.14645	3.49832	0.783109	2.10237	3.09388	3.709	4.38577	4.27197	4.79826	NA	5.69413	7.42039	4.68669	4.92213	4.10048	3.82177	5.42281	4.18708	4.19433	6.87242	8.29849	8.78905	7.67404	6.71699	6.98568	7.11195	8.67253	7.02092	7.33975	4.5419	6.82403	7.28981	8.38298	7.25335
HIST1H1C	6.76479	2.07542	6.49353	6.87966	1.33785	2.23558	5.80541	0.781951	2.49147	1.3898	8.41602	5.43862	6.5231	3.29859	7.20987	6.28419	4.36627	1.36723	1.76456	2.3352	4.12019	12.3042	4.50136	6.61463	NA	5.75713	8.13275	4.7508	5.18277	5.73963	2.97264	7.07014	3.29851	5.66099	22.422	8.27552	8.55292	8.17064	9.17955	7.84435	7.25425	8.97261	8.75541	7.32559	6.98862	7.52301	7.41138	8.81333	7.73734
HIST1H1D	3.50147	2.94129	3.55471	5.95051	1.37821	2.09016	4.45655	1.02199	3.48312	0.790804	3.79309	4.09199	4.95941	1.94816	4.85265	5.70506	3.85423	0.921172	1.8021	2.47039	3.24973	8.70786	4.62117	6.42959	0.198785	4.81567	6.16462	3.69429	3.53391	4.75003	3.77719	4.75648	3.61421	3.70175	11.5946	5.05777	5.60682	5.1297	5.24345	4.05883	4.00603	5.65826	4.66016	4.54137	4.38592	4.70201	4.86791	5.52238	4.85913
HIST1H1E	10.6929	NA	5.51207	6.6552	1.34839	2.77338	NA	NA	NA	NA	4.41808	1.57505	NA	2.6236	3.41122	NA	NA	NA	NA	NA	NA	NA	NA	3.46644	NA	4.77897	8.4717	NA	9.18165	NA	NA	2.808	4.50532	6.05217	7.07114	9.76148	9.52819	9.4524	10.0197	9.24899	8.5734	9.78523	9.1093	8.66944	8.63087	8.97158	8.87462	9.38564	8.77373
HIST1H2AC	5.3015	1.26978	NA	5.79103	1.46234	2.20978	4.63869	1.52418	2.81261	1.25707	2.90953	5.40821	4.9722	2.73338	1.70348	4.13118	2.97652	1.47604	2.89982	1.86187	2.95828	5.46179	3.26667	4.07833	0.44487	4.53599	2.71677	2.75215	3.55398	4.76644	2.62392	10.1316	2.76992	4.19842	2.61228	7.55737	7.92036	7.69932	8.98298	6.96129	6.90822	7.69397	7.34087	6.59435	6.02664	6.72547	8.35769	8.44842	8.54481
HIST1H2BD	4.49526	2.17751	3.91708	4.88532	2.15657	2.00277	2.70589	1.32644	1.97725	1.48983	2.19146	3.5754	3.63807	1.77932	2.42672	2.50474	2.46246	1.14618	1.97833	2.1415	1.76956	2.67955	2.47421	2.85184	0.340938	2.65234	3.04537	2.28452	2.14561	3.39988	2.02326	2.86907	3.81914	2.68315	2.07042	6.95541	7.43264	6.84438	8.0669	7.46098	6.50057	6.2238	7.08666	5.6951	6.05752	5.75864	6.81067	7.62029	6.86677
HIST1H3A	5.60148	1.77473	2.55853	4.58255	1.69163	2.00058	3.1338	1.00235	2.61904	1.41856	2.68152	4.18137	3.77553	1.90137	1.59085	2.62114	2.6118	0.968376	1.83331	2.19281	2.47536	2.50589	2.62189	3.19509	0.443384	3.1134	4.48427	2.57083	2.35206	3.88609	2.81524	5.51408	3.44374	3.05848	2.03863	6.55809	6.51871	6.73707	6.26321	6.10923	5.34539	6.04673	5.97091	5.97091	4.61672	5.9672	6.18822	7.19029	5.73926
HIST1H4A	3.61866	1.54406	NA	4.16273	1.43718	2.05828	2.53765	0.979525	1.73604	1.24031	2.37369	3.1874	3.38399	1.46966	1.16531	2.67712	1.86532	1.05598	1.78544	1.29735	1.13288	2.01255	1.86491	2.20073	0.699915	2.38548	1.94469	1.81054	1.67462	3.654	1.8182	2.84677	2.95256	2.701	1.54484	5.48932	6.70112	6.02199	5.70564	5.21909	4.9606	5.77771	5.35958	5.63307	4.80485	5.73307	6.39808	6.83315	6.69412
HIST2H2BE	5.67124	2.18984	NA	4.622	2.47882	2.08433	2.28253	1.15679	2.22047	2.01355	2.35457	7.0028	3.07283	1.41155	1.94849	2.61808	1.86049	1.01784	1.86172	2.92931	2.69491	2.14275	2.29683	2.858	0.332868	3.03576	3.90817	2.63755	2.94307	3.70406	2.16	3.55669	3.66289	3.92761	2.5608	7.76403	8.74226	7.9393	9.43069	8.1962	7.9032	7.24541	8.09617	6.04071	7.17285	6.34814	7.15107	8.02102	7.83784
HIST3H3	5.60148	1.77473	2.55853	4.58255	1.69163	2.00058	3.1338	1.00235	2.61904	1.41856	2.68152	4.18137	3.77553	1.90137	1.59085	2.62114	2.6118	0.968376	1.83331	2.19281	2.47536	2.50589	2.62189	3.19509	0.443384	3.1134	4.48427	2.57083	2.35206	3.88609	2.81524	5.51408	3.44374	3.05848	2.03863	3.41204	3.52966	3.48055	3.75313	4.79309	3.7131	3.70012	3.69356	3.57397	3.28307	3.82092	3.95483	3.57874	3.34135
HK1	NA	2.8109	NA	1.67223	1.54496	NA	0.739115	3.6898	0.995574	3.25968	1.48376	0.90975	0.450783	2.59095	1.04965	NA	0.981204	1.20362	1.69488	3.01893	0.787187	1.22869	2.14349	1.37954	0.887793	0.563108	1.45741	0.614755	1.2137	0.569078	0.597041	0.978378	0.993827	0.851692	NA	7.11053	6.87009	7.08632	6.9972	7.07541	6.88309	6.97812	7.81065	7.08561	8.19963	6.96787	6.98686	6.87395	6.48941
HKDC1	NA	NA	0.92834	NA	NA	NA	0.951384	0.779849	NA	NA	NA	NA	NA	NA	NA	NA	0.914885	NA	NA	NA	NA	0.930146	0.929973	1.01954	0.817795	NA	1.14742	1.46718	0.888415	NA	NA	NA	NA	NA	NA	3.37365	3.59524	3.76552	4.08437	3.56662	3.65251	4.21581	3.91466	3.74552	3.88588	3.96775	3.83598	4.11829	4.19394
HMGA1	NA	0.126586	NA	0.552768	0.1767	0.130142	0.80185	0.216179	NA	0.421656	0.21167	0.148168	0.285928	0.204184	0.198508	0.960073	NA	NA	NA	0.189877	1.39336	0.526094	0.646973	NA	0.347705	0.427309	2.17318	2.57853	1.08857	2.8256	1.71426	NA	1.48784	1.24097	0.596988	7.03055	6.88891	6.97868	6.6295	7.47852	7.12579	8.93019	6.80293	7.78676	7.58372	6.57112	7.14619	7.41038	7.58969
HMGB1	3.50598	2.47947	2.39487	2.42029	2.16011	1.55047	1.57389	2.34503	3.05657	1.29966	3.44454	4.16878	3.62091	1.72668	3.19897	2.58585	2.89006	1.2377	2.54879	2.6347	4.1029	3.02496	2.81445	3.06362	0.176273	2.64387	3.43922	2.40693	2.04848	3.27489	1.98213	3.08874	3.83641	1.87948	3.20577	7.98866	8.09482	8.30082	7.52814	8.35755	7.76914	7.04321	8.33546	7.4159	7.59389	8.11829	7.71954	8.27469	7.41507
HMGB2	5.21204	2.65286	2.75509	2.13434	1.71496	1.87327	3.1717	1.29823	3.05258	1.15079	3.45625	4.7019	4.11703	1.55083	3.4598	1.39927	3.21867	1.31289	3.50307	4.09859	3.94722	5.22179	2.19603	4.26827	0.101964	3.60428	3.07614	1.91775	2.03698	2.90561	1.96109	2.67295	5.15434	1.7715	4.13943	8.77801	8.87971	8.94166	7.47515	8.0843	8.35937	8.61274	8.65084	8.89046	6.16389	8.60342	8.32119	9.38022	7.86595
HMGB3	1.83207	1.8273	NA	1.17701	1.58013	1.14779	3.07181	2.80148	2.88688	1.34902	3.02467	4.22226	2.65426	2.72058	2.90464	NA	1.78726	1.19801	1.42423	3.42091	2.25601	2.55634	1.69703	2.82924	NA	3.28578	2.21279	1.62826	1.82229	1.94679	2.41874	1.35201	2.64443	1.40075	3.32371	6.99142	7.59836	7.47123	5.74538	7.17373	6.68069	6.98648	7.65044	7.4893	5.37532	7.32859	7.06883	7.33128	6.8512
HMGN1	NA	2.72829	NA	NA	NA	NA	1.79891	NA	NA	NA	2.82631	NA	NA	NA	NA	1.65887	2.31241	0.730062	2.30026	NA	NA	NA	NA	1.03115	0.272874	3.72797	3.78075	1.82437	NA	3.28519	2.45648	4.92174	3.37075	1.3198	NA	8.60994	8.48967	8.57816	8.68524	8.62905	8.55131	8.39475	8.68524	8.70301	7.6491	8.51604	8.28014	8.86029	8.21554
HMGN2	NA	1.53249	NA	4.35692	NA	NA	3.23201	NA	NA	NA	4.00818	5.80562	6.45602	1.8556	NA	4.23242	NA	1.21799	NA	1.63588	NA	7.26533	7.77726	NA	0.303398	3.50273	NA	NA	6.32683	10.2555	NA	NA	8.01374	5.06943	3.52024	8.96888	9.0862	9.04798	8.49038	8.30641	8.52607	9.34128	8.98755	9.10553	8.42133	10.0658	8.59748	9.01966	8.23202
HNRNPA0	1.25692	2.12497	2.62329	1.88592	1.50152	1.32687	2.15822	2.10188	2.38407	1.05688	2.29973	1.50083	1.79363	1.62296	2.35388	1.3589	1.70134	1.24944	1.35762	2.45561	2.73098	2.16169	2.23789	1.87601	0.0485484	2.13623	2.78512	2.6482	3.21442	2.83273	2.20223	3.57616	1.79952	2.35773	0.307222	9.30056	9.45627	9.31225	9.00741	9.02125	8.83709	9.40605	9.15055	9.36756	8.79583	8.90668	8.48691	9.17133	8.76326
HNRNPA1	1.33244	1.24318	1.98275	1.23858	1.33101	1.0554	1.32126	1.09691	1.11099	0.837882	0.85619	1.44038	1.36386	1.0391	1.12811	0.710053	0.910761	0.802011	0.815216	0.948145	1.0124	1.10446	0.903206	0.976887	0.0604084	0.885579	1.29869	0.911411	0.983823	0.919807	1.15472	1.38441	1.23637	0.962429	1.32737	9.08706	8.48806	8.58488	8.23982	8.87604	8.88578	9.11646	8.74407	9.38015	7.92369	8.94961	9.23267	8.78543	8.46289
HNRNPA2B1	1.42693	1.16062	1.77948	1.43602	1.04757	1.02676	1.71631	1.08455	1.44175	1.32578	1.09432	1.32896	1.5788	1.6581	1.40608	0.67642	1.19551	0.704579	1.23201	1.48727	1.20069	1.11255	1.20352	1.21241	0.06136	1.1544	1.69165	1.59578	1.43763	1.47988	1.60216	1.96643	1.28108	1.57651	2.46367	10.6894	10.6023	10.6712	10.3789	10.4263	10.6907	10.7124	10.7486	10.8986	10.4802	10.9154	10.9646	10.6653	10.2259
HNRNPAB	1.63969	1.14994	0.946163	1.0703	1.12828	0.938553	1.87914	0.802599	1.00403	0.861301	0.704711	1.21441	1.5582	0.756228	0.949185	0.317579	0.857375	0.42071	0.800649	0.917473	1.00712	0.562461	0.471209	0.400015	NA	0.892405	1.11666	1.8517	1.22674	0.986018	1.05857	1.21306	1.35978	0.758414	NA	10.0398	10.2486	9.93076	8.86609	9.81973	9.46704	10.1484	9.93989	9.6289	8.6867	9.30312	9.68219	10.2206	9.80437
HNRNPD	1.60498	1.75112	3.08291	2.21424	1.9593	1.45098	2.30423	1.57672	1.77448	1.01276	1.65062	1.73783	2.44614	1.48799	2.12028	1.55916	1.77568	1.22416	1.13269	1.35376	1.56744	1.72592	1.52149	1.74012	0.0947792	1.49688	2.41039	1.28831	1.52203	1.89615	2.29358	2.36294	2.53894	1.65195	3.11834	9.65372	9.82158	9.76116	9.39323	9.55633	9.41897	9.87942	9.7667	9.71694	9.38198	9.92389	9.56378	9.96645	9.36324
HNRNPDL	NA	1.36965	2.72116	1.30628	1.77491	NA	1.31937	1.5496	NA	0.927902	0.910498	0.96965	NA	1.76402	1.03853	1.17104	0.987654	0.772857	1.00784	1.50981	1.12356	1.21426	1.60411	1.03872	NA	1.15056	1.86167	1.36729	1.02517	1.24503	1.42269	1.76875	1.24957	1.17457	1.26107	10.2751	10.0983	10.2279	9.79876	9.42762	9.92496	9.99188	10.5759	9.381	9.64815	10.2076	9.85401	10.1905	9.74258
HNRNPF	1.16185	1.13665	1.35468	1.03969	1.26424	1.06121	1.66945	0.707713	1.15026	0.8275	0.973373	0.910594	1.30193	0.936518	1.395	1.93596	0.864033	1.16482	0.803441	0.896707	0.799936	0.668003	1.0336	0.866607	0.0883299	0.899773	1.22839	1.0744	0.826922	1.20352	1.53946	1.03176	1.2719	0.668169	0.283349	8.06335	7.64035	8.40671	7.78219	7.50808	7.63654	8.69901	8.43685	7.4465	7.45992	8.09258	7.95655	8.50467	7.86613
HNRNPH1	1.52602	2.04492	1.64489	1.40785	1.51217	1.30492	1.37462	0.828416	1.70032	1.04411	1.20965	2.30644	1.85593	2.02408	1.175	3.23548	2.13541	1.09679	1.36068	0.369023	0.794647	0.808804	0.864541	1.05387	0.132189	1.06973	1.44235	1.26971	1.67271	1.63195	1.58755	1.66538	1.09232	1.41877	4.41173	9.66036	9.48399	9.21392	9.14449	9.07185	9.42904	9.72609	9.74976	9.57171	9.11451	9.66881	9.77218	9.927	9.51858
HNRNPH3	2.32719	2.29158	2.67097	3.15458	1.18776	0.926263	2.05622	2.17906	1.39803	1.57442	1.59666	1.86465	0.939771	2.25145	1.86704	1.08648	2.01141	1.31447	1.25477	2.38778	2.4766	3.28157	2.24447	1.68218	0.123004	2.23465	2.65763	2.1163	1.51948	2.65057	1.70886	2.16731	1.65823	1.83042	2.70903	9.84686	9.59116	9.66236	9.41436	9.39091	9.68046	9.85628	10.1204	9.31054	9.56457	9.76912	9.6745	9.63431	9.04608
HNRNPK	2.42058	1.83184	3.49919	1.27132	1.62808	1.20669	1.60385	1.76543	1.6685	1.09087	1.19892	1.5493	1.98782	1.73402	1.49952	1.22585	1.37896	1.5298	1.63642	1.48038	1.31673	1.70138	1.33961	1.78964	0.132594	1.87737	1.78289	1.5031	1.40651	2.53495	1.98665	2.48002	1.69471	1.55389	3.15139	10.7901	10.8806	10.7262	10.848	10.5395	10.7443	10.3078	10.9211	10.4485	10.4077	10.4668	10.7218	10.7564	10.7226
HNRNPL	3.88255	2.36457	2.82105	1.50293	1.4707	1.38788	1.85132	1.3354	2.16435	1.21974	1.88969	1.80552	1.87968	1.63066	1.60563	0.440239	1.22697	3.26374	1.10313	1.78134	1.62654	1.54653	1.63223	1.18458	NA	1.46684	1.42925	1.86718	1.50611	0.809302	1.95326	5.58926	2.03641	1.54209	2.495	9.12814	9.19901	9.29569	8.48778	9.10794	8.72259	9.71538	9.08054	8.56	9.00083	8.39995	9.1688	9.28043	9.10511
HNRNPM	7.22477	0.755791	0.544153	1.06007	0.91129	0.804326	1.18405	1.03859	1.43013	0.835572	1.07554	1.11553	0.662039	1.11395	1.117	0.830558	0.331967	0.524014	0.967614	0.419208	0.981728	0.964785	0.874187	0.985889	0.0975679	1.0456	1.07864	1.20722	1.4893	4.81142	1.61865	1.89176	1.21178	1.41167	1.3999	8.73489	8.80134	8.81041	8.16806	8.34938	8.27777	8.73954	8.44221	8.59206	8.35097	8.75068	8.68013	8.83186	8.30161
HNRNPR	2.11081	2.56299	3.16628	2.37555	2.09527	1.60246	2.53497	1.69417	1.80941	1.22936	1.7572	1.39261	1.74533	1.6945	1.99059	0.255226	1.65654	0.780972	1.34341	2.6863	1.82442	1.39305	2.06329	2.2511	0.128842	2.08426	1.72252	1.50596	1.90718	1.94998	1.75629	2.37825	1.89559	1.94511	2.82389	9.68228	9.91577	9.90145	9.55991	9.73588	9.90558	9.78184	9.87775	8.95724	9.33475	9.69402	9.61489	9.84162	9.54057
HNRNPU	1.59065	1.24651	2.02776	1.31173	1.36624	1.2826	1.54546	1.2969	1.36261	1.08766	1.39631	2.00752	2.25489	1.30259	1.72854	1.16022	1.24491	0.856238	1.65557	1.3539	1.34154	1.05085	1.5206	1.19777	0.124029	1.38333	1.42493	1.3023	1.37325	1.35414	2.03871	1.7738	1.71633	1.47385	0.97204	9.15728	9.42309	9.49626	8.77159	8.80026	9.56555	9.55372	9.95676	9.13747	9.18101	9.6198	9.87254	9.75278	9.87733
HNRNPUL1	2.67788	4.72033	NA	2.15189	NA	NA	3.27113	NA	NA	NA	2.12373	2.42907	4.48599	NA	2.74228	1.60836	NA	NA	2.06412	NA	NA	NA	NA	NA	NA	1.23761	NA	NA	NA	NA	2.5096	NA	2.8636	2.22532	0.331236	9.76908	9.82562	9.89055	9.45106	9.81667	9.54276	9.58392	8.94234	9.60218	8.93657	9.00646	8.78868	9.56899	9.03269
HP1BP3	3.45387	4.10068	4.70965	24.4807	7.77638	6.91037	4.78668	7.53444	6.89477	9.39332	8.65157	3.56551	7.32973	6.8877	7.53555	27.9076	15.0273	3.91622	6.81201	7.07514	10.8207	4.27807	13.084	11.2284	NA	13.7074	7.09161	5.25245	5.67698	15.8309	7.35482	7.24335	8.1274	6.65353	3.52411	9.61417	9.67019	9.36199	9.17308	9.0675	9.28886	9.18221	9.58176	9.40378	9.09355	9.68799	9.30112	9.42591	8.782
HPCAL1	NA	1.50634	NA	6.26096	NA	NA	5.3749	NA	NA	NA	NA	NA	NA	3.95695	NA	NA	5.17901	9.88795	6.18911	9.71616	21.8699	6.86908	NA	16.3427	NA	5.41527	2.48288	3.48135	3.67947	5.18956	3.39616	NA	4.55653	NA	NA	7.17023	6.43991	6.26593	6.1944	5.18208	6.3066	5.52928	6.4458	5.92686	7.47454	5.33033	5.09684	5.31407	5.33528
HPRT1	1.05076	0.99501	NA	0.74384	0.726528	0.739071	1.60126	0.884396	0.919972	1.28898	1.1145	1.32387	0.517987	1.22993	1.62174	1.02012	0.864045	1.24088	1.06548	1.66238	1.80033	1.50659	0.815808	1.65641	0.214241	1.52154	0.909477	0.321378	0.792849	0.26457	0.552081	0.588138	1.19092	0.661904	0.721272	6.07611	6.26366	6.25842	6.15074	6.24985	5.96296	6.32014	5.94986	6.04418	7.07277	5.6154	6.01202	5.46821	5.82067
HSD17B10	1.03793	1.2125	NA	0.577648	0.969331	1.316	1.98886	0.816738	1.70837	0.652434	2.16014	1.29722	1.37861	1.20193	1.90992	0.5558	0.565456	0.894888	1.55656	0.987375	0.804146	0.705229	0.822288	1.02668	0.728206	0.994371	1.55886	0.678287	0.553282	0.689672	0.981687	0.988177	1.41252	0.783901	0.243187	7.56044	7.73436	7.44825	7.46943	7.26576	7.01772	8.20631	7.41333	7.83457	6.78498	7.80231	7.42419	8.06832	7.41109
HSD17B12	NA	1.5111	1.14086	1.02131	1.19223	1.42584	1.04008	NA	1.13166	NA	0.572995	0.890948	0.659283	NA	NA	NA	0.868282	0.518081	0.571963	NA	0.979436	0.946342	NA	NA	1.50882	1.11296	1.58183	1.25976	0.990473	1.21449	1.32743	NA	1.06307	0.920275	NA	4.97673	4.88031	4.86215	4.80234	4.77513	5.35008	4.80838	4.66537	4.88991	5.7588	4.18471	4.88382	4.71468	4.77214
HSD17B4	NA	1.266	1.15457	NA	1.30747	1.94405	NA	NA	NA	NA	NA	NA	2.19714	NA	NA	NA	0.50158	NA	0.911853	NA	NA	NA	NA	1.12043	0.692607	0.842751	0.87194	0.502529	0.84936	0.887163	0.556726	0.780617	0.713216	0.952835	NA	7.00659	6.99115	6.98616	7.05293	7.06261	7.41366	6.78128	6.73284	6.8119	7.09663	6.64904	7.03629	7.27519	6.86617
HSP90AA1	1.01053	1.09611	1.17635	0.745032	0.72679	0.902039	1.13688	1.19502	1.072	1.04541	0.857747	1.07172	0.714648	0.76869	0.852331	0.518184	1.05266	2.1991	1.1434	1.0423	1.07482	1.05629	0.956554	1.15627	0.263688	0.920617	1.02621	0.98083	1.19782	2.41569	1.11061	1.56369	1.00087	1.1012	1.13617	9.81566	9.55918	9.21745	9.71594	9.52426	10.0819	9.84278	9.79226	10.0301	9.43446	9.65031	9.24742	9.19539	9.79811
HSP90AB1	0.749618	0.487599	0.603703	0.344776	0.389222	0.453032	0.769334	0.743556	0.692018	0.547967	0.412576	0.712496	0.758549	0.537455	0.716198	0.463981	0.600186	0.576179	0.624745	0.515394	0.538313	0.42705	0.45564	0.572758	0.181498	0.514965	0.454419	0.467903	0.390679	0.902199	0.688114	0.58049	0.419889	0.448922	0.656852	9.37587	9.49255	9.28299	9.71078	8.99714	9.31921	10.6047	10.5833	8.87864	9.13939	9.72476	9.60192	9.50282	9.96286
HSPA4	0.354052	0.531732	0.814824	0.537458	0.405159	0.531644	0.502844	0.807546	0.481533	0.440158	0.794795	0.470713	0.568372	0.599198	0.524755	0.217758	0.820771	0.366618	0.899358	0.661233	0.967805	0.72925	0.77805	0.564274	0.306252	0.70588	0.726823	1.17352	1.11706	0.747067	0.787409	0.987836	0.750787	1.01171	0.338406	8.65201	8.82	8.57427	8.46873	8.50794	8.75037	8.85265	8.28451	7.79319	8.42114	8.3878	8.06409	8.40972	8.96365
HSPA4L	NA	0.92181	NA	1.42573	NA	NA	1.87555	0.841349	NA	NA	NA	0.348065	0.26441	0.954694	NA	NA	0.745996	0.61931	0.492089	1.4915	1.0235	0.957932	1.03886	0.993682	NA	0.429949	0.497532	0.554293	0.570158	0.521367	0.645648	2.42871	1.24244	0.677323	NA	7.75167	8.30041	7.52139	9.04748	7.40356	8.62851	9.74543	8.30454	8.50746	9.00395	5.9852	6.35238	7.97191	8.30389
HSPA5	1.78831	1.2042	1.06104	1.10678	2.66393	1.22665	0.565085	0.905389	0.730952	0.915915	0.644438	0.572097	0.795508	0.840946	0.655987	0.554124	0.68948	0.652289	0.683737	0.489874	0.463296	0.81686	0.576614	0.684696	0.270981	0.654166	1.30547	0.810774	0.757747	0.850164	0.778608	0.832752	0.940863	0.678421	0.276309	10.8259	10.3433	10.203	10.8874	10.6957	10.6809	10.1872	10.1109	9.6043	9.3111	8.50164	9.70671	9.88635	9.67044
HSPA6	3.28473	1.08615	0.945448	0.790345	1.25723	1.20101	0.755542	0.968125	1.03661	0.870913	1.15526	1.21868	1.25966	1.09872	0.90317	1.72819	1.03485	1.96143	1.04265	0.837654	0.883816	NA	0.858409	0.96598	0.225583	1.05363	1.04026	0.961075	1.09808	1.51176	0.963905	0.891392	1.12653	1.05911	1.57272	5.44392	4.28513	4.68541	4.46755	5.03716	5.24541	4.69839	4.25483	4.33963	4.12554	3.76289	4.04105	4.22887	4.10342
HSPA9	0.112905	0.488005	0.553846	0.49126	0.514927	0.528843	1.80191	0.443719	0.770558	0.483047	0.831871	0.531923	0.826457	0.701311	0.656394	0.276584	0.513336	0.202375	0.776965	0.428738	0.514866	0.584522	0.401139	0.486807	0.0989645	0.533404	0.871433	1.18875	0.584809	0.600328	0.819499	1.17085	0.884906	0.561781	0.184114	9.75641	9.71905	9.78957	10.1118	9.88273	9.57196	10.456	9.30705	10.097	9.59882	9.87174	9.55481	10.2145	10.1446
HSPB1	1.12609	0.751353	0.646621	0.84855	0.646541	0.769669	0.10449	0.0999634	0.499109	0.241249	0.62031	0.295796	0.116393	0.215285	0.286778	0.169443	0.195749	0.153378	0.331197	0.0587241	0.0635497	0.0966316	0.73075	0.164439	0.997947	0.203281	0.653605	1.74438	0.153042	1.27452	1.09691	1.30389	0.867336	0.147258	0.238187	10.5374	10.2953	9.80645	9.63912	9.81233	10.1815	9.75199	7.99892	8.92114	8.15616	8.6949	9.15129	7.33829	9.95373
HSPB6	NA	0.386343	NA	NA	NA	NA	0.0656692	0.414302	0.477655	NA	NA	0.245236	0.270598	0.311023	NA	NA	NA	NA	0.175223	0.065094	NA	NA	0.522183	NA	0.673605	0.120799	0.340721	1.02433	0.0817466	0.231283	1.08586	NA	0.347876	0.0636943	0.148608	3.91419	3.3334	3.99409	4.19339	3.36361	3.95892	3.7406	3.34339	4.08539	4.3683	3.8961	3.86502	3.86502	3.5496
HSPD1	0.691226	0.509488	0.534492	0.253402	0.481496	0.356991	1.08445	0.332656	0.902188	0.820834	0.612275	0.716971	0.671238	0.517416	0.944961	0.194414	0.229616	0.313852	0.636054	0.320759	0.284295	0.24108	0.287356	0.48135	0.1102	0.257833	0.711688	0.658055	0.212901	0.322549	0.813825	0.694775	0.632301	0.315474	0.259548	9.32846	8.96076	9.16302	9.54087	8.85316	9.50728	10.4048	10.2387	7.83549	8.36295	8.83752	9.76111	8.93716	9.77992
HSPG2	3.70451	0.855286	NA	NA	NA	NA	2.55067	2.18991	1.64216	0.213074	0.881932	0.665521	0.699681	1.35753	1.31303	NA	2.25493	1.2941	0.273489	0.774773	0.413301	0.671488	1.52182	0.392594	0.048572	0.763976	2.32152	2.57899	0.851337	2.90714	1.53935	0.553323	3.27171	0.404962	0.817052	7.07428	5.74118	5.56058	5.5556	5.40926	6.09552	5.96184	5.19219	5.70685	4.8361	6.00692	6.24278	5.39175	5.85382
HSPH1	0.93362	0.400911	NA	0.323986	0.502152	0.515854	0.407336	0.644606	0.538633	0.461468	0.890388	0.384619	0.494061	0.38794	0.465865	0.0883626	0.313471	0.504941	0.475848	0.268998	0.351348	0.340784	0.252215	0.325792	0.144222	0.316444	0.262877	0.46488	0.245789	0.224098	0.386216	0.783662	0.323974	0.180486	0.317844	9.46434	9.00372	8.64279	8.82842	9.12391	9.83237	9.64336	8.97741	9.05157	8.48088	9.24028	8.85154	8.87732	9.1506
HUWE1	NA	0.756605	1.28749	NA	NA	NA	0.893941	1.09318	1.11465	0.921717	0.744889	NA	1.29798	NA	1.53662	NA	0.282811	0.317672	3.84624	NA	2.19872	0.609191	0.399932	0.940097	NA	0.765676	0.885164	0.787877	0.591193	0.978944	1.33698	1.49974	0.856718	1.034	NA	10.1509	10.0864	9.98405	10.4315	10.1295	10.0883	10.1591	10.292	10.3344	10.3175	10.1331	10.1103	10.1808	9.99427
HYOU1	0.852902	1.37218	0.913268	0.985574	3.08409	1.79532	0.91083	0.964287	1.00653	1.05488	0.735167	0.968792	0.546663	0.897115	0.933922	0.848187	0.775021	0.642426	0.609462	0.872896	0.595734	0.673181	0.470029	0.681109	0.114296	0.935795	1.11519	1.0133	0.93879	0.770872	0.991249	0.689911	0.981344	0.569177	2.08732	8.46852	8.24436	7.5245	7.56247	8.47432	7.99843	7.92965	7.4269	8.08735	7.40942	6.60746	7.62824	7.07787	7.43393
IAH1	NA	NA	NA	NA	NA	NA	2.85804	NA	NA	5.03443	NA	NA	NA	NA	NA	NA	3.96103	NA	NA	NA	5.33874	NA	NA	9.08166	NA	NA	2.40509	NA	4.87116	NA	3.51914	3.22601	6.70049	NA	NA	7.98422	8.00703	7.90296	8.23821	7.86255	8.21044	7.9207	8.26584	8.4992	8.6213	7.81528	8.20742	8.20667	8.15418
IARS	0.163066	0.237021	0.471231	0.261218	0.334861	0.630915	0.413038	0.260291	0.25235	0.206318	0.236734	0.203956	0.339696	0.451898	0.351474	0.119059	0.238898	0.0757805	0.219688	0.266234	0.159381	0.184899	0.155689	0.158608	0.102425	0.265672	0.542614	0.307985	0.333329	0.119991	0.417509	0.431955	0.337247	0.353187	NA	9.30191	9.34063	9.29849	9.48071	9.45035	8.80815	9.40334	9.35451	8.84973	9.0205	8.33535	8.95719	9.66512	9.35779
IARS2	NA	0.392392	NA	NA	NA	NA	1.03736	0.449176	NA	NA	0.977652	NA	NA	NA	NA	NA	NA	NA	0.868458	0.434367	NA	NA	NA	NA	NA	0.486169	0.670615	0.953435	NA	0.394024	1.20118	NA	0.643796	NA	NA	8.16776	7.97368	7.74745	7.80107	7.91845	7.59352	8.04605	7.98332	8.10853	7.66125	7.97805	8.05834	7.99611	8.37932
IDE	NA	0.802115	NA	1.05525	0.867077	1.59844	0.355051	0.420274	1.08139	NA	NA	NA	NA	0.722909	NA	NA	0.418358	0.274318	0.308675	0.261965	NA	0.39874	NA	0.533648	2.41563	NA	0.412787	1.00178	0.509165	0.311284	0.671733	NA	NA	NA	NA	8.55318	7.90316	7.92617	8.22021	8.21567	8.21002	7.59972	7.51346	7.9505	7.68135	7.43729	7.4501	6.794	7.70998
IDH1	3.69331	1.02783	0.93444	1.20546	0.548276	1.43658	0.799771	1.43339	1.17357	2.42747	1.65424	1.74345	0.562055	1.38749	0.926716	1.33799	1.25693	0.462065	1.23066	1.04384	1.07752	0.568861	0.578359	0.663276	0.768206	1.25406	1.51043	1.38738	4.20089	2.78156	0.579387	1.87156	0.742674	3.86824	NA	7.77642	8.39854	7.94137	7.52525	7.50343	7.5406	7.76964	8.42617	8.0503	7.19425	8.22375	8.31055	7.76958	7.36807
IDH2	0.467464	3.84973	3.30994	3.13954	3.06513	4.49317	6.11872	4.27357	6.82058	5.55711	5.89817	10.528	5.65078	4.7261	6.76322	2.37852	5.98633	4.25621	6.27106	5.86958	3.8022	2.27366	5.89194	9.09596	2.2419	5.81599	5.43092	4.35345	2.66913	2.65376	3.07606	2.14966	7.53156	1.61335	0.247341	8.17975	8.05284	7.6616	7.61598	7.69344	7.39189	8.71541	7.44152	7.72118	7.53749	7.59052	7.9575	8.34389	7.30283
IDH3A	NA	1.0156	NA	NA	NA	NA	1.53221	0.797641	NA	0.779302	0.833472	NA	NA	2.13571	NA	NA	1.02525	NA	1.49979	0.945132	NA	NA	NA	1.14654	0.74549	0.983187	2.04312	1.25505	1.00433	0.511117	NA	NA	0.720771	0.999186	NA	6.91256	6.83321	6.36088	6.47127	6.83148	6.68905	6.78287	7.53396	7.13518	8.32846	6.62946	6.59905	6.65803	7.19694
IDI1	NA	0.61579	NA	NA	NA	NA	1.1068	NA	NA	NA	NA	NA	NA	NA	NA	NA	NA	NA	0.504384	0.722543	0.694107	NA	0.413225	0.419076	0.291996	NA	1.15523	0.388289	0.461382	0.280128	0.714681	1.08705	NA	NA	NA	7.63522	7.7975	7.03851	7.67344	7.08397	7.61976	7.23514	7.85541	7.1752	7.59627	6.56243	7.56785	7.68282	7.31783
IGF2BP1	NA	NA	NA	NA	NA	NA	NA	NA	NA	0.221062	NA	NA	NA	0.141462	NA	NA	0.0282741	NA	NA	NA	NA	NA	NA	0.0638203	0.0638814	NA	NA	0.628653	NA	0.307185	0.293971	NA	0.0220235	0.0288442	NA	4.34418	4.30758	4.76212	4.48184	4.05745	4.38453	4.38902	4.61362	4.56791	4.62394	4.39544	4.33483	4.20751	6.8874
IGF2BP3	0.374624	0.424653	0.503702	0.811307	0.0990546	0.150974	1.02295	0.530825	0.59062	0.427737	0.340995	0.640056	NA	0.437279	NA	NA	0.215599	0.088739	NA	NA	NA	NA	NA	0.376749	0.117512	NA	0.435581	0.375501	0.873029	0.712624	0.324103	4.90988	0.766939	0.890373	NA	7.51455	7.22597	7.44865	6.57562	5.26028	6.47783	7.4559	6.39105	5.47168	3.92445	7.23454	8.03923	6.67578	6.63434
ILF2	2.18675	2.0879	2.2154	2.36554	1.82695	1.43582	2.43615	1.82734	2.33015	1.39446	1.72432	1.98119	2.25469	1.49437	1.68544	1.63403	1.60334	1.31525	1.38593	1.72013	1.52352	1.25562	1.60179	1.92707	0.1872	1.73781	1.92123	1.5721	1.97417	2.15491	2.22639	1.95418	2.57999	1.42875	0.491619	10.2792	10.4545	10.3947	10.0442	10.0423	9.98821	10.5421	10.3079	10.3694	8.70604	10.1135	9.52885	10.2359	10.674
ILF3	3.74767	2.03471	2.71277	1.77714	1.63859	1.51939	2.3814	2.05112	2.24199	1.95217	1.56085	2.18964	2.30318	1.52014	2.29733	0.856201	1.55122	2.84948	1.54239	1.48527	1.75764	1.8442	1.69771	1.51492	0.657117	1.59732	1.63109	1.5602	1.82038	1.76443	1.90821	2.15413	2.1498	1.6221	0.635965	9.64633	9.85745	9.83769	8.80795	9.41069	9.4632	10.0519	10.0917	9.3529	8.70448	9.76714	9.9184	9.63297	8.87704
IMMT	0.668526	1.40685	1.10435	0.807292	1.0154	1.11284	1.4027	1.14851	1.26545	1.45256	0.954939	1.1838	1.43445	1.7343	1.46507	0.365948	0.701638	0.697794	1.06348	0.555948	0.568181	0.726148	0.587801	0.81576	0.192731	0.595701	1.1367	1.05586	0.856767	1.24745	1.18203	1.08643	1.07851	0.757706	NA	8.75607	8.98704	8.80084	8.81345	8.74124	8.67384	9.25321	9.22783	8.87626	8.35076	8.59074	9.13197	9.2949	9.00977
IMPA1	NA	1.69087	NA	NA	NA	1.74262	NA	1.42069	1.05582	1.68671	2.70299	NA	NA	NA	NA	NA	2.34384	2.87266	3.10526	2.79877	2.67435	NA	3.0713	2.50859	3.20054	NA	1.79475	3.11761	2.07385	3.96088	2.42088	NA	1.72006	1.89815	NA	7.93616	8.01659	7.93273	7.56876	7.81092	7.79371	7.58898	7.20249	7.78023	7.78316	7.935	7.30683	7.65215	8.33298
IMPDH2	0.181769	0.636432	NA	0.486299	0.446148	0.449935	0.968678	0.417243	0.744194	0.300517	0.203676	0.587956	0.46504	0.4244	0.495895	0.316042	0.295846	0.218638	0.204942	0.389581	0.345705	0.149818	0.275584	0.338808	NA	0.339727	0.367851	0.426797	0.29623	0.452924	0.676788	NA	0.510507	0.279583	0.200989	8.60792	8.4742	8.60581	8.48919	8.50539	8.99991	10.0598	8.6102	8.94236	7.5074	7.10588	8.60654	9.2724	9.42083
IPO4	NA	NA	NA	NA	NA	NA	0.565024	0.110209	0.193082	NA	NA	NA	NA	NA	NA	NA	0.103545	NA	0.0953016	NA	NA	NA	0.0611583	0.132462	NA	NA	0.275675	0.326215	0.130996	0.161954	0.56248	NA	0.278614	NA	NA	6.56387	6.48869	6.39397	6.48532	6.14297	6.52442	7.08782	5.3679	6.54345	5.65372	5.97215	6.42134	6.05411	6.09114
IPO5	0.822975	0.392253	0.564493	0.273213	0.383323	0.551461	0.757665	0.686458	0.674537	0.429626	0.765349	0.627521	0.750117	0.323298	0.652593	0.326663	0.702317	0.687003	0.602483	0.821493	0.551612	0.343203	0.517545	0.69604	0.465181	0.578325	0.706453	0.410743	0.339214	0.389959	0.563783	0.377026	0.513766	0.341075	0.169792	6.64231	6.42658	6.59881	6.03969	6.19514	6.27773	7.1759	7.02647	5.96784	5.98597	6.40894	6.67509	7.05464	6.61528
IPO7	0.506926	0.363158	0.49169	0.348297	0.408804	0.508886	0.833602	0.389464	0.548171	0.456667	0.410276	0.496235	0.478034	0.603604	0.591021	0.178552	0.457314	0.46608	0.319437	0.54584	0.378988	0.307551	0.312296	0.496917	0.588123	0.472475	0.720832	0.449218	0.31527	0.372915	0.596845	0.267372	0.470235	0.33201	0.198049	9.61944	9.58137	9.61255	9.15416	9.21757	9.49473	10.2197	9.85321	9.25116	8.90594	8.27305	9.21782	9.59267	9.91341
IPO9	NA	0.618288	0.465008	0.375235	NA	NA	0.904547	0.825865	1.10591	0.621339	1.43142	1.04422	0.464166	0.923045	0.932775	NA	0.655334	0.256141	0.888143	1.15021	0.553147	0.334726	0.266209	0.778341	NA	0.64046	0.790656	0.746759	0.746998	NA	0.891526	0.525715	0.619693	0.707441	NA	8.86937	9.02757	8.55586	8.35308	8.64153	8.69277	8.67514	8.54491	9.1456	8.19795	8.51646	8.95998	8.726	8.88443
IQGAP1	0.835725	0.508406	0.851605	0.287366	0.537071	0.793472	0.598523	0.318661	0.778959	0.285105	0.562413	0.748265	0.616973	0.333744	0.503208	0.0993816	0.384566	0.574742	0.337442	0.175719	0.258911	1.19889	0.587709	0.594199	0.863669	0.581047	0.867044	0.478552	0.214987	0.582494	0.522364	0.302375	0.379997	0.213699	0.113344	9.05024	7.76986	8.23765	7.47998	7.43276	8.66537	7.92421	7.78544	8.98108	7.45168	7.8459	8.71735	7.51312	7.89696
IQGAP2	NA	NA	NA	NA	NA	NA	0.429609	NA	0.966277	NA	NA	NA	NA	NA	NA	NA	NA	NA	0.391129	NA	0.221161	NA	NA	NA	NA	NA	1.05149	1.15145	NA	2.60517	1.37895	1.59294	0.582337	NA	NA	6.81177	5.59314	5.50915	5.33282	7.16041	6.09705	5.56261	6.27896	7.26098	5.50589	6.33636	5.76144	5.54826	7.15683
ISOC1	NA	0.806851	0.767401	NA	NA	0.792136	0.696607	0.801672	0.828225	0.976945	NA	NA	1.66345	NA	NA	NA	0.407251	0.372392	0.425924	0.644943	NA	0.518376	0.786129	0.779767	0.255253	NA	1.28746	0.727764	4.82811	1.66412	3.04294	3.48461	0.855165	2.35762	NA	8.16524	8.56089	7.85545	7.79235	8.26092	8.2255	7.78974	8.68491	8.77338	6.90968	8.40059	6.79332	9.37883	9.25544
ITGAV	NA	0.433294	0.596196	NA	NA	NA	NA	0.346608	NA	0.286	NA	NA	NA	NA	NA	NA	0.980524	0.332336	0.648256	NA	0.538445	NA	NA	NA	1.01081	NA	0.502512	0.4884	NA	0.34497	0.462397	0.170905	NA	NA	NA	8.93545	8.61244	7.75306	8.10494	8.38789	8.98477	8.03205	8.89436	9.57658	9.25801	9.03675	8.97883	9.20659	8.13507
KARS	NA	0.310147	0.371402	0.154698	0.357043	0.368351	0.627183	0.380633	0.508117	0.337024	0.566199	0.299473	0.449145	0.384364	0.759417	NA	0.253325	0.219486	0.179505	0.336359	0.175354	NA	0.428193	0.165906	0.0743232	0.338759	0.383226	0.374726	0.332778	0.198575	0.725887	0.603326	0.529657	0.360222	NA	8.45795	8.81407	8.90767	8.53684	8.68591	8.30302	9.48648	9.04743	8.30965	8.0466	8.85257	8.58833	9.1895	9.1583
KAZN	NA	0.291186	0.66132	NA	NA	NA	0.814651	0.395664	0.44615	0.705811	NA	NA	0.45527	NA	NA	NA	0.507254	NA	0.369888	0.418521	NA	0.0865501	0.151087	0.453767	0.0563253	NA	0.293825	0.359012	0.223394	NA	0.722261	0.745156	0.301421	NA	NA	5.03104	4.71411	5.00327	7.37477	4.9857	5.00142	4.54776	5.38462	4.47032	6.48062	4.32131	5.07969	5.85736	5.11484
KCNK15	0.815228	0.473463	0.941915	0.20605	0.504107	0.790631	0.306746	0.564231	0.96252	0.050371	0.489871	0.483622	0.583804	0.390011	0.447651	0.0896532	0.797044	0.666566	0.0918248	0.293209	0.177609	0.591699	0.412298	0.181267	1.06823	0.649283	0.696591	0.618112	0.249284	0.315981	0.520379	0.243661	0.378836	0.17534	0.415575	5.4912	5.21764	5.58773	5.36936	5.82857	5.7954	5.56338	5.29364	5.67889	5.45539	5.80183	5.6191	5.22528	6.15993
KCTD12	4.48569	1.27279	NA	4.59722	NA	14.0273	NA	7.60508	3.26052	NA	2.08245	2.80261	NA	8.2409	NA	5.32937	NA	2.08008	1.16571	NA	NA	NA	5.60865	NA	0.663922	8.19691	1.38563	NA	5.13079	3.66448	1.20721	19.087	1.29612	6.86109	NA	8.61359	8.11113	7.32678	9.65603	7.87241	9.99088	7.266	8.66264	7.18277	8.93754	7.40762	7.3284	7.55	8.13681
KDM1A	NA	NA	NA	NA	NA	NA	2.07353	NA	2.3377	NA	2.79923	3.66743	1.87857	NA	NA	NA	1.80301	NA	1.26025	2.03015	1.57572	NA	NA	1.57545	NA	2.01024	2.05058	NA	NA	NA	2.24825	1.55563	2.4224	NA	NA	10.2727	10.5746	10.1992	9.67935	10.0644	9.94253	10.4463	9.69685	10.1822	8.7659	10.1346	9.73704	10.2477	9.53812
KDM3B	NA	NA	NA	NA	NA	NA	1.2406	NA	NA	NA	NA	NA	NA	NA	NA	NA	NA	NA	1.44296	NA	1.61046	NA	NA	2.4766	NA	NA	1.00586	1.63483	1.25989	2.01325	1.20051	4.01457	1.55864	NA	NA	8.91814	9.11663	8.75762	8.70485	8.73131	8.36972	8.76235	8.82143	8.94312	8.593	8.38142	8.6096	8.9253	8.48988
KHDRBS1	1.98408	1.75159	NA	1.96893	1.83787	1.46396	1.6874	2.61683	2.18703	1.36603	1.85438	1.86908	1.59628	1.99178	2.20461	0.695995	0.619388	1.5776	1.99929	1.04905	2.35696	1.74189	2.11707	1.80114	0.092885	1.06308	1.44402	1.52838	1.53982	1.8994	2.1899	3.88194	1.58927	1.85667	0.891462	9.76959	10.1732	10.0576	9.84796	9.64331	9.60751	10.2601	9.86932	9.84715	9.36954	10.1403	9.84834	9.81359	9.64996
KIAA1429	NA	NA	NA	NA	NA	NA	1.18807	0.644122	1.83389	NA	NA	NA	NA	NA	NA	NA	1.11871	NA	NA	NA	NA	NA	NA	NA	NA	NA	1.36022	1.36595	2.20556	0.775194	2.21063	1.99617	1.77425	NA	NA	7.76976	8.3839	8.14746	7.93855	8.1181	7.95396	8.26487	8.62969	8.44448	7.99425	8.63066	7.91162	8.78846	9.23869
KIF1A	NA	0.880437	NA	NA	NA	NA	1.37339	NA	NA	NA	NA	NA	NA	NA	NA	NA	1.09559	NA	1.09366	0.996741	0.986972	NA	NA	NA	NA	NA	NA	1.3913	1.3228	0.965382	1.39311	1.39113	1.18699	NA	NA	7.53175	8.43738	7.23085	8.32051	7.7434	7.00013	8.55099	9.09801	6.74436	9.49224	8.0742	9.38514	7.88784	6.20625
KIF2A	NA	NA	NA	NA	NA	NA	1.3655	4.63983	0.881834	NA	NA	1.94787	NA	NA	NA	NA	0.676407	NA	1.29713	NA	1.64035	NA	NA	NA	NA	NA	NA	1.53006	NA	1.92948	NA	NA	1.11069	NA	NA	8.62203	8.39383	8.43749	7.87129	8.2673	8.22941	8.18959	8.56387	8.73853	8.21137	8.86357	8.27745	8.65468	8.72099
KIF5B	1.35389	0.666495	0.670268	0.675992	0.762387	1.29777	0.879621	1.08606	0.635314	2.22256	1.46946	1.02061	0.636346	1.40999	0.913365	0.757917	1.27719	1.97462	1.20499	1.52277	1.2419	1.07913	1.05406	1.02513	0.610812	1.3079	0.910276	0.751236	0.802913	1.2315	1.02104	0.977813	0.820087	0.995546	0.718755	10.617	10.7029	10.2512	10.1986	10.2691	10.3459	10.3277	10.6326	9.63554	9.90726	10.2387	10.1944	10.2423	10.4725
KIF5C	NA	NA	NA	NA	NA	NA	4.14147	36.356	NA	52.9717	NA	NA	NA	NA	NA	NA	17.6737	28.7656	NA	NA	NA	NA	20.3075	11.2547	NA	NA	NA	7.03977	NA	NA	8.40841	NA	25.0731	NA	NA	9.22496	10.1686	9.72768	9.09212	10.2224	9.18742	8.38043	10.5099	9.26581	10.3734	9.55187	10.2128	10.0684	9.20584
KLC1	NA	NA	NA	NA	NA	NA	NA	NA	NA	NA	6.23675	4.2255	NA	7.83269	NA	NA	NA	4.85272	1.67471	3.99425	2.64222	NA	NA	NA	NA	NA	NA	1.31427	NA	1.33588	NA	NA	2.04717	NA	NA	8.92253	9.14715	8.51811	8.87736	8.14345	8.4969	8.16735	9.83816	9.00816	9.41608	9.08881	9.4963	8.03726	8.15037
KPNB1	0.904812	0.732521	0.866111	0.511312	0.592232	0.663736	0.930166	0.945957	0.884083	0.965087	0.939769	1.10195	1.10812	0.72269	0.900279	0.432846	1.2458	2.02241	1.01074	0.980119	1.10288	0.993836	0.911476	1.00765	0.474713	1.06877	0.834759	0.838947	0.781242	0.758924	1.46723	0.854455	0.86828	0.806844	0.141296	9.99499	10.1946	10.2824	10.1823	10.4817	10.2713	10.5899	10.3283	10.0038	9.65508	10.4569	10.2445	10.7837	10.8284
KRAS	NA	NA	NA	NA	NA	NA	NA	2.37931	NA	NA	2.39263	NA	NA	3.1502	1.41389	NA	2.29348	2.02614	2.60634	3.96933	2.74582	NA	NA	NA	NA	2.6741	NA	NA	NA	1.74134	NA	NA	1.42385	NA	NA	6.34793	6.45869	6.14055	6.73757	6.46606	5.94983	6.02787	6.63238	6.57404	6.9808	6.95801	6.11064	7.03303	6.59595
KTN1	0.153483	1.46017	NA	0.514208	0.918114	1.17425	0.632966	0.471691	0.57103	0.314252	0.608495	0.325768	0.3388	0.767121	0.470147	0.235771	0.402358	0.312969	0.576199	0.292596	0.688004	0.501097	0.412547	0.38342	NA	0.265985	0.417317	0.547949	0.778678	0.947931	0.763391	1.11977	0.488864	0.599743	0.156127	8.77801	8.60559	8.159	8.28064	8.50355	8.81914	8.59741	8.83508	7.88365	8.56371	8.63895	8.53273	8.2235	8.63998
LAMB1	2.68861	0.930233	NA	NA	NA	NA	2.08465	0.970512	1.28015	NA	NA	NA	NA	NA	NA	NA	1.98085	NA	0.78553	NA	NA	1.9933	0.904323	0.632511	NA	NA	0.705336	1.87264	0.625821	1.9594	1.42553	NA	2.11681	NA	2.92586	10.573	10.1652	9.84576	10.1968	10.3543	10.4414	8.5712	8.8688	9.44996	8.01232	9.04584	8.98771	9.47999	8.20419
LAMC1	3.62122	NA	0.580215	NA	NA	NA	3.21885	1.80773	2.54089	NA	NA	NA	NA	NA	NA	NA	2.63034	8.15654	1.28492	2.71054	NA	2.6738	3.81694	0.877963	11.2707	NA	1.54696	4.1321	0.889838	3.25915	3.28291	NA	4.59593	NA	NA	8.63823	6.47926	6.64775	6.6785	6.87399	7.89043	8.1732	7.71421	8.7104	7.49561	8.39856	8.74625	8.22959	8.27762
LAMP1	0.729601	0.583226	NA	NA	0.502317	0.432162	NA	0.226383	NA	0.689655	0.215283	0.431478	0.367319	0.291373	0.475953	0.353836	0.234877	NA	0.146422	0.173566	NA	NA	NA	NA	2.3221	0.360324	0.333849	0.29862	0.163586	0.245815	0.367644	NA	0.0885269	0.191445	0.204642	7.85358	7.72181	6.97222	7.1397	7.21186	7.01983	6.95986	8.03181	6.77244	7.5005	6.96345	7.26528	7.11382	6.37105
LANCL1	NA	3.38279	NA	NA	NA	NA	4.92199	3.14011	NA	NA	4.23195	NA	NA	NA	5.7277	5.31943	NA	NA	3.69339	NA	2.54207	NA	NA	2.07727	NA	NA	2.788	NA	6.77699	2.59298	3.02558	NA	3.2891	7.06864	NA	7.72147	8.14098	7.7122	8.51028	7.98842	7.68168	7.60251	7.77007	7.86248	8.18777	7.8304	7.98779	7.77356	7.60136
LAP3	NA	1.25799	NA	NA	1.34255	1.09812	2.43446	NA	2.74969	NA	3.19096	1.3404	4.11108	NA	3.34474	0.898687	NA	NA	0.637389	0.749064	NA	NA	NA	0.578536	5.1656	1.26146	0.709185	NA	0.675222	0.78666	1.06377	NA	1.04061	0.48572	0.324296	7.05245	7.0915	6.92116	7.46837	6.88591	6.71754	8.08792	7.26899	8.23444	6.59079	7.79621	7.02401	8.69371	6.92943
LARP1	NA	NA	0.542859	NA	NA	NA	1.07336	NA	NA	NA	NA	NA	NA	NA	0.716538	NA	NA	NA	0.659252	NA	0.616485	NA	NA	NA	NA	NA	0.841439	0.777412	0.322196	0.805626	1.16313	0.987362	0.580956	NA	NA	8.98239	8.74386	8.5236	8.04732	8.57354	8.49127	8.83023	8.06825	8.5001	8.32651	8.19573	8.43178	8.8643	8.60535
LARS	NA	0.29411	0.427369	0.283224	0.371435	NA	0.511227	0.331006	0.376213	0.204168	0.4475	0.275298	0.309223	0.583188	0.345985	NA	0.410326	0.147689	0.365063	0.399696	0.236327	0.214861	0.228626	0.226238	NA	0.290489	0.69069	0.433437	0.462866	0.16977	0.570345	0.399444	0.380213	0.324604	NA	9.42434	9.47899	9.58712	9.30016	9.31755	9.54876	10.2384	9.11387	8.85466	8.64365	9.63306	9.33263	9.8309	9.79611
LASP1	0.643227	0.335963	0.259255	0.408238	0.410227	0.392975	0.146056	0.42807	0.368592	0.605869	0.348291	0.254482	0.193887	0.435783	0.341075	0.684198	0.516424	1.23356	1.02724	0.180008	0.940481	0.513294	1.02297	0.318326	0.113787	0.45278	0.287937	0.336423	0.483642	0.55966	0.430898	0.925563	0.206165	0.386023	0.152879	8.80394	8.57762	8.72892	8.29955	8.72203	8.3102	7.78215	8.1097	8.21305	7.93754	7.94631	7.95035	7.76878	8.41391
LDHA	0.533449	0.453958	0.308761	0.216771	0.575983	0.256659	0.508989	0.413855	0.151641	0.377654	0.0734976	0.107872	0.121376	0.138403	0.119751	0.386449	0.503458	0.35254	0.185741	0.171046	0.379244	0.231063	0.254457	0.258462	0.187301	0.387424	0.945174	0.669537	0.852952	0.448625	0.439689	0.262299	0.450365	0.0671822	0.661874	8.53833	8.77673	8.04324	7.77998	8.90521	8.19488	8.37595	7.90009	8.00625	7.56942	6.63711	6.48382	7.73	8.14177
LETM1	1.32654	0.748852	NA	0.452403	0.989828	NA	1.00549	0.893407	0.857192	1.40903	0.413739	0.526755	0.743931	0.971632	0.468999	NA	0.68895	1.23663	0.937545	0.882655	0.892459	0.891742	0.333622	1.22334	0.720617	0.607912	1.64082	1.12534	0.723142	1.03137	1.40002	1.96077	1.64279	1.07911	1.21782	6.80485	6.5958	6.41688	6.32305	6.08871	6.21736	6.37652	6.27571	6.44498	6.87962	6.27223	6.48718	6.47254	6.08988
LGALS1	0.844546	0.144234	NA	0.228508	0.210636	0.511239	0.130462	0.449268	0.327147	0.204592	0.382577	0.690203	0.404557	0.428608	0.438605	0.276609	0.154011	0.146539	0.175462	0.0563353	0.0406204	0.0528011	0.318673	0.109411	7.10038	0.156911	0.121592	0.275617	0.0649482	0.209155	0.35742	0.126268	0.158849	0.116607	0.138432	8.4927	7.54818	7.66869	7.95843	6.50695	7.60735	7.31994	8.14241	8.62212	6.98405	7.49974	8.77827	8.10274	8.52783
LGALS3	NA	NA	NA	NA	0.419861	1.26408	0.992654	NA	0.743771	NA	1.8171	1.77756	0.344531	1.13591	0.81686	NA	0.437905	NA	NA	NA	NA	0.542535	NA	NA	3.36254	0.445665	NA	NA	1.16167	NA	NA	NA	NA	0.244756	0.169854	5.4545	4.35728	3.99963	4.65678	4.13059	4.80883	5.10842	4.47214	4.59709	5.1815	5.6675	5.4905	4.64666	4.37786
LIG3	NA	0.894374	NA	NA	NA	NA	1.71889	NA	1.80372	NA	NA	NA	NA	NA	NA	NA	1.08294	NA	1.21881	1.04113	1.35017	1.16209	NA	NA	NA	NA	1.96583	2.06157	1.56804	0.853979	2.07277	NA	2.10874	NA	NA	7.54887	7.67733	7.50326	7.52087	7.46301	7.06557	7.94898	7.53612	7.42178	7.20893	7.56632	7.16739	7.18748	7.39792
LIN7C	NA	NA	NA	NA	NA	NA	1.27831	NA	NA	NA	1.1969	NA	1.44626	2.05808	NA	1.26931	1.6891	2.35705	NA	0.860585	NA	NA	NA	NA	NA	1.21146	0.854847	NA	NA	2.11993	NA	NA	NA	5.0574	NA	8.18495	8.46468	8.32664	8.62585	8.44448	8.21829	7.88356	8.92146	9.15069	9.49194	7.26075	7.5077	8.55307	8.84111
LMAN1	1.90607	NA	NA	NA	2.44939	1.3107	1.87121	NA	NA	NA	NA	0.494731	1.03806	NA	0.837591	0.540833	NA	NA	NA	NA	NA	NA	NA	NA	NA	0.763825	3.4173	NA	NA	NA	2.79063	NA	NA	1.57117	0.613643	9.38565	8.98003	9.01269	9.2207	9.04247	9.03285	9.06646	8.2949	8.18896	7.89279	8.46463	8.43029	9.56197	9.49473
LMAN2	NA	1.41448	NA	NA	1.46246	NA	0.764499	NA	NA	0.551633	NA	NA	NA	NA	NA	NA	0.809259	NA	0.987811	NA	NA	NA	NA	0.371692	0.59457	NA	2.5886	1.91928	1.7234	2.29519	1.01668	1.11646	NA	NA	NA	9.4356	8.92862	9.01525	9.04489	8.92135	8.90579	8.97015	8.53213	8.83309	8.06355	8.68657	8.30687	9.01295	8.71027
LMNB1	3.66587	3.01907	3.02718	3.91478	2.08506	2.12333	2.72452	3.33741	3.23508	2.71043	2.76142	3.10108	3.73268	3.09865	3.08161	4.09294	4.90269	3.94553	5.44182	2.47264	5.9781	8.12348	6.3884	5.73882	0.109679	5.0344	4.86369	5.18444	4.75518	8.93303	3.39694	7.3461	5.19712	5.54541	1.33149	8.86896	9.09511	8.91822	7.45322	8.1991	7.98269	8.75041	6.82484	8.74082	7.55794	8.71735	8.15028	8.65044	8.69807
LMNB2	2.29943	3.46717	3.72787	5.43715	2.3167	2.9167	2.65822	2.33883	3.15622	2.47633	3.02727	3.42801	2.32829	3.19768	2.51701	1.55231	2.29963	1.95768	1.73585	0.878	3.50389	2.73935	3.24612	2.87334	NA	2.7318	2.41529	1.81109	3.20813	3.42672	2.9258	3.29792	2.31797	3.38368	NA	7.87138	7.67309	7.84113	6.70484	6.71769	6.65551	7.60448	7.35373	7.94333	6.28099	6.82014	7.18346	7.99375	6.58345
LONP1	NA	0.617156	1.61689	0.714853	0.540623	NA	1.23643	0.735762	1.09152	0.613104	0.845812	0.597418	0.35053	0.514742	0.738532	NA	0.712792	0.208285	0.974139	0.549558	0.666306	0.727289	0.507889	0.549856	NA	0.559167	1.05055	0.832324	0.649576	0.381608	0.988364	1.07161	0.877405	0.483172	0.164815	6.80877	6.50146	6.68156	6.68741	6.5755	6.41694	7.20604	6.3206	6.9538	6.58772	6.48163	6.51634	6.66414	6.23863
LRP1	NA	1.17608	NA	NA	NA	6.01902	0.820745	2.36009	3.19854	0.980557	24.5731	35.3469	7.61355	15.4514	NA	NA	1.37572	1.6296	2.27777	1.05753	1.89555	1.13383	1.56572	0.828133	4.73839	3.08428	0.531633	1.24724	0.72756	NA	1.9453	NA	NA	1.12421	NA	7.07373	5.8194	5.40998	6.82544	5.56627	6.459	6.47032	6.55821	6.7548	7.96507	7.01646	7.1291	6.0194	6.34498
LRPPRC	0.221467	0.38059	0.514926	0.3324	0.425258	0.346464	0.969621	0.369556	0.54327	0.494068	0.698228	0.301714	0.450562	0.557618	0.747771	NA	0.412061	0.305037	0.582995	0.289587	0.463946	0.327347	0.266219	0.373659	0.0522057	0.355037	0.541255	0.406544	0.472296	0.25664	0.769471	0.765018	0.386197	0.408354	0.118594	8.48433	8.77391	8.60172	8.58634	8.50137	7.99434	9.47508	9.17949	7.56326	8.45464	8.56308	8.88423	9.23155	8.96531
LRRC47	NA	1.25899	NA	1.64876	1.02279	NA	0.872698	1.70387	NA	NA	2.10072	1.31863	1.07574	1.73603	NA	0.568916	2.05766	1.79653	NA	0.550237	2.16465	NA	1.24718	1.70069	NA	2.07173	1.68628	NA	1.57412	1.5143	0.927015	NA	1.49379	1.32355	NA	8.05093	8.22414	8.21456	8.20539	7.76013	7.58735	7.90411	7.83789	7.96325	8.18838	7.99552	7.26661	8.24392	7.00723
LRRC59	1.63036	0.638762	0.238498	NA	0.815452	0.527606	0.823979	0.655658	0.532018	0.491666	0.440255	0.478578	0.347126	0.524226	0.5835	0.368318	0.635868	0.678618	0.596701	0.476798	0.794166	0.560161	0.624263	0.517358	0.0823995	0.882647	1.18521	0.77928	0.592993	0.543607	0.905989	0.93116	0.452161	0.583207	0.554501	7.16522	6.82324	6.56928	6.62925	6.80735	6.1664	7.0084	6.83227	6.51225	6.57899	6.12155	5.98519	6.24741	7.2819
LSM2	NA	1.24208	NA	1.65678	NA	NA	1.53906	1.11158	NA	NA	NA	2.63123	NA	1.27055	NA	2.08268	NA	1.02172	1.45005	NA	2.81128	1.14782	NA	0.911743	NA	1.89442	0.788208	NA	1.37897	2.32012	NA	2.01761	NA	1.90469	NA	6.00987	6.25672	6.23926	6.03909	6.27154	5.83719	7.29442	6.65756	7.22675	6.24289	6.79517	6.58447	6.69368	7.0228
LSM4	NA	NA	NA	NA	NA	NA	1.603	NA	2.21916	NA	2.52785	2.14095	2.12855	NA	1.17489	1.57555	NA	NA	NA	NA	NA	NA	NA	NA	NA	2.21211	NA	NA	NA	1.84133	NA	NA	NA	2.01676	1.20827	8.40442	8.51284	8.8647	8.17288	8.5891	8.3825	8.95342	8.61826	8.0209	7.59355	7.86819	8.15811	8.94329	8.17125
LSM6	NA	0.940021	NA	NA	0.677966	0.74107	NA	NA	NA	NA	NA	1.8924	2.50715	0.983607	0.835631	0.605657	NA	NA	1.55172	NA	NA	NA	NA	NA	NA	1.39266	NA	NA	1.1472	NA	NA	2.15675	NA	1.26398	NA	6.81214	6.91194	7.04007	6.91906	6.86632	6.59467	6.70695	7.1299	7.50662	7.2977	7.15103	6.85683	7.5208	6.30841
LSM8	NA	0.481931	NA	NA	NA	1.08157	1.66053	NA	NA	NA	NA	3.59286	2.94196	1.2911	2.78707	2.33039	2.01959	NA	1.35716	0.668583	3.83921	0.763301	NA	1.04407	NA	1.874	1.1629	0.699986	1.33019	2.59819	0.569161	0.95813	1.21433	1.512	1.07532	7.38853	7.77176	7.75442	7.51367	8.02176	7.2906	7.25919	7.91999	8.29633	7.52318	7.74818	7.71712	8.17891	7.44186
LYPLA1	NA	NA	NA	NA	NA	NA	NA	0.693914	0.938615	NA	NA	NA	0.612952	0.675276	NA	NA	NA	NA	0.774713	0.507717	NA	NA	NA	0.560412	NA	0.326307	0.593264	NA	NA	1.03613	1.65935	NA	NA	0.676727	NA	7.84899	8.17331	8.23677	8.34712	7.71882	7.5465	7.76557	7.63688	7.21143	7.22512	7.65193	7.24679	8.26973	8.55216
LZIC	NA	1.63591	NA	NA	NA	NA	NA	2.91477	1.85233	NA	NA	NA	NA	NA	NA	NA	1.84041	2.40677	NA	NA	1.36249	NA	1.38698	2.06697	NA	NA	0.854332	0.951197	1.33444	1.12692	1.48647	NA	1.09637	NA	NA	8.11955	8.59573	8.61068	8.05176	8.28308	8.08465	7.76022	7.82587	8.22445	7.81754	8.22009	7.65216	8.36773	7.8646
MACF1	0.516582	1.0211	0.690799	1.37382	NA	NA	0.896829	1.52858	0.893577	1.19004	0.410256	0.591751	1.02165	NA	0.943663	NA	2.31962	0.896667	6.74379	1.573	5.0648	2.80715	4.727	1.15705	NA	2.59795	1.07143	3.16842	1.42804	2.88533	1.82208	2.86563	1.12885	1.1254	NA	8.17363	8.24017	7.82895	8.35609	7.78409	8.35628	7.5488	8.27321	7.67111	8.71327	7.93768	8.32304	7.56677	8.38875
MAGOHB	1.63302	NA	NA	NA	0.968098	1.14201	3.13738	NA	NA	NA	2.3057	2.09765	1.50141	1.79577	0.484332	0.589193	NA	NA	1.26493	NA	NA	NA	NA	0.792821	NA	0.999035	2.24926	1.93874	2.01248	1.56658	1.93761	NA	1.38509	1.39295	0.497438	6.63184	7.03076	6.89389	6.37087	6.46063	6.52902	6.15959	6.31133	6.63833	6.1572	7.09084	6.3163	7.07007	6.47145
MANF	3.98724	1.8925	NA	NA	3.99153	NA	1.75157	NA	1.44411	NA	NA	NA	1.39237	1.40188	NA	NA	NA	NA	1.18377	NA	NA	NA	NA	NA	NA	1.16678	2.41041	1.30105	NA	1.36218	1.22903	NA	NA	NA	NA	7.33178	7.02356	6.90676	7.39478	7.37242	6.73253	7.58494	6.36046	6.84171	5.96141	5.88232	7.11491	6.46309	6.4619
MAP1B	3.09965	1.93625	1.57683	2.07953	3.21146	2.68094	1.36456	12.2907	5.56345	3.45297	6.83721	5.4312	7.00359	5.83028	6.50481	1.94576	0.81895	7.11662	6.58503	4.0223	6.50498	3.26714	1.41695	7.71166	1.58673	3.69196	1.1307	1.54235	4.93202	7.51676	1.72411	14.1345	2.24147	3.00598	2.15846	10.8025	11.1313	10.6075	10.5676	10.8927	10.8156	10.7961	11.8262	11.504	11.279	11.6841	11.7769	11.4708	11.1643
MAP1LC3B	NA	1.66442	NA	1.63622	3.65457	3.4992	NA	NA	3.04132	8.48896	10.0819	7.49192	5.77303	10.3856	1.69321	1.45241	NA	6.30676	NA	NA	NA	NA	NA	NA	15.0184	2.21001	NA	NA	1.29549	1.6939	NA	NA	1.57357	1.44638	1.4977	6.52301	6.68644	5.98702	6.97113	6.14484	6.39928	6.7451	6.72348	6.78664	7.01782	6.15374	6.33536	6.60364	5.7707
MAP4	NA	0.468669	0.0913159	0.85993	0.714133	1.37697	0.278672	0.619348	0.280013	0.527659	0.40404	0.310134	0.346634	0.573506	0.455331	0.735024	0.0793399	0.855794	0.627791	NA	0.367155	0.507847	0.143366	0.603016	0.0969675	0.288219	0.313876	0.262316	0.241241	1.67248	0.351303	0.56424	0.409164	0.565186	0.445553	7.94	8.04274	7.53992	8.32963	7.4018	7.63955	7.22481	8.3406	7.42148	8.21321	6.91871	8.0447	7.28967	7.49475
MAP7D1	NA	NA	NA	NA	NA	NA	NA	2.35422	NA	1.61147	NA	NA	NA	NA	NA	NA	NA	1.35356	1.79761	1.6616	1.23259	NA	0.983284	1.34548	NA	NA	0.73062	0.542654	1.33552	1.62965	1.12508	1.39338	1.05052	NA	NA	7.27387	7.00451	6.95798	6.81137	6.82542	6.27499	6.89829	7.09121	7.50828	7.20162	6.96242	7.24652	6.83356	6.49837
MAPK1	NA	1.41234	NA	NA	NA	1.9581	0.709975	0.991473	NA	NA	0.628299	NA	0.737953	0.722439	NA	1.12777	NA	1.81035	1.13114	1.18693	NA	1	NA	1.25617	3.11776	1.10147	0.822051	NA	1.11843	0.884919	1.27121	1.41792	0.967211	1.17724	0.823588	8.10636	7.95165	7.81923	7.71347	7.53023	7.97048	7.38725	7.94078	8.76557	8.45343	7.46738	7.46151	7.69148	8.77086
MAPK8IP3	NA	NA	1.00563	NA	0.787998	1.0819	0.705318	NA	0.99461	NA	0.981651	0.872144	0.984305	0.906354	0.872717	NA	NA	NA	0.871688	0.840124	0.751052	NA	0.637477	NA	NA	1.00143	NA	NA	1.0199	NA	NA	0.801543	NA	0.903569	0.399972	6.92876	6.82672	6.94536	7.05026	6.67344	6.58087	6.87178	6.36226	6.8607	8.36301	6.60504	7.25079	6.93959	6.34188
MAPRE1	1.46327	1.08724	0.947777	1.14215	0.79481	0.868068	0.756222	2.51939	0.630273	2.14559	1.17869	0.931816	1.18528	1.35901	0.840399	1.1533	1.02824	1.94827	1.47956	0.823966	1.25748	1.37666	1.21766	1.19528	0.334052	1.32341	0.941311	0.917202	1.36359	1.47284	0.644155	0.666024	0.939436	0.94755	0.621646	9.11354	9.21919	9.17286	8.4779	8.9915	8.78592	8.62958	9.90944	8.17574	7.89813	8.72406	8.52774	9.2472	8.72999
MARCKS	1.58573	1.57787	NA	0.92852	0.956346	1.11865	2.03513	6.61784	2.30076	7.55215	4.09201	3.07468	3.41409	3.10648	4.5381	5.41203	4.01075	2.33867	2.80305	2.35488	4.2591	2.89335	4.99949	3.85838	6.21601	3.77798	2.33325	3.18672	2.54453	5.51105	2.24783	6.02319	3.06095	4.23973	4.30551	9.01048	9.36868	9.42975	9.06824	9.22259	8.59624	9.88176	10.1887	8.90534	9.39804	9.95856	9.81452	9.76993	9.72712
MARCKSL1	4.26973	4.52938	4.4837	3.84216	NA	4.31908	5.10008	7.99722	4.61255	3.68376	4.4473	7.0709	5.43556	6.23622	5.6443	4.24719	7.54403	11.1626	5.29674	4.6388	5.41419	4.65831	6.1854	2.62422	2.52337	7.23887	3.7141	4.48434	3.95514	7.38883	3.82022	3.72375	4.73005	4.25608	12.015	8.53244	8.90789	8.39978	7.81542	8.68161	8.10923	8.38719	8.57738	8.69947	7.67662	8.26235	8.51644	8.56521	8.25638
MAT2A	1.76566	1.18943	1.34036	0.921829	1.3667	0.941708	0.858516	0.610016	0.897827	0.619694	1.07988	1.54018	1.29279	0.586958	1.59015	1.02836	NA	0.879338	0.729512	1.31234	NA	NA	0.904895	0.856524	0.349969	1.15208	NA	0.747161	0.815661	1.36241	NA	0.697436	1.04895	0.827816	0.464501	10.2816	9.98004	9.86831	9.45729	9.85418	9.88497	9.78961	9.72431	9.60846	9.0688	9.44616	10.1715	9.56428	9.55166
MAT2B	NA	1.28208	NA	NA	1.20517	1.45319	1.29179	NA	NA	NA	1.23491	1.52614	1.17694	NA	NA	0.955292	NA	0.866852	NA	NA	NA	NA	0.953834	0.687722	NA	0.920173	1.32201	0.873295	0.863974	1.40718	1.12703	NA	NA	NA	0.48128	7.80582	8.28487	8.12503	7.81008	7.73634	8.17403	7.99644	7.68783	8.19692	7.47863	7.65025	7.39409	8.05499	7.66176
MCM2	0.336598	0.375226	0.331093	0.148025	0.200849	NA	0.724297	0.365705	1.2173	0.30899	0.690353	1.27866	0.636744	0.68778	1.81736	NA	0.460372	0.329478	0.492007	1.01834	0.669601	0.355149	0.290971	0.759199	NA	0.833532	1.12662	0.593652	0.278707	0.179446	0.430735	0.206646	0.780385	0.500644	0.282694	7.76123	7.67162	7.63668	6.32559	6.14709	6.89029	8.50866	7.04723	8.42839	6.04928	7.09497	7.35551	8.02758	6.95962
MCM3	0.452393	0.663448	0.546986	0.203227	0.332204	0.318506	0.735824	0.520683	1.80098	0.473546	0.668473	1.94431	1.31064	0.787653	2.21053	0.214575	0.68804	0.535365	0.733357	1.26131	1.04712	0.756283	0.480236	1.16539	NA	1.07076	1.41236	0.677512	0.351886	0.414324	0.56501	0.675311	0.955829	0.63304	0.0396008	7.90188	7.99214	7.605	7.09286	7.63254	7.23729	8.86656	7.79663	8.48634	6.58615	8.12266	7.87844	8.67675	7.89878
MCM4	NA	NA	NA	NA	NA	NA	0.56074	0.465003	2.07246	0.27635	0.597576	1.19404	0.450605	0.457863	1.17544	NA	0.224947	NA	0.448294	0.254848	0.777943	0.457669	NA	0.575984	NA	0.416636	1.05471	0.588065	0.300026	NA	0.299743	0.237017	0.80162	0.330904	NA	7.72363	7.82348	7.58793	6.4408	7.50266	7.20028	8.09122	8.1229	7.26051	6.83182	7.62597	7.80691	7.808	8.08217
MCM5	0.445871	0.70676	0.729406	NA	0.326585	0.349114	0.975348	0.622558	2.252	0.401762	0.747551	1.86508	1.6485	0.773309	2.60208	0.167801	0.633852	0.515485	0.614056	1.10051	1.441	0.490623	0.290164	0.943507	0.10526	1.11063	1.11464	0.674057	0.37755	0.357048	0.483322	0.310312	0.855178	0.488703	NA	7.37099	7.10623	7.19335	6.24948	6.77526	6.61217	8.10152	6.79612	8.26627	5.3535	7.37024	7.43084	8.22331	6.93123
MCM6	0.179112	0.884637	NA	0.216882	0.427698	0.238769	0.899286	0.597461	2.09528	0.812678	0.74846	2.3661	1.13229	0.585379	1.97983	NA	0.737837	0.657192	0.830922	1.46454	1.14726	0.715352	0.397397	1.30829	NA	1.01886	1.65494	0.836513	0.448451	0.345946	0.503352	0.37792	1.07818	0.640659	NA	8.67153	8.88112	8.76259	6.47247	7.86715	7.58778	8.62999	8.39595	8.87265	7.01659	7.86629	8.17689	8.06413	8.04829
MCM7	NA	0.359881	0.615006	0.13829	0.17271	NA	0.714108	0.399521	1.42324	0.25086	0.572566	0.957496	0.397593	0.453198	1.27886	NA	0.513032	0.0888415	0.424239	0.992826	0.708154	0.312846	0.167057	0.708264	NA	0.734233	1.01907	0.576976	0.303735	0.101136	0.323268	0.225484	0.797759	0.373962	NA	8.79681	8.78236	8.84444	7.52989	8.5548	8.26272	9.42551	8.34521	8.99602	6.9737	8.69226	9.08794	9.07418	7.98056
MDH1	1.41141	1.09242	1.16836	1.09569	0.803909	0.963579	0.907305	1.59197	1.19272	1.56224	1.32529	1.14592	1.21035	1.90358	1.07513	1.91589	1.22246	1.4692	0.793147	0.800383	1.07441	0.941835	1.18744	1.19202	1.06133	1.32898	1.20697	1.01923	1.54108	1.25376	0.850749	1.97885	0.784808	1.4755	0.998796	8.06627	8.385	8.55668	8.88483	8.39315	8.00436	8.16951	8.76846	8.82079	8.85836	8.43702	8.35446	9.30292	8.38167
MDH2	1.24557	1.10727	0.819934	0.808545	0.967294	0.681748	1.71475	1.06298	1.10806	0.949255	0.974036	1.1136	1.12121	0.987063	1.05257	0.734485	0.980868	0.993678	1.31103	0.534205	0.969003	0.971219	0.737083	1.36849	0.340811	0.755487	1.69678	1.94568	0.854033	1.31633	0.865596	1.30005	1.04662	0.804899	0.712783	8.20975	8.50338	8.15294	8.15634	7.84753	7.92291	8.95408	8.07167	8.34218	7.84968	7.91687	8.19127	8.31507	8.1083
MDN1	NA	NA	1.2083	0.383877	NA	NA	0.66453	NA	0.329376	NA	NA	0.774468	NA	0.753499	NA	NA	0.319407	NA	0.63597	0.731101	NA	NA	0.463414	0.86209	NA	NA	0.673219	0.987511	0.629498	NA	0.817033	0.477213	0.441782	0.389284	NA	5.98481	5.89297	5.75285	6.34417	5.89108	5.65684	7.82171	7.12859	6.36343	6.95885	6.98489	7.03109	6.52118	6.84114
MED1	NA	1.78638	NA	NA	NA	NA	0.953198	NA	1.13934	3.59247	NA	NA	NA	NA	NA	NA	1.20954	NA	1.05651	NA	NA	NA	NA	NA	0.633995	NA	2.01238	1.00713	1.06898	NA	0.731582	NA	2.04558	NA	NA	8.77065	8.94066	8.44715	8.20018	9.04828	8.48738	8.63934	8.83048	7.72603	7.79965	8.38239	8.22737	7.85977	8.98157
MGEA5	NA	NA	NA	NA	NA	NA	NA	3.57131	NA	NA	NA	NA	NA	1.05037	NA	NA	NA	NA	2.946	1.24247	2.43227	1.40282	1.04319	1.26928	NA	NA	NA	1.17427	2.34847	NA	NA	NA	1.22006	NA	NA	8.68592	8.83918	9.06387	9.23425	8.62224	8.83208	8.82958	9.70455	8.31581	9.12723	9.48316	8.73157	8.10339	8.64603
MIF	0.401842	0.710554	NA	0.8267	0.936927	0.723571	0.940125	0.837836	NA	0.557603	0.922914	0.997784	1.12513	0.422501	0.554414	0.75476	0.35478	0.469418	0.492958	0.222966	0.404253	0.312244	0.579148	0.379222	0.603823	0.456811	0.499603	0.295739	0.787449	0.729271	0.275029	0.394259	0.764175	0.614685	0.232277	9.58576	9.56624	9.48646	9.222	9.76473	8.90414	10.2425	9.38896	9.72461	8.98472	9.36902	9.20559	10.0378	9.46923
MOB1A	NA	NA	NA	NA	1.6284	NA	NA	NA	NA	NA	1.25911	NA	1.77497	1.27197	2.31148	NA	NA	NA	0.866176	1.71638	NA	NA	NA	NA	0.640533	1.59312	1.4631	NA	0.731468	NA	NA	NA	NA	1.01056	NA	8.8319	8.72142	8.75765	8.2011	8.68282	8.62121	8.22495	8.78811	8.38312	7.05821	8.51476	8.82578	8.56196	7.35727
MOB1B	NA	NA	NA	NA	1.6284	NA	NA	NA	NA	NA	1.25911	NA	1.77497	1.27197	2.31148	NA	NA	NA	0.866176	1.71638	NA	NA	NA	NA	0.640533	1.59312	1.4631	NA	0.731468	NA	NA	NA	NA	1.01056	NA	7.18523	7.42829	6.83462	6.78068	6.63146	7.13535	7.13354	7.57961	7.5552	6.24791	6.71055	6.75862	7.48987	6.30524
MOGS	NA	1.27301	NA	1.07015	1.8013	0.939137	1.20898	0.880366	1.03624	1.18188	0.798594	1.16518	1.08565	NA	1.64781	NA	1.21754	NA	0.546708	0.49444	0.515172	0.859697	0.56065	0.637869	0.108374	0.873314	1.07116	0.893732	0.886542	0.830283	1.3593	1.15986	1.1028	0.939707	NA	6.71275	6.5205	6.03998	6.03138	6.21383	6.09396	6.44855	6.42443	6.57932	6.24968	6.07336	6.41421	6.51197	5.49563
MPST	NA	0.924813	1.71655	1.5444	NA	NA	2.42842	NA	1.97664	1.32783	NA	1.7148	NA	NA	NA	NA	0.766385	NA	1.0452	NA	NA	NA	2.69913	NA	NA	NA	NA	1.72908	NA	0.839631	NA	NA	0.81103	NA	NA	5.78559	5.56385	6.13797	5.98618	5.91926	6.05695	6.43672	5.7785	6.74013	4.90365	6.6999	6.53696	5.85652	5.55259
MRPL12	NA	NA	NA	0.18798	0.278326	0.332556	1.01232	0.191586	0.48183	0.190491	0.41404	0.407514	0.418282	0.456734	0.706564	0.302197	0.283395	0.232921	0.483104	0.242188	0.49682	0.342595	0.309968	0.353474	0.138148	0.312623	0.525399	0.542682	0.322479	0.288251	1.11508	NA	0.492029	0.406464	NA	7.23573	7.17334	7.11324	7.10751	6.65471	6.79041	7.68608	6.81863	7.54483	7.35827	6.73851	7.15048	6.98484	7.72189
MRTO4	2.75712	0.944859	NA	1.06142	1.56588	2.19173	1.1935	0.997307	0.596338	1.10595	0.710126	NA	1.2587	1.26522	1.1459	1.99624	0.790094	NA	1.21911	0.852277	1.22712	0.992359	0.984756	0.828573	NA	0.950286	0.911691	0.973502	1.06988	0.698783	0.81806	0.983865	0.983375	1.1648	1.22742	7.07314	7.31714	7.35699	7.04873	6.80418	6.54866	7.42031	6.48017	6.49563	6.17287	6.80823	6.28069	7.35054	6.73817
MSH2	NA	0.730774	NA	0.848752	NA	NA	1.32441	0.64314	1.67732	0.772835	1.64568	1.79953	0.678657	1.13762	1.40227	NA	1.03407	0.379737	0.726534	1.08354	1.0641	1.00464	0.5618	1.13387	NA	1.62955	1.36982	0.984763	1.22151	0.501465	0.693747	0.885774	1.36107	1.05153	NA	8.50181	8.52345	8.81757	8.23209	8.60294	8.04511	8.43895	8.84514	8.92743	7.94447	8.75645	8.45981	8.94919	8.42239
MSH6	NA	0.750172	1.03399	NA	NA	NA	1.00704	0.429977	1.30018	0.406642	1.16538	NA	NA	NA	1.25178	NA	0.653327	NA	0.602484	0.804857	0.935134	0.630598	0.437006	1.14095	NA	NA	1.13872	0.836486	0.806417	0.358474	0.702609	0.906812	1.3126	NA	NA	8.51082	8.45266	8.49908	7.85695	7.96086	7.81792	8.76272	8.63755	8.66999	7.60808	8.50603	8.70945	8.41451	7.96172
MSI1	NA	NA	NA	NA	NA	NA	NA	NA	NA	NA	NA	NA	NA	NA	NA	NA	NA	NA	5.48664	NA	NA	NA	NA	2.45227	NA	3.05455	5.17597	2.42307	2.8689	2.22951	2.55102	NA	3.81272	3.15756	NA	7.79813	8.17068	7.54285	7.27417	8.02505	7.24358	7.89329	5.85677	6.72788	5.91381	6.84795	6.59207	6.43822	6.56824
MSN	0.440572	0.743787	0.596859	0.45785	0.781755	0.851982	0.75204	0.944417	1.06875	1.17261	1.42121	1.22269	0.665705	0.902312	0.997617	0.482037	0.696876	0.652244	0.62733	0.346151	1.1553	0.856238	0.800231	0.42688	0.500831	0.552919	0.393947	0.523736	0.562951	0.984655	0.416508	0.53902	0.638192	0.337728	0.378214	5.18467	4.95716	5.01247	5.36603	5.68791	5.36125	5.09301	5.8105	5.98078	4.83449	5.17912	6.14029	5.67955	5.20447
MTA1	NA	NA	NA	NA	NA	NA	1.30567	NA	NA	NA	NA	NA	NA	NA	NA	NA	0.956938	NA	1.09716	1.41046	NA	NA	NA	NA	NA	0.878812	1.57893	NA	1.47921	NA	0.855321	2.32339	2.23188	2.20446	NA	7.13487	6.91188	6.92804	6.74094	6.90499	7.14174	7.59751	6.51671	6.77009	6.7487	6.95901	7.30477	6.48672	6.59703
MTCH2	0.727855	0.930318	0.632431	0.672679	0.90706	0.788992	1.87183	NA	0.915583	NA	NA	NA	1.18521	NA	NA	0.747887	NA	1.02588	NA	1.05321	NA	0.719839	0.860654	NA	1.55912	0.80436	2.01794	1.61465	1.08304	1.02815	1.90803	NA	1.131	0.945735	NA	9.06871	9.1876	8.39022	8.66101	9.02737	8.95355	8.97632	9.79654	8.63403	9.56353	7.84471	8.71128	9.44028	9.56891
MTDH	NA	NA	NA	NA	0.831159	0.84002	NA	0.905715	NA	NA	NA	NA	0.502882	0.457624	NA	NA	0.376804	NA	NA	NA	0.477395	NA	NA	NA	NA	0.239995	NA	0.804888	NA	1.18786	1.50908	0.680318	NA	NA	NA	8.90849	8.89934	8.82759	8.31052	8.44668	9.00494	8.53945	8.98838	8.1224	8.23152	8.52119	8.38756	8.68593	8.91118
MTHFD1	NA	0.318673	0.860112	0.341994	0.275478	0.443164	1.16929	0.479043	0.884523	0.386934	0.63713	0.674363	0.175601	0.53174	1.0004	NA	0.408022	0.180255	0.32152	0.620412	0.267193	0.381878	0.338776	0.226251	0.291368	0.464951	0.624077	0.522508	0.601473	0.154053	0.508178	0.462745	0.672919	0.389901	NA	8.36133	8.42802	8.58448	7.78962	7.93255	8.31533	8.96627	8.039	8.57572	7.46913	7.62735	8.78406	8.13679	8.42241
MVP	0.586751	0.209283	0.727553	0.365799	0.343781	0.419212	0.106612	0.158017	0.380257	0.288976	0.294786	0.237787	0.265641	0.184674	0.4602	0.159569	0.148572	NA	0.165002	0.0841598	0.0684369	0.170672	0.216113	0.0801023	0.442832	0.171087	0.407007	0.245215	0.159238	0.122916	NA	0.121287	0.308441	0.124781	0.182475	6.68148	6.06612	6.42103	6.03519	6.42828	6.05408	6.09076	5.27726	6.81278	5.84129	5.59014	5.91376	6.24541	5.06997
MYBBP1A	NA	0.840892	NA	0.493754	NA	NA	1.03777	0.207978	NA	0.362661	0.232623	0.314961	0.309924	NA	0.465809	NA	0.134419	0.301686	0.200282	NA	NA	0.395429	NA	0.263514	NA	0.21218	0.60984	0.71819	0.404178	0.342402	0.611126	0.422417	0.67859	0.23658	NA	6.7841	6.74687	6.71026	5.923	6.72509	6.00381	6.68229	5.83542	6.11946	6.27473	5.77837	6.47012	5.87079	5.45912
MYH10	4.0437	1.61259	6.74518	1.74086	2.09175	3.0844	3.44822	2.07624	9.71717	0.836857	6.82307	2.97285	3.62863	2.5918	4.32409	0.76599	1.85229	6.34306	1.17589	2.13214	1.2257	2.18871	1.59833	1.74733	NA	3.79281	1.94231	3.06951	2.56509	1.8535	2.02689	4.89044	3.52534	1.14591	0.781134	9.06254	9.00767	8.70086	8.52506	8.86858	8.86859	8.56845	9.66977	9.49905	8.75825	9.37394	9.6963	8.72517	7.8472
MYH14	0.599141	0.433806	NA	NA	0.329804	NA	0.500294	0.440218	NA	NA	NA	0.815528	0.496814	NA	NA	NA	0.505996	0.266755	0.0766989	NA	0.16969	0.635661	0.294698	NA	NA	0.432975	0.484424	0.469089	0.194747	NA	0.203582	NA	0.717637	0.69997	NA	4.6979	4.68329	4.98642	5.48341	4.69583	4.74381	4.89987	4.71776	5.12313	6.2583	5.08167	5.17909	4.32493	5.25134
MYH7	2.61308	NA	1.20149	3.4557	1.98028	1.63058	1.52467	1.16108	0.967118	1.34869	NA	1.60987	1.67204	NA	1.36913	NA	1.56455	NA	0.919456	1.24248	1.04382	1.19808	2.52889	1.50479	NA	1.85509	1.9378	NA	NA	NA	NA	NA	1.23176	NA	0.870095	4.83538	4.69706	5.06032	5.26408	5.31709	5.17105	5.09419	4.66391	5.10379	4.30171	5.66715	5.25795	5.15979	4.73957
MYH9	1.04073	0.27723	0.476077	0.177764	0.260439	0.341684	0.25774	0.348298	0.550927	0.111915	0.437476	0.255048	0.299729	0.254145	0.311354	0.0996814	0.428727	0.564529	0.131455	0.172652	0.147534	0.324126	0.314573	0.215127	0.549863	0.339906	0.228984	0.400078	0.1576	0.375372	0.445145	0.215955	0.351534	0.14177	0.29951	8.41174	7.18516	6.82194	6.78108	6.46021	7.2287	6.83858	6.89218	7.08636	7.02742	6.80864	7.34828	6.31966	6.04957
MYL12B	1.3845	0.490038	NA	0.346829	0.365529	0.539098	0.363748	0.42742	0.891206	0.510975	0.554011	0.539669	0.332876	0.767472	0.713857	0.219688	0.500592	0.430967	0.259742	0.283223	0.268536	0.44855	0.761877	0.406878	0.212826	0.429112	0.33732	0.481306	0.618051	0.435895	0.51461	0.494314	0.532645	0.210055	0.48298	7.16755	6.99668	7.23002	7.43509	6.82415	7.14072	7.38951	6.90653	7.46075	7.28745	7.15669	7.16899	7.56667	7.22616
MYL6	1.1789	0.123283	NA	0.13108	0.31082	0.448988	0.210088	0.31839	0.410649	0.253819	0.555405	0.588329	0.313564	0.457406	0.348512	0.13643	0.199725	0.334017	0.129977	0.0917209	0.0649486	0.854993	0.240916	0.16019	0.916465	0.316236	0.179576	0.208478	0.148244	0.23077	0.220075	0.644256	0.203304	0.181092	0.304954	9.08481	8.94767	8.85971	8.74137	8.29755	8.25254	8.55722	8.74137	9.18816	7.98339	8.99912	9.04023	9.22701	8.22126
MYL9	NA	0.256688	NA	NA	0.155581	NA	0.199419	NA	0.529956	NA	0.203791	0.165153	0.100857	0.191066	NA	0.0942507	0.477737	NA	0.0553192	NA	NA	NA	NA	NA	0.124297	0.217461	0.248867	0.452439	0.206201	0.346271	0.422954	NA	0.394724	NA	0.464794	8.92025	6.25667	6.24177	5.94314	6.70883	6.80313	6.81101	5.69862	7.37973	5.58472	7.04536	7.54563	6.47523	7.03665
MYO1B	NA	1.21261	2.8619	2.33421	NA	NA	0.180842	0.531941	1.06646	NA	1.17016	0.484379	NA	0.874049	0.594023	NA	0.367256	NA	0.112878	0.479386	0.23822	NA	0.531943	NA	NA	0.210905	0.638602	0.369477	0.454143	0.127872	0.489556	NA	0.394753	NA	NA	10.6593	10.2021	10.8737	10.2697	9.66101	9.70642	8.04754	9.02229	9.3957	5.5871	9.5367	10.3046	9.24154	8.92525
MYO1C	NA	0.183986	0.157262	NA	0.326445	NA	0.150902	0.116948	0.369484	NA	0.444563	0.111617	NA	0.526843	0.44615	NA	0.215397	NA	NA	NA	0.1018	NA	0.245978	0.117237	NA	0.280725	0.137945	0.356094	0.16573	0.152578	0.245441	NA	0.280234	NA	NA	7.46696	7.01473	6.26875	7.09152	6.9274	6.94623	6.87663	6.1187	6.28464	6.59343	6.75786	7.49325	6.38807	6.41942
MYO6	NA	NA	NA	NA	NA	NA	1.30833	1.04154	1.28588	1.64692	1.16176	NA	NA	NA	NA	NA	1.35888	1.58443	2.20027	1.38301	NA	1.1333	1.37501	1.93418	NA	0.962485	0.720308	0.600869	1.95695	0.895656	NA	NA	1.19903	0.880902	NA	7.49998	7.08808	7.4041	7.74187	7.21715	6.99582	7.8796	9.03678	6.81552	8.62566	7.51593	7.99489	7.23345	8.08405
MYOF	NA	NA	NA	NA	NA	NA	NA	NA	1.07206	NA	0.912013	0.641047	2.04443	0.26346	0.255957	NA	0.455573	NA	NA	NA	NA	NA	1.23631	NA	NA	0.29012	0.71582	0.368476	0.0757117	NA	0.324123	0.173979	0.276025	0.180669	NA	7.33857	5.06258	5.13773	4.18377	5.14226	6.46198	6.29556	6.25249	7.2233	4.92383	6.67362	5.92585	5.61406	6.25612
NCAM1	NA	4.51923	NA	NA	NA	4.60498	9.21448	10.1542	12.1278	16.5069	12.8262	22.4488	22.0123	19.0875	12.6687	19.2593	23.0014	6.67245	4.25102	8.73543	1.74584	3.46147	NA	14.7156	35.6827	22.4154	3.54295	9.6383	19.2273	6.90051	4.50034	4.4016	22.8828	24.0069	8.9399	8.13692	8.55405	8.03722	8.85866	7.38692	8.19315	9.04116	9.51772	8.69864	9.12077	9.28917	9.37878	9.23945	8.73809
NCAN	NA	NA	NA	NA	1.1472	NA	NA	NA	NA	NA	1.28875	2.15304	1.5708	1.32988	NA	NA	NA	NA	1.25442	NA	NA	NA	NA	NA	NA	1.32331	NA	1.26921	NA	NA	NA	NA	NA	1.30526	3.77537	6.14816	6.50519	7.47946	6.67881	6.21872	9.53019	6.96013	8.61894	6.04703	7.70906	5.93894	6.85117	5.19651	7.50581
NCAPD2	NA	NA	NA	NA	NA	NA	0.401648	NA	NA	NA	NA	NA	NA	NA	0.532822	NA	NA	NA	0.267645	0.383818	NA	NA	NA	NA	NA	0.225922	0.60763	NA	0.185893	0.267365	0.299938	NA	0.334405	NA	NA	8.19869	8.34613	7.90277	7.25975	7.23794	7.11111	8.46649	7.95927	8.16103	6.20328	7.51986	7.9318	8.43116	7.4988
NCBP1	NA	1.00496	NA	NA	0.907167	NA	0.849425	1.29259	0.895576	1.28815	NA	0.881388	1.09311	2.08749	0.503318	NA	1.6074	0.397614	1.29598	1.17981	1.43285	1.26279	0.673509	1.15934	NA	1.31813	1.18844	0.74438	0.872221	2.04172	0.879403	0.746378	1.127	1.43749	NA	7.55079	7.99863	7.82632	7.64767	7.96014	7.57556	7.49994	8.58665	7.31428	7.76043	7.13939	7.87382	8.46271	7.7529
NCKAP1	NA	0.752785	NA	NA	NA	NA	0.82447	1.79651	0.824606	NA	1.37544	0.877501	NA	NA	1.29949	NA	1.30473	NA	1.28224	2.17311	1.39033	NA	NA	1.11821	NA	1.49961	1.02239	1.07788	1.17746	0.699007	1.51853	NA	1.30475	NA	NA	10.3009	10.4867	10.3319	10.4942	10.2081	10.2653	9.89318	10.7189	10.5759	10.6598	10.2403	10.5806	10.137	10.1726
NCL	1.8232	0.997801	1.07431	0.764583	0.944502	0.767812	1.89734	0.651218	0.879019	1.02883	0.526461	0.983099	0.993911	0.452356	1.03377	0.925041	0.769913	0.341447	0.774205	0.741767	0.75482	0.932373	0.880103	0.753235	0.116511	0.873601	0.994708	1.04529	0.72763	0.920392	1.29391	1.16538	0.498719	0.956528	0.831478	9.18256	8.95949	9.06451	8.50856	8.44727	8.59114	9.29175	8.96127	8.9527	8.36674	8.6257	9.03485	8.95083	8.71911
NCSTN	NA	1.03067	NA	NA	NA	NA	NA	NA	NA	1.23735	NA	NA	NA	NA	NA	NA	NA	1.25892	0.994941	1.46295	NA	NA	1.126	NA	NA	NA	1.28772	0.880234	1.54942	NA	1.55888	NA	NA	NA	NA	8.77811	8.88206	8.3041	8.2713	8.51886	8.41531	8.48124	7.62165	8.50905	7.64138	7.92214	7.99539	7.80784	8.75999
NDRG1	NA	NA	0.543744	NA	NA	NA	NA	2.33667	NA	1.52877	NA	NA	NA	NA	NA	NA	NA	NA	NA	NA	NA	NA	NA	NA	2.4474	NA	0.746993	1.51653	0.717927	4.11604	3.06306	1.54326	0.41978	NA	NA	7.90407	6.28083	6.33244	8.04607	7.34394	7.16099	5.94763	7.73554	8.37136	7.02727	7.32841	6.99711	8.25602	7.67143
NDUFA13	NA	NA	NA	NA	NA	NA	NA	NA	NA	NA	1.00933	1.10654	1.3492	1.66008	1.02304	NA	NA	NA	NA	NA	NA	NA	NA	NA	NA	NA	0.319867	NA	NA	NA	0.493101	1.28551	1.10363	1.86133	NA	7.35244	7.24973	7.85271	7.65201	7.24983	6.96688	7.90207	6.98477	7.94285	7.50537	7.26372	7.1094	6.84269	7.05093
NDUFA4	NA	1.33174	NA	0.686719	NA	NA	0.783515	NA	NA	NA	NA	1.91248	1.79588	2.87126	1.66296	1.30208	NA	1.22328	0.906645	NA	NA	1.12288	NA	NA	NA	1.04562	1.61964	1.418	0.966313	NA	1.41288	NA	NA	0.845306	NA	8.14311	8.14896	9.00578	8.9167	8.40275	7.65842	8.48665	8.45998	8.63091	8.75494	8.76066	8.09602	8.31505	8.32905
NDUFA8	NA	1.64814	NA	NA	NA	NA	NA	NA	2.25228	NA	NA	NA	2.20507	2.10164	NA	NA	NA	NA	0.816393	1.0477	NA	NA	NA	NA	1.21112	0.598874	NA	1.62109	NA	1.30123	NA	NA	2.37012	1.24816	NA	7.17275	7.58074	7.38275	7.81742	6.96415	7.64654	7.37599	7.39964	7.21994	7.49311	6.73959	6.9009	7.82439	7.59434
NDUFA9	NA	1.67348	NA	NA	1.67968	NA	0.802716	2.40745	2.24067	NA	NA	NA	NA	2.69986	1.81765	NA	NA	NA	0.703957	1.04061	0.806452	1.13861	0.933271	0.585399	1.46741	NA	2.7151	2.01263	1.17478	1.2559	1.43913	NA	1.51202	1.49905	NA	8.47043	8.89453	8.58813	8.93714	8.73981	8.35795	8.76197	8.38112	8.83005	9.01485	8.79822	8.39581	8.37358	8.66949
NDUFB10	NA	1.71037	NA	NA	1.46365	NA	NA	NA	1.86071	NA	0.616903	NA	1.35869	2.00233	1.5745	0.724371	NA	NA	NA	NA	NA	NA	NA	NA	1.2758	0.665155	1.19665	NA	NA	0.773575	1.50152	NA	1.41048	0.794218	NA	6.44325	6.70163	6.88128	6.74633	6.15111	6.56392	7.2262	6.82526	7.3437	6.41355	7.04951	6.62388	7.47651	7.07664
NDUFS1	NA	1.82792	1.67591	NA	2.17859	1.31007	1.02502	2.0628	2.21921	1.69918	0.911901	1.82668	2.65682	3.00975	2.04034	1.42146	1.28495	1.31834	1.08658	1.59166	1.10891	0.940911	1.56235	1.18204	1.22854	1.21636	1.62152	1.97908	1.29238	1.76752	2.20241	1.87387	1.81483	1.55811	NA	8.69111	8.97435	8.59259	9.15628	8.73229	8.47708	8.74059	8.3621	8.39679	9.24833	8.55367	8.99851	8.69373	8.56774
NDUFS3	NA	1.40719	NA	0.894932	1.30912	NA	1.29012	1.11539	2.08231	0.76816	0.939444	1.19885	1.35953	2.56518	1.52901	NA	0.911927	0.887705	0.869212	0.948702	0.845838	0.669214	0.91785	0.827083	0.76595	1.03469	2.01386	1.33894	0.886045	0.928512	1.79413	1.20704	1.5543	1.24931	NA	7.67202	7.81142	7.77967	7.86874	7.49244	7.26241	8.40138	7.94623	8.25656	8.09202	7.19718	7.26825	8.75837	8.05453
NDUFV2	NA	1.86139	NA	NA	1.7155	NA	0.959877	1.29618	2.45753	NA	NA	NA	2.1724	2.50495	2.72768	NA	1.24494	NA	0.944396	1.25681	0.967399	0.698422	1.05829	NA	1.15213	NA	1.77017	1.86675	0.972102	1.16212	2.05204	NA	1.51932	NA	NA	7.06749	7.70979	7.29908	7.50401	6.51318	6.54565	7.67648	6.9978	7.44279	7.25371	7.03835	6.99792	7.90254	7.10975
NEFM	NA	0.583291	NA	NA	NA	2.90508	NA	3.54981	NA	12.5086	NA	NA	NA	24.1605	0.367296	4.57941	NA	0.268801	0.276806	NA	NA	NA	NA	NA	NA	NA	0.239894	8.05288	0.251465	0.499806	1.79513	0.051369	NA	0.170256	0.577344	7.90531	5.82905	4.90923	4.46389	7.16347	8.44895	3.9571	8.51663	7.0515	7.98288	4.17747	6.35538	6.17679	8.45438
NES	0.647752	0.518177	NA	1.55377	NA	1.89002	0.264333	0.950784	1.48925	0.2459	0.202188	0.158682	0.105301	0.231348	0.24804	NA	0.215568	0.431043	1.69033	NA	0.683013	1.43427	0.242125	0.427825	1.01381	0.186877	0.451374	1.2159	0.332436	1.81399	8.31795	0.614893	0.55836	0.236637	NA	6.87391	5.6925	7.55642	7.75208	6.60124	7.54734	5.84119	5.80419	6.96081	6.5575	6.16773	6.108	6.00816	7.98035
NLN	NA	0.856138	NA	NA	NA	NA	1.47068	2.03164	NA	3.09062	NA	NA	NA	NA	NA	NA	1.42598	NA	1.3165	1.069	NA	NA	NA	1.99358	NA	0.948407	0.803609	1.4858	1.67879	1.68862	1.47016	1.79646	1.25646	1.12347	NA	6.44334	6.83842	6.66278	5.95827	6.61767	6.32331	6.65231	6.88404	5.91264	4.78543	6.00802	6.05149	6.53334	6.95209
NNT	NA	NA	NA	NA	1.69251	1.22637	4.59426	4.16164	4.08268	NA	3.72358	2.5882	5.15644	NA	3.08128	NA	3.70733	NA	5.00855	3.90463	2.20419	1.91121	1.55448	1.89518	NA	2.84005	NA	NA	NA	2.41628	4.9573	3.94073	3.59165	3.96684	NA	8.54485	8.29811	8.59856	8.28345	8.12735	8.48585	8.96919	8.9295	9.07078	8.43567	8.6041	8.7105	9.20849	9.01063
NOC3L	NA	0.720151	NA	NA	NA	NA	1.82629	0.334303	0.633312	NA	NA	NA	NA	NA	NA	NA	0.164984	NA	0.243795	NA	0.247694	NA	0.211977	0.181097	NA	NA	0.445677	0.948392	NA	0.320852	1.20273	NA	0.343069	NA	NA	7.41629	7.60295	7.60361	7.07856	7.23645	6.98102	8.21965	7.41303	7.54453	6.02671	7.09383	6.86303	6.86303	7.51989
NOLC1	NA	0.348004	1.08546	0.787748	0.705234	0.494706	0.888666	0.453861	0.309454	0.352821	0.131292	0.197884	0.208083	0.195064	0.304995	0.473619	0.279347	0.198478	0.581278	0.23141	0.852546	0.676021	0.440284	0.423618	NA	0.247078	0.296118	0.307688	0.273845	0.711774	0.859701	0.548456	0.295471	0.231504	0.0949037	8.10208	8.16504	8.0378	7.7989	7.83132	7.66193	8.4618	8.60266	7.29782	7.65329	7.21116	7.27048	7.29871	7.75482
NONO	1.53134	1.86283	2.66356	2.15446	1.73763	1.1887	1.74402	2.14686	3.35932	1.47378	1.43403	1.5181	1.56357	1.55005	1.82188	1.23854	1.27525	1.72009	2.41908	1.53372	2.53688	2.03575	2.10451	1.64502	NA	1.47955	2.00881	2.07522	2.17455	2.27011	2.09689	3.791	2.29893	1.91376	1.8286	10.1971	10.1518	9.76187	9.57708	10.0804	9.89426	10.0484	10.0314	10.0292	9.22976	9.93128	9.69203	10.1933	9.81555
NOP2	NA	NA	NA	NA	0.376322	0.319122	0.654153	NA	NA	NA	0.194742	NA	0.222955	NA	0.430886	NA	0.0905715	NA	0.1666	NA	NA	NA	NA	NA	NA	0.193783	0.362526	0.297038	NA	0.168469	0.743574	0.282255	0.407	NA	NA	7.24059	7.09865	6.62602	5.96401	6.89977	6.54295	7.43162	6.32241	6.68192	6.34641	6.29729	7.20239	6.71054	6.77437
NOP58	6.17589	2.33105	5.45137	1.516	1.06912	1.13829	1.91262	NA	1.76929	0.970968	0.885395	1.0864	1.34357	0.792845	1.69597	0.657573	0.822098	0.82778	NA	0.714082	0.879643	NA	1.53632	0.642632	NA	0.910146	1.23218	1.80061	1.0035	1.45365	2.68828	1.45956	1.56962	1.11883	NA	9.71282	9.97803	10.0138	9.57026	9.6706	9.88366	10.3659	9.31216	9.91115	9.13495	9.71294	9.64967	9.78884	9.92603
NPEPPS	NA	0.779396	0.953848	0.731472	0.619319	0.647371	0.670484	1.44474	1.37229	2.17334	1.43445	1.35475	0.24963	1.26934	0.770737	2.70966	4.44509	4.20623	3.37677	2.85442	2.35434	2.07411	2.72484	2.09069	1.55906	3.64562	1.39673	1.3851	2.10859	0.808137	1.93679	3.05323	1.3887	2.72327	3.7081	8.34235	8.14083	8.19184	8.52091	8.29392	8.01461	8.23982	8.86615	8.59817	8.58523	8.6067	8.37034	8.2442	9.46625
NPLOC4	NA	0.721722	NA	0.764468	NA	NA	NA	0.728279	NA	NA	NA	NA	NA	NA	NA	NA	1.39493	NA	1.49501	1.0022	1.36733	NA	1.30575	NA	NA	NA	0.760149	0.74228	1.02209	0.525956	NA	1.36917	0.914037	NA	NA	8.78964	8.56484	8.10994	7.98733	8.10708	8.28248	8.08087	8.01133	8.5782	8.24022	7.96504	8.09451	7.91871	8.58884
NPM1	1.37062	0.758062	1.06496	0.542055	1.00439	0.629222	1.87649	0.35312	0.662547	0.224729	0.408655	0.427237	0.718424	0.391496	0.745643	0.266096	0.289802	0.283373	0.34763	0.335626	0.352002	0.261145	0.306773	0.181826	0.0227229	0.308643	0.751268	0.993818	0.308674	0.826014	0.911307	0.382477	0.523691	0.413726	0.291128	8.10362	7.986	7.87651	7.29937	7.41925	7.50395	8.07823	7.22214	7.60789	6.45702	7.20831	7.32983	7.55845	7.10353
NSF	NA	1.09455	NA	0.456982	0.567186	0.51298	0.608953	1.20827	0.66912	1.7912	0.562714	0.509338	0.469078	1.42806	0.485516	0.550771	2.12549	2.18223	3.13714	1.86455	2.04162	1.81882	1.71519	2.07754	0.303026	2.12415	0.787688	1.01509	1.599	1.34923	2.23154	1.28624	0.971069	2.13668	NA	6.70207	7.17857	6.40767	7.04796	6.45916	6.17467	6.55347	7.27311	7.13061	8.74954	5.98564	5.84619	6.27278	8.67056
NSFL1C	NA	0.747552	0.643583	1.50121	NA	1.5687	NA	NA	NA	NA	1.22457	0.986193	NA	1.23285	NA	NA	NA	NA	1.87468	NA	3.29056	NA	2.31332	NA	NA	1.53144	NA	NA	1.57067	2.08404	NA	0.744148	1.70074	NA	1.14305	7.91981	7.88882	7.60426	7.91123	7.2107	7.643	7.69783	7.53296	7.6474	7.97644	7.65875	7.42445	7.85183	7.84656
NSUN2	NA	0.75042	NA	NA	NA	NA	0.986517	0.574408	NA	0.631862	0.90269	0.26976	0.630795	NA	0.617798	0.174395	0.751676	NA	0.666168	0.478377	0.787079	0.96317	0.658849	0.653725	NA	0.927019	0.973424	1.16491	1.13963	1.05481	0.871605	1.69226	0.809348	0.975151	NA	8.01825	7.73515	7.58759	7.30158	7.32195	7.79088	8.00962	7.51498	7.59781	7.65499	8.1373	7.64413	7.62135	7.4915
NUCKS1	NA	1.58768	3.53057	5.38996	NA	3.09655	1.93379	1.666	NA	NA	2.10257	13.1561	3.27787	1.62496	2.90072	NA	1.64661	1.54369	1.91419	NA	2.17764	1.92374	1.80564	2.31674	0.28928	NA	3.40182	3.08185	3.80291	3.9581	6.52003	2.93755	3.36663	3.50862	NA	6.37721	7.884	6.97042	6.89826	6.5311	5.25365	5.73016	5.83223	5.92538	6.10267	5.99766	6.42679	6.54828	7.46153
NUDC	1.04455	0.570101	NA	0.491625	0.549177	0.562291	0.733565	0.595561	0.667481	0.426829	0.712246	0.691667	0.757142	0.4591	0.82707	0.537391	0.523434	0.609885	0.490238	0.464248	0.521944	0.294551	0.438544	0.629336	0.182407	0.519901	0.568092	0.420326	0.687693	0.499721	0.635814	0.275436	0.617108	0.283017	0.444162	7.46307	7.42359	7.4736	7.36084	7.04092	6.98789	7.98433	7.01768	7.3959	7.71226	7.38523	6.82747	7.55271	6.82507
NUDT21	1.88851	1.34915	NA	1.77243	1.3089	1.25142	2.14132	1.53099	1.98996	1.41606	1.17373	1.77	1.80685	1.42663	2.05774	1.25688	1.3698	0.719583	0.922886	1.56875	1.82125	1.13738	1.34004	1.53176	0.225276	1.64287	1.8724	1.51574	1.39	1.35896	2.54143	1.60572	1.81916	1.36358	0.693973	9.48415	9.68432	9.36022	9.25041	9.32812	9.49574	9.62239	9.41214	9.98618	9.2461	9.62276	9.42975	9.48975	9.06194
NUDT5	NA	0.393492	0.309559	NA	0.560193	0.593069	1.09774	0.373896	0.352427	0.302261	0.898954	1.14445	1.15367	0.495954	0.80966	0.605547	0.488883	0.516742	0.414814	0.464489	0.859572	0.521356	0.419076	0.567573	0.625455	0.719982	0.596548	0.579658	0.366371	0.448387	0.484807	0.563781	0.524174	0.522256	NA	7.99884	8.01182	7.70838	7.47921	7.65031	7.62273	8.4855	8.52963	7.65371	7.34479	7.90891	7.66796	8.38398	7.69707
NUMA1	1.87284	2.89852	11.6816	4.24789	2.4856	2.97181	3.16681	2.15114	4.6577	0.512221	1.53996	4.17422	4.09317	1.07395	2.81929	0.708968	2.4953	2.35011	0.960207	2.79071	2.52275	3.7755	2.34314	1.96086	NA	5.17634	6.1399	5.8972	2.72714	3.84178	3.96326	2.71813	6.46955	2.68481	0.109878	7.19314	7.0554	6.83234	6.57446	6.55379	6.45509	6.77535	6.51699	6.1477	6.2775	6.15133	6.90332	6.89135	5.91045
NUP107	NA	NA	NA	1.07912	NA	NA	1.29928	NA	0.550964	NA	NA	NA	NA	NA	NA	NA	0.615589	NA	0.548998	NA	NA	NA	NA	NA	NA	NA	1.07351	0.964667	1.11326	0.703037	1.3517	NA	0.808058	NA	NA	8.25855	8.53397	8.37322	7.85139	7.75952	8.17825	8.36973	8.36674	8.6513	7.54043	8.53399	8.01106	8.45186	8.1093
NUP133	NA	NA	NA	NA	NA	NA	0.961169	0.557911	1.29901	NA	NA	NA	NA	NA	NA	NA	NA	NA	1.05427	NA	0.774353	0.49317	NA	0.991375	NA	NA	1.05241	0.991801	0.944209	0.727802	1.40227	NA	1.05625	NA	NA	7.85927	8.1986	7.6719	7.85463	7.80652	7.59444	8.07797	7.99263	8.10371	8.08167	8.06819	7.99649	8.03252	8.53974
NUP155	NA	NA	NA	NA	NA	NA	1.02591	0.588223	1.0017	0.588967	0.729076	NA	NA	NA	0.720825	NA	0.882264	NA	0.817343	0.579777	0.569224	0.630464	0.417659	0.625685	NA	0.733568	0.99619	0.891607	0.807955	0.49955	1.13561	1.0344	0.826378	0.563669	NA	8.53379	8.85322	8.8159	8.29392	8.80992	8.54678	8.77873	8.26879	8.93931	7.58857	8.73737	8.09402	9.16286	8.83914
NUP205	NA	0.723589	NA	NA	NA	NA	1.54477	NA	0.966277	NA	NA	NA	NA	NA	NA	NA	NA	NA	0.480548	0.513865	NA	NA	NA	NA	NA	NA	1.2111	1.81146	0.918708	NA	1.37595	0.848536	1.12915	NA	NA	7.96513	8.3647	7.90063	7.78694	7.71939	7.60906	8.70383	8.13254	8.53939	7.4878	8.40986	8.39871	8.42754	7.82938
NUP93	1.76794	0.921052	1.06617	1.11019	0.766225	0.708818	1.33326	1.02838	1.18774	0.69604	0.590759	0.820418	0.867778	0.931005	1.5336	0.206471	1.17809	0.720518	0.83593	0.48529	0.935376	1.12913	0.884897	0.975054	NA	0.754517	1.25314	1.09059	0.996405	1.4387	1.46219	0.956649	1.04273	0.928268	0.14409	8.01891	9.09598	7.44319	7.49282	8.55669	7.58252	8.21827	7.94175	8.0225	8.28258	7.49029	7.65645	7.61838	8.13871
NUTF2	NA	0.99224	NA	0.612557	1.15382	1.56465	1.22247	NA	NA	NA	1.92511	1.38305	NA	0.954472	1.60036	NA	0.989198	NA	0.72298	NA	0.778807	NA	NA	NA	2.02741	0.900987	NA	NA	NA	1.42189	0.637633	NA	NA	NA	0.559879	7.67408	7.76238	7.40485	7.17164	7.04339	7.30277	7.20063	7.72805	7.45801	6.66041	7.50671	7.79512	6.74101	7.32558
OGDH	NA	1.06042	NA	NA	NA	NA	1.09506	1.84042	1.25962	1.40598	1.73379	NA	0.81606	1.98868	NA	NA	NA	NA	1.20197	0.786913	0.873286	1.30196	0.972172	1.27941	0.787735	0.686201	1.17474	2.05628	1.10131	1.06406	0.991542	1.49844	1.05938	NA	NA	7.40892	7.56194	7.28882	7.44994	6.98095	6.99025	7.44098	7.35092	7.21657	7.83189	7.22032	7.58414	7.84131	6.94572
OLA1	1.92242	1.69783	1.10666	1.27003	1.26369	1.24396	1.40645	1.5572	1.4342	1.83265	1.29016	1.63758	1.10687	1.24971	1.58637	1.1607	1.10465	1.80064	1.00387	0.8557	0.994748	0.817862	1.18722	1.45563	0.59314	1.42455	1.58035	0.941605	1.46075	1.08839	0.995596	1.26454	1.39053	1.05446	0.775541	8.60108	9.27355	8.77528	8.81498	8.80438	8.73207	8.60509	8.75184	8.85816	8.45433	8.5486	8.53769	8.62692	8.94445
OPA1	NA	NA	NA	1.93558	NA	NA	2.11703	NA	1.72387	NA	3.13578	1.56566	NA	3.05305	NA	NA	1.97544	NA	2.75533	2.80296	1.00527	NA	1.72354	1.64826	NA	NA	2.38407	1.57342	0.91416	NA	1.09149	NA	2.29915	1.40178	NA	8.37405	8.61368	8.45295	7.95493	8.37966	7.94468	8.50493	8.74977	8.50293	8.50688	8.6404	8.52422	8.74411	8.26911
OPALIN	5.07795	NA	NA	2.49182	NA	2.72755	1.91898	NA	3.06786	1.12552	3.56977	NA	3.08552	NA	3.20813	NA	2.60787	NA	NA	2.00843	NA	2.74627	NA	NA	NA	NA	3.17571	3.09329	NA	NA	NA	NA	NA	NA	NA	4.19432	4.26495	4.22968	4.56157	4.6131	3.99054	3.93292	4.89666	4.56884	6.05007	4.25221	5.12405	4.63176	4.33028
OSBP	NA	NA	NA	NA	NA	NA	0.99917	1.85687	NA	NA	NA	NA	NA	NA	NA	NA	1.10535	NA	1.4243	NA	NA	NA	0.754148	1.63287	NA	NA	NA	1.29381	NA	1.63375	1.62856	NA	1.83196	NA	NA	7.40142	7.39771	7.24121	7.05907	7.21615	7.26499	7.11538	7.77791	6.93364	7.64275	5.70143	6.96639	7.15972	7.15818
OSBPL8	NA	NA	NA	NA	NA	NA	0.752842	2.77313	NA	2.69585	NA	NA	NA	NA	NA	NA	1.48227	3.0849	2.61459	NA	0.923446	NA	NA	1.44435	NA	NA	1.29079	NA	NA	1.08847	NA	NA	NA	NA	NA	9.29097	9.02164	8.73814	8.45229	8.73525	9.0432	8.48958	9.57593	9.09203	9.20418	9.23314	9.01186	9.15173	8.92299
OTX1	NA	1.00681	NA	1.14743	NA	NA	NA	NA	NA	NA	NA	NA	NA	NA	NA	NA	1.96908	0.439715	0.760607	3.9426	1.60578	1.14342	0.89912	1.00577	NA	NA	2.0838	1.21828	1.50516	1.62316	1.2527	1.5795	1.05906	1.22137	NA	3.90693	3.89609	4.09959	3.88468	4.54073	4.07369	4.43997	4.61636	4.61636	3.89387	4.11934	6.89545	6.59588	3.93141
OTX2	NA	1.00681	NA	1.14743	NA	NA	NA	NA	NA	NA	NA	NA	NA	NA	NA	NA	1.96908	0.439715	0.760607	3.9426	1.60578	1.14342	0.89912	1.00577	NA	NA	2.0838	1.21828	1.50516	1.62316	1.2527	1.5795	1.05906	1.22137	NA	11.4025	11.6251	11.2712	10.555	11.3247	11.0053	8.35433	4.80067	8.2277	5.07153	7.9713	8.19247	5.13586	11.0479
OXSR1	NA	1.27121	NA	NA	NA	NA	1.36953	NA	NA	NA	0.832305	1.76164	1.10269	NA	NA	NA	1.0055	0.788457	0.743494	NA	1.49948	NA	1.67816	1.31652	NA	1.49027	1.64025	1.16979	0.60584	0.863707	NA	NA	1.48018	0.625313	NA	8.57777	8.65572	8.235	8.10544	8.62269	8.4037	8.60398	8.8044	8.92386	8.22081	7.72353	8.64251	8.85008	8.12225
P3H1	NA	0.931706	NA	NA	1.86846	NA	0.434077	NA	0.720357	NA	NA	NA	NA	NA	NA	NA	0.279483	NA	NA	NA	NA	NA	NA	0.193517	NA	NA	0.402002	0.244753	0.157463	0.261281	0.489084	NA	0.228547	NA	NA	7.32165	6.95172	6.699	6.65094	6.97488	6.50701	6.29525	6.06371	7.10163	6.1072	6.09088	6.40269	6.01571	6.06055
P4HB	1.48783	1.36002	1.09285	1.20651	2.1814	1.11686	1.26106	0.681761	1.29474	0.904933	0.809741	0.855517	0.909455	0.719713	0.994318	0.437595	0.892467	0.986738	0.86133	0.740991	0.949138	0.768876	0.703707	0.648993	0.516469	0.864912	1.44049	0.947444	0.688699	0.743959	1.45302	0.945075	0.886251	0.646022	0.264495	7.33099	7.02546	6.83584	7.63414	7.09989	7.4946	7.84156	7.10198	5.84764	6.19738	5.98828	6.72894	6.91846	7.01996
PA2G4	0.911312	0.490792	0.554942	0.5647	0.576089	0.619301	1.31081	0.530052	0.641763	0.565084	0.427189	0.854845	0.880577	0.626409	0.623017	0.413773	0.52657	0.446928	0.335237	0.415489	0.661691	0.439638	0.338541	0.513168	0.135959	0.473333	0.918306	0.57931	0.686964	0.434386	0.625833	0.636445	0.82967	0.536132	0.239448	7.18605	7.19764	6.47323	7.11632	7.21854	6.41085	7.37616	6.42222	6.56375	6.59857	7.03764	6.70257	7.56965	6.52292
PABPC1	0.0533305	0.519869	0.543318	0.41319	0.54607	0.539901	0.699425	0.61704	0.606106	0.450129	0.618987	0.5675	0.438552	0.583536	0.5629	0.12812	0.360646	0.249088	0.485773	0.312531	0.477425	0.49586	0.364954	0.532494	0.056602	0.355034	0.762312	0.62101	0.521834	0.385003	0.709267	0.792213	0.680333	0.403514	NA	7.47164	7.61383	7.06364	6.85311	7.35281	7.19147	7.76841	6.50006	6.6813	6.33146	6.99908	7.03433	7.50297	7.36222
PABPC4	NA	0.422687	NA	NA	0.261815	NA	1.1939	0.581159	NA	NA	0.288447	0.525901	NA	NA	NA	NA	0.373888	0.350128	0.465246	0.455145	0.48161	NA	0.313342	0.645619	NA	0.695026	NA	NA	0.898883	0.226963	0.926954	0.57205	0.560318	0.541368	NA	8.42553	8.18979	7.57785	7.65411	7.31947	7.62381	8.33762	7.73696	8.0079	7.26155	7.22024	7.89393	8.10419	8.34532
PAFAH1B1	NA	2.9366	NA	2.16577	NA	NA	NA	4.89045	NA	6.54463	NA	NA	NA	3.99313	NA	NA	NA	NA	1.45068	2.14611	NA	NA	NA	3.50061	NA	4.0144	3.18118	NA	4.14011	2.44371	NA	1.52242	3.40968	NA	NA	8.99271	9.19195	9.0306	8.86387	8.93889	9.03449	7.93395	10.1657	8.77089	9.78345	9.04212	9.19351	8.63764	8.09696
PAFAH1B2	1.58318	1.98389	NA	1.72213	1.42788	1.3836	1.86467	1.54881	1.87441	3.08239	1.27974	1.51405	1.14182	1.67909	1.48966	2.83188	2.85841	2.28006	1.67577	3.04285	3.01693	2.98534	2.56285	2.43201	0.91747	2.83201	1.88351	NA	2.24208	2.1145	1.64309	NA	2.00194	2.223	1.55838	6.79089	7.11216	6.9183	7.04728	6.52676	6.28722	6.91371	6.75584	6.71509	7.12265	6.46196	6.80846	6.51783	6.75881
PAFAH1B3	2.3162	3.23927	NA	3.19297	1.94492	3.07523	4.0375	7.20249	5.25656	9.26203	4.60986	6.44239	6.25268	4.56371	5.42648	8.70681	9.46973	7.49695	8.05025	12.0748	8.81143	8.53898	7.81686	8.99907	1.42708	10.9923	3.95653	4.56254	8.69194	5.05318	5.17062	4.84473	6.66721	6.16242	5.8617	7.8809	8.28275	7.93372	7.33202	7.6575	7.53045	8.07698	7.84614	8.16622	7.37427	7.77608	8.03595	7.29435	7.89256
PAICS	0.394173	0.921512	0.958648	0.332766	0.905087	0.773422	1.28912	0.47665	0.787877	0.20874	0.678396	0.67183	0.957334	0.477923	0.879106	0.37229	0.164207	0.22351	0.202035	0.227517	0.281792	0.200421	0.173213	0.311404	0.148997	0.212509	0.655169	0.562598	0.179646	0.349757	0.679246	0.266366	0.681727	0.177325	0.474292	9.84533	10.2452	10.0719	9.36339	10.033	9.63297	9.78756	9.47356	9.78773	7.93203	8.89723	9.04342	10.2409	9.50013
PARK7	1.40783	1.4849	NA	1.5524	1.19439	1.99391	1.43837	1.41619	1.82114	0.971578	1.5483	1.62333	1.73881	1.26673	1.11587	2.40577	2.02426	1.13432	2.13536	1.75873	1.68893	1.78006	2.44314	1.35773	1.85124	1.63489	0.903313	0.989877	1.41568	1.24236	1.16624	0.639558	1.19649	1.21619	0.700084	8.73708	8.93346	9.03969	8.97477	8.48955	8.62306	9.00951	8.62162	9.05969	8.95901	8.67363	8.93087	9.17587	8.88144
PARP1	1.28648	1.23715	1.8991	1.4891	1.69359	1.29001	0.769734	0.93206	1.53428	0.583397	1.2638	1.31271	1.6764	0.978328	1.97365	0.444443	0.680714	0.342992	1.86142	0.713145	0.974606	0.716884	0.569621	0.874403	0.211757	0.778048	0.805049	1.18422	0.972312	0.708121	1.82639	1.58332	1.74135	1.15712	0.369233	9.11438	8.74996	8.65184	8.27848	8.28944	8.32358	8.09395	8.5999	8.93642	7.96962	8.37327	8.55277	9.09956	8.64782
PCBP1	1.46826	0.733171	NA	1.01606	1.19978	1.01762	1.65645	0.592124	1.10616	1.55152	0.750172	1.72722	1.14545	0.789363	1.75548	0.809332	0.352364	0.55392	0.935578	1.36755	0.805294	0.824674	0.793046	0.684913	0.142165	0.69398	1.01132	0.661795	0.872223	0.750256	1.16555	1.82514	1.13251	1.03821	1.04414	9.20015	9.53686	9.09804	9.13796	8.89053	8.22313	9.16807	9.38017	9.44378	8.58859	8.64611	8.93661	9.31091	8.67119
PCK2	NA	2.05821	NA	NA	1.94401	NA	3.7577	NA	1.24536	NA	2.56023	NA	NA	NA	2.20507	4.29886	NA	NA	1.81343	NA	NA	NA	NA	NA	NA	2.80907	5.54749	3.28346	NA	NA	NA	NA	4.34896	3.79291	NA	5.72544	5.80064	5.92145	6.40139	5.7592	5.64016	6.80692	5.13847	5.55827	5.27933	5.76168	6.3039	5.66338	6.13645
PCMT1	NA	0.763535	NA	0.613046	0.434709	0.7397	1.34003	1.31671	1.32312	NA	0.898756	0.781882	0.722126	1.58378	1.06169	1.27722	2.06679	NA	1.91481	1.50335	2.43895	1.46752	1.8273	1.43336	1.27405	1.84244	1.57646	1.11048	1.43703	NA	1.16592	1.38317	1.50416	2.21968	0.330841	7.38183	7.50965	7.21398	7.27247	7.04555	6.98594	7.86776	7.82146	8.3614	8.61404	7.49393	7.39368	7.52102	8.02295
PCNP	NA	0.504007	NA	1.15772	NA	0.98694	1.0911	NA	NA	NA	0.768835	0.609905	1.05283	0.793874	NA	NA	0.384231	NA	0.981516	0.239829	0.978378	0.832778	NA	NA	0.219694	0.737473	1.09591	NA	0.771044	1.46315	0.773197	0.838364	0.888075	1.06851	0.385401	9.05148	8.88574	8.97396	8.81555	8.86697	9.11567	8.69694	9.65925	8.59075	9.1769	8.58863	9.10188	9.35893	8.84767
PDAP1	NA	0.637007	0.486169	0.620355	0.758928	0.871308	1.09021	1.21006	0.805419	1.06561	1.28463	1.49269	0.978734	1.02063	0.891902	NA	1.18531	1.12585	1.55196	0.816902	1.43919	1.0931	0.759212	1.60796	0.223834	1.02851	0.793481	0.782192	0.811602	0.88827	1.01528	0.757713	0.876957	0.83682	0.684865	6.67395	6.62099	6.80942	6.49527	6.74476	6.38739	6.79905	6.61119	6.19037	6.6263	6.57402	6.56374	7.05904	6.36401
PDCD5	NA	NA	NA	0.286854	NA	NA	0.991238	0.830634	NA	NA	0.966426	0.894344	0.827355	0.711839	NA	NA	NA	NA	NA	NA	NA	NA	NA	0.692089	0.550001	0.273806	0.523999	0.289805	NA	0.359154	NA	NA	NA	0.280899	0.613234	7.41947	7.47487	7.65414	7.22248	7.20984	6.92592	7.60397	7.35011	7.631	7.31306	7.16614	7.06543	7.74161	7.92813
PDCD6IP	NA	0.597391	1.90013	NA	0.721657	0.598337	1.80339	0.73346	0.749008	0.695453	0.576136	1.57517	0.70213	1.12351	1.76576	NA	0.669983	0.517566	0.532509	0.58858	0.715227	0.68458	0.543889	0.768487	0.278341	0.8047	0.878884	0.411938	0.371645	0.607289	0.55589	0.555558	0.806024	0.589568	NA	8.94173	9.08218	8.94561	8.50221	8.89492	9.18854	8.8044	8.86824	9.40522	8.30471	7.92972	9.21927	9.04588	8.91222
PDHA1	NA	1.10038	NA	NA	NA	NA	3.43218	NA	NA	NA	0.960338	NA	1.43713	1.15046	NA	NA	NA	NA	0.674855	NA	NA	NA	NA	0.818708	NA	NA	1.80168	0.940557	NA	1.00696	1.53293	NA	1.7536	NA	NA	8.41071	8.54881	8.4281	8.33136	8.37383	8.15705	8.85785	8.32192	8.83103	8.4635	8.43416	8.42182	8.81696	8.24028
PDHB	NA	1.24948	0.956698	0.795482	1.24008	NA	1.84356	1.19454	1.39031	0.961678	0.944822	1.24232	NA	1.67232	1.08527	NA	0.533239	0.612541	0.745046	0.434962	0.265459	0.427478	0.709925	0.887506	0.507608	0.508022	1.91685	1.40476	0.669644	0.782569	1.07717	1.2646	1.16093	0.832056	NA	7.84873	8.09802	7.57667	7.61231	7.68815	7.68952	7.84584	8.10193	7.79669	7.97799	7.83074	7.78825	7.95983	7.36039
PDIA4	1.71524	1.42841	1.28745	1.12234	3.16307	1.5704	1.15172	0.80057	1.27978	0.908014	1.12443	1.02742	1.40417	0.701225	1.35884	0.302778	0.991674	0.771002	1.19508	0.889911	0.717818	0.980584	0.564426	1.06793	0.395478	0.982652	1.28777	1.34786	1.01677	1.32755	0.914229	0.897942	0.672271	0.687048	0.195141	8.49854	8.31544	8.08988	8.41437	8.35698	7.90742	8.1813	7.06906	7.53116	6.78863	7.44326	7.93197	7.53985	7.26559
PDIA6	3.53977	1.26928	1.06792	1.16495	2.42332	1.40054	1.3234	0.804746	1.03242	0.617182	1.20304	1.16525	1.21267	1.0106	1.82363	0.391432	0.580997	0.859156	0.505925	0.456646	0.669882	0.614251	0.453029	1.2358	0.266612	0.637303	1.38704	1.3713	0.889413	1.0422	1.05064	1.10852	1.3617	0.637125	0.413067	8.75311	8.79655	8.28942	8.37446	8.8578	8.48478	8.36853	8.46562	8.24968	7.50463	7.86407	8.25803	8.2449	8.33689
PDLIM1	NA	NA	NA	NA	NA	NA	0.555095	NA	NA	NA	0.380678	NA	NA	0.309857	NA	NA	0.126285	NA	0.0609013	NA	NA	NA	0.288859	NA	NA	0.151728	0.339146	0.284172	NA	0.250376	0.345742	NA	NA	NA	NA	8.12115	6.95823	6.43469	5.14935	6.51556	6.41243	7.87121	7.31372	7.19663	6.99481	7.24758	7.59359	6.53672	7.25583
PDS5A	NA	1.05578	NA	NA	NA	NA	1.54906	0.965344	1.53083	NA	NA	NA	NA	NA	1.86762	NA	0.691522	NA	1.02165	0.591821	1.22164	1.44394	0.766342	1.41465	NA	0.705268	1.23835	1.03816	0.75841	1.33595	0.935789	1.80092	1.17583	NA	NA	9.55618	9.32249	9.40136	9.14355	9.35382	9.23855	9.3308	9.43026	9.71969	8.6936	9.31264	9.31053	9.22997	9.06024
PDS5B	NA	3.72271	3.42932	3.56812	NA	NA	2.55787	2.01682	3.18785	NA	2.75196	NA	2.45429	NA	2.13885	NA	3.18975	NA	4.44252	2.86129	3.96226	3.33617	3.9368	3.28065	NA	2.97899	2.214	2.63643	2.48225	3.79132	2.3175	4.14903	2.64574	1.9739	NA	8.16537	8.18855	8.22266	8.21959	7.92575	7.67027	7.11188	8.05904	8.0374	7.98757	8.19529	7.68968	7.8192	8.0079
PEA15	NA	0.620373	NA	0.827333	NA	2.19177	0.245188	NA	NA	NA	0.980075	1.27562	0.708026	NA	NA	2.73172	NA	1.20367	0.850702	0.67081	0.866551	NA	1.02157	NA	7.50732	1.65101	NA	0.475464	0.584312	0.737796	0.668917	1.748	0.822774	1.23068	0.773136	9.27225	9.04362	9.19016	9.94012	8.98391	9.61139	7.71879	9.06805	8.90606	10.4226	8.59165	8.20288	9.05128	8.88811
PEBP1	3.84906	2.83963	1.89786	2.60396	1.70849	3.74784	3.23297	3.5973	3.1841	3.4618	2.20265	3.54578	2.84987	3.00955	2.87402	6.09763	1.93575	2.63153	4.45454	5.23384	3.23151	3.39803	5.51085	1.41459	5.22359	3.23502	1.20044	1.77519	2.97796	2.44479	1.97463	3.10571	2.26409	3.15769	2.62418	9.59667	9.26122	9.35895	9.28311	9.04047	9.05148	9.65515	8.95798	10.2833	10.3144	8.80096	9.88341	8.88158	8.51936
PELP1	NA	1.80533	2.25311	1.59931	NA	NA	1.07664	NA	NA	NA	0.688774	1.00879	0.912242	0.871706	1.21619	NA	0.988976	0.663746	NA	NA	NA	1.98539	0.690989	1.00633	NA	0.910765	1.40503	NA	0.956728	1.3418	1.38796	1.51245	2.48152	NA	NA	7.11407	7.15783	7.15942	7.02565	7.19535	6.6245	6.69588	6.42664	6.93491	7.05833	7.04982	7.17184	6.52648	6.06425
PES1	NA	0.38876	NA	NA	NA	NA	1.22078	NA	NA	NA	0.507202	NA	0.570711	NA	NA	NA	0.286055	NA	0.374856	0.230478	0.351854	NA	NA	0.302458	NA	NA	NA	0.456803	0.329289	NA	0.750478	NA	1.06209	NA	NA	6.12104	6.27025	6.26016	5.97814	6.49347	5.85317	6.51754	5.38162	6.24725	5.7803	6.37776	5.77157	6.58432	5.7911
PEX3	NA	NA	NA	NA	NA	NA	1.01172	2.52787	NA	NA	2.90664	NA	NA	NA	1.47267	NA	1.58841	NA	1.4364	1.78275	1.99331	NA	NA	1.57408	NA	2.93648	NA	1.10569	1.05393	1.17549	NA	NA	1.09796	1.36693	2.75443	6.66037	6.61752	6.36677	7.12438	7.15476	6.72806	7.57608	7.5947	6.7146	7.50158	7.78532	7.12292	7.3937	7.07677
PFAS	NA	0.915482	1.33229	0.695825	NA	NA	0.945644	0.601403	1.04358	0.775777	1.32069	0.665735	NA	NA	0.952948	NA	0.506057	NA	0.428051	0.31151	0.343279	0.491061	NA	0.506708	NA	0.529316	0.766744	1.03573	0.943511	0.323086	0.48589	0.764295	0.857638	0.269144	NA	7.5349	7.42873	7.03925	7.09104	6.64728	7.02175	7.60121	7.08146	7.49604	6.19148	6.98713	7.61803	6.85836	6.99525
PFDN1	NA	NA	NA	NA	NA	0.705219	0.767283	1.09974	NA	NA	1.43076	1.64993	0.861687	1.08544	NA	NA	NA	1.11393	NA	NA	NA	NA	NA	NA	0.646118	0.446967	NA	0.54136	0.487948	NA	NA	NA	NA	0.829347	0.604324	7.39523	7.43259	7.36989	7.24229	7.38751	7.19533	7.31444	7.61351	7.6974	7.46379	7.48549	7.19915	7.99488	8.101
PFDN2	NA	0.225348	NA	NA	0.432715	0.457842	0.750987	0.636095	0.364431	0.762195	0.538614	0.486598	0.689125	0.552753	NA	0.22025	0.405237	0.823263	0.360178	0.269288	0.365062	NA	0.314026	0.384656	0.656883	0.733412	0.616447	0.348683	NA	0.322773	0.569469	1.09493	0.279623	0.471744	0.578179	8.65192	9.19773	8.97371	8.50507	8.99382	8.97067	9.5079	9.19443	8.99216	8.95315	9.0306	9.00222	9.5543	9.61375
PFKL	NA	1.36663	2.41424	1.7819	0.933445	2.78597	1.07247	1.41395	1.23334	3.19365	2.32608	1.47948	1.00277	1.17298	1.0131	0.397953	2.21662	1.09956	2.89713	2.38802	1.76605	2.60999	2.03814	2.59634	0.417268	2.3813	2.10666	1.83081	1.80162	1.84454	0.757977	2.31103	2.79681	1.47378	NA	7.1118	7.04554	7.38022	7.3816	7.27172	7.59274	7.2853	6.41088	7.03045	7.05424	6.96744	6.58515	6.58552	6.32461
PFKM	NA	1.62166	2.79263	1.23238	1.12093	1.97714	1.77419	1.5675	1.34482	2.30401	2.60184	1.25836	1.96759	1.97649	1.06796	0.334916	0.665748	0.405271	1.36781	0.765665	0.592148	0.879298	0.776049	0.956102	0.433249	0.927795	0.398105	0.90438	1.40969	0.720391	0.639011	1.09396	0.61785	1.45324	NA	7.98318	7.70175	7.93366	8.13034	7.46266	7.46908	8.21828	7.98975	8.21938	8.18159	7.73936	7.90781	8.76175	7.03399
PFKP	NA	0.232073	NA	0.301977	NA	1.55166	0.350282	0.509788	0.171848	1.4985	0.355277	0.292513	0.322648	0.910362	NA	NA	0.128462	0.157711	0.273144	0.166589	0.117293	0.208677	0.160457	0.385363	0.148861	0.541891	0.153171	0.274677	0.212827	0.117198	0.129342	0.298272	0.388907	0.138847	NA	6.91304	6.30686	6.57471	6.92893	6.49536	6.85713	7.72068	7.41898	5.85748	7.87001	6.56599	6.99517	6.93302	6.21111
PFN2	1.60997	0.590222	NA	1.02451	1.42612	1.46377	1.28756	NA	NA	NA	1.68868	4.2101	NA	2.13333	2.68061	1.58634	NA	1.50209	0.487638	0.47792	NA	NA	NA	NA	NA	0.53265	0.243974	0.23788	NA	0.702749	0.309339	NA	0.865233	0.831783	NA	9.48004	9.77985	9.82211	9.79471	9.62691	9.4737	9.89268	9.98697	9.61056	9.71476	9.69982	9.53665	10.0517	9.20095
PGD	1.35338	1.57198	1.40928	1.37131	1.0184	1.30259	1.00895	1.48346	1.10856	0.49762	1.39916	1.19355	0.830794	1.11676	0.909829	0.74605	1.85383	1.42267	1.12648	0.607324	1.26038	1.02973	1.14688	1.34941	0.44512	1.54583	1.09155	0.832182	2.01728	1.11223	0.784261	0.797056	1.13869	1.06771	1.78871	8.15214	8.2869	7.9726	7.22	7.68177	7.86464	8.00122	7.13858	7.48849	7.03102	7.51758	7.43744	7.90417	7.48714
PGK1	0.887521	0.92807	0.871979	1.04189	1.1718	1.00884	1.17908	0.997504	0.79015	0.872235	0.869675	0.92844	1.12781	0.891205	0.771142	0.905722	0.971247	0.880532	0.87402	0.852989	1.45622	1.32245	1.03939	0.799238	0.723913	0.92758	1.29905	1.14094	1.07411	1.11556	0.742077	1.12815	1.48263	1.00032	0.504849	6.75249	7.17656	6.53986	6.91422	7.17063	6.59594	7.13181	6.77262	6.32538	6.99276	6.50569	6.3421	7.28566	6.55237
PGLS	NA	1.93531	2.81022	2.85168	1.52056	2.87768	1.54394	2.57206	3.00574	2.95971	3.5177	3.0378	1.95606	2.93179	2.24692	2.08303	3.59731	1.43473	2.48288	2.88358	3.66294	3.55705	3.03185	2.74372	2.8275	3.37983	1.71459	2.10227	2.23177	2.114	1.61919	3.57673	2.25408	1.64404	NA	6.40911	6.54435	6.54126	6.11591	6.30953	6.40982	6.77546	6.29086	5.88217	5.83319	6.27723	6.00804	6.04986	5.99415
PGM1	NA	1.10018	NA	1.02184	NA	NA	0.939057	NA	3.87513	NA	1.09595	1.76588	6.80519	2.79434	3.58535	1.32933	NA	NA	NA	0.626763	NA	NA	NA	NA	5.77434	0.999201	0.796765	NA	NA	NA	NA	NA	0.989707	0.74184	NA	6.6702	6.75756	6.35087	6.81357	7.30325	6.40232	6.96221	7.72555	8.1487	8.68056	6.51225	6.48006	9.34053	6.57759
PGM2	NA	1.86358	NA	NA	2.51099	1.66016	2.04961	NA	3.67594	NA	2.8314	1.99164	2.46987	2.16713	1.74647	NA	2.28644	1.67378	NA	1.23494	NA	2.9462	2.60014	1.93728	NA	NA	1.1487	0.454236	1.38242	1.46237	1.60965	NA	2.3421	1.55068	NA	7.55357	7.88151	8.18826	7.07629	7.26665	7.40428	7.75973	7.79719	7.57185	7.38305	7.55975	7.40789	8.14496	7.27864
PGRMC1	3.61412	1.5249	1.41701	1.45904	1.19773	0.881976	1.62534	1.01958	1.70403	1.05059	1.8127	1.07851	1.14668	1.42331	1.71636	NA	1.26718	0.994629	1.70825	1.07935	0.82225	1.12586	0.77006	1.27387	1.05189	1.26004	1.63998	1.37188	1.54019	1.14644	2.04715	2.80196	1.15457	1.77853	0.807103	9.86992	9.87089	10.2847	9.39721	9.51641	8.90574	8.78295	10.4415	9.10832	9.06133	9.20444	9.27065	9.00219	9.51249
PGRMC2	1.69658	1.37955	NA	1.55783	1.35053	1.21026	2.14	NA	2.00325	0.890948	0.976218	NA	0.97144	0.750469	1.48701	1.4384	2.00637	1.0553	1.91561	2.26121	2.57378	1.9058	4.26453	1.36584	0.69794	2.12311	1.97549	1.64839	1.13501	1.4981	1.48119	1.53793	NA	1.12863	1.89602	7.63572	7.56472	8.46043	7.85405	7.46465	7.32785	7.36699	7.07169	7.69923	7.4936	7.26105	6.78829	7.3361	7.0604
PHB	0.511236	0.762407	0.66534	0.536662	0.793497	0.507956	1.64035	0.659493	0.910033	0.923011	0.857618	0.828718	0.55305	0.831086	0.911815	0.36018	0.608192	0.54807	0.952843	0.520696	0.460808	0.639655	0.471633	0.99675	0.299626	0.596108	1.38714	0.889288	0.790259	0.524261	1.08244	0.945899	1.32824	0.623656	0.0593511	7.02094	7.42204	7.16261	7.29223	7.03451	6.99123	7.67383	7.15701	7.90047	6.71104	7.13029	6.86021	7.07892	8.01034
PHB2	0.651116	0.730787	0.738941	0.606605	0.841744	0.599183	1.20645	0.495672	0.914836	0.806041	0.837142	0.687176	0.527199	0.773405	0.846934	0.301003	0.61979	0.627941	0.827682	0.592069	0.518097	0.598289	0.510338	0.915647	0.237765	0.457467	1.37288	0.963773	0.79496	0.520394	0.933546	0.925506	0.898397	0.682021	0.0969847	8.62386	9.01682	8.66742	8.43895	8.43574	8.49003	9.32166	8.61286	8.63502	7.8226	8.81274	8.95224	9.27843	8.32322
PHPT1	1.13381	0.473345	NA	0.753701	NA	NA	NA	2.00236	0.846382	0.976276	0.904853	1.71438	1.29759	2.59731	NA	NA	NA	1.60705	NA	0.624532	NA	NA	NA	NA	4.80578	NA	1.14059	0.954755	0.833462	0.698493	1.04645	NA	1.63564	2.11785	0.978569	7.34584	7.47642	7.36691	7.90042	6.9049	7.51254	7.09562	7.32891	7.2646	7.89567	7.22776	7.15423	7.27305	7.49335
PIN1	NA	0.660807	NA	NA	NA	NA	1.22824	1.44317	1.02871	1.61833	1.55392	1.92837	1.21641	1.10834	2.42754	1.70111	1.67202	1.57171	1.52416	0.905305	0.445732	1.65997	1.31409	1.24064	0.564462	1.8646	0.987459	NA	1.6878	0.379896	1.72603	1.67202	NA	1.86353	NA	7.30579	7.70873	7.42048	7.32814	7.34514	7.38043	7.4984	7.28934	7.56971	7.7211	7.80095	7.41551	7.81393	7.44981
PIN1P1	NA	0.660807	NA	NA	NA	NA	1.22824	1.44317	1.02871	1.61833	1.55392	1.92837	1.21641	1.10834	2.42754	1.70111	1.67202	1.57171	1.52416	0.905305	0.445732	1.65997	1.31409	1.24064	0.564462	1.8646	0.987459	NA	1.6878	0.379896	1.72603	1.67202	NA	1.86353	NA	4.57015	5.11959	5.69249	5.28087	4.75939	5.10479	5.41605	4.80424	5.18832	5.33424	5.05577	5.40162	5.20307	5.38947
PIP	NA	0.416109	0.347899	0.141658	0.34523	0.506413	0.766268	0.351862	0.59875	0.374779	0.731174	0.751185	0.564764	0.438824	0.662505	0.292865	0.548225	1.29411	0.366847	0.242947	0.514812	0.341782	0.4532	0.284781	0.593477	0.436384	0.411054	0.484894	0.289192	0.536049	0.352232	0.254383	0.388526	0.244909	0.31676	3.54635	3.87593	3.67902	3.63196	4.26788	3.52824	3.48266	3.40107	3.63196	3.161	3.84259	4.10051	3.42475	3.58191
PKM	0.575676	0.682966	0.506582	0.345782	0.648367	0.57751	0.456717	0.558506	0.643902	0.97667	0.7658	0.793469	0.604295	0.505508	0.502565	1.24228	1.28072	1.01439	2.39723	1.07081	0.275291	2.4554	0.827653	1.16519	1.05236	1.03487	1.41576	0.997467	1.49616	1.3593	0.507446	0.91513	1.09051	2.3918	0.736328	8.99336	9.51813	8.99243	8.88348	9.60851	8.73557	9.44457	8.58546	9.15065	9.66292	8.7376	8.68731	8.79302	8.79639
PLCG1	NA	2.21087	NA	NA	NA	NA	1.51455	1.41701	1.56	1.73253	1.9199	NA	NA	NA	NA	NA	1.60809	NA	1.44945	1.24886	NA	1.70582	NA	1.03251	NA	NA	1.57798	1.42912	1.5626	NA	0.851136	1.14445	1.45283	NA	NA	9.07271	9.04848	8.36085	7.96267	8.32669	8.61789	9.08332	8.53995	8.33885	8.18851	8.72656	9.19365	8.31555	7.57622
PLEC	1.61024	0.372175	0.585672	0.847921	0.349847	1.44567	0.0994039	0.28584	0.450543	0.960215	0.188732	0.337266	0.188034	0.195135	0.325334	1.31171	0.316454	0.189432	0.764816	0.151139	0.324842	0.424489	0.870492	0.450623	0.361244	0.187423	0.21381	0.403071	0.207487	0.335854	0.622764	0.409874	0.339367	0.268987	0.144429	6.63496	5.9298	6.245	6.36222	6.15097	6.30237	6.2341	6.06851	6.38786	6.53766	6.13984	6.34427	5.82147	6.30389
PLIN3	NA	0.254162	NA	0.528662	0.570663	1.251	0.351531	0.413565	0.594495	NA	0.574828	0.57265	0.516237	0.685442	0.600184	0.273725	NA	NA	0.379737	NA	NA	0.120111	NA	0.299618	0.597222	0.11087	0.154859	0.52399	NA	1.13481	0.513337	0.258277	0.208978	0.149752	0.374981	6.87072	6.62195	6.56227	7.04885	6.34049	6.48513	6.44141	5.94925	6.65388	5.37612	5.52315	5.8382	6.5761	5.98924
PLOD1	NA	NA	0.661007	NA	0.455856	NA	0.180948	NA	0.682627	NA	0.245966	NA	0.420769	NA	0.637677	NA	0.218544	NA	NA	NA	0.0939055	NA	0.132589	0.117655	NA	NA	0.25393	0.349621	0.158085	4.17159	0.374214	0.0984058	0.449356	NA	NA	8.29818	6.83146	7.74336	7.64642	7.77665	8.45726	7.11813	7.11802	8.41866	6.81187	7.49952	7.52194	6.64505	7.64636
PLS3	0.134856	0.284509	NA	NA	0.273794	0.28741	NA	NA	NA	NA	0.451417	NA	NA	0.328417	NA	NA	0.186773	NA	NA	NA	NA	NA	NA	NA	NA	NA	NA	NA	0.171458	0.158504	NA	NA	0.141201	0.127768	NA	8.01351	9.18176	5.08201	7.51961	8.65896	8.40779	6.71399	7.21921	8.38339	6.58378	6.90421	7.21245	7.23199	8.53483
PLXNB2	NA	2.30001	NA	NA	NA	NA	2.55483	1.95301	2.35605	NA	NA	NA	NA	NA	NA	NA	4.18568	NA	1.54383	2.56614	1.11586	NA	NA	NA	NA	0.867528	2.19766	NA	3.16187	NA	NA	2.69877	1.31544	NA	NA	8.71883	8.33309	8.30084	8.02922	7.65078	8.09449	8.48497	8.56184	9.7892	8.50689	8.95145	9.29558	8.8843	6.79016
PNN	NA	1.23981	NA	1.02036	1.03296	NA	1.37077	1.28672	0.606171	NA	1.17686	2.14672	1.47233	NA	NA	NA	1.14379	1.06883	1.55601	NA	1.40023	1.03275	1.08681	1.47628	NA	1.16916	1.22467	1.31321	1.3016	1.2641	1.4903	2.07117	1.25521	NA	0.522174	9.15695	8.73328	8.53612	8.0668	8.53269	8.98557	8.95351	8.53908	8.31848	8.20743	8.94875	9.20324	8.51647	8.66092
PNP	NA	0.695748	0.500576	0.429691	0.700939	0.667057	1.07231	0.512449	NA	0.51036	0.417874	0.307712	0.314774	0.186675	0.304667	NA	NA	NA	0.270246	0.210953	0.325351	1.89566	NA	0.800602	0.482882	0.207326	0.237496	0.528309	0.842483	0.198959	0.574986	NA	0.345879	0.387374	NA	6.90762	5.75322	5.77907	5.785	5.79729	6.07025	6.29222	5.82149	6.48295	5.58437	6.04746	5.1838	6.06782	5.77372
PNPT1	NA	NA	NA	NA	0.306194	NA	1.05438	NA	NA	0.5002	NA	0.369946	NA	NA	0.19311	NA	0.231038	NA	NA	0.271613	NA	NA	0.261103	0.388993	NA	NA	0.4703	0.381461	0.259411	0.230795	0.440495	NA	0.481111	NA	NA	8.10354	8.32621	7.87255	7.94792	8.01096	8.29164	8.82469	8.56485	8.44593	7.67871	8.39377	8.83277	8.09897	8.30784
POLR2B	NA	0.613083	NA	NA	NA	NA	1.06168	NA	1.35487	NA	1.57393	NA	NA	NA	NA	NA	NA	NA	0.392359	1.20249	0.92773	NA	NA	0.71595	NA	NA	1.24286	0.962125	1.16705	0.348517	1.04102	1.31351	1.00802	NA	NA	8.06462	8.24337	8.1825	7.81553	7.95313	7.56272	8.04544	8.2114	8.04346	7.44655	8.32583	7.46622	8.30202	7.93796
POLR2E	NA	NA	NA	NA	NA	NA	1.20772	NA	NA	NA	NA	NA	0.873286	NA	1.00118	NA	0.38552	NA	0.786658	0.508725	NA	NA	NA	NA	0.181679	NA	1.30881	0.854117	0.971098	0.591541	1.31558	1.15739	0.968755	0.820749	NA	8.09481	8.16814	8.18254	7.65352	7.93322	7.54801	7.05736	8.05858	7.82007	7.84022	7.30656	7.50487	8.50928	7.50951
POP1	NA	0.506483	NA	NA	NA	NA	NA	NA	NA	NA	NA	NA	NA	NA	NA	NA	NA	NA	0.263801	0.307901	0.304423	NA	NA	0.439606	NA	0.162792	0.431032	0.33802	0.202347	0.200747	0.437983	NA	0.24031	0.227723	NA	6.0271	6.64148	6.18559	6.32644	5.62458	5.59115	5.99191	6.21239	6.25496	6.14578	5.46627	5.62321	6.63174	6.6444
POR	NA	3.32116	NA	NA	1.05456	NA	NA	1.88122	NA	NA	NA	NA	NA	NA	NA	NA	1.59454	NA	2.54072	1.2076	NA	NA	1.11035	NA	NA	0.657895	NA	2.11467	1.56559	2.19959	0.972665	2.42936	NA	NA	NA	6.19792	6.57717	6.20185	6.01909	6.14006	5.89364	6.2433	5.84176	6.01909	6.05324	5.23461	5.86509	5.25353	5.51733
PPA1	0.842861	0.707737	1.24714	0.972069	0.410583	1.15031	1.45932	1.26015	0.461543	0.765131	0.530606	0.930745	0.61243	0.66478	1.19678	0.462721	0.585557	0.973595	0.552613	0.896859	0.880878	0.994431	0.60183	1.03865	0.296966	0.622246	1.05739	1.07556	0.895861	0.958193	1.47846	0.689437	1.47248	0.569008	0.183178	9.13003	8.67658	9.36132	9.23424	8.08795	9.43221	9.88855	9.41323	8.93842	9.54028	8.20503	8.87694	8.60843	9.73573
PPIB	3.82618	1.60407	1.05548	1.12976	2.76595	2.36513	1.37229	0.928374	1.49757	0.649702	0.96998	1.12823	1.01178	0.993537	1.39454	0.551699	0.557665	0.609226	0.873429	1.05931	0.666107	0.696753	0.749215	0.727703	0.687071	0.755548	1.79375	1.07783	0.703777	1.38225	1.07621	0.795672	1.44809	0.552489	0.543161	11.3804	10.9888	10.6237	10.6737	11.069	11.2585	10.7093	10.0594	10.4658	9.24612	10.0919	10.1297	10.3303	10.4641
PPIF	NA	NA	NA	NA	0.300458	NA	3.01434	NA	1.13731	NA	NA	0.58099	NA	0.959601	0.906701	NA	NA	NA	NA	0.322175	NA	NA	NA	0.534702	NA	NA	NA	NA	0.205668	NA	0.628083	NA	NA	NA	NA	6.46292	6.86773	6.45749	6.00425	6.02353	5.99908	7.65137	6.82345	6.90768	6.2368	6.39034	6.45819	6.91502	6.53521
PPIH	NA	0.868506	NA	NA	NA	NA	1.57432	NA	NA	NA	1.04493	1.53681	2.01304	0.871991	1.62027	1.23091	NA	NA	1.0675	1.00999	0.931446	NA	NA	NA	NA	0.992102	2.2649	0.945919	1.48594	1.3826	1.26445	NA	1.49514	1.0261	0.515278	7.12886	7.30163	7.25456	6.80382	6.84979	7.09244	7.52832	7.30966	7.57439	6.89247	7.12466	7.04467	7.73643	7.21151
PPIL1	NA	NA	NA	NA	NA	NA	1.40329	NA	NA	NA	0.984737	NA	NA	0.872524	NA	0.268759	1.26477	NA	1.01271	NA	NA	NA	NA	NA	NA	0.564635	1.13587	NA	1.89916	1.29682	1.76832	NA	NA	1.54461	NA	7.04632	7.20458	7.02163	7.19486	7.29839	7.04919	8.32665	7.39257	7.59968	7.56533	7.52575	7.24911	7.55338	8.15899
PPM1G	NA	1.50317	NA	1.0392	1.12338	NA	0.906107	0.795482	1.09256	1.43433	0.696185	NA	NA	NA	1.58784	0.958222	1.2214	1.87163	1.92823	0.855045	2.3619	2.04516	1.98716	2.3265	14.8802	2.37839	NA	2.11901	1.10915	1.34913	1.05478	2.32942	1.97379	1.1664	10.8279	8.31429	8.40089	7.88895	7.42157	7.89488	7.90321	8.00207	8.23066	7.63822	7.52879	7.99766	7.88338	7.70641	7.72671
PPME1	NA	NA	NA	NA	NA	NA	NA	NA	NA	NA	0.479378	0.720617	NA	1.11991	NA	0.880747	NA	NA	0.576735	NA	1.34196	NA	NA	NA	NA	1.13534	0.876194	NA	NA	0.977708	NA	NA	NA	1.18964	1.16635	8.20594	8.19321	7.44496	7.47887	8.05451	7.64062	7.59269	7.48417	7.98638	8.15686	6.982	7.37217	8.09594	7.77241
PPP1CA	NA	0.478111	1.09647	NA	NA	NA	NA	NA	NA	1.24261	NA	NA	NA	0.986875	NA	NA	1.1156	NA	NA	NA	NA	1.13135	NA	0.772678	0.357539	NA	0.759966	NA	NA	0.591401	0.789919	NA	NA	NA	NA	7.83855	7.85602	8.03388	7.5362	7.62066	7.63945	7.63429	7.72575	7.73616	7.49495	6.82183	7.58708	8.30962	7.60373
PPP1CB	NA	1.11215	1.37745	NA	1.14793	1.56399	1.07286	0.995965	1.24887	1.25949	1.56568	1.41311	0.902201	1.06539	NA	0.966277	1.19655	0.936948	0.856919	1.00336	1.42658	0.909753	1.43708	1.20679	0.384552	1.15724	1.43319	1.13915	1.0178	1.10198	1.03842	NA	0.833521	1.21858	NA	8.16641	8.38115	7.90523	8.03637	8.0182	8.09604	7.74122	8.21635	8.17945	8.09387	8.19019	8.05747	8.40402	7.91368
PPP1CC	NA	0.760349	0.666983	NA	NA	NA	0.994233	0.496648	0.782534	0.846238	NA	NA	NA	NA	0.561325	NA	1.32034	0.726058	1.17145	0.716346	1.06092	NA	0.926233	0.790806	0.196668	0.35859	1.18482	1.08734	0.794682	1.14698	1.25451	NA	0.453309	NA	NA	10.085	10.0149	9.96719	10.1128	9.83662	9.79305	9.97941	9.91097	10.1222	9.45593	9.81713	9.64379	9.88077	10.2917
PPP1R12A	NA	NA	NA	0.182455	NA	NA	NA	NA	NA	NA	0.370672	NA	NA	0.765111	0.508001	NA	NA	0.674825	2.4681	NA	NA	NA	0.909835	1.01912	NA	0.370041	0.379997	NA	0.555806	NA	NA	NA	0.317068	NA	NA	8.68101	8.35411	8.08576	8.51269	8.21112	8.4944	8.16417	8.61368	8.04104	8.79121	8.36056	8.27909	8.89825	8.22921
PPP1R7	NA	1.50347	NA	1.68515	NA	NA	NA	NA	NA	NA	NA	NA	NA	NA	NA	NA	2.13288	3.21678	1.64889	NA	NA	NA	1.40421	NA	NA	1.41573	NA	NA	2.74799	1.74006	NA	NA	1.37474	NA	NA	6.87561	7.00691	6.68948	6.88252	6.46495	6.75127	6.58424	7.37434	7.15311	7.70045	6.43889	6.96415	6.9048	6.99703
PPP2R1A	2.16371	1.78029	1.42179	1.16393	1.02581	1.34672	0.957283	2.11219	2.376	2.25236	2.39429	2.30266	1.91791	2.20327	1.84849	1.00484	1.5645	2.16812	1.91432	2.00608	1.86656	1.72828	2.35185	1.46878	0.846581	1.55685	1.26333	2.56644	1.54167	1.77109	1.91063	2.62703	1.53888	1.57526	1.76023	9.03456	9.16328	8.92389	8.61299	9.09184	8.86182	8.47763	8.80188	9.22477	9.31906	8.86419	8.58012	8.95186	8.8923
PPT1	NA	NA	3.46659	NA	3.6914	3.70576	2.73319	NA	1.34257	NA	NA	NA	NA	NA	NA	NA	2.76595	NA	2.30657	NA	NA	NA	NA	NA	4.27425	NA	NA	1.87607	4.741	NA	NA	2.989	NA	3.62801	NA	9.86146	9.85184	9.53966	9.74935	9.92324	9.44901	9.22209	9.10775	9.65035	9.04956	8.82347	8.59961	9.00046	8.93808
PRDX1	1.07465	1.14875	1.1617	0.991891	1.00941	1.02614	0.830637	0.499814	0.768176	0.327595	0.668758	0.613275	0.93151	0.551435	0.458671	1.12518	0.922694	0.397893	0.907168	0.370565	1.24009	0.843822	0.704367	0.521159	0.686371	1.04143	1.3092	2.17653	3.67738	4.10292	0.929806	3.66111	1.80296	2.49861	1.98799	10.8784	11.473	11.4552	10.8413	10.8548	10.429	10.5424	10.2997	10.7568	9.74424	10.5087	10.1577	11.0088	10.4279
PRDX2	4.06043	3.25068	4.23245	2.59657	2.96016	4.16524	2.88994	4.80799	3.1431	2.3819	2.562	4.26241	4.45684	3.48084	4.07497	5.67695	4.93282	3.68628	4.89353	4.44447	4.01884	5.11446	5.76471	4.91378	1.74477	3.57589	2.36754	3.06385	4.20463	3.72275	3.73359	6.35896	3.61659	4.00868	4.09925	7.96279	7.82618	8.23717	7.70384	7.54617	7.61716	7.90072	7.54271	8.04796	7.9098	7.33889	7.80766	7.58215	7.72605
PRDX3	1.55311	1.00775	NA	0.661849	1.00113	1.04746	2.67108	0.68668	0.9714	0.646159	1.28908	0.997947	0.831395	1.37876	1.40047	0.632857	0.575292	0.336063	1.46847	0.793413	0.604943	0.574293	0.546181	0.950134	0.56508	0.410836	0.789596	1.29291	0.531988	0.869861	1.55498	1.00386	0.701446	0.537861	0.583312	9.73676	9.97141	9.77365	9.88738	9.70377	9.75589	9.86628	9.4704	9.46145	8.7327	9.506	9.66334	9.00062	9.61148
PRDX4	1.01673	0.382484	NA	0.481716	0.936677	0.712122	1.03055	0.255626	0.648605	0.177615	0.520034	0.528399	0.411243	0.455332	0.764831	0.172605	0.201367	0.227516	0.216948	0.392436	0.201308	0.222143	0.154876	0.275895	0.0646701	0.32436	1.27313	0.631407	0.215599	0.452171	0.793001	0.268675	0.733613	0.216986	0.428978	6.70522	6.70191	7.04923	6.90475	6.44175	6.38608	7.31913	6.13604	6.79253	4.96164	6.12349	6.30949	6.61312	6.60471
PRDX5	0.873926	0.790092	NA	1.37373	1.6216	1.73091	0.859625	1.19109	0.926326	2.4408	0.95767	1.06784	0.995915	1.34954	0.695202	1.17939	1.08194	1.25137	0.762991	0.733624	1.04514	1.14166	1.03688	0.773476	3.43505	1.24942	1.06071	0.734168	0.780954	0.764324	0.838491	1.45208	0.716343	1.23792	1.50409	8.3403	8.63968	8.58651	8.58655	8.64119	8.07288	8.8956	8.73739	9.31433	9.33084	7.78911	7.95893	8.13999	8.7013
PRDX6	0.943588	0.497426	NA	0.415138	0.50356	0.904126	1.04532	0.269086	0.69638	0.227202	0.556791	0.807074	0.577597	0.429919	0.764936	0.577832	0.497261	0.30503	0.39962	0.302524	0.30832	0.308187	0.55899	0.387123	1.09637	0.473168	0.569394	0.726325	0.561669	0.594946	1.55969	0.938229	0.466596	0.565833	0.484265	9.32911	9.12331	9.15192	8.95324	9.3139	9.26614	9.48268	9.0991	9.33593	8.64932	8.60686	9.14643	9.74958	10.3875
PREP	NA	0.684031	0.803536	3.96212	NA	NA	1.33797	2.31598	1.59045	1.83982	1.84726	2.04487	2.30637	1.86567	1.32788	3.77429	3.20331	1.07586	1.66629	1.75572	1.6164	2.9209	1.78747	1.92421	0.5994	2.67128	1.49971	1.67502	2.73001	2.28509	1.15464	1.94681	2.08703	3.1932	2.09187	6.90783	6.85651	7.0849	6.59096	6.33452	6.47689	8.24796	8.1958	7.77498	7.51859	7.91871	7.9802	7.57344	7.9126
PRKACB	NA	NA	NA	NA	NA	NA	2.02854	NA	NA	NA	1.27751	NA	NA	NA	NA	NA	4.05141	2.80188	3.86565	3.14782	NA	NA	3.18167	3.62865	NA	2.579	2.0577	NA	6.15811	3.21723	2.51008	4.55602	2.89752	4.3357	NA	7.9639	8.21836	8.35447	8.2411	8.04778	7.92337	7.91937	9.30633	9.16304	9.58973	7.85018	7.90242	9.69356	8.8421
PRKAR2A	NA	NA	NA	NA	NA	NA	NA	NA	NA	NA	0.961116	NA	NA	1.48487	NA	NA	2.05719	0.350877	1.96881	0.791202	NA	0.895496	NA	2.00365	NA	1.84559	1.57949	NA	2.36357	2.88318	1.91485	NA	1.82426	2.64438	NA	8.18866	7.9536	7.70561	7.9626	7.66332	7.45168	7.86986	8.03963	7.18393	7.55298	6.38919	7.53803	7.81016	8.21937
PRKCSH	2.33567	1.46074	1.84601	1.08441	2.6613	1.48087	1.14977	1.19329	1.29197	0.963341	1.06391	1.21253	1.65614	0.996434	1.35701	1.37874	1.52287	1.03238	1.3194	0.94676	1.13533	2.11694	1.152	1.41409	0.33943	1.35435	1.87893	1.56685	1.16239	1.985	1.38916	1.86213	1.46698	0.877639	1.27614	8.61447	8.22624	8.47297	8.03622	8.07671	8.10207	8.54852	7.80519	8.07101	7.59053	8.12906	7.993	7.90394	7.84592
PRKDC	2.96104	0.896563	2.31932	1.25228	1.07885	0.978567	1.26338	0.604976	1.42154	0.284854	1.0856	0.913689	0.898672	0.627428	1.19586	0.831947	0.808337	0.941665	1.20468	0.781448	0.903236	0.597019	0.711185	0.715325	0.243515	0.736661	1.18764	1.5338	0.919769	2.40465	1.68129	1.53229	1.12833	1.06821	0.549085	9.32552	9.45218	9.299	8.37791	9.05554	8.96999	9.70799	9.23828	9.79682	8.3305	9.17333	9.18011	9.43413	9.95906
PRKRA	NA	2.58589	NA	NA	1.89937	NA	2.63421	NA	NA	NA	2.7828	NA	NA	NA	NA	2.65358	NA	3.80996	3.66047	NA	4.49741	NA	4.87972	NA	NA	3.90251	4.15541	NA	4.42588	3.01867	2.23797	NA	1.98911	3.27645	NA	7.95808	7.96988	7.26568	7.39371	7.89887	7.38262	7.73759	8.07549	7.89508	7.41399	7.44912	8.02927	7.20761	7.03227
PRMT1	NA	0.809491	NA	NA	1.09392	NA	0.941795	NA	0.995818	NA	1.67473	NA	0.930319	0.602665	1.12676	NA	0.587475	NA	0.974089	NA	NA	NA	NA	0.627835	NA	0.843091	1.4983	1.03927	0.899477	1.0951	1.42683	1.25838	1.29188	0.731381	NA	6.67246	6.7036	7.36086	6.65308	6.79242	6.7662	6.44226	6.05139	6.13175	6.26622	6.33967	6.39639	6.45258	6.56149
PRMT5	NA	0.570744	NA	NA	0.751971	NA	1.04504	NA	0.772439	NA	0.729038	0.599089	0.643208	0.516811	0.728264	0.978116	0.80446	0.698539	0.516756	0.425785	0.55457	0.797639	0.632551	0.665243	0.108327	0.69649	0.723802	0.558468	0.951175	0.812078	0.567509	1.22058	1.09156	1.00959	NA	7.16244	7.2712	7.30733	7.3242	6.82818	7.00187	8.03436	6.50942	7.60472	6.40115	6.8245	6.76502	6.9312	7.16458
PRPF19	NA	0.826925	NA	NA	NA	NA	1.4231	1.27789	1.57427	NA	1.18926	1.42661	1.68879	1.29914	1.02773	1.28933	1.40839	1.14753	0.801773	1.4926	1.36857	0.862218	1.57998	0.993564	NA	1.40984	1.12034	1.26903	1.90691	1.37592	1.24381	NA	1.38065	1.52021	NA	8.04942	8.12558	7.86551	8.07483	7.74583	7.5671	8.52495	7.36598	8.28787	8.34181	7.05129	7.91357	8.12873	8.21439
PRPF40A	NA	1.00198	0.962279	NA	0.950438	NA	1.36011	0.697471	0.878656	0.824198	0.918315	0.754702	1.02792	0.705677	1.26248	0.558909	0.913641	1.01134	1.03115	0.549848	0.84169	0.866315	0.830206	1.0206	NA	0.819437	1.31672	0.956161	0.776242	1.21816	1.30179	1.20326	1.05409	0.982402	NA	8.73185	9.00241	8.77429	7.98229	8.70594	8.26321	8.64545	9.1279	8.60061	7.59761	8.73162	9.08239	8.33837	8.69224
PRPF6	NA	0.812782	NA	NA	NA	NA	1.15575	1.11404	NA	1.13714	NA	NA	0.863111	NA	1.20191	NA	1.17275	NA	1.07465	0.894382	1.46146	1.07851	1.50362	1.22374	NA	1.75507	1.44016	1.1394	1.4952	0.965175	1.48705	1.21881	1.39714	NA	NA	7.54452	8.11411	7.72873	7.98414	7.26605	7.24578	8.52536	8.85181	7.07993	8.03802	7.98255	7.14865	8.92062	7.32233
PRPF8	NA	0.874599	3.76937	1.17007	NA	NA	1.44087	0.516981	1.73989	0.0462278	1.12697	NA	NA	0.56598	0.442015	NA	0.70782	NA	0.13957	1.08885	0.317274	0.469331	0.222414	0.345968	NA	1.33485	2.29146	2.02563	1.28055	0.822677	1.0969	1.9969	1.87052	0.770782	NA	9.84125	9.88001	9.64841	9.77761	9.34121	9.32835	9.34908	9.44226	10.1656	9.62721	9.77683	9.84732	9.29721	8.40378
PRPS1	NA	0.903731	NA	NA	NA	NA	0.892093	NA	NA	NA	NA	NA	NA	NA	NA	0.379133	NA	0.513189	NA	0.547435	NA	0.489572	0.499476	NA	0.237954	0.98274	0.846352	0.757937	0.417317	NA	0.44837	NA	0.496155	NA	NA	7.2232	7.59706	6.85382	6.64708	7.25589	6.54536	7.31788	7.3542	6.57262	6.63312	5.62379	6.38517	6.27177	6.68026
PRPS1L1	NA	0.903731	NA	NA	NA	NA	0.892093	NA	NA	NA	NA	NA	NA	NA	NA	0.379133	NA	0.513189	NA	0.547435	NA	0.489572	0.499476	NA	0.237954	0.98274	0.846352	0.757937	0.417317	NA	0.44837	NA	0.496155	NA	NA	3.55975	3.48133	3.5589	3.60179	3.57969	3.60223	3.60036	3.60179	3.60179	3.78863	3.87047	3.64294	3.64294	3.6906
PRPS2	NA	0.903731	NA	NA	NA	NA	0.892093	NA	NA	NA	NA	NA	NA	NA	NA	0.379133	NA	0.513189	NA	0.547435	NA	0.489572	0.499476	NA	0.237954	0.98274	0.846352	0.757937	0.417317	NA	0.44837	NA	0.496155	NA	NA	8.27845	8.36077	8.58724	8.31921	8.36636	7.78899	8.35756	7.56393	8.72989	7.03199	7.54377	8.19514	8.16399	7.21446
PSAP	NA	1.7615	NA	1.12405	1.02267	2.02266	NA	NA	NA	NA	NA	NA	NA	NA	NA	3.66606	NA	NA	2.4375	NA	NA	NA	0.414023	NA	2.5346	NA	NA	NA	2.06039	2.31731	NA	NA	NA	3.45143	NA	10.6062	10.1867	9.9907	10.5688	9.6255	9.79785	9.83026	10.096	9.69443	10.2339	9.98614	9.601	9.1004	9.41752
PSAT1	NA	0.908302	NA	0.422101	1.46631	2.47168	0.33904	0.281168	0.362753	0.600495	0.208082	0.285532	0.211038	0.209272	0.247566	1.76451	0.136448	0.274772	0.372393	0.214853	0.257652	0.114296	0.718949	0.233563	1.44642	0.176108	0.659792	0.0873057	0.212914	0.149935	0.159315	NA	0.220425	0.273557	0.212976	8.67256	8.95839	8.22769	7.98136	9.09614	9.10814	7.35854	8.48857	7.4599	7.8604	6.33593	7.54026	7.6237	7.02823
PSIP1	4.06901	4.33036	3.5895	4.40535	3.22887	2.8992	2.68959	4.56109	2.74973	4.78127	3.37059	3.19006	8.26391	3.70518	8.10447	6.22907	3.57068	4.63805	5.32661	6.01378	8.31035	10.1634	7.90686	9.64436	NA	5.1907	3.5811	1.00759	2.21826	4.04129	2.61382	2.71351	6.84283	3.57825	2.03171	8.22815	8.31411	8.07061	7.96995	7.97196	8.0884	7.26569	8.48651	7.25215	8.24345	8.22434	7.86122	8.32672	7.47786
PSMA1	0.980488	0.774846	NA	0.791616	0.845616	0.808766	0.93107	0.852458	0.855398	0.714329	0.88231	1.12979	0.841793	0.813762	0.766533	0.938848	1.13139	0.934493	0.672502	0.745118	0.702358	1.12198	1.00945	1.14246	0.504213	1.13671	1.05577	0.859005	1.39378	0.912471	1.06489	1.65395	1.22883	1.12313	0.480091	8.23607	8.02064	8.19611	8.13465	8.18863	7.92025	8.51068	8.08966	8.5006	7.91663	7.13981	7.97974	8.59782	8.26351
PSMA2	0.661896	0.721634	NA	0.691761	0.841917	0.903532	0.854834	0.831444	0.987482	0.496086	0.737365	1.04662	0.778054	0.822285	0.759831	0.606554	0.891403	0.70377	0.598422	0.807329	0.716527	0.592502	0.77514	0.900263	0.366485	0.976406	1.24976	0.710517	1.10524	0.751009	1.05531	0.956173	1.01053	1.03186	0.159119	8.27834	8.33691	8.11281	8.16478	7.83279	7.28646	8.29235	7.84866	7.99601	7.43271	8.14317	7.80932	8.57776	8.41694
PSMA3	0.851422	0.7142	0.799424	0.750609	0.992289	0.87504	0.8085	0.781801	0.981957	0.715292	0.934119	0.979301	0.737294	0.847168	0.778253	0.818063	0.978403	0.971119	0.568488	0.871904	0.655211	0.636699	0.766387	0.994876	0.648249	0.894292	0.983499	0.719633	1.08842	0.727476	0.968603	1.11205	1.03501	1.13808	0.428957	7.92857	8.20907	7.93801	7.83697	7.80467	7.47207	8.33758	8.11313	8.12821	7.46803	8.14761	7.66003	7.71698	8.13424
PSMA4	0.971062	0.742206	NA	0.648676	0.753971	0.827267	0.837797	0.745756	0.700538	0.662601	0.77535	1.12016	0.745298	0.811263	0.738485	0.824334	0.991217	0.798403	0.64394	0.682416	0.749192	0.777907	0.758365	1.01896	0.387908	0.990362	0.97936	0.723065	0.991619	1.29087	0.886031	0.889601	0.959044	0.993983	0.318715	8.79245	9.04745	8.96198	8.46795	8.46467	8.31148	9.27636	8.88074	8.86773	8.30063	8.74471	8.87723	9.26147	9.06216
PSMA5	0.670105	0.500778	NA	0.617032	0.726096	0.781718	0.837356	0.702513	0.913085	0.460707	0.885925	1.01434	0.723137	0.755977	0.881155	0.706076	0.684979	0.720725	0.582363	0.725258	0.684791	0.527755	0.786158	0.898919	0.671489	0.831388	0.640715	0.589925	0.777145	0.64033	1.05245	0.854135	0.853456	0.904325	0.455172	7.25437	7.21762	7.04932	7.14569	6.65139	6.44051	7.33711	6.80634	7.06484	6.6647	6.98791	6.7338	7.57979	7.18294
PSMA7	0.744158	0.693809	0.577841	0.662635	0.761307	0.791441	0.773467	0.800297	0.902783	0.689174	0.96188	1.10211	0.865187	0.87736	0.828056	0.7257	0.973715	0.809854	0.638149	0.793869	0.791588	0.768682	0.782664	1.03602	0.40815	0.937043	0.989965	0.72479	1.00091	0.795726	0.939612	1.28134	0.928674	1.02957	0.365075	8.37784	8.37004	8.33465	7.96901	7.65356	8.05195	8.76449	8.3509	8.32986	7.76313	8.06447	7.94204	8.89524	8.31584
PSMA8	0.744158	0.693809	0.577841	0.662635	0.761307	0.791441	0.773467	0.800297	0.902783	0.689174	0.96188	1.10211	0.865187	0.87736	0.828056	0.7257	0.973715	0.809854	0.638149	0.793869	0.791588	0.768682	0.782664	1.03602	0.40815	0.937043	0.989965	0.72479	1.00091	0.795726	0.939612	1.28134	0.928674	1.02957	0.365075	2.62736	2.85753	2.64806	2.62327	2.75969	2.72407	3.0947	2.78504	2.82986	2.78558	2.72701	2.94346	2.8079	2.90198
PSMB1	NA	0.784743	NA	0.666556	0.821156	1.0909	0.872905	1.0589	0.943869	0.629231	1.01083	1.09929	0.644381	0.818532	0.917918	0.861599	1.07253	0.92285	0.656497	0.679666	0.769491	0.645619	0.876638	0.952797	0.417695	0.879708	0.738255	0.691092	1.06432	0.769658	1.03332	1.24909	0.869593	1.06908	NA	8.15319	8.02778	8.13514	8.90181	8.11954	7.86655	9.25335	8.80015	9.1612	9.03402	9.2027	8.76754	9.13647	9.15447
PSMB2	0.99681	0.909515	NA	0.703213	0.887502	0.81327	0.911247	1.08995	1.08687	0.938262	1.26844	1.22841	0.890313	0.897329	NA	1.03003	1.23889	0.926397	0.806416	1.01427	1.08482	0.904077	0.895601	1.0368	0.823245	1.02738	1.0583	1.02107	1.1349	0.948367	1.11579	1.76479	0.944742	1.25387	0.314931	9.29199	9.43677	8.86907	8.96168	8.8282	9.00998	9.185	8.68441	9.06066	8.75809	8.69927	8.65387	8.85558	9.23264
PSMB3	1.19434	0.894012	NA	0.740468	0.890544	0.945629	0.957446	0.824367	0.922996	0.551542	0.974402	1.12209	0.88496	1.33846	0.840133	1.00125	1.05482	0.719166	0.701305	1.04898	0.780081	0.926784	0.85961	1.07282	0.448962	0.740711	0.71503	0.735726	0.858638	0.775998	1.04498	1.42572	0.792518	1.17125	0.233645	9.18992	9.39608	9.03964	9.13153	9.19267	8.79691	9.46466	8.62494	9.34476	8.56728	8.71356	8.43649	9.19541	9.81325
PSMB4	NA	0.769933	NA	0.813168	0.879021	0.689347	0.782227	0.770346	1.0427	0.602273	0.916783	1.22945	0.683313	0.9462	0.920174	0.839087	1.01741	0.771177	0.85153	0.763671	0.788759	0.71582	0.930579	0.931804	0.674684	0.999793	0.954027	0.755394	1.08748	0.881617	0.796795	0.924374	0.95615	1.03707	0.265617	8.5204	8.57619	8.38507	8.74616	8.27345	8.53277	8.96253	8.69121	8.75308	8.20188	8.50268	8.30579	9.01088	8.92583
PSMB5	1.07425	0.928098	NA	0.781072	0.845081	0.997527	0.568425	0.994494	0.700559	0.832329	0.940942	1.27215	0.695795	0.976962	0.650133	0.841451	1.28518	1.015	0.79174	0.883752	0.959378	0.859547	0.908456	1.32497	0.170031	0.917521	0.990262	0.801216	1.078	0.961366	1.19902	1.97451	0.967499	1.16272	0.669452	8.85324	9.10935	9.12697	8.81547	9.10304	8.81756	9.43153	8.54689	8.88255	8.04135	8.22864	8.24377	8.39239	8.62261
PSMB6	0.98668	0.830334	NA	0.726871	0.996985	0.930452	0.450918	0.965863	0.70621	0.665405	0.894325	1.216	0.658793	0.760772	0.643177	0.866504	1.05662	0.849602	0.724048	0.843587	1.00859	0.938615	0.927914	1.18914	0.212343	0.888732	1.22738	0.859679	0.917642	0.897322	1.07965	1.6471	1.05403	1.13273	0.613767	8.36489	8.67026	8.63855	8.31235	7.91101	7.98005	8.15156	8.26902	8.58315	8.24877	8.41934	7.97976	8.2784	7.71009
PSMB7	NA	0.731938	NA	0.84717	NA	NA	NA	NA	0.794092	NA	1.01919	NA	NA	NA	NA	NA	NA	NA	0.686586	NA	NA	NA	NA	NA	0.38007	0.862441	1.31715	0.738989	1.25288	0.852442	0.968335	1.75611	1.19191	NA	NA	8.68342	9.03689	8.5204	8.8575	8.39487	8.45287	8.59216	8.96299	8.4318	7.96687	8.18743	8.72343	9.53101	9.1252
PSMC1	NA	0.675447	0.987167	NA	0.976737	0.596409	0.739372	0.81132	1.09798	0.713725	1.11773	0.823384	0.514234	0.936014	0.829244	0.383083	1.30137	0.944389	0.673613	0.930888	0.646287	0.813273	1.15015	0.857833	0.257772	1.26578	0.501503	0.875757	1.27803	0.795279	0.716623	1.43643	0.470474	1.48536	0.421621	7.4659	7.55105	7.37303	7.53001	7.27578	6.73976	7.41199	7.29852	7.35257	7.08611	7.55573	7.32261	7.49376	7.29093
PSMC2	1.02339	0.716887	1.48375	0.654363	1.17259	0.810767	0.875661	0.767858	0.861076	NA	0.86146	0.801763	0.453021	0.982161	0.703284	NA	1.0413	0.735727	0.542231	0.165038	0.744889	0.946342	NA	0.626061	0.18133	1.13652	1.03861	0.665852	0.863655	0.737174	0.798795	1.35015	0.459558	1.1267	0.436287	8.75373	8.87625	8.97879	8.86136	9.06042	8.79938	8.50147	8.23507	8.28752	8.49448	8.71201	8.27522	8.76767	8.48393
PSMC3	NA	1.13526	NA	0.707464	1.03975	1.06628	1.13968	NA	1.22687	NA	0.91617	1.2537	NA	NA	NA	NA	1.34595	NA	NA	NA	0.989609	NA	NA	NA	0.430608	0.823029	1.02623	1.14044	1.70191	1.05716	1.27785	1.82278	NA	NA	NA	7.41565	7.6604	7.38661	7.3257	6.76174	6.7943	7.7869	7.40379	7.33085	6.94611	6.41206	7.11821	7.89869	7.12396
PSMC4	NA	NA	0.81606	0.699001	NA	0.785404	0.823964	NA	1.11765	NA	0.700698	0.829463	0.498203	NA	0.708316	NA	1.2459	1.17836	NA	0.640492	NA	0.842247	0.922878	NA	NA	1.02188	NA	0.904043	1.80128	0.489787	0.935104	1.5413	NA	1.06508	0.345602	8.38622	8.62856	8.61878	8.24252	8.17747	8.04954	8.44512	7.92553	8.49613	8.07121	7.59051	7.88614	7.90411	8.64255
PSMC5	0.9997	1.03734	0.920525	0.78796	0.558909	0.721926	0.939389	0.965993	0.965287	0.888111	0.966487	0.923348	0.427195	0.746683	0.926012	NA	1.21982	1.48386	0.619357	0.584626	0.619858	0.627549	0.791569	0.876921	NA	1.16548	0.756034	0.802379	1.13907	0.710436	0.981584	1.28497	0.636213	1.21475	0.122668	8.09594	7.97447	8.12653	7.79618	7.96058	7.82805	8.5408	7.81836	8.19719	8.78385	6.87807	7.48497	8.23589	8.56714
PSMC6	NA	0.665038	0.833362	0.872138	0.851375	0.659413	1.49965	0.602185	0.824002	0.328969	0.747384	NA	0.53952	0.850313	0.807168	NA	0.665453	0.708234	0.498387	0.798756	0.509384	0.576069	0.667098	0.69746	0.15963	1.06138	0.928561	0.75072	0.904585	0.57621	1.11025	1.83099	0.698648	1.07957	NA	8.05074	7.89254	7.97305	8.09189	7.61925	7.85694	7.88842	8.07468	8.23117	7.74307	8.02353	7.92134	7.4575	7.92849
PSMD1	0.510048	0.64207	NA	0.576845	0.734468	0.780778	0.783082	1.19024	1.03986	0.986226	0.910977	0.944171	0.680449	0.659763	0.768444	0.744954	1.26892	0.754327	0.818266	0.83783	0.877417	0.980157	1.12209	0.79203	0.39997	1.04759	0.739919	0.778503	1.16132	0.925625	0.8333	1.19667	0.533871	1.16209	NA	8.91828	9.10823	8.54978	8.81568	8.87875	8.38001	8.49237	9.12889	8.75741	8.97766	8.62706	9.10043	8.27661	8.86138
PSMD11	NA	0.86031	0.948047	0.681106	0.780978	0.749616	0.71328	1.30898	0.916934	0.716538	0.796167	0.978531	0.401269	0.90469	0.694029	NA	1.05274	0.562726	0.569558	0.742225	0.658285	NA	0.698766	0.789694	0.353479	0.890403	0.747546	0.774302	1.33509	0.631599	0.929957	1.37442	0.804629	0.884517	NA	8.47572	8.34469	7.6185	7.91781	8.26858	7.92201	8.12088	8.37982	7.70065	7.77576	7.93725	7.9565	7.81663	8.85182
PSMD12	NA	0.547645	NA	NA	NA	0.824742	0.749708	0.38117	0.690409	NA	0.652571	NA	0.484144	NA	NA	NA	0.862764	0.878831	NA	NA	0.643708	NA	NA	0.825228	NA	0.722777	0.702593	0.671953	0.720368	0.690799	0.926157	1.25197	0.449865	0.945984	1.15872	8.20152	8.35927	8.26893	8.19331	8.23192	7.98498	7.83566	8.14091	8.42772	8.43585	8.06095	7.4166	8.08406	8.69116
PSMD13	1.32966	0.638878	NA	0.752955	0.822343	NA	1.03014	0.657626	NA	NA	NA	NA	NA	NA	0.722491	0.956846	0.77359	1.01341	0.60309	0.880087	0.551628	NA	0.737503	0.714239	0.215233	0.803025	0.79397	0.647775	0.851633	0.632822	0.979687	1.63249	0.618997	0.940856	NA	7.78277	8.13367	7.8713	7.8417	7.67822	7.59593	8.14301	7.76912	7.94957	7.45125	7.37498	7.62043	8.01083	7.5792
PSMD14	NA	0.661597	0.889902	0.629129	0.546418	1.5534	NA	0.478613	NA	0.661551	NA	0.848104	0.678702	NA	NA	0.455021	NA	NA	0.399968	1.01076	0.535361	0.394446	NA	1.55601	0.130249	1.03937	0.73244	NA	0.773003	7.67872	0.586338	NA	0.438328	0.975544	NA	8.38182	8.88268	8.50822	8.17645	8.08471	8.19183	7.94006	8.3317	8.33882	8.12124	8.42565	7.99088	7.93231	9.72559
PSMD2	0.310951	1.00556	1.04588	0.54372	0.760483	0.365044	0.790236	1.07961	0.879358	0.681763	0.63888	0.642682	0.436148	0.132422	0.823582	0.16461	1.41544	0.685609	0.777306	0.98096	0.720869	1.04952	0.979749	0.927194	0.307015	1.02454	0.828466	0.707485	1.0453	0.629674	0.833753	1.57778	0.682996	1.31794	0.120146	8.43085	8.39638	7.95878	8.02895	8.28851	7.89164	8.22536	8.34947	8.25075	8.14063	8.10859	8.19028	8.47254	7.67182
PSMD3	0.797321	1.08949	NA	0.663337	0.820358	0.831808	0.731797	0.914122	1.27615	1.07013	0.983326	1.13875	0.558518	1.09119	1.03007	0.621507	1.21214	1.6361	0.967658	1.0606	0.842706	NA	1.46897	0.967815	NA	1.18536	0.803198	1.00881	0.961055	0.82188	1.28667	1.83528	0.766109	1.15523	0.213762	7.91716	8.03595	7.41559	7.65849	7.14181	7.26306	8.06516	7.36173	8.02034	7.64071	7.1712	7.56226	7.15824	8.26238
PSMD4	NA	1.38222	NA	NA	NA	0.999498	1.18844	NA	NA	NA	0.972703	1.03284	0.647659	1.2101	1.30331	NA	1.35894	NA	NA	NA	NA	NA	NA	1.28535	NA	1.16075	NA	1.3715	1.33557	0.95338	1.19335	1.63319	NA	1.2275	0.604174	6.70571	6.18898	6.17088	6.42294	6.23759	6.37966	6.60251	6.10645	6.56669	6.38013	6.62203	6.32999	6.96164	6.2151
PSMD6	NA	0.678187	NA	NA	NA	0.800897	1.35436	0.694171	NA	NA	NA	NA	NA	NA	NA	0.799041	0.929005	1.41157	0.595163	0.910625	NA	NA	NA	0.946003	NA	0.79968	0.88564	0.745877	0.891107	0.916534	1.35989	1.55423	0.820037	NA	2.06782	6.13035	5.97444	5.86414	5.71165	5.74756	5.57964	6.0991	6.00417	5.48439	5.84395	5.74683	5.87188	5.87188	5.44309
PSMD7	1.34273	0.571601	0.742501	0.657635	0.800289	0.784481	1.01087	0.6197	0.705667	0.58072	0.646955	0.547302	0.54937	0.449816	0.722875	0.63815	0.918517	1.02427	0.817661	0.697517	0.483115	0.635179	0.673526	0.733838	0.116958	0.804323	0.712459	0.652614	0.830719	0.595259	0.934382	1.74143	0.630917	0.908793	0.734167	8.8764	8.90356	8.54667	8.89478	8.85806	8.84446	8.65015	8.5644	8.76488	8.62859	8.43574	8.5649	8.65576	8.98579
PSMD8	NA	0.911637	NA	NA	0.913492	NA	0.830576	NA	0.673582	0.881446	NA	1.10898	NA	NA	NA	NA	1.38525	NA	0.67982	0.864362	0.753864	0.993739	NA	1.00052	NA	1.2282	0.911457	0.878253	1.99779	0.710922	1.07652	NA	0.619994	1.1226	NA	9.04657	9.33446	9.36791	8.65775	8.7864	8.49873	9.10465	8.92561	8.92184	8.68923	8.48963	8.69177	9.39929	8.85052
PSME1	2.08559	1.16982	1.44352	1.30602	1.22964	1.38147	1.33293	1.06283	1.36294	0.806848	1.64609	1.56431	0.743097	0.867077	1.49452	1.26256	0.739908	0.869275	0.836424	0.757412	1.06243	1.69805	1.37731	0.965429	1.2745	1.35386	1.00749	0.972432	1.50162	1.06261	0.950805	2.40802	1.61559	0.962665	1.01488	8.31123	8.09746	7.77177	7.92055	7.65179	7.89415	8.05778	7.65514	8.28505	6.87565	7.77264	7.72584	7.24929	7.93398
PSME3	NA	0.539051	0.54384	0.354597	0.503527	0.422066	0.518068	0.582059	0.32737	0.414272	0.355202	0.593824	NA	NA	NA	NA	0.642773	0.414976	0.348464	0.364485	0.345253	0.563793	0.39294	0.380947	0.0588685	0.657705	0.446097	0.503874	0.766819	0.291366	0.77797	0.620619	0.392148	0.443909	NA	8.43194	8.58094	8.39305	7.84736	8.49038	8.16003	8.03155	8.18244	8.10845	8.05768	7.36647	7.6013	7.90763	8.31585
PSPH	NA	0.467632	NA	NA	NA	NA	NA	NA	NA	NA	0.512584	NA	NA	NA	NA	NA	1.10815	NA	1.15059	NA	0.870928	NA	NA	0.730034	0.608421	NA	NA	0.629644	NA	NA	0.460732	NA	NA	0.533163	NA	7.96329	7.93521	7.71581	7.50949	7.53866	7.64858	7.42228	6.80271	6.82623	7.04797	7.25954	7.7339	6.90097	6.91413
PTBP1	3.69534	0.831534	2.01422	0.639436	0.702167	1.0187	1.51454	0.422535	2.4893	0.475953	0.861302	1.2979	1.07299	0.887432	1.45926	0.368026	0.373193	0.161105	0.393171	0.491186	0.307888	0.376194	0.496005	0.433616	0.0714235	0.639106	1.01955	1.13398	0.406378	0.372267	1.27422	0.476388	0.602336	0.339395	NA	10.3176	10.0545	10.1138	9.0017	9.3047	9.69141	10.2387	9.24699	10.5971	8.33703	9.35377	9.99897	9.90666	9.74448
PTBP2	NA	NA	NA	3.65283	NA	NA	1.09168	3.68639	NA	NA	3.65644	NA	NA	NA	NA	NA	4.39209	2.30563	4.52018	5.54908	8.18919	6.93481	7.62276	5.22862	NA	4.11658	3.14239	3.69325	8.74196	5.7872	3.16943	14.7119	6.37085	7.18751	5.53925	8.26075	8.91901	8.85751	8.04682	8.87453	8.79412	8.48204	9.64545	7.73877	8.07628	9.01754	7.71199	8.48626	8.92726
PTGES3	0.821895	0.511352	NA	NA	1.17819	NA	0.943427	0.528961	0.757147	NA	NA	NA	0.688265	0.633801	NA	NA	0.66011	0.576469	0.744486	0.679949	NA	NA	NA	0.52408	0.27169	NA	0.921999	NA	NA	0.683838	0.807897	1.11711	0.995619	0.878503	NA	10.0856	9.89174	9.84549	9.92829	9.27227	9.64924	10.0685	9.89993	10.0155	9.12964	9.5473	9.36934	10.0028	9.71161
PTGR1	NA	0.231943	1.02201	NA	NA	NA	0.745495	NA	NA	NA	NA	NA	NA	NA	NA	NA	0.964522	NA	0.804969	NA	NA	NA	NA	NA	1.40855	NA	1.40494	1.84619	0.981002	1.18924	0.756945	NA	0.810666	NA	NA	7.81128	6.46748	7.19695	7.64955	7.32936	7.97895	7.2804	8.38778	6.56854	7.60464	4.94496	6.74133	7.98435	7.60595
PTMA	2.28946	0.993128	2.63151	0.987077	1.37068	1.10109	1.76809	0.768414	0.986715	1.19253	1.8956	3.84123	1.7299	0.944579	2.47854	1.14912	1.03561	0.682416	1.19714	0.942217	0.991294	1.17175	0.870512	1.00789	0.321987	1.592	1.80075	1.08929	1.05141	1.22182	0.994031	1.7479	0.655116	1.50812	1.29505	7.44014	7.30171	7.34238	7.39336	7.20525	6.97591	7.50169	7.3474	7.35818	6.87075	7.18348	7.38113	6.76174	6.90967
PTMS	2.37239	1.37488	NA	3.61043	1.81804	1.95702	1.84286	1.59234	2.02092	2.23724	1.76723	3.18803	1.91554	1.33739	1.37396	2.44381	2.3439	1.7168	4.20949	1.82557	1.53408	1.88278	3.04688	1.9012	0.43733	1.90574	3.04866	3.09264	7.30203	4.47788	3.51189	14.5852	7.12922	6.00648	2.87705	8.805	8.83544	8.43675	8.26536	8.08678	7.84632	8.37611	8.11836	8.09657	8.40574	7.87982	7.89402	8.41035	7.72565
PTRH2	NA	0.167266	NA	NA	NA	NA	1.39079	NA	0.604535	NA	NA	NA	NA	NA	6.87666	NA	NA	NA	NA	0.143429	0.276304	NA	NA	NA	0.247801	0.398359	1.01063	0.85266	0.528886	0.558472	1.94561	NA	0.909587	NA	NA	6.88428	7.36911	7.28618	7.3332	6.99201	6.8104	7.80292	6.71581	7.69685	6.25383	6.55222	6.99425	7.40053	8.34842
PUF60	NA	NA	NA	1.48837	NA	NA	1.27998	NA	NA	NA	1.24092	NA	1.22404	0.903466	1.40623	NA	NA	NA	0.890869	NA	NA	NA	NA	1.31065	NA	NA	0.960677	1.23872	NA	NA	1.74119	NA	1.43353	0.778574	NA	7.00281	6.67937	6.66307	6.89258	6.33142	6.9058	7.6306	6.93996	7.32688	7.01225	6.85033	6.9071	6.80902	6.81352
PYCR1	NA	0.297118	NA	0.144442	0.273947	0.201314	0.514071	NA	NA	NA	0.0759111	0.0737626	0.0694396	NA	0.17892	NA	0.144832	NA	0.133315	0.132664	NA	NA	NA	0.158935	NA	0.117381	0.296395	0.249749	NA	0.0709037	0.618931	NA	0.187957	NA	NA	6.91298	7.01021	7.05209	6.72839	7.12416	6.64314	7.06066	5.91593	6.52354	5.94721	6.4301	6.32541	6.67728	6.59378
PYGB	NA	1.35066	1.4785	1.14092	0.612066	0.837958	0.313016	2.22498	0.955615	2.29445	1.65144	0.72307	0.309572	1.16522	0.748679	0.287773	1.20152	0.641132	0.889268	1.25142	0.411761	0.785638	1.5851	0.994778	1.01079	0.920602	0.686485	1.06902	0.444921	0.575599	0.809541	0.222307	0.827307	0.436738	0.155407	7.54219	7.24916	7.64677	7.1414	7.44288	7.0286	7.22064	7.8539	8.08245	8.51992	7.4927	7.73149	7.07011	6.87444
PYGL	NA	1.01008	NA	1.56904	1.2091	1.73741	NA	0.397737	NA	0.314209	NA	NA	NA	NA	NA	NA	0.428166	NA	NA	NA	NA	0.391604	NA	0.266762	0.456704	NA	0.306701	0.35057	0.493901	0.261484	0.271245	NA	0.668877	NA	NA	7.12205	7.68919	6.6129	8.08504	8.12036	7.57418	5.28533	5.55471	5.54408	4.88764	5.4457	4.93988	5.54455	5.61061
QDPR	NA	NA	NA	NA	0.559378	2.61609	1.93207	0.804441	NA	1.06415	NA	NA	NA	NA	1.68132	1.5445	1.23549	NA	NA	1.48089	NA	1.54837	NA	1.88868	3.22936	1.39037	1.239	1.10929	1.03082	1.05886	1.68598	NA	2.38527	NA	NA	6.41547	6.62041	6.94622	6.63088	5.98884	6.53674	6.92852	6.79663	7.47737	7.47491	6.31976	6.58399	6.75778	6.28101
RAB10	1.52298	1.32322	NA	0.99206	0.81728	NA	1.85979	1.66509	1.65318	3.073	2.28137	1.86065	1.81402	1.7717	1.91206	1.59122	1.94788	1.91063	2.15167	1.98745	2.62268	1.39018	1.74151	2.21349	1.49579	2.00403	1.14885	1.25212	1.44285	1.46459	1.21887	1.70161	2.20989	1.63889	0.81682	9.50604	9.84085	9.25442	9.16073	9.08044	9.10231	9.25917	9.79592	9.69792	9.38389	9.43653	9.43415	9.70491	9.17945
RAB11B	2.13996	1.44854	NA	1.04974	1.311	1.51476	0.903598	1.36041	1.40734	1.12625	1.09671	1.23663	0.878923	1.1262	1.14073	1.39033	1.16932	1.29569	1.54591	1.49078	1.55974	1.1436	1.27022	1.54614	1.13026	1.2431	0.925621	0.735097	0.963214	0.942937	1.48107	1.83037	1.15087	0.92104	0.946466	8.31789	9.00049	8.65394	8.10293	8.3334	8.11317	7.90726	7.80513	8.14058	8.18983	7.85088	8.12819	7.84991	7.72499
RAB14	2.17718	1.58361	NA	1.13856	0.723746	1.53395	0.734174	2.19553	0.927834	1.72369	0.941933	1.19208	1.33896	1.8328	0.702	1.63342	1.71814	1.94435	2.23436	2.10698	1.63204	1.4928	1.50645	1.82998	1.29715	1.551	0.992611	1.0238	1.64764	1.41783	1.79146	1.17711	0.940298	1.74838	1.11388	9.11357	9.21107	8.90445	9.41211	8.97054	8.78873	7.58119	9.4463	8.81778	9.38909	8.13492	8.01364	8.95276	8.61094
RAB18	NA	NA	NA	NA	NA	NA	2.40581	2.22375	1.0663	NA	2.03217	1.38937	1.29293	1.82087	1.03737	1.84766	NA	NA	2.5041	2.8409	2.91281	2.69702	NA	NA	NA	1.68217	NA	NA	NA	0.732386	NA	NA	NA	NA	NA	9.08461	9.28245	9.29103	9.28173	8.96677	9.08136	8.35109	9.13526	8.86388	9.11051	8.88143	8.53135	8.81004	8.7431
RAB1B	1.41138	1.06621	NA	0.792076	1.00181	1.54296	1.12228	NA	1.24794	1.10975	0.914747	1.06778	1.26549	1.0158	0.982998	0.846095	0.590421	0.797321	0.713987	1.41144	0.700774	NA	0.897263	0.928564	1.19033	0.696718	0.831232	NA	0.744004	0.538195	1.20273	NA	0.658415	0.633795	NA	8.72291	9.04585	8.7108	8.72496	8.75802	8.67313	8.42854	8.23693	8.61168	9.4057	7.24702	8.21062	8.56188	8.55671
RAB21	NA	1.29021	NA	NA	NA	1.15444	NA	NA	NA	NA	1.24321	NA	NA	NA	NA	NA	NA	NA	1.52409	1.74581	1.1957	1.32031	NA	NA	NA	1.7276	NA	1.08892	1.23284	NA	NA	0.774954	0.821159	1.21845	1.40876	7.47595	7.70237	7.331	7.57226	6.96281	7.02816	6.7758	6.84446	7.39982	7.4483	6.68151	6.45905	7.10957	6.39307
RAB2A	1.99064	2.11793	NA	1.47611	1.26485	1.78446	1.71591	3.22472	1.84321	2.59746	2.51727	1.66331	1.71945	3.39411	1.7017	1.6158	1.17246	2.12092	2.13147	1.84981	1.82072	1.13913	1.93334	1.72965	1.20909	1.25293	1.08336	1.88797	0.977431	2.15373	2.07372	0.806972	0.96917	1.20103	1.21819	7.7909	7.92238	7.58588	7.78163	7.63114	7.36521	7.02885	7.32167	7.43067	8.04905	7.55422	7.30802	7.56088	8.0045
RAB35	NA	NA	NA	NA	NA	NA	NA	2.05002	0.986777	2.3338	NA	NA	1.05499	2.26676	NA	NA	1.68036	NA	2.41225	2.97855	2.35427	NA	1.47855	1.77529	0.978559	NA	1.20688	1.15105	1.78	NA	1.25569	NA	NA	1.49754	NA	6.465	6.62046	6.27181	6.32445	6.02172	5.81949	6.18195	6.14538	5.92519	6.65303	6.14603	6.02515	6.29727	5.72326
RAB3GAP2	NA	NA	NA	NA	NA	NA	1.00927	NA	NA	NA	0.72685	NA	NA	0.599377	NA	NA	2.06568	NA	0.840967	0.674764	0.83717	NA	NA	0.906043	NA	0.663952	1.61098	NA	1.19596	0.711541	1.23346	1.48128	0.667646	NA	NA	7.04309	7.20763	7.04382	7.35429	7.08561	6.98192	7.2842	7.2402	7.06271	7.14913	7.00305	6.97123	7.48859	7.76814
RAB5A	NA	1.87028	NA	NA	0.927558	0.920009	1.55582	2.10214	1.46032	1.42012	1.6	NA	NA	NA	NA	NA	1.49184	NA	1.01515	1.63178	2.23112	NA	NA	1.79627	2.01348	1.84077	3.05464	0.954107	1.24657	0.986777	1.27012	0.972573	1.53978	NA	NA	7.67016	7.55192	7.27091	7.36175	7.22083	7.24245	6.60173	8.0579	6.26408	7.58105	7.04821	7.43038	7.30323	6.3012
RAB5B	NA	1.69964	NA	1.73307	NA	NA	1.13121	2.19684	2.14673	2.02514	1.85849	NA	NA	2.08986	NA	NA	1.4595	NA	2.06044	2.17841	1.98239	NA	2.08814	1.8074	2.02529	3.16136	1.95987	1.58857	2.35036	NA	1.63909	1.27461	1.68404	2.08047	NA	6.61719	6.92836	6.62183	6.76115	6.51791	6.91674	6.28054	6.44766	6.96958	7.27747	6.17377	6.52829	7.00136	6.42407
RAB5C	NA	1.131	NA	0.852254	0.858848	0.95241	0.848972	1.1524	1.22622	1.38666	1.25964	1.15021	0.591962	1.23506	0.87568	0.819676	1.54382	1.2985	1.50759	1.60666	1.48009	1.05132	1.53168	0.835978	1.03795	2.74052	1.2666	0.790683	1.08288	0.560621	1.33741	0.620497	0.881666	0.903468	0.307252	7.5559	7.82393	7.51493	7.28433	7.46222	6.95236	6.8821	6.94072	7.65564	7.59805	7.39751	7.17391	7.21567	7.70352
RAB6A	1.71836	1.29128	NA	1.24411	1.04329	1.49162	1.34923	1.83527	1.14895	2.56772	1.197	1.36922	1.21703	1.60416	1.41093	1.50756	1.49242	1.00428	1.36795	1.42015	1.4364	1.19089	1.46117	2.0366	1.98114	1.23958	1.37151	0.776551	1.08443	0.87611	1.3202	1.02374	0.963206	1.02521	0.77219	8.39066	8.69873	8.29642	8.41343	8.47314	8.6092	7.96101	9.06465	8.18767	8.91733	7.93433	8.42579	8.91113	8.50515
RAB7A	1.19776	0.995735	0.669703	0.816408	0.827765	1.08341	1.12685	1.4036	0.810184	0.85673	1.26192	0.948293	0.661369	1.52756	0.714298	0.864157	0.744945	1.10427	1.14702	0.92406	0.961543	0.664938	0.985635	1.02064	1.30854	0.859894	0.579514	0.743256	0.565358	0.917992	0.861291	0.428803	0.618007	0.567952	0.442555	9.34776	9.37716	8.96894	8.91809	9.45684	9.88135	8.67244	8.99853	9.37282	9.55317	8.74632	8.6429	8.91694	8.92634
RAC1	2.10602	1.50186	NA	1.10551	0.906487	NA	1.16251	1.64532	1.46765	2.60312	1.90128	1.99935	1.26583	2.21527	1.56199	2.00137	2.79194	1.96151	2.2298	2.00381	2.61561	3.28474	2.10824	2.32776	1.66796	2.68262	1.83087	1.59023	1.96219	1.9527	1.58271	1.8697	1.37353	1.48958	1.05029	6.66886	6.73807	6.4208	6.15458	6.22699	6.62866	6.36411	6.15402	6.43981	6.66161	6.68326	6.56569	5.83582	6.11306
RAD23B	0.755915	1.08906	NA	0.822774	1.13247	1.01129	0.558747	1.02543	0.694782	1.10178	0.837586	1.2987	1.74141	1.30348	0.755287	0.864737	1.06405	1.0096	1.19988	0.655119	1.4399	0.657765	1.26157	1.11079	0.437656	0.963177	0.949565	1.02516	1.34379	1.50053	1.20018	1.44833	1.16691	1.49326	0.912457	9.81482	9.8143	9.49259	9.53168	9.5323	9.27385	8.67759	9.3678	9.32046	9.70958	8.5253	8.92592	9.43931	9.10689
RAD50	NA	1.43968	NA	NA	NA	NA	2.71944	0.396851	1.78208	NA	0.915501	1.25408	0.977763	0.519751	1.28141	NA	0.930911	0.424671	0.518297	0.840066	0.766586	1.00828	NA	0.838223	NA	0.889581	1.48073	1.5854	1.02682	1.33564	2.38433	1.10698	1.47615	0.853097	NA	8.53338	8.47059	8.67475	7.91801	8.59717	8.55777	8.71164	8.2163	8.95109	8.26542	8.59484	8.07851	8.82592	8.88399
RALA	NA	0.756696	NA	NA	0.567376	0.712048	0.927336	1.156	1.22579	2.76824	1.1996	1.424	0.96985	1.69619	1.40679	NA	1.73009	NA	1.927	1.21077	2.64352	1.36905	1.02109	1.79843	1.26166	1.59829	1.17467	1.14594	1.68166	1.78936	1.10811	2.05982	0.973205	1.49673	0.938311	6.64561	6.18266	6.3815	6.18367	6.48026	6.62797	6.7288	7.14876	6.70259	6.65548	6.52696	6.85674	6.81984	6.54976
RALY	1.31931	2.60473	2.42524	2.59095	1.26723	1.41851	1.67369	1.44573	2.18441	1.92201	2.20204	2.19582	1.95548	1.81648	2.15059	0.889134	1.5843	0.88871	1.2921	2.02152	1.61699	1.52119	2.24959	1.45056	0.119516	1.49443	1.71776	1.60408	1.36243	1.44982	1.25788	1.68524	1.20099	0.951577	0.221342	8.11864	8.17297	7.62699	7.59012	7.63792	7.76046	7.59565	7.64936	8.01392	7.47948	7.92056	7.80799	8.08255	7.17236
RAN	0.660414	0.606751	0.833681	0.716667	0.663157	0.667565	1.58501	0.638322	1.20065	0.631934	0.872592	1.09803	0.922004	0.70242	1.07442	0.724996	0.660364	0.385665	0.754445	0.806275	0.698245	0.616656	0.472579	0.750182	0.232546	0.708194	0.665848	0.679131	0.71705	0.701586	0.94236	0.583584	0.742431	0.670496	0.167305	9.30066	9.29125	9.49554	8.70649	9.18159	9.04642	9.65511	9.27008	9.45068	8.77736	9.25154	9.066	9.60926	9.14082
RANBP1	0.487414	0.528347	0.460919	0.378424	0.51752	0.512708	1.20404	0.541281	0.920759	0.492211	0.980302	1.08262	0.997789	0.626005	0.88656	0.444125	0.495482	0.581115	0.678267	0.788261	1.03434	0.560852	0.506889	0.876811	0.141028	0.882242	0.645157	0.462073	0.506748	0.418486	0.688384	0.549928	0.566354	0.569477	0.591059	6.22509	6.31397	6.39961	6.07729	6.07012	5.97006	6.71102	6.17107	5.52731	5.46585	5.93466	6.00504	6.82726	5.87586
RANBP2	NA	NA	NA	NA	NA	NA	0.92242	NA	0.897022	0.192895	NA	NA	NA	NA	NA	NA	NA	NA	1.46441	NA	NA	NA	NA	0.601287	NA	0.56699	0.602214	0.652792	0.397867	1.86889	0.79286	0.918442	0.504668	0.616941	NA	8.42402	8.61279	8.88411	8.94383	7.92929	8.10435	8.56062	8.66428	7.38666	8.39623	8.1627	8.56701	9.01102	8.39994
RANGAP1	0.874508	NA	0.983574	NA	0.573329	NA	1.07836	0.511288	NA	NA	0.608162	0.748314	0.722067	0.654407	0.667602	NA	0.523275	NA	0.558005	NA	NA	NA	NA	NA	NA	0.565089	NA	0.602199	0.519093	0.742814	0.963929	0.6668	NA	0.49249	NA	7.11758	6.79324	6.8041	6.51036	6.48339	6.79226	7.25385	6.67295	6.82051	6.87737	6.37211	6.97361	6.95618	6.50218
RAP1A	1.46687	1.04971	NA	0.556659	0.792791	1.14428	0.896332	1.28417	1.24923	1.45581	1.0099	0.889081	0.736587	1.03822	0.828195	1.24163	0.966502	1.10315	1.03984	0.972906	1.02466	1.05721	1.22852	0.938009	2.46345	0.921411	0.524115	0.688942	0.930986	0.912531	0.847522	0.677576	0.561533	0.685694	0.454917	5.67187	5.67399	5.99006	6.16737	5.38136	6.17011	5.7287	5.66765	5.8681	6.53015	5.69485	5.66835	5.95395	5.6289
RAP1B	1.46687	1.04971	NA	0.556659	0.792791	1.14428	0.896332	1.28417	1.24923	1.45581	1.0099	0.889081	0.736587	1.03822	0.828195	1.24163	0.966502	1.10315	1.03984	0.972906	1.02466	1.05721	1.22852	0.938009	2.46345	0.921411	0.524115	0.688942	0.930986	0.912531	0.847522	0.677576	0.561533	0.685694	0.454917	8.34304	7.87926	7.11784	7.30013	6.97274	8.05289	7.62928	7.93299	8.03808	7.33563	8.068	7.41554	7.58142	7.02997
RARS	NA	0.47738	NA	0.434926	0.599486	0.538051	0.99668	0.535332	0.616761	0.45819	0.6098	0.570451	0.571627	0.644667	0.558321	NA	0.407084	0.318537	0.414939	0.286237	0.35487	NA	0.415667	0.248362	0.21259	0.385584	0.640994	0.658803	0.499074	0.498572	0.632636	0.517304	0.695691	0.561624	NA	8.72209	8.83656	8.95879	8.73105	8.73751	8.75724	9.49161	8.73105	8.9342	8.42841	9.25664	8.41948	9.22957	9.25879
RBBP4	NA	2.50426	1.59385	1.66619	1.6423	1.36148	1.52197	0.47061	1.92383	NA	1.83274	1.88766	2.40908	1.94321	2.18546	1.83597	1.59038	1.2942	1.13739	1.40915	1.33762	1.28849	0.873362	1.85648	NA	1.69178	NA	1.12246	1.62269	1.09853	NA	1.65766	1.39606	1.57328	2.90715	10.4162	10.5165	10.4252	10.2276	10.3205	10.0599	10.2085	10.2368	10.5244	9.15814	10.34	10.0851	10.2494	9.95988
RBBP7	3.1033	1.34564	NA	NA	1.22994	1.029	1.29665	0.301532	1.23848	NA	1.35796	1.52853	1.53831	1.26252	1.45924	1.3013	1.00024	0.768108	0.86142	0.611729	1.00169	NA	NA	1.31901	NA	1.27891	1.17325	0.992985	1.034	0.872657	1.6101	1.38937	0.750183	0.900416	1.33942	8.80001	8.94779	8.69875	8.65598	8.24767	8.79907	8.8321	8.75293	8.76805	8.38757	8.81464	8.42552	8.48329	8.45512
RBM12B	NA	1.55921	NA	NA	NA	NA	1.82287	NA	NA	NA	NA	NA	NA	NA	NA	NA	1.21694	NA	NA	NA	1.27728	NA	NA	NA	NA	NA	1.5292	1.72516	1.35993	1.71863	2.07722	1.47317	1.77345	NA	NA	6.97923	7.26919	7.58036	7.13248	7.20601	7.20623	7.34138	6.9053	6.97391	6.60848	7.57786	7.18952	7.16607	7.28117
RBM25	2.26603	1.06482	0.922424	1.00614	1.05596	1.45577	1.15244	NA	0.513584	NA	1.79953	1.37253	1.10233	1.31015	1.28492	NA	0.656556	NA	1.16925	0.616555	0.734538	NA	NA	0.702938	NA	0.871297	1.28147	1.0604	0.957234	1.68506	1.65118	1.36575	1.16478	1.41307	NA	8.63789	8.6178	8.34625	7.99364	8.76491	9.15817	8.69795	9.37443	7.59145	8.57089	8.99352	8.70304	7.64375	8.61941
RBM3	NA	NA	NA	1.44557	1.5429	1.4351	2.65621	1.90412	0.973899	NA	2.56178	1.65465	2.02092	1.2589	1.30465	0.281444	NA	NA	NA	0.564736	NA	0.461553	NA	NA	0.788581	0.698702	1.23758	1.02684	NA	1.22996	0.636092	NA	0.486987	1.02758	1.15028	8.46792	8.40773	7.7267	8.47327	8.08032	7.95202	9.02077	8.3456	8.07379	7.41996	8.53224	8.60044	8.60683	7.33179
RBM39	NA	1.0796	NA	1.12792	1.02144	NA	1.05433	NA	NA	NA	1.27427	0.612482	0.785471	1.10827	1.26306	NA	NA	NA	NA	NA	1.1476	NA	NA	NA	NA	0.887784	1.34025	NA	1.28302	0.74916	0.94697	NA	1.44778	1.29061	NA	9.77589	9.51169	9.62365	9.72703	9.35233	9.49312	9.79792	9.86168	9.97508	9.5422	9.98068	9.72874	9.91604	9.28251
RBM8A	2.28	1.22857	NA	1.61495	1.31717	1.17316	1.78631	1.04353	2.02714	0.831324	1.7948	1.70768	1.78376	1.06375	1.41233	1.00736	1.5761	0.610501	1.12355	1.0284	1.10168	1.0586	1.17909	1.65794	0.0920726	1.32371	1.78873	1.23956	1.53807	1.82609	1.89019	2.8362	1.42196	1.32465	0.926083	7.14433	7.15144	7.29696	6.95629	6.67054	6.79991	6.78007	7.35136	6.68067	6.77375	6.97317	6.57706	7.0372	6.91304
RBP1	NA	NA	NA	8.11483	NA	NA	22.1794	NA	19.7633	NA	10.8735	54.8186	18.2299	5.54232	13.1132	7.33245	7.54489	NA	7.47943	1.24369	NA	NA	NA	NA	NA	4.65858	NA	NA	NA	1.80982	NA	NA	NA	NA	NA	7.23241	5.90133	6.93567	7.76842	8.88597	8.27145	9.16959	6.07109	8.79392	5.78678	7.31237	9.40581	6.81516	6.69058
RBX1	NA	NA	NA	1	NA	NA	0.776982	NA	NA	NA	NA	NA	NA	NA	NA	NA	NA	NA	NA	NA	NA	NA	NA	NA	NA	NA	0.765634	0.5204	0.964551	1.21504	0.673764	1.68294	0.785916	0.949938	NA	7.97742	8.47789	8.24231	8.3308	7.65386	7.8165	7.98393	8.21017	8.75315	8.34624	8.23619	8.20563	8.72943	8.44417
RCC2	NA	1.88733	NA	NA	NA	NA	2.55637	NA	NA	NA	2.24477	2.26429	3.85557	NA	NA	NA	1.20058	NA	NA	NA	1.3995	NA	NA	NA	NA	NA	1.03069	NA	NA	5.20183	NA	NA	0.861252	NA	NA	10.0454	9.8121	9.7406	9.02231	9.52503	9.28092	10.1844	9.70641	9.85532	8.66821	9.38277	9.60588	9.51984	8.60827
RCN1	6.32775	1.1777	1.19359	1.90509	3.46643	1.96384	3.58664	0.555042	1.85688	0.392603	0.76558	0.71229	2.79032	0.614147	1.23156	0.62348	NA	0.383555	NA	0.531519	0.716169	NA	0.540044	0.337714	0.362945	0.350398	1.47353	3.41718	0.315193	2.30704	0.447985	2.76461	1.56566	0.176892	0.284167	8.92115	8.8931	8.7259	8.74376	8.34225	8.61947	9.38214	8.25133	8.78473	6.8785	8.03628	8.06222	8.77836	7.9284
RCN2	7.70416	2.81199	1.81528	NA	NA	2.88854	2.43143	1.61792	2.22913	1.23263	2.05239	NA	NA	1.72176	1.66417	3.19783	NA	4.68603	2.5202	3.22746	1.51957	NA	NA	2.11978	0.535103	2.8811	NA	NA	1.64987	2.14227	2.51037	1.50775	1.94453	NA	3.09157	9.94221	10.1469	9.54669	10.1117	9.34762	9.97263	9.52287	9.58592	9.41746	9.24588	9.56084	9.87117	9.23492	9.41838
RCOR3	NA	NA	NA	NA	NA	NA	NA	0.838434	NA	NA	NA	NA	NA	NA	NA	NA	NA	0.63245	NA	0.354773	NA	0.269353	0.565277	NA	NA	NA	0.934405	0.701145	0.378888	NA	1.0606	NA	0.795409	NA	NA	7.81088	8.04248	7.84196	7.78137	7.60984	8.12786	8.01846	8.25397	8.69146	8.39806	8.01395	8.18486	8.18486	8.84183
RDX	NA	0.862805	0.760189	0.689961	0.812977	0.778656	1.15872	1.02518	1.15681	1.89806	0.602348	1.49961	1.39263	0.891442	0.900375	NA	0.929211	0.98795	0.766624	1.5647	1.19023	0.822571	1.52718	1.47015	0.194848	1.1976	0.883713	0.695243	1.14243	1.12489	1.12014	0.964335	0.885035	0.828172	NA	6.77899	6.68608	6.28179	6.70312	5.84993	6.6936	6.99692	7.75449	6.00654	6.75566	6.04593	7.06526	6.95186	7.25174
REEP5	3.27901	NA	NA	3.80292	4.09702	NA	0.829691	1.21437	1.02715	2.32213	1.38786	0.961452	1.40573	1.73834	NA	1.56529	1.61096	NA	NA	NA	NA	NA	NA	NA	3.61115	1	NA	NA	1.35037	2.58211	1.41573	NA	NA	1.24684	NA	9.36099	9.08156	9.83077	9.94783	9.7873	9.86474	7.89381	8.94726	9.31226	9.19348	8.25702	8.07083	8.86317	8.76602
RFC1	NA	0.613913	NA	NA	NA	NA	0.420259	NA	NA	NA	NA	NA	NA	NA	NA	NA	NA	NA	0.494484	NA	NA	NA	NA	0.30292	NA	NA	0.698568	0.297301	0.378562	NA	0.626841	0.977816	0.516502	NA	NA	8.22452	8.4855	8.33014	8.30987	8.14396	8.25317	8.16864	8.45801	8.91559	7.88027	8.71093	8.01619	8.91503	9.23653
RHOA	1.39046	1.00275	NA	0.716499	0.456378	1.17988	1.41182	1.04808	1.19483	2.10225	0.684381	1.11192	0.686955	1.34556	1.12202	1.01122	1.42074	1.03067	1.01241	1.01774	0.836082	0.935648	1.28474	1.14733	1.04657	1.66268	2.05839	1.06558	1.39449	1.07506	1.21249	0.925754	0.971311	0.979437	0.904414	10.032	9.80716	9.40062	9.18713	9.6518	9.36916	9.28169	10.4772	9.10784	9.29554	8.44565	9.61778	9.17087	9.18703
RNH1	NA	0.470832	NA	NA	NA	NA	0.573234	0.701322	0.773335	1.27972	NA	NA	NA	NA	NA	NA	0.919158	0.515305	0.390385	0.788519	0.481481	NA	0.869187	0.575846	0.539771	1.12034	0.459941	0.488843	0.672963	0.625291	0.60063	NA	NA	NA	0.25025	5.74094	5.51524	5.43458	5.65124	4.87421	5.41128	5.65291	5.48542	5.7359	5.89457	5.32947	5.10552	5.54978	5.44983
ROCK2	0.771843	NA	NA	NA	NA	NA	NA	NA	NA	NA	NA	NA	NA	NA	NA	NA	NA	NA	0.989437	1.93218	NA	1.24676	2.04668	2.2024	NA	NA	0.850815	0.802654	1.01695	NA	0.936222	1.32158	1.64964	0.834628	NA	8.61001	7.57939	7.63137	7.74814	7.2133	8.34039	7.55779	8.75898	8.4785	9.05537	8.13326	7.94428	7.99827	7.96134
RPA2	NA	2.28681	NA	NA	2.13874	1.94758	NA	NA	NA	NA	NA	NA	NA	NA	NA	NA	NA	NA	1.20182	1.54875	1.9974	NA	NA	NA	0.301595	2.15206	2.0143	1.59313	3.25561	1.32429	0.79447	NA	1.74943	NA	NA	7.74758	7.57199	7.9658	7.48926	6.93845	6.8116	7.50916	7.12089	7.50879	7.22091	7.30985	6.91249	7.50378	7.55372
RPL10A	0.776694	0.438162	0.525072	0.381832	0.714705	0.647043	0.956482	0.36738	0.621648	0.24159	0.441501	0.653461	0.436728	0.552921	0.672015	0.227066	0.310678	0.307027	0.337071	0.375529	0.376793	0.257897	0.327376	0.369782	0.116139	0.472212	0.597463	0.518251	0.389221	0.414036	0.847427	0.346493	0.608554	0.437194	0.344227	9.84408	9.27048	9.58998	9.27167	9.35443	9.04606	10.3997	9.70819	9.76112	8.24503	9.63117	9.70825	10.316	9.98545
RPL10L	0.591948	0.354572	NA	0.381651	0.467788	0.610346	0.900106	0.236923	0.596989	0.25	0.349835	0.593866	0.469372	0.460976	0.588646	0.21222	0.360839	0.214811	0.312246	0.302812	0.362107	0.274859	0.325912	0.313333	0.112933	0.39164	0.82339	0.439912	0.365476	0.321649	0.763272	0.360127	0.490782	0.394728	0.136491	3.4729	3.53749	3.62534	4.01898	3.92042	4.08808	3.88172	3.70353	3.97383	3.56713	3.73184	3.96427	3.53194	4.42367
RPL11	0.652756	0.546239	NA	0.342292	0.663927	0.637386	0.881498	0.518633	0.5788	0.276233	0.403755	0.564606	0.46443	0.584704	0.558669	0.259176	0.35851	0.270823	0.418184	0.42274	0.387518	0.341005	0.315884	0.457275	0.206639	0.369463	0.554645	0.460397	0.362334	0.366038	0.814056	0.522565	0.479542	0.357535	0.215126	10.7191	10.6167	10.6195	9.9532	10.5083	10.2803	10.8588	10.6057	10.6648	8.96822	10.5547	10.761	10.9675	10.3763
RPL12	1.02706	0.609317	NA	0.467305	0.753895	0.698579	0.955001	0.322765	0.598793	0.335793	0.479775	0.713505	0.527767	0.64377	0.730433	0.285165	0.365105	0.314538	0.377146	0.33645	0.445982	0.373595	0.346908	0.49483	0.203217	0.401177	0.923838	0.762972	0.743535	0.56662	0.889519	0.807664	0.931689	0.499874	0.358784	8.06499	7.64423	7.32945	6.91536	7.39841	7.26423	7.00233	7.21113	7.01367	6.44627	6.04175	7.50227	6.61906	6.83321
RPL14	0.387312	0.48203	NA	0.438344	0.578595	0.620906	0.916122	0.294476	0.663972	0.266437	0.514624	0.423051	0.573746	0.601279	0.757104	0.205323	0.377258	0.278144	0.344183	0.317188	0.343135	0.236709	0.270473	0.424894	NA	0.402349	0.666766	0.541521	0.364469	0.321198	0.736463	0.405408	0.57369	0.474432	0.166628	8.60429	8.24217	8.39802	8.47646	8.21959	8.32997	9.17368	8.70343	8.73264	7.80102	8.02425	8.81671	8.8604	8.07595
RPL15	0.651169	0.398789	NA	0.47108	0.462012	0.647421	0.922835	0.168726	0.657756	0.251127	0.495288	0.517194	0.362928	0.482962	0.664606	0.231451	0.32162	0.281275	0.269863	0.254922	0.322524	0.221893	0.323997	0.323034	0.38023	0.46165	0.814455	0.457402	0.44186	0.326988	0.748665	0.334624	0.42195	0.449347	0.110027	7.43368	7.27587	7.59257	7.38682	7.44194	7.23376	7.68514	7.46415	7.59357	6.97793	6.14949	7.20646	7.88476	7.2254
RPL18	0.893995	0.467003	0.54612	0.388377	0.527845	0.60901	0.909557	0.317133	0.645088	0.290119	0.395616	0.550937	0.442512	0.472529	0.606259	0.245019	0.332041	0.250013	0.365838	0.274983	0.353546	0.276395	0.326778	0.38843	0.232503	0.371336	0.75698	0.476544	0.368404	0.342179	0.839975	0.341025	0.501717	0.366753	0.202431	9.43454	9.0946	9.62076	9.2249	8.77459	9.05316	8.76034	9.1762	9.05494	8.01866	8.64185	8.96649	8.99805	9.36671
RPL19	0.306631	0.548401	NA	0.424414	0.583166	0.700812	0.91975	0.289211	0.610219	0.403576	0.452062	0.614012	0.393831	0.481196	0.587363	0.460216	0.373278	0.352286	0.331874	0.337987	0.334076	0.271636	0.281463	0.368454	0.0641802	0.41271	0.676728	0.518152	0.447198	0.32	0.7873	0.375976	0.571802	0.426054	0.415005	10.1783	10.1116	10.0466	9.86836	9.6815	9.63011	10.6294	9.86685	10.2772	8.51544	10.0723	10.2079	9.87227	10.788
RPL22	0.17004	0.132708	NA	0.225917	0.415172	0.478367	0.600625	0.178092	0.278674	0.232269	0.515706	0.61821	0.311767	0.321325	0.153844	0.0876655	0.206716	0.275831	0.173793	0.0965852	0.0827472	0.112065	0.0951837	0.224377	0.346119	0.219156	0.380259	0.214468	0.24259	0.153051	0.459315	0.533447	0.103424	0.265375	0.0960063	7.04919	6.58038	7.10857	6.78468	6.83405	6.7418	6.2813	7.01043	7.08775	6.24257	7.16101	6.46787	7.45748	7.1641
RPL22L1	0.17004	0.132708	NA	0.225917	0.415172	0.478367	0.600625	0.178092	0.278674	0.232269	0.515706	0.61821	0.311767	0.321325	0.153844	0.0876655	0.206716	0.275831	0.173793	0.0965852	0.0827472	0.112065	0.0951837	0.224377	0.346119	0.219156	0.380259	0.214468	0.24259	0.153051	0.459315	0.533447	0.103424	0.265375	0.0960063	5.91162	6.6085	6.81805	6.48272	6.22777	6.12098	6.61782	6.22653	6.39793	4.7773	5.83157	6.21994	6.7012	6.99386
RPL24	1.04248	0.546751	NA	0.382859	0.643131	0.694913	0.908805	0.350592	0.536032	0.278242	0.398763	0.6272	0.490343	0.584793	0.560771	0.278041	0.308978	0.192935	0.372975	0.382964	0.315057	0.299088	0.306073	0.391876	NA	0.356016	0.411794	0.436044	0.362062	0.496645	0.741002	NA	0.383841	0.316416	0.492928	9.47949	9.22406	9.37822	9.26204	9.20208	9.25616	9.58088	9.30239	9.31931	8.61915	9.27561	9.74146	9.86386	9.21005
RPL27	0.595309	0.256222	NA	0.405427	0.261389	0.48256	0.886235	0.120775	0.577179	0.218667	0.455616	0.471941	0.227763	0.527644	0.487198	0.102461	0.271007	0.153526	0.212235	0.371036	0.0752774	0.252721	0.292397	0.34938	0.256581	0.304904	0.826958	0.607777	0.541583	0.30356	0.743575	0.793805	0.497943	0.484336	0.0514007	10.6115	10.4845	10.7865	10.242	10.2154	10.1221	10.5419	10.0048	10.1804	9.0213	10.0763	9.93534	9.77898	11.164
RPL27A	0.89035	0.469693	NA	0.462252	0.565012	0.654178	1.00955	0.206151	0.706493	0.406487	0.429865	0.571414	0.542157	0.538459	0.682526	0.253481	0.367021	0.284599	0.342437	0.380747	0.349387	0.336848	0.332367	0.485178	0.190641	0.439442	0.945808	0.69442	0.714859	0.431961	0.92192	0.715111	0.683495	0.542533	0.20318	8.21648	7.61593	7.79477	8.09441	7.903	7.57638	8.33436	6.63488	6.21839	6.70734	6.69502	7.57804	8.0911	7.33957
RPL29	1.16692	0.258791	NA	0.522087	0.463478	0.810315	0.996495	NA	0.610981	0.225815	0.57993	0.702609	0.470526	0.596778	0.76625	0.352409	0.326091	0.207159	0.382164	0.313569	0.262364	0.349969	0.402876	0.404592	0.0578603	0.441346	0.832242	0.714176	0.416921	0.338811	0.756372	NA	0.48858	0.470963	0.291056	8.90173	8.21873	8.70431	8.09526	8.59267	8.13786	8.51107	8.58476	8.64573	7.43732	7.32455	9.09395	8.74663	8.29938
RPL3	0.383098	0.608986	NA	0.476092	0.628268	0.588876	0.841854	0.590789	0.543196	0.43071	0.506098	0.677971	0.477188	0.689887	0.726462	NA	0.390016	0.24079	0.274051	0.336802	0.479835	0.229832	0.359685	0.390763	0.217047	0.470829	0.678791	0.638606	0.628939	0.415554	0.834392	0.380887	0.835418	0.409557	NA	8.14383	7.69519	7.52237	7.87773	7.5655	7.82833	8.30505	7.74755	7.77868	7.44003	7.43486	8.0776	7.98594	7.31554
RPL30	0.9995	0.17162	NA	0.25183	0.556028	NA	0.511766	NA	0.278893	NA	0.356776	0.6089	0.444801	0.273798	0.29498	NA	0.15624	NA	0.118492	0.111268	NA	NA	NA	0.145129	NA	0.37696	0.283433	0.234075	0.220337	0.279252	0.439858	0.245122	0.463725	0.312667	0.23271	9.00321	9.15915	8.98628	9.01297	8.44186	8.31168	9.54502	8.83728	9.10714	8.27653	9.01223	9.1807	9.45265	9.59111
RPL31	0.20358	0.182541	NA	0.204525	0.50623	0.405976	0.542716	0.281881	0.18773	0.227133	0.275117	0.574239	0.25594	0.420487	0.181013	0.124638	0.291367	0.26111	0.152076	0.152256	0.159385	0.100983	NA	0.164699	0.143437	0.262402	0.168372	0.266852	0.185697	0.187887	0.412314	0.935629	0.235445	0.280407	0.155384	6.63662	7.40934	7.14267	5.99944	6.57435	5.68586	7.07999	7.23505	6.53511	5.21839	6.22692	6.81592	7.09271	7.53436
RPL34	NA	NA	NA	NA	NA	0.375052	NA	NA	NA	0.273426	NA	0.419199	0.194575	0.223868	0.20189	NA	NA	0.143473	NA	NA	NA	NA	NA	0.195913	0.314713	0.281706	NA	0.38301	NA	0.119297	0.492538	NA	NA	0.34226	NA	8.35489	8.10515	8.37423	8.09865	8.13048	8.2461	8.34508	8.22061	8.37056	7.25824	8.13668	8.1224	7.844	8.50804
RPL35	0.739974	0.246117	NA	0.260901	0.508133	0.590942	0.721522	0.229319	0.398372	0.237764	0.617756	0.968563	0.406652	0.688824	0.496509	0.195301	0.234598	0.262807	0.284622	0.1414	0.141717	0.225124	0.194778	0.224883	0.0905059	0.272359	0.673187	0.424744	0.738706	0.319055	0.608805	NA	0.516049	0.467376	0.168512	9.10245	8.53709	8.84431	8.42439	8.55352	8.53387	8.282	8.77202	8.61719	7.59503	7.75565	8.80866	9.02695	8.80978
RPL35A	1.03598	0.173432	NA	0.331985	0.460975	0.456704	0.535115	NA	0.463779	NA	0.363127	0.743325	0.285937	0.370214	0.356764	0.281984	NA	0.230293	0.131539	0.107415	NA	NA	NA	NA	NA	0.298785	NA	0.164356	0.140595	0.249134	NA	NA	0.344419	0.235061	0.220246	9.9887	9.47708	9.30025	9.35991	9.06373	9.54536	9.81463	9.53646	9.63917	8.43883	9.66874	9.63761	10.0962	8.88732
RPL36	NA	NA	NA	0.108116	0.543361	0.852297	NA	NA	NA	NA	0.419372	0.784016	0.575131	0.559658	0.288043	0.1876	NA	NA	NA	0.1251	NA	NA	NA	NA	0.23284	0.34767	NA	NA	NA	0.217951	NA	NA	NA	0.529057	0.173693	8.98983	8.84169	9.29303	8.64852	9.19587	8.75063	9.16599	8.6263	8.72895	7.22957	7.91239	8.78633	8.70596	9.12043
RPL38	NA	0.485777	NA	0.32961	0.602316	0.624243	0.65922	0.428499	NA	NA	NA	0.557829	0.474068	0.37025	0.372288	0.275812	NA	0.295036	0.32081	0.33465	0.394952	0.294202	NA	NA	0.174679	0.333289	0.527462	NA	0.360316	0.438939	0.680715	0.375912	NA	0.368515	0.233647	7.80344	7.67659	7.72211	7.84629	7.57357	7.63508	8.29331	7.28722	6.79574	7.11612	7.56917	7.86084	7.64348	8.08751
RPL7	0.70558	0.561591	0.598042	0.409286	0.65704	0.559858	0.91629	0.485604	0.512218	0.350165	0.416974	0.645081	0.433117	0.435441	0.567218	0.273315	0.381874	0.32254	0.3276	0.28415	0.354501	0.442775	0.411299	0.485422	0.0460038	0.428961	0.795449	0.622083	0.574128	0.4412	0.833836	0.51777	0.669288	0.456764	0.199831	6.99755	6.98111	7.56494	7.19613	7.14539	6.82984	7.1658	7.41128	7.67475	6.9433	7.16122	7.6675	7.82556	7.48589
RPL8	0.144067	0.487607	0.54057	0.402478	0.467758	0.517757	0.827451	0.362637	0.399892	0.416753	0.411656	0.634988	0.259546	0.438443	0.502577	0.237192	0.328815	0.129703	0.272452	0.29805	0.251659	0.320821	0.291034	0.334869	0.0678059	0.429092	0.665154	0.564605	0.595955	0.485115	0.688656	NA	0.598402	0.407753	0.435963	9.82967	9.82661	9.66513	9.14927	9.73984	9.61178	9.75638	9.63989	9.58266	8.60494	9.03749	9.48638	9.74852	9.93687
RPL9	0.682433	0.5178	NA	0.3906	0.68543	0.692433	0.938438	0.38907	0.566336	0.317526	0.40549	0.668402	0.426316	0.488312	0.597125	0.271574	0.369571	0.264641	0.338865	0.351125	0.338043	0.302188	0.318005	0.420567	0.211332	0.423812	0.824666	0.45021	0.3825	0.330377	0.860119	0.540954	0.561237	0.360583	0.201718	9.61806	9.42627	9.74754	9.5632	9.40317	9.35949	9.64098	9.64033	9.67252	8.80081	9.06044	9.66653	9.77835	9.43481
RPLP0	0.602437	0.767729	0.785757	0.611481	0.906241	0.771345	0.96892	0.467499	0.636438	0.44507	0.410147	0.744787	0.49254	0.525716	0.577664	0.320762	0.478811	0.460182	0.378218	0.382074	0.523941	0.442752	0.504339	0.536348	0.320031	0.557246	0.965701	0.701229	0.491668	0.451462	0.736394	0.684601	0.523259	0.442732	0.265109	9.78702	8.87102	9.3317	9.145	9.20076	8.84459	9.81208	8.90291	9.38566	7.64579	8.43082	9.22221	9.45884	8.68651
RPLP1	0.764351	0.295402	NA	0.212254	0.586105	NA	0.584591	0.361459	0.448189	NA	0.429988	0.689719	0.438059	0.529567	0.539945	NA	0.216011	0.324699	0.185054	0.280765	0.135267	NA	0.178016	0.232459	0.779203	0.254144	0.571166	0.410601	0.250104	0.281486	0.450679	0.30723	0.40245	0.406034	0.285649	9.08541	8.42557	8.82174	8.50273	8.12895	8.32816	9.40444	8.57798	8.96787	8.56887	8.46593	9.10777	8.35478	8.02872
RPLP2	0.587791	0.205889	NA	0.17048	0.762409	0.619821	0.640936	0.335832	0.358001	0.256468	0.424806	0.772712	0.471507	0.572834	0.366506	0.125532	0.251115	0.324742	0.164206	0.143127	0.125885	0.342806	0.0975665	0.250466	0.767008	0.250679	0.336331	0.335967	0.165828	0.218643	0.462552	0.85617	0.419082	0.328688	0.162853	7.33286	7.06819	6.92479	7.3887	7.28505	6.71044	8.06989	6.07979	6.18786	6.86316	6.79619	7.75093	6.83279	6.20084
RPN1	0.453762	0.990037	NA	0.890902	2.14916	0.897234	1.01558	0.809571	1.39095	0.489583	0.936847	0.624962	0.880122	0.99679	0.954434	0.124853	0.733714	0.353039	0.646752	0.765344	0.704846	NA	0.68451	0.752935	0.244397	1.01668	1.48471	1.17059	0.814002	0.736127	1.06146	0.731368	1.35829	0.719773	NA	9.35993	8.83782	8.8683	8.74869	9.11136	8.55949	8.76412	8.47407	8.67001	8.19339	8.60532	8.46197	9.1054	8.45899
RPRD1B	NA	2.14207	NA	NA	NA	NA	2.50366	NA	NA	NA	NA	NA	NA	NA	NA	NA	2.60747	NA	1.58491	0.960984	1.62296	NA	NA	2.07132	NA	NA	2.52495	1.80154	3.08194	2.44594	1.32424	2.14648	1.16873	NA	NA	8.05578	7.90877	7.5533	7.92311	8.13363	7.50912	7.69045	7.58135	7.91653	7.48482	6.87325	7.54991	8.04182	7.23975
RPS11	0.26552	0.409562	NA	0.361632	0.44458	0.709729	0.791954	0.251978	0.502866	0.375633	0.510785	0.750841	0.433599	0.605032	0.623753	0.232859	0.391156	0.173176	0.333986	0.300275	0.315079	0.358835	0.325184	0.427882	0.0778906	0.402251	0.91772	0.632757	0.646351	0.421363	0.847824	0.498281	0.767849	0.550927	NA	11.7273	11.6399	11.8226	12.5453	11.3719	11.1129	11.5888	9.59684	9.29049	9.82833	11.7042	11.2215	11.7715	11.2387
RPS14	0.649368	0.167706	NA	0.180002	0.508631	0.594403	0.71162	0.289145	0.249252	0.270099	0.353742	0.863963	0.393849	0.565046	0.437706	0.186945	0.212201	0.283787	0.282062	0.147158	0.112346	0.127091	0.138642	0.254527	0.292849	0.411685	0.571058	0.47966	0.437892	0.296292	0.667206	0.359305	0.246011	0.442993	0.239178	8.88034	8.55174	8.67016	8.54231	8.8341	8.56671	9.2787	8.71979	8.83501	7.51938	8.60803	9.02153	8.94817	9.22753
RPS15	0.968568	0.604934	NA	0.416018	0.720902	0.701915	0.912514	0.446927	0.62299	0.349592	0.612381	1.0011	0.690555	0.664268	0.7463	0.410148	0.45099	0.503891	0.478588	0.393835	0.525137	0.458504	0.468312	0.619597	0.0696573	0.472454	0.912176	0.704391	0.719873	0.589782	0.998891	NA	0.998313	0.682938	0.402045	10.0249	10.0239	9.95724	9.333	9.72421	9.73201	9.19042	9.13071	8.42096	8.93966	8.9426	9.59909	9.34674	9.78384
RPS15A	0.77208	0.159878	NA	0.18345	0.482384	0.531745	0.456288	0.302727	0.293741	0.236088	0.370305	0.711179	0.656536	0.329372	0.250957	0.100531	0.239698	0.314604	0.14795	0.202501	0.408297	0.102336	NA	0.21074	0.382029	0.317211	0.291646	0.323814	0.170489	0.219581	0.319413	0.743973	0.188999	0.304677	0.181545	9.45288	9.54633	9.45798	9.51261	10.0026	9.6249	10.6944	9.58908	9.52255	8.72549	8.63805	9.70416	9.94218	9.58
RPS16	0.233778	0.160897	NA	0.150929	0.424029	0.485321	0.533254	0.280994	0.207805	0.292604	0.555304	0.704737	0.383709	0.501976	0.195075	0.117836	0.222123	0.302794	0.219562	0.125845	0.130419	0.140186	0.129427	0.23402	0.668023	0.312225	0.355974	0.282495	0.245682	0.230929	0.482816	0.364282	0.198773	0.343456	0.139229	9.09992	8.74375	8.76999	8.92141	8.46734	8.57099	10.0497	8.7419	9.01838	7.40527	9.08951	8.88018	9.43686	8.5582
RPS17	0.671862	0.317577	NA	0.148356	0.394504	0.410331	0.815644	0.285999	0.388223	0.328136	0.343446	0.372987	0.3256	0.335173	0.462968	0.153503	0.311414	0.281296	0.342842	0.131306	0.115964	0.129988	0.147038	0.295851	0.306036	0.257694	0.779044	0.626926	0.631596	0.532554	0.964876	0.843932	0.876333	0.330926	0.145536	9.27147	9.02222	9.18192	8.39476	9.02171	8.84576	9.11748	8.92756	8.96039	7.54196	8.52658	9.34615	9.09892	8.63226
RPS19	0.485297	0.179648	NA	0.220526	0.516056	0.504214	0.560235	0.341942	0.235389	0.276789	0.3983	0.519983	0.343187	0.347513	0.201162	0.192137	0.232705	0.334306	0.26308	0.15146	0.23054	0.209004	0.119261	0.325866	0.482104	0.348448	0.373798	0.28754	0.316788	0.232086	0.536969	0.588194	0.359645	0.408556	0.264945	10.6947	10.4776	11.042	10.4425	10.4288	10.5033	11.2133	10.3485	10.7848	8.76295	9.94141	10.9514	10.758	11.1833
RPS2	0.631972	0.578828	0.664609	0.547956	0.675805	0.672175	0.833663	0.682426	0.500478	0.487127	0.440074	0.536893	0.419668	0.493781	0.621672	0.277932	0.511432	0.508478	0.397944	0.39091	0.461908	0.50288	0.468847	0.565858	0.128704	0.589402	0.802825	0.637831	0.600483	0.449597	0.788743	0.476561	0.68067	0.449741	0.157222	12.2672	12.2935	12.4324	11.5899	11.9956	12.1752	12.3731	11.7086	11.9804	9.99596	11.7259	12.2063	12.4534	12.3426
RPS21	NA	0.420477	NA	0.222186	0.535349	0.6163	0.477991	0.437063	NA	NA	0.397814	0.785464	0.511591	0.366049	0.347733	NA	NA	0.284527	0.223362	0.116962	0.513268	0.394216	0.265703	NA	0.343921	0.36221	0.343883	NA	0.275682	0.392053	0.261554	0.706344	NA	0.490889	NA	9.00999	9.09182	9.10901	9.27998	8.92364	9.27013	9.9183	9.2629	9.35512	8.35212	9.22032	9.14016	10.094	9.47895
RPS23	0.498092	0.194178	NA	0.267062	0.408982	0.420056	0.768006	0.185901	0.372156	0.256556	0.578236	0.532279	0.344926	0.56394	0.368582	0.205643	0.277169	0.279209	0.247946	0.233184	0.207303	0.285217	0.212894	0.391119	0.160415	0.2879	0.502781	0.343563	0.349905	0.338205	0.638278	0.605804	0.620902	0.439461	0.234955	10.8101	10.9083	10.449	10.3015	10.0237	10.2295	10.4637	10.4023	10.5326	9.20221	10.7505	9.61652	10.8013	10.5371
RPS24	0.608553	0.282227	NA	0.26885	0.419292	0.572843	0.6337	0.271072	0.414179	0.331727	0.482358	0.56124	0.418448	0.398922	0.507604	0.259123	0.346892	0.319994	0.348594	0.224488	0.181948	0.171896	0.302491	0.371235	0.0512531	0.284175	0.64976	0.479406	0.418258	0.431453	0.558229	0.822927	0.511159	0.436285	0.329703	6.48671	6.53427	6.62642	5.80767	6.29843	6.61695	6.5179	6.87468	6.48839	5.53713	5.93007	6.44292	6.15042	6.88368
RPS27	0.496303	0.521759	NA	0.337073	0.52649	0.605443	0.695721	0.356037	NA	NA	0.37025	0.515101	0.427698	0.370658	0.269884	0.290137	0.413217	0.374088	0.346133	0.187667	0.271888	0.126902	0.283046	0.277054	NA	0.338272	0.666968	0.586126	0.35077	0.419245	0.747235	0.16108	NA	0.368745	0.161573	12.102	11.9918	12.3483	11.5261	11.314	12.0885	12.2976	11.8537	12.0361	10.1792	12.1059	12.4282	12.148	12.4115
RPS27A	1.50199	1.11066	0.943682	1.2654	0.76894	1.2771	0.858523	0.630122	1.3512	1.34005	0.966262	0.930872	0.961576	1.33886	1.24401	1.49864	1.12159	1.03873	1.09889	1.13146	1.07294	1.10158	1.02116	0.856581	0.838354	1.00041	0.835916	0.638966	0.893443	1.30968	1.45966	1.32628	0.726795	1.13544	1.39675	7.57114	7.61906	7.47342	7.50863	7.18437	7.44297	7.80374	7.81569	7.4499	6.85407	7.00461	7.78658	8.13341	7.37886
RPS28	0.66335	0.470526	NA	0.337872	0.473868	0.553832	0.660982	0.421834	NA	NA	0.413419	0.716216	0.506223	0.424714	0.34098	0.231633	NA	0.478624	0.267285	0.126579	0.515703	0.334705	0.194704	0.238699	0.35209	0.38357	0.399426	NA	0.393889	0.522739	0.281468	0.692695	NA	0.46846	0.231618	10.7225	10.5465	10.9482	9.97289	10.4925	10.092	11.2043	10.458	9.51193	9.68506	10.4579	10.6019	9.88407	10.8704
RPS29	NA	0.424755	NA	0.409467	0.527142	0.650534	0.649899	NA	NA	NA	0.30525	NA	NA	0.455875	0.268363	NA	NA	0.301579	0.367843	NA	NA	0.460003	NA	NA	0.254163	0.395305	0.434847	NA	0.312647	0.526648	NA	NA	NA	0.435258	0.249004	7.90505	7.85495	8.15484	7.98651	7.86344	7.58832	8.40447	7.89687	8.23161	7.06951	7.8583	8.1695	7.41474	8.0223
RPS3	0.401672	0.527355	0.559461	0.421773	0.573471	0.597264	0.84839	0.570589	0.462326	0.404331	0.437136	0.723615	0.440386	0.484787	0.654415	0.261163	0.417264	0.302524	0.393499	0.37624	0.41846	0.488381	0.288586	0.511386	0.126097	0.528179	0.728365	0.594849	0.640919	0.458554	0.826809	0.586398	0.681947	0.440769	0.971975	10.0371	9.7451	9.16833	9.33343	9.40697	9.04304	9.85024	9.4597	9.41668	8.45401	8.27935	9.77194	9.71587	9.58076
RPS4X	0.51909	0.447895	0.657829	0.430837	0.592573	0.542688	0.846029	0.378154	0.515825	0.426924	0.436313	0.714221	0.439368	0.451601	0.651545	0.259319	0.419138	0.330508	0.36016	0.33706	0.405826	0.402746	0.315276	0.522887	0.0731542	0.514019	0.650405	0.502024	0.447572	0.456791	0.831784	0.389559	0.609467	0.430284	0.166749	9.00409	8.87462	9.24889	9.09287	8.70278	8.21741	9.4819	8.77928	9.11813	7.99616	9.07164	9.07622	9.21539	9.0145
RPS4Y1	0.51909	0.447895	0.657829	0.430837	0.592573	0.542688	0.846029	0.378154	0.515825	0.426924	0.436313	0.714221	0.439368	0.451601	0.651545	0.259319	0.419138	0.330508	0.36016	0.33706	0.405826	0.402746	0.315276	0.522887	0.0731542	0.514019	0.650405	0.502024	0.447572	0.456791	0.831784	0.389559	0.609467	0.430284	0.166749	5.59475	6.20121	4.36804	4.09713	4.9209	6.53694	3.8573	7.4202	3.96101	5.62547	4.67889	7.67632	3.39024	6.43539
RPS5	NA	0.673965	NA	0.411096	0.741592	0.709622	0.90897	0.568377	0.733295	0.361339	0.471311	0.671049	0.479772	0.474139	0.615929	0.230981	0.461733	0.231064	0.384425	0.384708	0.394739	0.325066	0.354871	0.347051	0.257196	0.419733	0.469175	0.514051	0.444153	0.274323	0.957184	0.400941	0.551604	0.408307	NA	10.4166	10.6324	10.9908	10.4732	10.1824	10.0312	11.787	10.4132	10.9561	8.67055	10.5251	10.8755	10.745	11.2705
RPS6	0.835395	0.582161	0.594673	0.511043	0.581759	0.600168	0.830163	0.623231	0.448762	0.445723	0.472703	0.695108	0.483305	0.466731	0.666917	0.327701	0.406596	0.41841	0.407298	0.353743	0.386519	0.546034	0.386684	0.545625	0.0255573	0.506529	0.775695	0.667679	0.650759	0.470696	0.915293	0.506719	0.655101	0.483166	0.224974	9.94167	9.65315	10.0052	9.69857	9.8795	9.82309	9.57979	10.0496	9.59885	8.46608	9.6448	10.0779	10.0867	9.59756
RPS7	0.747594	0.54514	NA	0.374324	0.63406	0.696391	0.965705	0.524838	0.540393	0.32464	0.479623	0.674058	0.523863	0.537345	0.645703	0.327827	0.406502	0.367246	0.420198	0.496512	0.352838	0.354183	0.316218	0.529789	0.100815	0.406766	0.448692	0.49193	0.369365	0.446999	0.920563	0.360751	0.539473	0.351764	0.243866	7.73666	7.51969	7.31616	7.54915	7.0888	7.54718	7.92922	7.90064	7.90512	7.08791	7.61531	7.95989	8.17028	7.07601
RPS8	0.650278	0.407962	0.412967	0.422989	0.504181	0.559293	0.935657	0.360358	0.639146	0.355413	0.537499	0.609082	0.475706	0.513862	0.726825	0.279501	0.396465	0.315643	0.3633	0.352269	0.399549	0.288602	0.345769	0.532698	0.0737871	0.453385	0.655368	0.517821	0.445165	0.37619	0.866941	0.338669	0.569721	0.465888	0.206407	7.61573	7.29917	7.48827	6.73986	7.55451	7.25599	7.91515	6.87702	7.14615	6.4432	7.17552	7.50156	7.87652	7.70359
RPS9	0.77771	0.442928	NA	0.380446	0.54649	0.637942	0.908195	0.358487	0.552028	0.308538	0.46434	0.577236	0.500595	0.504599	0.654684	0.271623	0.40893	0.330801	0.395457	0.330844	0.351957	0.322134	0.337793	0.421599	0.128725	0.420759	0.844418	0.474382	0.375462	0.431348	0.75406	0.391241	0.465316	0.387384	0.246294	6.41712	6.17635	6.68772	5.814	5.84407	5.74996	6.88701	5.51759	5.58071	5.00213	6.08625	6.33946	6.39683	6.0493
RRAS2	NA	NA	NA	NA	NA	NA	NA	NA	NA	0.899119	NA	0.35946	NA	NA	0.371292	1.17843	NA	NA	0.270106	0.991643	NA	NA	NA	NA	0.699056	0.706521	NA	NA	NA	NA	NA	NA	0.37143	0.273321	0.24933	6.48045	5.58722	5.67743	5.8896	5.51111	5.65154	6.71105	6.79234	6.48953	6.62715	5.60288	6.0814	5.69933	6.85752
RRBP1	2.7209	1.04007	2.11555	0.518957	NA	1.6986	NA	0.47322	0.354673	NA	1.53212	NA	NA	0.793075	0.773395	NA	NA	0.753125	NA	NA	0.614096	0.862218	NA	0.351915	NA	NA	0.489937	NA	0.314327	0.984443	0.701309	0.380952	0.274435	0.312498	NA	6.65179	5.8145	6.26393	6.17283	5.85583	6.46509	5.75716	5.60044	5.81768	5.98702	5.83588	5.61318	5.43273	5.73809
RRM1	NA	NA	NA	NA	NA	NA	0.394602	1.35433	1.22158	0.437674	NA	1.72324	1.90684	NA	NA	NA	0.921288	NA	NA	2.70344	1.07498	1.32829	1.48289	0.832716	NA	2.37778	0.844627	0.435237	NA	NA	0.456413	NA	0.918006	0.547331	NA	8.31334	8.21522	8.46214	7.59246	8.08064	8.00036	8.49215	9.03908	7.07574	6.8531	7.09916	7.94734	8.62644	8.10887
RSL1D1	NA	0.38342	NA	0.262467	0.378894	0.23667	1.00731	0.133586	NA	0.203508	0.294265	NA	NA	NA	0.418305	NA	NA	NA	NA	NA	0.308532	NA	NA	0.247558	NA	NA	0.27667	0.336051	0.218146	0.179991	0.578998	0.508492	0.492361	NA	NA	9.63889	9.87354	10.0497	9.93996	9.67505	9.87291	10.3097	9.55031	9.81827	8.66511	9.10422	9.37409	10.2735	10.4164
RSU1	NA	0.56382	0.611023	NA	NA	NA	0.716897	0.792833	0.859919	NA	1.13228	NA	NA	NA	NA	NA	NA	0.533907	0.254615	NA	NA	0.723903	1.32421	NA	1.01396	NA	0.490775	0.680508	0.585052	0.536564	0.706466	NA	0.375553	0.317339	NA	7.56002	6.72204	6.81498	7.55885	7.16778	7.72592	7.50693	6.80371	7.03813	7.41337	7.4864	7.46533	8.01963	7.47121
RTCB	NA	1.57456	2.21185	1.86123	1.87857	1.21926	1.37052	1.29712	2.67275	1.17686	1.96712	1.46954	1.3581	2.11547	1.24867	1.45427	1.48975	0.756894	0.903838	1.96677	2.52412	NA	1.76873	0.798986	NA	1.74445	1.16273	1.59309	2.08208	1.43026	1.28102	1.45045	1.39647	1.72138	NA	8.03602	8.26729	7.88354	8.08305	8.17297	7.54959	8.46925	8.06809	8.2386	7.70553	7.98134	7.7767	8.48304	8.28612
RTN1	7.37908	3.34258	10.0156	17.5404	3.74213	4.5512	NA	3.5084	NA	NA	NA	2.33586	1.57302	4.82926	1.5638	5.16754	6.00776	2.50156	5.43399	3.95668	3.72926	18.0524	3.56265	4.57148	3.94711	3.72562	NA	NA	4.26221	NA	NA	NA	11.2293	1.81404	2.60984	8.68016	10.0243	9.17136	9.3804	9.24598	8.85114	8.14279	9.57893	9.22997	9.93528	9.57121	9.05986	9.17571	8.73249
RTN3	4.08247	3.01233	NA	2.64957	2.38376	2.40327	NA	NA	NA	3.85697	NA	2.05779	1.65459	2.07318	2.60774	NA	3.69865	NA	NA	3.75111	2.95456	2.05309	1.1165	2.97655	NA	3.40851	0.950177	NA	1.87357	1.64213	1.561	NA	NA	1.54763	2.29311	9.6769	9.87702	9.53535	10.0781	9.62369	9.30579	9.22211	9.86255	9.97615	10.182	9.01087	9.78319	9.32633	9.73672
RTN4	1.61778	1.50919	0.755402	1.79125	1.44902	1.00033	1.39862	14.5835	1.0453	10.9703	0.975673	0.949182	0.921436	0.782884	1.42718	0.603424	0.503584	2.63604	7.47957	0.252035	1.9021	4.19936	0.635809	8.13989	0.978702	0.446871	0.887718	0.998827	1.33099	4.46053	2.1956	7.18624	2.57261	3.327	0.437258	8.82668	9.02266	8.56751	9.15724	9.00541	8.6072	8.03023	9.48368	7.28512	8.98543	8.34373	8.85185	8.62585	8.33803
RUVBL1	NA	0.642701	NA	0.79656	0.93068	0.906373	0.954416	0.325161	0.835724	0.274213	1.21068	0.716291	0.903015	0.932065	0.825836	0.380533	0.54017	0.357806	0.571309	NA	0.36531	0.421159	0.48848	0.61711	0.202278	0.729156	0.818022	0.817843	0.891565	0.745161	1.00769	0.566949	0.892184	0.547751	0.36992	7.25823	7.74726	7.61317	7.50942	7.57901	7.44534	7.84404	7.08476	7.41554	6.45287	7.13369	7.34536	7.65703	7.62644
RUVBL2	NA	0.575871	1.03946	NA	0.733032	0.905141	0.86792	NA	0.889139	NA	1.06125	0.728389	0.640923	0.96664	0.722465	NA	0.658371	0.353744	0.534208	0.374953	0.259021	0.447367	NA	0.550661	0.145248	0.608672	0.765169	0.799808	0.450586	0.625932	1.03056	0.537634	0.728371	0.62124	0.621659	6.77507	7.02584	7.19134	6.34357	6.75073	6.69025	6.87007	6.81243	6.43753	6.48325	6.4957	6.19961	6.75477	6.86838
S100A4	NA	0.245025	NA	NA	NA	0.360849	NA	NA	NA	NA	NA	NA	0.152462	0.10086	NA	0.0922594	NA	0.293255	0.245495	NA	NA	NA	NA	NA	0.429037	0.186909	0.256161	NA	0.284761	NA	NA	NA	NA	0.0659718	NA	4.58188	4.59165	4.07397	5.21416	3.65815	4.22855	4.17136	4.19161	4.9609	4.44333	4.36003	4.17228	4.47837	4.79378
S100A6	1.05215	0.226042	NA	0.72409	0.348053	1.10972	0.0598017	NA	NA	NA	0.0978378	0.240617	0.178125	0.192113	0.190216	0.245115	0.129666	0.12252	0.10589	NA	NA	0.111198	0.252078	0.0341822	4.18476	0.126874	0.229011	NA	0.0810833	0.166879	NA	0.0982511	NA	0.167294	0.177605	6.67579	6.14121	6.99561	7.43493	7.07928	6.56092	6.01407	6.5929	6.98031	6.01085	5.86287	6.21901	6.69556	5.65316
SAE1	2.52666	1.6029	NA	NA	NA	NA	1.96121	1.03651	0.594707	NA	1.86498	NA	NA	NA	1.88041	NA	1.62553	1.61316	1.68796	2.27417	1.29749	1.86613	1.88881	1.8115	NA	1.9044	1.90567	1.98728	1.49754	2.54795	2.53595	3.96693	2.36555	0.224997	NA	6.68563	6.4015	6.75284	5.86067	6.31033	6.23315	5.64607	7.31913	5.92222	5.44447	6.35593	6.23351	6.60375	5.81736
SAFB	1.23034	1.22712	1.16519	1.08824	1.23972	1.20906	1.77205	1.30896	1.25145	0.943	1.3734	1.39779	1.80853	1.20145	1.31695	1.0225	1.0379	0.906239	1.51161	0.650074	1.55547	1.40929	1.10043	1.58505	NA	1.17425	1.38791	1.27803	1.34312	1.9502	1.83111	2.41918	1.57317	1.36463	0.24215	8.06195	7.90203	7.95873	7.82272	7.55146	7.40336	8.58823	8.10761	7.64636	7.97614	7.74187	7.92909	8.04968	7.42773
SAFB2	0.829187	1.25342	NA	NA	NA	NA	1.19362	NA	0.726533	NA	NA	NA	NA	NA	NA	NA	0.917095	1.07428	1.71566	NA	1.91191	NA	1.27972	1.24094	NA	1.24704	1.7698	NA	1.73851	2.31922	2.55043	1.84084	1.3718	1.68371	NA	7.93666	7.53092	7.84192	7.56085	7.59493	7.57446	7.9533	7.47718	7.59182	7.90768	7.55176	7.68246	7.48099	7.48885
SAP18	NA	NA	NA	NA	NA	NA	2.06233	NA	NA	NA	NA	1.47615	1.34747	1.47987	NA	NA	1.35072	NA	NA	NA	1.39196	NA	NA	NA	NA	0.583839	NA	1.6553	NA	1.29608	2.04767	NA	1.92363	0.855505	NA	8.60144	8.69	8.5851	8.71827	8.40072	8.69329	7.7107	8.70353	8.30745	8.81872	8.51354	8.17995	9.09402	8.57093
SAR1A	1.54736	0.980079	NA	0.90814	1.18676	1.16012	1.41916	0.831085	0.866727	NA	1.40589	0.909428	0.743904	1.03055	0.975958	0.529178	0.901756	0.640222	1.384	1.17099	0.985496	0.886211	0.891504	0.977812	0.593194	0.758261	1.19444	1.0002	0.548486	0.808986	1.10905	1.14021	1.09156	0.599019	0.29976	9.21746	9.0645	9.10225	9.13593	9.08266	9.03215	8.46757	8.65074	8.46838	8.53399	8.80634	8.62879	8.19712	8.67246
SARNP	1.54483	1.45522	NA	1.54167	1.18004	1.08566	1.46981	1.95002	0.999332	1.93675	0.968913	1.13631	1.18478	1.07367	1.07404	1.0132	1.03528	0.969605	1.26321	0.985549	1.6898	1.78324	1.24106	1.75128	0.106297	1.22182	1.38399	1.05287	1.65753	1.89572	1.59729	3.17698	1.9648	1.43384	0.415212	7.64895	7.67501	7.26479	7.4308	7.46526	6.95354	7.41575	7.60394	7.95695	7.55166	7.47055	7.32214	8.08599	7.64226
SARS	NA	2.67004	NA	1.37465	NA	NA	1.64417	NA	NA	NA	1.94518	NA	1.70238	NA	NA	2.54589	1.09885	NA	3.4791	4.26694	1.39163	NA	NA	NA	NA	NA	2.0162	1.33654	2.33221	NA	NA	NA	1.6384	1.83283	NA	8.50443	9.02651	8.14995	8.62302	8.20042	7.95056	8.70628	8.39493	8.68319	8.5015	8.4187	8.35832	8.76685	8.31511
SARS2	NA	0.945895	NA	0.344667	0.697542	NA	0.527321	NA	NA	NA	0.388969	0.538201	0.515938	0.615649	0.560312	NA	NA	NA	NA	NA	NA	NA	NA	NA	NA	0.529157	NA	NA	NA	NA	NA	NA	0.577067	0.395823	NA	5.39728	5.70286	5.62334	5.06704	5.2268	5.30372	6.95648	5.69742	6.5944	5.58823	5.82562	6.07012	5.86288	5.88724
SART3	NA	0.957955	1.48385	1.8949	NA	NA	1.25133	1.2406	1.76483	NA	1.78049	NA	NA	1.60439	1.39738	NA	1.89437	NA	1.71928	NA	1.35535	1.6665	0.940594	2.34582	NA	1.35767	1.53812	1.16844	2.08477	1.15469	1.49503	2.17272	1.82053	2.09986	NA	6.62737	6.55571	6.22528	6.41441	6.21165	6.25993	6.53353	6.18356	6.44858	6.49075	6.57874	6.59122	6.72276	6.10817
SCAF4	NA	NA	NA	NA	NA	NA	1.897	1.00829	NA	NA	NA	NA	NA	NA	NA	NA	0.581497	NA	1.70708	NA	NA	NA	NA	1.49903	NA	0.563507	1.4891	0.764602	0.71958	1.56931	1.31251	2.19793	1.46914	NA	NA	8.0055	8.24602	7.84178	7.71067	8.04446	7.93419	7.74745	8.08812	7.84412	7.68506	7.6771	7.82547	7.30173	7.71046
SCARB2	1.34462	2.37219	NA	1.7534	2.10746	1.71549	2.12864	1.43678	1.66865	1.59778	2.34641	1.82306	2.81792	2.43359	2.04579	2.07878	1.91951	1.76791	1.01537	0.598838	1.57197	NA	0.71495	1.36429	4.14446	2.22559	1.11542	1.61849	2.46381	3.39287	1.07678	3.05409	2.50058	2.01886	1.03416	9.68853	10.4024	9.70647	10.2712	10.163	9.46222	9.66549	10.3649	8.3683	8.52891	10.2325	9.18602	9.86499	8.93287
SCFD1	NA	NA	NA	NA	1.02887	1.36748	0.799863	NA	NA	NA	0.850206	NA	0.475828	NA	NA	NA	1.68481	NA	0.52632	NA	NA	NA	NA	NA	NA	0.71582	1.27934	0.295526	1.16411	NA	1.46339	1.28026	1.68197	1.25755	NA	7.49232	7.67143	7.53508	7.47828	7.60503	7.47019	6.81882	7.60863	7.45636	7.30469	7.30825	7.38653	6.68921	7.46205
SCP2	NA	0.606702	NA	NA	NA	NA	1.30906	NA	NA	NA	NA	1.02136	NA	NA	NA	NA	NA	0.520806	1.09911	0.614628	NA	1.0243	NA	NA	0.564972	0.670589	NA	NA	NA	1.15524	NA	3.02838	NA	NA	NA	8.14718	8.07617	8.41407	8.2143	8.29873	7.79007	8.49133	8.95426	9.04623	8.38632	8.24542	7.7394	8.13262	8.36137
SCRN1	NA	0.947688	NA	NA	NA	NA	0.947149	2.33013	NA	NA	NA	1.939	NA	NA	NA	NA	3.87908	2.95219	1.51407	NA	2.36008	1.60369	3.69352	7.95085	6.93803	NA	NA	NA	NA	2.41503	1.16835	NA	NA	2.04239	NA	8.79301	8.23226	7.58167	9.0781	8.39491	8.46979	8.438	9.9629	7.54729	10.5947	8.15566	8.14171	7.40786	8.50355
SDHA	NA	1.19284	NA	NA	NA	NA	NA	NA	NA	NA	1.21476	NA	2.17325	1.65484	NA	1.49355	NA	1.2624	NA	2.06173	0.839278	NA	NA	1.28906	NA	NA	2.45447	2.21257	1.10852	1.69022	1.54034	NA	1.88345	1.0407	NA	7.36163	7.5451	6.7138	7.02906	6.1079	7.12692	7.2672	7.27039	7.18462	7.26597	7.31801	7.31282	7.30075	5.77091
SDHB	NA	1.26791	NA	NA	NA	NA	1.64932	NA	1.70046	NA	NA	NA	NA	NA	NA	NA	NA	1.03509	1.28752	NA	0.940468	1.50362	1.1898	NA	NA	NA	2.50962	2.04802	1.01068	NA	2.7127	NA	2.00692	NA	NA	7.13152	7.28147	7.09175	7.4578	7.11269	6.9064	7.35788	7.33415	7.37673	7.34853	7.20711	6.60822	8.07192	7.12596
SEC13	NA	NA	1.67202	NA	NA	NA	NA	0.909201	1.11931	0.849545	NA	NA	NA	NA	NA	NA	NA	1.06338	0.974089	NA	NA	1.0138	NA	NA	0.341227	NA	1.8437	NA	NA	0.727326	NA	NA	0.925497	1.0062	NA	7.64749	7.37136	7.4453	7.325	7.19754	7.03882	7.8111	7.01591	7.31022	6.97597	7.07739	7.23415	7.50307	6.22992
SEC23A	NA	0.742259	1.07369	0.987979	0.746407	1.96067	0.525758	0.934056	0.959337	0.493693	1.21162	0.936556	NA	NA	0.373784	NA	0.559267	3.49834	0.496714	0.559197	0.543577	0.436455	0.251225	0.195301	0.175056	0.924499	0.842555	0.765878	0.750921	0.174776	0.560214	0.60553	0.959147	0.578786	NA	8.4541	8.1038	8.04216	8.34869	8.54233	8.24299	7.83208	8.46219	7.90169	7.8049	7.99043	7.69571	7.49901	7.79238
SEC24C	NA	NA	NA	1.19716	NA	NA	0.570581	NA	NA	NA	NA	NA	NA	1.05533	0.667468	NA	NA	NA	0.983433	NA	0.667506	NA	NA	NA	NA	0.36486	0.968444	0.813513	0.627672	NA	0.680975	0.814332	0.678392	0.56413	NA	8.09121	7.89644	7.77739	8.26945	7.77603	8.04912	8.17291	7.48023	7.52993	7.75215	7.70989	7.56153	7.11074	7.22005
SEC61B	NA	0.312421	NA	0.607259	NA	1.16209	0.752729	NA	NA	NA	NA	0.601923	NA	0.449348	NA	NA	0.3273	0.489213	0.28587	NA	NA	NA	NA	NA	0.382263	0.209516	0.770322	0.342944	0.396901	0.620826	0.472901	NA	NA	NA	NA	9.64439	9.26453	9.12165	9.21345	9.21207	8.27813	8.32982	8.58265	8.4335	8.13418	7.91111	8.40334	9.05845	8.49823
SEPT2	2.67008	0.945487	NA	0.956127	1.18352	1.42773	1.52275	0.787186	2.17667	0.871083	1.15731	1.58278	1.97272	1.10176	1.61126	2.95583	1.24363	0.989766	1.26869	1.13403	1.29686	0.981932	1.29183	1.28304	1.37822	1.04513	1.19835	1.04947	0.891287	1.52561	1.33445	1.82803	1.09043	1.01913	0.975914	9.07519	9.13276	8.96706	8.9253	8.76869	8.91004	8.4294	9.44031	8.65183	8.66817	8.67784	9.15375	8.03141	8.51958
SEPT7	1.20974	1.46386	NA	NA	1.09922	1.89137	0.982313	0.866695	1.82617	1.26135	1.85369	2.41108	1.56692	2.8309	1.68349	2.81912	1.75883	0.956206	1.66823	0.719179	2.13808	2.45827	2.01312	1.83113	0.809878	1.6693	1.25039	1.52092	1.66632	1.69444	1.33565	1.94716	1.28295	1.83878	NA	7.47552	7.4088	7.15041	7.33622	7.36614	8.05461	7.26699	7.51403	6.7992	8.55271	8.05985	7.92585	7.82688	7.90615
SEPT9	NA	0.693041	0.540394	0.707393	0.887469	0.956778	0.218805	1.0831	1.28854	0.847386	0.457732	0.315314	0.5993	0.488952	0.680251	2.12536	1.64546	1.3515	1.10326	NA	1.96607	0.739973	1.28039	1.78735	0.335365	0.717784	0.742592	0.506094	0.518584	1.42793	1.36334	1.95139	0.959385	0.353017	2.54958	7.22892	7.02208	7.07276	6.37964	6.22315	6.99188	6.18995	6.5673	6.46499	6.84665	6.25333	6.19769	6.53953	7.03387
SERBP1	0.807133	0.503851	0.592347	0.352292	0.745497	0.536378	0.762424	0.427549	0.411583	0.241539	0.3321	0.392591	0.329814	0.5743	0.46395	0.258221	0.328706	0.400326	0.352157	0.341065	0.286175	0.251727	0.291997	0.481542	0.0884876	0.326476	0.600708	0.396071	0.474517	0.47522	0.741514	0.508054	0.518749	0.308131	0.270987	9.83325	9.935	9.8052	9.36946	9.81949	9.6699	10.1025	9.80858	9.1872	8.91469	9.47286	9.33899	9.94391	9.41245
SERPINH1	3.13879	0.422426	0.529916	0.48075	1.20309	0.934194	0.217506	0.338502	1.36191	0.146629	0.463434	0.310235	0.345571	0.533557	0.883879	0.130097	0.358323	0.209389	0.0811024	0.172596	0.162317	0.25633	0.145176	0.153883	0.224591	0.377442	0.161631	0.408054	0.216557	0.380094	0.729921	0.131344	0.290821	0.0916627	0.321592	8.43126	7.00264	6.90368	7.12245	7.7911	8.5697	7.64569	6.00992	8.12307	5.26471	6.2048	7.31946	6.30887	7.48987
SET	2.41178	1.59567	1.83628	2.24365	1.69837	1.13614	0.936197	0.967512	0.787359	1.35734	0.563797	1.39234	1.27121	1.0832	0.80106	1.12419	1.30949	1.075	1.67935	1.39472	1.4603	1.43134	1.34681	1.18808	0.17822	1.26511	2.35615	1.07174	1.03527	1.30935	1.14796	1.28194	1.47206	1.74782	2.57344	9.16947	9.13172	9.23275	8.59109	8.90775	8.94309	8.53766	8.98704	7.75144	8.21642	8.4131	8.7495	9.32496	8.723
SF1	NA	0.957671	1.22888	NA	1.31626	NA	NA	NA	NA	NA	NA	NA	1.45505	NA	1.4396	0.750469	NA	NA	1.42757	0.610165	1.35946	1.17653	NA	1.65758	NA	0.81562	1.84196	0.81473	1.16178	1.65865	1.28225	1.79724	1.38209	1.2	0.327375	7.83427	7.79969	7.66551	7.62326	7.78901	7.68686	7.90321	7.34666	7.50172	7.98682	6.75851	7.63845	7.58686	7.40682
SF3A1	0.634759	0.918087	2.02149	1.20271	0.99989	1.38361	1.59535	1.32917	1.69417	1.07453	1.30553	1.6913	1.55519	1.04821	1.32742	0.603587	0.889547	0.9437	0.989991	0.483144	1.33682	1.13471	1.07038	0.946851	NA	0.907265	1.18471	1.01229	1.2268	1.15066	1.17773	1.41436	1.32495	1.12133	NA	8.05532	8.20489	7.81905	8.16519	7.40125	8.07019	8.34019	8.04618	8.08209	8.09548	7.95464	7.51219	7.87603	7.61691
SF3B1	NA	1.194	1.47097	1.05884	0.934649	0.84495	1.53681	0.986412	1.47636	0.93617	1.20144	1.26714	0.93518	0.999132	1.5283	NA	0.838563	0.421211	0.983158	0.986114	1.21326	0.90267	0.845944	0.991624	0.100752	0.97068	1.38041	1.01215	1.42984	0.795557	1.44728	1.93966	1.26377	1.09803	NA	10.1018	10.2292	10.1562	10.5298	10.1529	10.1802	10.2361	10.2196	9.30586	9.70188	10.5039	10.4909	10.0147	9.91754
SF3B2	0.901712	1.01569	0.963364	0.949741	1.02021	0.896956	1.38803	0.933761	1.14526	0.835012	1.11786	1.25241	1.21184	0.993239	1.26109	0.521922	0.885847	0.691181	1.04533	0.78421	1.05494	0.89901	0.852888	1.03184	NA	0.99463	1.33019	0.95116	1.13174	1.14815	1.35408	1.48353	1.2712	1.1505	NA	7.03348	6.98308	6.82853	6.7873	6.85431	6.81878	7.18127	6.75414	6.71898	6.75751	6.2714	6.98598	6.96705	6.80127
SF3B3	1.0163	1.02743	1.10176	1.13698	1.39808	1.04112	1.42999	0.907642	1.21954	0.895062	1.4906	1.96069	1.90374	1.25495	1.50695	0.921914	1.38634	0.800904	0.967801	1.24325	0.952398	0.747829	0.847488	1.13657	NA	1.10533	1.21585	0.963519	1.05931	1.1725	1.3504	1.24321	1.17726	1.1096	0.440199	9.75583	9.85685	9.55564	8.69972	9.79371	9.4509	9.98203	9.33087	9.72334	9.09755	9.39534	9.59172	9.39137	9.43425
SF3B6	NA	0.460544	NA	NA	NA	NA	0.909737	NA	0.620887	NA	1.08423	1.75779	NA	NA	NA	NA	NA	NA	NA	NA	NA	NA	NA	NA	NA	0.534013	0.410197	NA	NA	0.531168	0.720221	2.78396	0.864483	0.879932	NA	7.63133	8.0406	7.94004	7.19442	8.06126	7.97177	6.73283	7.61244	7.22169	6.92316	7.70049	7.58309	7.94173	8.17847
SFN	1.406	1.20497	NA	1.26802	1.25338	1.10918	1.25257	1.96885	1.55533	2.82215	2.22223	2.35293	1.16895	2.89921	1.82218	1.74819	1.78358	3.08799	2.0769	2.31235	2.81969	1.83385	1.8054	3.98613	0.850327	2.4461	1.19541	1.31302	1.71893	1.39003	1.36429	NA	1.75595	1.32841	1.10429	5.04213	5.82056	5.10895	5.17026	6.55252	6.22037	4.75729	4.77497	5.20264	4.31722	4.83307	5.11462	4.17273	4.81703
SFPQ	0.882217	2.49216	2.5589	1.58189	1.59051	1.50516	1.99531	2.37518	1.76137	1.9063	1.56548	2.24318	2.32564	2.10928	2.16031	1.39933	2.19106	1.14368	1.87556	1.67002	2.13525	2.35587	2.58326	1.85195	0.20501	1.61158	1.84978	1.82067	2.11082	2.37346	2.10231	3.03226	2.32369	2.07575	0.814625	9.74826	9.7295	9.79238	9.37424	9.61611	9.71336	10.0278	9.88031	9.52454	9.47355	10.0277	10.0765	9.64873	9.27125
SFXN1	NA	0.998388	0.678692	0.677249	0.730812	0.680916	1.53801	0.905893	0.675311	1.05793	0.634458	0.570276	0.610833	0.821529	0.754086	NA	0.978987	1.63856	1.97233	1.27779	0.810103	NA	1.06975	0.640761	0.357648	0.661091	2.68638	1.75729	1.49582	1.21674	1.74452	1.269	1.67364	1.19471	0.0948497	6.89127	7.01942	6.76452	6.42655	6.87885	6.56146	7.27614	6.62658	7.14304	7.34458	6.47775	6.79382	7.1228	7.1321
SFXN3	NA	NA	NA	NA	0.751986	1.13755	NA	2.34522	NA	NA	NA	NA	NA	NA	NA	NA	2.24315	NA	3.53005	NA	NA	1.69984	NA	NA	NA	NA	1.27901	2.52764	6.63188	2.58068	2.85592	10.8963	1.47061	4.95594	NA	5.68482	5.36602	4.81604	6.82408	6.0391	6.3659	5.80387	6.85832	6.30791	7.93991	5.22325	5.3716	5.26766	6.01102
SGTA	NA	0.743712	NA	NA	0.665956	0.894055	0.748968	1.16358	NA	0.654464	0.916003	0.880824	0.762737	0.957029	0.947946	NA	0.863875	1.60032	1.19255	0.858941	1.02984	0.764234	0.645086	0.677461	0.134534	1.28324	0.784498	0.702972	0.540351	0.842656	0.833202	1.15403	0.636664	0.672896	0.371563	7.68543	7.75024	8.13474	7.54152	7.38371	7.34966	7.85255	7.2436	7.59729	7.50868	6.71257	7.11309	7.57538	7.75814
SH3BGRL	NA	0.236759	NA	0.568007	NA	NA	0.940017	0.743218	0.87943	NA	2.0176	3.14956	0.986193	1.39404	0.708316	2.42612	0.90163	0.934785	NA	NA	NA	NA	2.30926	NA	5.18127	5.46399	0.839772	1.13853	0.732193	2.11272	2.18759	5.01259	1.25024	1.58475	1.34988	7.89095	7.54322	7.1066	7.55802	7.35543	7.99177	7.46606	8.69842	8.1908	6.95635	8.76126	8.16287	8.11978	8.56556
SH3BGRL3	1.30017	1.23649	NA	0.809823	0.495659	0.759687	1.63323	NA	NA	NA	1.37016	1.90501	1.86504	1.17119	0.458543	0.705573	NA	0.567479	0.49683	0.17375	NA	0.523451	1.06854	0.290588	0.982481	0.408021	0.371789	NA	0.428932	0.306222	NA	NA	NA	0.257339	0.269847	7.35433	7.69275	6.7877	6.48061	7.14528	7.22026	8.01064	6.6412	7.83738	6.58956	7.21108	7.36509	6.44713	6.74824
SHMT2	NA	NA	NA	0.178705	0.337711	0.21212	1.26237	0.155181	0.545026	NA	0.271587	0.326957	0.586593	0.474836	0.557733	0.272113	0.0906536	NA	0.703482	0.203753	0.133052	NA	NA	0.640608	NA	0.200457	0.817732	0.407003	0.16652	0.266951	0.207001	NA	0.627971	0.192757	NA	6.46607	6.04257	6.19564	6.19459	6.16222	6.09458	7.8137	6.13247	6.92002	6.31579	6.3932	6.4599	6.98654	6.23526
SKP1	NA	1.32774	NA	1.3976	1.30704	NA	1.34967	0.99689	1.70588	2.06985	NA	1.44359	1.22566	1.58229	NA	1.90403	2.03256	2.25894	1.94828	1.42269	1.33867	1.09491	1.78782	2.06293	2.63337	1.216	1.87867	1.83023	1.74382	1.83761	1.8834	1.36156	1.87957	2.13704	1.11816	7.57508	7.10731	6.66246	7.31873	6.63661	6.91201	6.87794	6.6704	6.67198	7.01792	6.5489	6.49303	7.22723	6.6842
SLC25A1	NA	0.721966	NA	NA	NA	NA	0.747496	NA	NA	NA	0.873515	NA	NA	NA	NA	NA	0.576004	0.712962	0.54095	1.02811	NA	0.968898	NA	1.47196	NA	1.0316	1.34585	1.03993	0.737291	NA	1.03922	NA	1.27621	0.337314	NA	6.62713	6.4459	5.88473	5.57803	6.33294	6.55216	6.7061	6.26611	6.7342	5.91243	6.15796	6.42438	6.06789	5.88965
SLC25A11	NA	2.27512	NA	1.7807	1.70291	1.64707	0.985351	1.90503	1.76668	2.22925	1.38102	1.64577	0.844159	2.523	1.8074	1.24581	1.17785	1.82871	1.20649	0.815593	0.901958	2.36865	1.04372	2.79034	2.19756	1.62669	1.69586	2.17517	2.73136	1.50791	1.53768	2.24706	3.34101	0.86231	2.32215	8.0247	7.89879	7.70278	7.86388	7.80989	7.22795	7.21993	7.63527	8.05609	8.22611	7.10927	7.52519	7.23414	7.00349
SLC25A12	NA	0.848367	NA	NA	0.623947	NA	0.671269	NA	2.05818	NA	1.45785	NA	0.787464	1.70637	1.61927	NA	1.08082	NA	2.92881	0.610473	NA	NA	NA	1.47233	NA	NA	NA	1.56862	1.03249	0.786102	NA	2.11135	NA	NA	NA	7.03511	7.27709	7.20664	7.09251	7.08839	7.08585	7.36524	7.51579	7.12352	8.41481	6.78622	7.66997	7.59525	7.4092
SLC25A13	NA	0.652711	NA	1.13145	0.835706	NA	0.592126	NA	2.30327	0.722909	1.59732	NA	1.26931	NA	1.34752	NA	1.15173	0.386719	3.43824	0.435802	0.795229	NA	NA	0.695298	0.427588	0.50615	0.932947	1.11424	0.676056	0.739415	0.976853	NA	1.16984	0.916506	NA	7.85892	7.85403	8.19179	7.91769	7.92894	7.85975	7.63454	7.39945	8.32063	7.0219	8.34861	7.76373	8.6285	7.62697
SLC25A22	NA	1.59806	NA	NA	1.89591	NA	NA	NA	4.74838	NA	NA	NA	NA	NA	3.52589	NA	NA	NA	NA	0.779217	NA	0.821828	NA	NA	NA	1.09147	NA	NA	2.4066	NA	1.40768	NA	2.80756	2.38198	NA	6.77857	6.6285	6.5531	6.44818	6.66344	6.56539	6.14342	5.98393	7.33353	7.10267	6.04162	6.52742	7.18625	6.03263
SLC25A3	1.34807	1.11909	0.850937	0.696253	0.965577	0.827272	2.12253	1.00871	1.20097	1.23774	1.04916	1.00867	1.68357	1.40517	1.25472	0.824417	0.658971	0.780809	0.949218	0.752571	0.8186	0.967642	0.736834	1.04226	0.763192	0.782554	1.39393	0.930505	0.994344	0.851047	1.12833	1.23157	1.28946	0.949485	0.365484	9.11519	9.09852	8.92425	9.0466	9.08197	8.59093	9.53609	9.12785	9.03599	9.14718	8.89849	9.22959	9.58812	8.92065
SLC25A4	NA	3.24079	NA	NA	NA	NA	NA	4.7297	1.48074	3.89653	NA	NA	NA	3.53883	NA	NA	2.85372	3.26343	2.79436	2.63503	2.31547	3.70989	3.35157	2.57734	1.73211	2.50213	2.5365	2.76304	3.98548	2.05736	3.71994	5.7402	4.91467	2.72312	NA	7.13993	7.50565	6.92386	8.86562	7.42203	7.30839	7.34493	8.17692	7.87893	9.35769	6.7197	6.61329	7.83731	7.6174
SLC25A5	0.909036	0.682671	NA	0.412875	0.762717	0.513718	0.948771	0.952111	0.693249	0.498544	0.528722	0.553293	0.395364	1.11789	0.770403	0.343945	0.416296	0.576176	0.625529	0.594333	0.588168	0.813074	0.512768	0.760774	0.567687	0.699461	0.901703	0.839798	0.692332	0.453302	0.914646	1.29209	0.784276	0.682507	0.335718	8.47331	8.01232	8.36686	8.15652	8.24378	7.75547	8.79129	8.64828	8.36343	8.51215	8.24632	8.21339	8.69162	8.43577
SLC25A6	1.41737	1.22031	0.803884	0.94182	0.861297	0.811781	1.27814	1.40606	1.08225	1.13499	0.884622	1.177	1.12373	1.55971	1.01423	0.608112	0.762915	1.31655	1.10652	0.967808	0.903524	1.10414	1.01764	1.12128	0.823072	1.00056	1.40635	1.02786	1.17778	0.75198	1.27085	1.74636	1.00542	0.936269	1.18508	11.6063	11.5147	10.9179	11.2725	10.9381	11.5874	11.8375	11.4778	11.6972	10.9174	11.004	11.7196	11.4372	11.2284
SLC3A2	0.725623	0.378333	NA	0.345527	0.515124	0.559196	0.237382	0.946452	0.222079	0.549457	0.249462	0.174137	0.304257	NA	0.17293	1.19249	0.465369	0.552303	0.211219	0.457778	0.276914	0.262019	0.431753	0.185311	0.441291	0.265041	0.441742	0.248311	0.321794	0.324495	0.342614	0.410677	0.107515	0.267389	NA	8.08348	7.51263	7.49397	8.20294	8.14789	8.0009	8.2791	7.4239	7.82335	7.44012	6.8786	7.63084	7.24396	7.3586
SLK	NA	NA	NA	0.962742	NA	3.1292	1.00244	NA	NA	NA	1.04729	NA	NA	NA	0.294594	NA	NA	NA	0.607681	NA	NA	NA	NA	1.28292	NA	NA	NA	1.11339	NA	NA	0.75523	1.9052	NA	0.643087	NA	9.31522	9.33404	9.29926	9.54035	8.71018	10.1744	8.76825	8.88347	9.13554	8.73456	8.58603	8.5394	8.6339	8.75088
SLTM	NA	NA	2.02836	1.72619	NA	NA	0.866219	1.47165	NA	3.75108	0.845237	0.595026	NA	NA	0.979144	0.740741	2.85139	NA	4.19921	1.10622	2.34871	1.0622	NA	2.76518	NA	0.824674	2.73407	3.70723	1.01534	NA	3.7595	2.20201	1.88182	1.50834	NA	8.38676	8.51984	8.21868	8.15273	8.21946	8.62311	8.15603	8.46153	8.68149	8.58919	8.84966	8.86001	8.50002	8.38573
SMARCA1	NA	NA	NA	0.613236	NA	NA	NA	NA	0.843099	NA	0.295578	NA	0.430182	NA	NA	NA	1.46899	NA	1.73705	1.55005	NA	NA	NA	NA	NA	1.33886	2.36301	1.57436	NA	0.778275	1.69047	NA	NA	1.69872	NA	8.71091	8.62821	8.65485	8.04014	8.9247	8.73181	8.00523	8.01653	7.92519	7.83412	8.33668	8.42065	7.49492	8.95197
SMARCA4	NA	1.55288	1.99147	0.874661	NA	NA	1.39783	1.05453	1.97456	0.618268	1.60327	1.37899	1.08739	0.786444	0.958971	NA	1.26011	NA	1.29603	1.09593	1.32323	1.20164	0.884028	1.59647	NA	1.04069	1.43478	2.04163	1.32446	1.10306	1.65339	2.06498	1.41574	1.38845	NA	8.28975	8.09132	8.38656	7.94033	7.9141	7.67237	8.23922	7.94033	7.80244	7.68827	7.9198	7.83441	7.73309	7.43046
SMARCA5	NA	1.01922	1.10467	1.1687	0.650573	0.628575	1.57016	0.836307	1.49287	0.71458	1.67927	1.10949	1.38382	1.16831	1.5084	NA	1.46263	0.358693	1.42586	1.33212	1.12066	0.968174	0.850193	1.51365	NA	1.17997	1.06023	1.05269	1.00761	0.784818	0.978313	2.19528	1.34995	1.08422	NA	9.69461	9.67883	9.81139	9.41103	9.46626	9.53631	9.94024	10.303	10.0556	8.9533	10.2041	9.87909	10.1586	9.40039
SMARCC1	0.449256	NA	0.686389	0.315976	NA	NA	1.22373	NA	1.02713	NA	NA	1.09367	0.899038	NA	1.094	NA	0.502917	NA	NA	0.301923	NA	NA	0.462749	0.574581	NA	0.545405	0.922563	0.69847	NA	NA	0.783053	0.761557	NA	NA	NA	9.71939	9.74228	9.80533	9.15876	9.59177	9.51847	9.97167	10.0865	9.75135	8.19307	8.91183	9.7401	9.6066	9.02218
SMARCC2	1.79428	3.69185	2.78822	2.01347	NA	2.28912	1.9082	2.34162	2.62364	2.60468	3.03343	2.2789	2.69072	2.22034	2.79175	1.07489	3.28886	2.45531	5.02774	2.78205	5.35597	4.56848	2.82584	3.53155	NA	3.21235	2.47418	2.57859	3.75936	3.70473	2.78192	4.73312	2.79152	3.2652	1.6688	8.10434	8.22913	7.67017	7.73578	7.72482	7.92305	7.69314	8.0569	7.81117	8.21708	7.86519	7.82766	7.7302	7.38168
SMC1A	0.519534	2.38526	1.35694	1.98802	1.14582	1.02789	1.94852	0.9118	1.88806	0.754021	1.59037	1.58635	1.5243	1.03416	1.74406	0.506818	1.71735	0.411426	1.53889	1.6005	1.86258	1.71551	1.47605	1.46552	NA	2.21279	1.71364	1.98737	1.31289	2.13647	1.28471	2.23683	1.69482	1.38729	NA	7.41947	7.70586	7.56448	7.49017	7.20256	7.21991	7.33287	7.49852	6.60103	7.26137	7.64081	7.21159	7.76995	6.72525
SMC2	NA	0.408616	NA	NA	NA	NA	0.328135	0.439483	0.414317	0.516742	0.391873	1.02113	1.05469	NA	0.327343	NA	NA	0.533365	0.629196	0.991456	0.617397	0.607331	NA	0.807121	NA	0.776834	0.835379	0.24589	0.275141	NA	0.309613	0.320986	0.472738	0.355918	NA	7.98409	8.45494	8.3661	6.9274	7.52385	7.60445	6.9795	7.83033	7.92896	6.51806	7.01452	7.22332	8.36001	7.65524
SMC3	NA	1.16775	1.72647	1.45546	0.885128	NA	1.38579	0.753935	1.36436	0.767133	1.25022	1.09946	0.756675	0.926441	1.42271	NA	1.29485	0.171333	1.29712	2.2386	1.47831	1.48483	1.32575	1.05661	NA	1.79426	1.56564	1.43008	1.33189	0.88394	0.921643	1.35462	1.39332	1.23121	NA	8.64082	8.58528	8.60193	8.19724	8.29593	8.4345	8.69939	9.00687	8.00105	8.28506	8.69515	8.06952	8.39645	8.57419
SMC4	NA	0.761093	NA	NA	NA	NA	0.481534	0.387384	0.695846	0.338272	0.38321	1.00822	1.05616	0.38998	0.521893	NA	0.483262	0.232002	0.503992	0.780833	0.627038	0.514612	NA	0.684425	NA	0.769273	0.733482	0.363488	0.283783	NA	0.354275	0.242895	0.408421	0.305176	NA	8.8088	8.82569	8.35664	6.64944	7.84369	7.93	8.66174	9.27423	8.67744	5.57995	8.27285	8.81058	9.03589	8.01324
SMCHD1	NA	NA	NA	NA	NA	NA	2.30509	NA	1.77863	NA	NA	NA	NA	NA	NA	3.11381	NA	NA	0.959233	2.11396	NA	NA	NA	2.37124	NA	NA	NA	NA	1.87609	NA	1.67379	3.09479	2.23979	2.4469	NA	8.7167	8.67766	8.73868	8.89435	8.19814	8.69747	9.22834	9.26018	7.64345	8.41411	8.66861	8.84413	8.86493	9.15928
SMS	NA	0.319377	NA	NA	NA	NA	1.03287	0.371706	NA	NA	NA	NA	NA	NA	NA	NA	0.389955	0.640369	NA	NA	NA	0.696476	NA	0.686861	NA	NA	0.791833	NA	0.650026	0.622432	0.73036	NA	0.777367	NA	NA	8.40161	8.52825	8.19136	8.16512	8.56902	8.24197	9.2203	9.07502	9.08441	9.25693	8.25439	8.43607	8.28594	9.1692
SND1	0.680197	0.441572	0.77457	0.55334	0.575166	0.595917	0.515784	0.436174	0.489381	0.435515	0.35455	0.352564	0.250656	0.358738	0.679627	NA	0.375391	0.229903	0.321043	0.245121	0.403531	0.289645	0.404635	0.32793	0.174825	0.302262	0.78526	0.651732	0.427386	0.346887	0.557391	0.465594	0.561847	0.310915	0.0501178	8.9432	8.44183	8.41949	8.65116	8.60102	8.71882	8.61889	7.75429	8.31574	8.08777	8.20245	8.35331	8.27654	8.03406
SNRNP200	NA	0.58144	1.9276	0.932529	NA	NA	1.13027	0.58621	1.62989	0.407897	1.46955	0.321329	0.534547	0.687642	0.538221	1.27637	0.704198	0.932053	0.282478	0.851543	0.711662	1.02479	0.76897	0.208278	NA	1.42191	1.84721	1.49706	1.11753	1.75615	0.945524	1.5681	1.7422	0.886258	NA	8.41411	8.8047	8.49052	8.68975	8.45623	8.06375	8.99836	8.10688	8.15632	8.02704	8.74541	8.82629	9.1247	8.36869
SNRNP70	6.74999	1.79714	NA	1.65222	1.7541	1.61147	1.45684	1.01556	1.99826	NA	1.40862	1.6184	1.71704	1.23737	1.9328	0.803284	0.964222	1.09735	0.777681	1.47634	1.06523	1.26083	1.83264	1.35183	NA	1.31966	0.894026	1.31615	1.11085	1.43694	2.05997	NA	1.58579	1.18142	0.577458	8.37704	8.292	8.60945	8.01774	7.95876	7.89799	7.89578	7.92204	8.45937	8.52367	8.95867	8.63788	8.14649	7.43856
SNRPA	1.41749	1.98948	1.9844	1.51728	1.24455	1.43517	1.43418	1.13864	1.35302	0.835236	1.02734	1.28192	1.21463	0.971924	1.29949	0.785855	0.987069	1.38089	0.870791	1.05231	1.10773	1.03286	1.22805	1.13756	NA	1.03706	1.26276	1.4098	1.61736	1.5046	1.45813	NA	1.10754	1.14259	0.437403	8.48455	8.68115	8.43602	7.30142	7.80418	8.04815	8.65988	8.10194	8.61416	7.01046	8.5032	8.54037	8.11528	8.25819
SNRPA1	NA	0.93501	NA	0.92922	0.875596	0.899253	1.6107	0.742289	1.06006	0.646705	0.980092	1.3025	0.893333	0.655785	1.09847	0.681663	0.814939	0.599914	0.828351	0.773591	1.02314	0.895335	0.728216	0.912447	NA	0.933595	1.11949	0.952234	1.20643	1.06581	1.45872	NA	1.21478	1.054	NA	7.5837	7.45774	7.14347	7.21782	6.45904	7.15085	7.85026	7.19854	7.41406	7.22304	7.37113	7.52856	7.2953	7.20254
SNRPB	1.08366	1.2309	NA	1.16014	0.959532	0.965903	1.44869	0.844666	1.20089	NA	1.06236	1.11863	1.12267	0.895415	1.31955	NA	0.847057	0.495185	0.768372	0.880182	1.00133	0.874279	0.834794	0.949804	NA	0.924772	1.2612	1.05005	1.0309	1.01311	1.36472	1.2744	1.22421	0.834423	0.292005	8.55036	8.27142	8.0251	7.26885	7.3752	7.27182	8.4004	7.35242	7.74557	7.10965	7.78788	7.69438	7.89859	7.58013
SNRPB2	NA	1.06027	NA	NA	NA	NA	1.59921	NA	NA	NA	1.03533	NA	NA	NA	NA	NA	0.660153	NA	0.997247	NA	0.955932	NA	0.934754	1.04081	NA	NA	1.15747	NA	1.16121	NA	1.88083	1.41924	1.32933	NA	NA	7.86333	8.25696	8.36401	7.79562	7.80688	7.86542	8.15459	8.42809	7.55053	7.07623	8.12447	7.22203	8.16391	8.20502
SNRPC	NA	NA	NA	NA	0.878735	NA	1.53152	NA	1.5705	NA	1.05133	0.998801	1.01123	NA	NA	NA	NA	NA	NA	NA	0.743937	NA	NA	NA	NA	0.751541	NA	NA	NA	NA	1.42292	1.58393	NA	NA	NA	6.18808	6.30985	6.34466	6.02666	6.14916	5.67016	7.19583	6.69806	7.19656	6.70529	7.20391	6.61348	6.79505	7.56956
SNRPD1	2.07979	0.664055	NA	0.584156	0.897668	0.973341	1.11438	0.598754	0.881566	0.637105	1.17932	1.25746	0.857908	0.98341	1.11594	NA	0.598516	0.514377	0.629843	0.507773	0.623519	2.07112	0.625155	0.814266	NA	0.94658	0.67645	0.503575	0.561736	0.625057	1.00438	0.899923	1.12355	1.19892	0.679831	8.42952	8.7348	8.42281	8.10764	7.75316	8.389	9.14241	7.5947	8.8194	8.10332	8.17118	7.98776	8.90271	9.32705
SNRPD2	1.87775	0.467492	NA	0.547108	0.842775	1.03227	1.19934	0.650618	0.953592	NA	1.13345	1.52365	1.34341	0.96686	0.530209	0.93105	0.393738	0.574784	0.390791	0.493337	0.368026	1.21171	0.481	0.579181	NA	0.886881	0.461395	0.729094	0.68077	0.799691	1.06667	2.39566	0.767142	0.993417	0.543243	8.40612	8.63187	9.11661	8.73982	8.47087	8.11557	8.50592	8.17806	8.95939	7.34119	8.65434	8.5563	9.22925	8.72301
SNRPD3	1.61222	0.517206	NA	0.613797	1.02919	1.08834	1.11527	0.583056	0.815844	0.458661	1.10315	1.74391	1.14376	0.752243	0.703252	0.462342	0.293731	0.528821	NA	0.349758	0.451896	NA	NA	0.358111	0.141973	0.73979	0.552999	0.610304	0.36416	0.648378	0.682515	3.25394	0.783234	0.65235	0.450084	9.00613	8.97415	8.76391	8.78317	8.77665	8.26766	8.70121	8.43466	9.09799	8.23761	8.45176	8.75058	8.58703	9.19219
SNRPE	0.905305	1.02967	NA	1.03298	0.921526	0.992505	0.855026	0.702103	NA	0.465896	0.905985	1.35659	1.25543	0.702748	0.957763	0.679548	0.945358	0.459775	0.485356	0.285459	0.678768	0.720641	0.381575	0.449843	0.0469358	0.832464	0.708515	NA	0.630414	0.959616	0.477058	2.10653	NA	0.727772	0.396026	6.47993	6.4639	6.56809	6.57922	6.26773	6.41396	6.74121	6.54095	7.03392	6.63003	5.96933	6.61889	7.35731	6.44848
SNRPF	0.868351	1.10885	NA	0.970214	0.815528	0.941497	1.55715	0.663218	NA	NA	0.656254	1.31837	1.33636	0.701195	0.685495	0.641836	NA	0.507949	0.56934	NA	NA	0.795039	NA	NA	NA	0.72157	0.488625	NA	1.19481	1.08565	NA	2.52292	NA	1.14587	0.406557	6.50871	6.87078	6.91315	6.27006	6.56697	5.82628	7.08603	6.69706	6.97691	6.24007	6.85837	6.23713	7.2392	6.8279
SNRPG	NA	1.06727	NA	NA	0.80757	0.936417	1.07591	NA	NA	NA	1.04687	1.13245	1.35863	0.657825	0.628869	0.718142	NA	0.467376	0.572157	NA	NA	NA	1.0448	NA	0.0632312	0.780842	NA	NA	0.718269	1.15229	NA	2.13998	NA	1.03129	0.533237	7.13421	7.33861	6.43289	7.24434	6.11397	6.38474	7.52074	6.9516	7.0763	6.58801	6.35097	6.27013	7.84431	6.80385
SNU13	NA	NA	NA	1.21703	0.801475	0.869792	1.97637	NA	NA	NA	NA	1.27683	0.407795	0.553863	1.77535	NA	0.432376	NA	NA	NA	NA	NA	NA	NA	NA	0.446113	NA	NA	NA	0.768994	1.10467	NA	0.99179	0.754848	NA	7.28301	7.13406	7.12694	7.22457	6.8668	6.73399	7.39853	6.74557	6.85861	7.2035	6.81938	6.56966	7.20667	7.14444
SNX12	1.03153	0.973291	NA	NA	NA	NA	0.956919	NA	1.56314	1.12927	1.74559	1.45779	1.14207	2.37549	NA	NA	NA	1.32426	1.11913	0.813736	2.27069	1.26425	NA	1.15538	0.803471	NA	0.516449	1.16104	1.63465	1.61353	1.23228	NA	1.49767	0.943307	NA	7.02688	7.12852	6.83459	6.75764	6.73536	6.14872	6.80917	7.31845	6.88727	7.06877	6.28411	6.36328	7.36497	6.68574
SNX3	NA	0.6384	NA	0.362779	0.528734	NA	0.708092	1.0294	1.5973	0.814074	1.15463	1.1643	0.905609	1.60432	NA	0.783453	0.926558	0.914578	0.749322	0.533692	1.06435	0.826925	1.29169	0.776925	1.45043	0.893983	0.845295	0.951732	1.45647	1.31158	1.31505	1.14749	1.01367	1.10975	0.54484	7.62328	7.19511	7.25371	7.31907	7.09693	7.25834	7.91183	8.03224	8.62412	8.6461	7.57307	7.55216	8.30262	8.08254
SOD1	1.90971	1.01357	2.03978	1.27162	0.880282	1.65751	1.29158	0.65227	1.10124	1.07461	2.00322	1.12499	0.732687	1.2264	1.36011	3.18758	1.49321	1.17878	1.45777	0.765836	1.4019	1.72005	1.98377	1.52714	3.12476	1.19215	2.21087	1.66601	1.23688	2.33125	1.97648	3.70128	2.39157	0.909047	1.76161	9.69225	9.77809	9.7753	9.94931	9.47942	9.51834	9.78635	9.54307	10.0541	9.79907	10.3359	9.34459	9.80024	10.1499
SOD2	1.85692	1.09558	NA	0.663688	1.07193	1.59072	0.760746	1.40858	1.42586	1.48989	1.10455	1.27859	0.768089	1.22132	0.900333	1.7822	1.72202	1.80692	2.33057	1.01357	1.22144	0.989022	1.46701	1.54608	13.5986	1.0473	0.99757	1.88778	1.14509	1.62505	1.73585	1.20096	1.2993	1.69904	1.05975	5.92321	5.1375	5.33191	5.0384	5.30941	5.35181	5.36976	5.13952	5.70746	5.80226	5.24704	5.29117	5.29441	5.44298
SON	NA	0.831117	NA	NA	NA	NA	0.95323	0.846453	0.877067	NA	0.661822	0.309799	0.448026	NA	1.06173	NA	1.07048	0.308261	1.6789	NA	1.85723	1.5665	0.49581	1.62216	1.11258	NA	0.76334	1.07922	0.742382	1.32347	0.942362	1.6989	1.63769	1.02897	NA	8.84516	9.06098	8.78689	9.30189	8.74973	8.92648	8.52286	9.45645	8.42006	8.89822	9.16886	8.82177	8.50593	8.53199
SORD	NA	0.727654	NA	NA	NA	NA	1.57849	NA	NA	NA	0.760572	NA	0.805601	NA	0.793903	NA	NA	NA	0.529142	0.525943	NA	0.367404	NA	NA	NA	0.605128	0.810438	NA	0.503673	0.686782	1.21616	NA	0.934031	0.459754	0.303536	6.39236	6.85275	6.66228	6.71866	6.84253	6.18465	7.35896	6.53772	6.18672	6.06048	6.36249	6.44481	7.33471	6.90116
SPAG9	NA	0.805867	NA	NA	NA	NA	1.06384	0.975291	NA	0.948317	NA	NA	NA	NA	0.933358	NA	0.792707	2.02208	1.69548	NA	1.46895	1.40483	NA	1.76869	NA	NA	0.895587	0.677583	0.752049	NA	1.28188	0.76365	NA	0.708617	NA	9.21672	9.11454	9.2156	8.92404	8.79613	8.97619	9.12069	8.80694	8.32839	8.32852	8.80271	9.06098	9.23235	8.81666
SPTAN1	2.67711	1.07715	0.941551	0.720676	0.842922	1.11475	1.09615	1.31399	2.5559	1.11979	0.841725	0.912988	0.995166	1.44593	1.01635	3.40058	2.03402	1.82717	1.1381	0.518619	1.1133	1.39748	1.3969	1.47032	1.40738	1.14198	1.0732	2.37397	1.17472	1.79561	3.0528	1.94466	1.35251	1.25171	3.83804	9.01415	9.08507	8.3107	8.5459	8.83934	8.64731	7.35752	8.40262	8.54365	10.0395	7.90141	8.42141	8.23885	8.5125
SPTBN1	0.937208	1.16231	2.27965	0.823175	0.858678	0.826916	1.28027	1.65563	3.22089	1.28078	1.09247	1.18085	1.12328	1.33843	1.34124	1.63259	1.8874	1.992	1.08815	1.14523	0.943781	1.55051	1.55296	1.72783	1.36358	1.24301	1.17613	1.85244	1.19484	1.84764	2.97619	1.73865	1.04806	1.29351	0.107486	9.08938	8.61962	8.13791	9.15678	8.38459	8.75863	8.8498	10.2473	8.70786	9.68955	9.07667	9.36078	9.11324	9.00831
SPTBN2	NA	0.762428	NA	NA	NA	NA	0.857854	NA	NA	NA	NA	NA	NA	NA	NA	NA	1.92874	NA	1.54097	5.21307	2.30473	4.40315	NA	1.39462	NA	8.61853	2.26622	11.9944	NA	NA	7.4475	4.97915	2.87516	3.88983	NA	6.03307	5.72948	5.49194	6.10174	5.51554	5.49226	6.33402	5.6539	5.7725	7.71783	5.19422	5.80188	5.57457	5.55475
SPTBN5	0.978857	NA	NA	1.1653	NA	NA	1.54842	1.18548	NA	NA	NA	NA	1.01135	NA	NA	NA	NA	NA	NA	1.5748	NA	NA	NA	1.10809	NA	NA	1.02526	1.33727	0.537172	NA	0.710345	NA	NA	NA	NA	5.33742	5.39098	5.44457	5.25488	5.44084	5.40159	5.11639	5.00922	5.35452	5.08978	5.62165	5.5118	5.04406	5.13631
SRI	3.38934	1.8299	NA	1.90227	2.15408	3.63812	3.33485	3.03198	3.06223	4.53506	3.47912	5.43203	3.88404	3.77809	4.30412	1.91727	1.73588	0.947867	1.28203	0.761735	0.74228	1.01426	1.00282	2.20493	7.04129	0.883186	2.35885	1.80076	1.73712	1.98691	2.33438	NA	2.41189	0.881826	NA	7.99107	7.82328	7.77502	8.52178	8.04019	7.97096	8.32897	8.6501	8.47012	8.26954	8.00341	8.69915	8.8089	7.32961
SRM	NA	0.644032	NA	NA	0.545405	0.792079	0.535676	0.528234	NA	NA	NA	0.652092	0.502231	0.70089	0.636894	NA	0.744214	0.7553	0.383743	0.464403	0.588043	NA	0.660764	0.460053	0.236968	0.811408	0.981193	0.58548	0.64637	0.400082	0.501185	NA	0.526821	0.439987	0.38216	9.78646	9.58264	8.95767	8.4568	9.49107	9.34444	9.53728	8.38272	9.07398	8.48503	8.26413	8.27559	8.5929	8.77721
SRP14	1.43609	1.38453	NA	1.43474	1.55068	1.65301	2.24098	1.301	2.97357	1.44453	2.46355	2.57119	1.9262	0.94357	1.12576	0.627308	0.94651	0.969923	1.00727	0.728444	0.481713	NA	1.25673	0.953564	0.3315	0.924831	1.47276	0.973267	1.01509	1.5691	2.14376	1.27429	1.25753	1.2397	0.946335	9.16626	9.235	9.18098	9.08806	8.84991	8.96621	8.31752	8.79556	9.38312	8.60728	8.81396	9.02052	9.12424	8.7759
SRP68	NA	0.4964	NA	NA	0.611468	NA	1.03178	0.55054	0.747587	NA	0.737804	NA	0.803063	0.580316	NA	NA	0.645723	0.394384	0.858551	0.594119	0.719271	0.601612	NA	0.595434	NA	0.775581	0.968409	0.749789	0.730404	NA	0.663195	1.58208	0.964226	1.01003	NA	9.16193	8.77924	8.33379	8.57981	8.75551	8.27378	8.34864	8.6733	8.91358	8.69833	8.245	8.32493	8.93303	9.28653
SRP72	NA	0.524027	NA	NA	0.886557	0.570961	1.07453	0.615651	0.833208	0.66569	0.609913	0.600348	NA	0.622	NA	NA	0.736251	0.544758	0.911441	1.11136	0.883879	NA	0.979331	0.991034	NA	0.714513	0.839303	0.766408	1.13991	0.802439	0.796413	1.53201	0.75091	0.965491	NA	8.52972	8.81693	8.63678	8.09016	8.85378	8.61214	8.28964	8.29825	7.99339	7.70021	8.26475	7.90533	8.58637	8.58902
SRP9	0.907029	3.31497	NA	3.28982	2.17226	1.57803	1.74509	NA	NA	NA	1.59997	2.79912	2.78435	1.18963	0.816593	1.56782	NA	0.921404	1.40256	NA	NA	1.59852	NA	NA	NA	1.22266	1.49696	NA	1.25804	2.41202	1.45938	NA	NA	1.69234	NA	10.3394	10.6769	10.5187	10.5613	10.3491	10.5371	10.0114	10.5326	10.5837	9.65953	10.2304	10.4245	9.86765	10.4557
SRRM1	0.925326	NA	1.62013	1.24331	1.83698	1.32473	2.27032	0.712099	NA	NA	0.926651	1.13853	1.34433	0.792301	1.42012	NA	1.01602	0.722543	2.41043	NA	NA	1.37658	NA	1.16145	NA	0.927522	NA	NA	1.14481	1.78988	2.43559	2.06954	1.52975	0.978867	0.299303	9.31975	9.25894	8.8771	8.24584	9.01929	9.13001	8.98463	8.86024	8.48859	9.16391	9.08916	8.80844	8.66512	8.64447
SRRM2	1.12804	1.16363	1.12637	NA	NA	NA	0.580976	0.733138	1.20088	0.614779	0.451357	0.257129	NA	NA	0.940385	NA	0.185054	NA	2.9193	NA	0.742978	1.19388	0.415252	0.989593	NA	0.335047	0.689565	0.776221	0.453236	1.57245	0.979532	1.6213	0.64229	0.639808	0.300915	9.06823	9.04366	8.6513	9.03995	8.46571	8.89267	8.97371	8.49776	8.21013	8.92208	8.79577	8.68875	8.55491	8.07196
SRRT	1.85553	0.976783	1.28676	1.20826	1.10818	1.03547	1.62963	1.22918	1.16189	0.86988	1.15221	1.27367	1.51991	1.00111	1.78519	0.759763	1.15922	0.997178	1.57469	0.668226	1.5176	1.36238	1.32542	1.39234	NA	1.03275	1.61097	1.29793	1.1609	1.60372	1.58186	1.58271	1.62665	1.50996	0.202967	7.03401	7.06663	6.6833	6.77796	6.78492	6.41627	6.87674	6.64993	6.27325	6.54245	6.52601	6.99891	6.4652	6.05147
SRSF1	1.75915	1.83211	1.94746	1.71458	1.38912	1.3286	1.87848	1.54302	1.4188	1.18363	1.276	1.54302	1.22555	1.28693	1.7299	1.32341	1.69453	1.23261	1.32433	1.52863	1.63281	1.62872	1.65452	1.48358	0.0806294	1.64833	2.3202	2.07744	2.52899	2.15025	2.08162	2.2836	1.79928	1.9232	0.360824	7.57156	7.92163	8.10413	7.3555	8.01187	7.34334	7.77068	8.49039	6.86617	7.18155	7.56576	7.86446	7.49179	8.03617
SRSF10	NA	1.66731	1.26953	1.46479	NA	NA	2.32897	1.24133	1.60131	NA	1.0882	1.66764	2.13657	NA	NA	NA	1.28781	NA	NA	NA	1.51377	NA	1.4339	1.52535	NA	1.77208	1.63901	1.29824	1.47532	1.88234	1.61091	NA	1.61835	1.036	0.919794	7.42536	7.6744	7.83098	7.15632	7.32915	7.52857	7.13049	7.43978	7.73918	6.28414	7.16079	7.11601	7.18567	6.94118
SRSF3	2.00857	1.60088	2.27211	1.65158	1.18147	1.16562	2.21146	1.34625	1.87378	0.99657	1.38039	1.61012	1.66205	1.18757	1.75775	1.51701	1.40663	0.951587	1.40893	1.29431	1.65834	1.19246	1.51312	1.35665	0.0655408	1.45709	1.22179	1.39552	1.64387	1.85204	2.10214	1.88554	1.74443	1.64297	1.05125	9.67892	9.66623	9.57772	9.77149	9.2874	8.93467	10.2827	10.6656	9.48382	9.51771	10.2409	9.98772	10.0922	9.98928
SRSF6	3.02975	2.06288	NA	1.34895	1.51449	1.22735	1.50194	2.4684	1.43237	3.43997	1.33616	1.25485	1.68959	1.0146	2.05714	1.8656	1.92684	2.69704	3.48086	3.13303	3.71086	1.8786	3.38535	3.3493	NA	2.04818	2.05246	1.51421	1.33928	2.59521	1.629	6.15574	1.73629	1.34348	1.17885	9.18734	9.32542	8.8586	8.55528	9.12589	8.62151	9.33273	9.12488	8.01878	8.48212	9.22092	9.12152	9.38404	9.05398
SRSF7	2.34412	1.64221	1.52311	1.98202	1.41571	1.28338	2.17931	1.34887	1.67572	1.28669	1.3589	1.60877	1.69331	1.1975	1.69139	1.46781	1.44589	1.587	1.35288	1.51077	1.61896	1.77101	1.77242	1.71339	NA	1.51735	1.71726	1.8943	1.62293	2.24959	2.12993	1.85597	1.74701	1.83829	0.664888	9.60058	9.20837	9.33935	9.78813	9.0779	9.16922	9.56656	9.17849	9.17314	8.56627	9.24039	9.55339	9.22166	9.02556
SSB	2.17792	0.986197	1.27291	1.48832	1.03492	1.10837	1.63616	0.793674	1.03851	0.621322	1.06499	1.38234	1.10967	0.869708	1.11122	0.886975	0.685937	0.56703	0.690316	0.646904	0.857091	0.650207	0.830154	0.752798	0.0922254	0.858015	1.14057	0.876145	0.972419	1.13305	1.15885	1.39006	1.09769	1.12336	0.783038	8.69621	8.69259	8.68772	8.45621	8.50721	8.87078	8.99707	8.68604	8.45621	8.26706	8.48888	8.91701	8.58871	8.66966
SSBP1	0.585412	0.135058	NA	0.134215	0.407889	0.372167	0.958467	0.216095	0.582109	0.222246	0.720472	0.825813	0.701094	0.562151	0.402344	0.104045	0.180735	0.278396	0.388504	0.092058	0.455249	0.352671	NA	0.34532	0.21225	0.16971	0.212278	0.336902	0.119968	0.319934	0.326743	0.633116	0.335334	0.227243	0.186521	6.72297	7.24375	7.14908	7.40446	6.6348	6.38142	7.10869	6.32228	6.40306	6.62373	7.1467	6.96805	7.57926	6.90832
SSR1	NA	0.719278	NA	NA	1.53846	0.844075	0.865278	0.491717	0.997869	0.374271	NA	NA	NA	NA	NA	NA	0.471984	0.492504	0.211029	0.248267	0.319322	0.474158	0.320788	0.257581	0.280847	0.602482	1.81618	0.783303	0.498208	0.618223	0.781576	NA	0.408834	NA	NA	9.19823	8.6116	8.69962	8.53871	9.24695	8.58274	8.70667	9.37836	9.07706	8.38867	8.9461	8.55462	8.70661	9.16858
SSR4	0.442187	0.203108	NA	NA	0.929694	0.667958	0.562292	NA	0.380055	0.355165	0.283656	0.606789	0.364351	0.338757	0.164824	0.164827	NA	0.256529	0.19186	0.123641	NA	NA	NA	NA	1.52749	0.284558	0.771393	0.438135	0.274348	0.226452	0.512144	0.410986	0.202294	0.288979	NA	7.71171	7.14304	7.49797	7.41552	7.85987	7.30543	7.23911	6.90732	7.21335	6.39944	6.73362	6.90711	7.76947	7.2255
SSRP1	1.1831	0.597402	1.08293	0.543471	0.75501	0.662389	1.18629	0.578697	0.908427	0.457902	0.557936	0.93744	0.7344	0.67985	0.744887	0.289939	0.671831	0.484572	0.733383	0.704137	0.885659	0.738455	0.571073	0.957446	NA	0.911153	0.598484	0.628509	0.604304	0.650747	0.913069	0.683809	0.641262	0.695193	0.306371	8.84967	8.64608	8.48091	8.71843	8.51968	8.34429	9.44742	8.81445	8.2412	7.89438	8.12388	8.56727	9.11277	8.65431
STAG2	NA	NA	NA	NA	NA	NA	1.20139	NA	1.20611	NA	NA	NA	NA	NA	1.73283	NA	1.5301	NA	2.02994	0.488472	NA	NA	NA	0.778907	NA	NA	1.51218	1.00837	1.24258	2.79658	NA	1.24204	1.20146	NA	NA	8.51302	8.55084	8.79996	9.0315	8.58883	8.42805	8.46828	8.99867	7.56915	8.03801	8.66199	8.56632	8.24964	8.55354
STAT1	NA	0.395133	NA	NA	0.261629	NA	0.310288	0.287609	0.655285	0.324229	0.735115	0.35913	0.263996	0.335182	0.610601	NA	0.378041	NA	0.343926	0.428576	0.325166	0.253267	0.328364	0.179376	0.777881	0.779226	0.289196	0.260044	0.452453	0.207629	0.257036	0.297561	0.262109	0.279392	0.492659	8.2077	8.19453	7.73046	8.26115	8.43143	8.49603	8.11443	8.08762	8.78684	7.93188	8.65573	8.22615	8.11696	7.91284
STIP1	0.843482	0.828466	NA	0.531937	0.566593	0.607139	0.967493	0.884608	0.723276	1.02532	0.638654	1.07533	0.782948	0.77421	0.678448	0.606094	0.750635	0.627474	0.686597	0.957117	1.18217	0.938438	0.708036	1.09359	NA	0.944231	0.813445	1.12801	0.681411	0.782237	1.07861	0.929218	0.805714	0.738862	0.372933	7.19749	6.66253	6.35927	6.56919	6.70116	6.89594	7.67589	7.55379	5.80478	6.61116	5.52115	6.89206	6.47968	7.43355
STMN1	1.34553	0.855911	0.549511	0.409015	0.856569	0.929218	1.399	1.79277	1.29305	1.84483	2.99092	2.73826	1.60683	1.35286	1.23878	1.7763	1.71994	2.58713	2.48639	1.74309	1.83694	1.40871	1.26581	2.24718	0.118126	2.52522	1.20247	0.785482	2.00478	0.949484	1.00835	0.875349	2.17242	1.13824	1.87584	6.44766	6.83363	6.60446	5.70738	6.20799	5.96205	6.27423	5.78681	5.6722	5.89005	6.80449	5.42483	5.63719	6.41401
STMN2	1.28602	0.817456	NA	0.510158	NA	0.879044	1.34657	2.46311	1.11256	1.89376	2.74033	3.37867	2.06281	2.34349	0.768859	1.72282	1.26816	3.5624	1.43365	1.24941	1.00054	NA	0.942847	1.99291	0.121724	2.40097	0.996644	0.939983	1.31364	0.846215	0.706268	NA	1.44334	0.908199	1.36974	11.031	11.7118	11.4735	10.6309	10.8061	11.2702	10.2882	11.2232	11.3832	11.7223	11.9119	10.725	11.4262	11.3387
STOM	3.84113	1.07266	NA	NA	1.55108	1.3441	NA	NA	NA	NA	NA	NA	NA	NA	0.590772	NA	1.3502	NA	0.582411	NA	NA	NA	NA	NA	NA	NA	NA	NA	3.64849	NA	2.87927	NA	NA	4.20281	1.98305	9.5323	7.04698	8.4622	8.2158	9.61108	8.7752	7.84297	7.70458	7.83068	7.82912	6.7637	6.9349	7.21185	8.23827
STOML2	NA	0.493754	0.458362	0.409326	0.63885	0.567537	0.62447	0.212902	NA	0.291087	0.57051	0.330152	0.950142	0.360832	1.04825	0.389742	0.273988	0.429326	NA	0.402364	NA	0.377615	NA	0.414064	NA	0.296714	1.06215	0.499413	0.339243	0.384272	0.510749	NA	0.770364	0.515682	NA	8.65286	8.23152	8.17215	8.44048	8.22305	8.15265	7.95235	7.90807	7.85525	7.54172	7.67199	7.56599	9.01736	7.79937
STRAP	NA	0.484599	NA	NA	NA	NA	0.859061	0.667111	NA	NA	NA	NA	NA	NA	NA	NA	0.421936	0.587475	0.537467	0.477395	NA	NA	NA	0.474672	NA	0.404904	0.61302	0.583669	0.511224	0.380016	0.527267	NA	0.639605	0.499863	NA	8.3117	8.43894	8.27372	7.6474	8.57564	7.92303	8.45837	8.7381	7.94063	7.90181	8.10578	7.88054	8.4238	7.66102
STX12	NA	1.28432	NA	NA	NA	NA	NA	4.01549	NA	2.16235	NA	1.43464	NA	2.79291	NA	NA	NA	5.12401	2.22306	NA	2.23449	NA	NA	2.01206	NA	NA	0.875792	0.94688	4.2889	2.09208	NA	NA	NA	NA	NA	8.00586	7.86581	7.47046	7.8167	7.69756	7.89184	7.43416	8.08148	7.73259	8.48678	7.75964	7.75521	8.2376	7.7446
STXBP1	NA	NA	NA	6.3311	NA	NA	1.50711	NA	NA	NA	NA	NA	NA	14.7242	NA	NA	NA	NA	NA	4.98753	NA	NA	10.0295	13.3544	NA	NA	3.04525	NA	6.28615	3.66932	NA	NA	5.19004	10.4803	NA	10.0446	10.3081	9.75418	10.2621	9.71274	9.62186	9.26379	10.0181	9.24968	11.2409	9.10782	9.41871	9.59443	9.37456
SUB1	NA	0.277464	NA	NA	0.632351	0.985769	1.33846	1.01159	0.986257	0.414044	1.51743	0.963268	1.37795	1.48605	NA	0.42452	0.591608	0.669837	0.607082	0.25021	0.618573	0.703334	0.520644	0.719459	0.524769	0.735026	0.993911	1.09215	1.61958	2.02857	1.41375	1.59514	0.522367	1.6152	1.31287	8.17079	8.18258	8.06286	8.12203	8.11075	8.50365	8.51174	8.26832	8.57197	8.16677	8.50396	8.30767	8.61604	8.87327
SUGP2	NA	NA	NA	2.4147	NA	NA	1.64913	4.47031	2.9777	2.33194	NA	NA	NA	NA	NA	NA	NA	3.65524	3.42075	NA	3.18315	3.54427	2.60323	3.74416	NA	2.24744	2.47578	1.58861	3.15021	NA	3.69712	6.49967	3.05365	2.68126	NA	7.61174	7.64299	8.0603	7.43342	7.51894	7.47835	8.01978	7.69137	7.66796	8.32382	7.85332	8.1007	7.9254	7.78252
SUGT1	NA	0.626362	NA	NA	NA	0.639918	0.515145	0.391175	NA	NA	0.496544	0.534893	0.788707	0.413648	0.522859	NA	0.449888	0.55453	NA	0.391604	NA	0.209065	NA	0.239843	NA	0.351819	0.456844	0.432769	0.344747	0.41075	0.635995	NA	0.623525	0.248065	0.245116	8.31193	8.67354	8.25506	8.44322	8.02586	7.66341	6.81067	8.12923	8.39293	8.55131	8.30577	7.96253	8.5647	7.60143
SUPT16H	NA	0.447197	0.711115	0.525118	0.464771	0.462687	0.892684	0.407622	0.771697	0.330154	0.710301	0.856232	0.448934	0.656283	0.584152	0.22551	0.579138	0.159238	0.460517	0.802578	0.616458	0.374101	0.325938	0.414382	NA	0.706952	0.63983	0.46333	0.733159	0.240929	0.649931	0.690511	0.591861	0.617345	0.351395	9.4398	9.60573	9.51557	9.10928	9.5885	9.38071	9.5331	9.63561	9.54841	9.27106	9.51645	9.31649	9.07629	9.2922
SUPT6H	NA	NA	NA	NA	0.487387	0.918364	NA	NA	0.731953	0.98912	NA	0.783576	NA	0.577167	NA	NA	1.08277	1.2868	1.15935	1.15055	0.881515	0.715512	NA	NA	NA	NA	NA	0.780518	0.740357	NA	2.35592	1.72695	NA	NA	NA	7.56291	7.86563	7.39156	7.31885	7.79087	7.4456	7.49712	7.36114	7.40864	7.53	7.24918	7.29431	7.75554	7.85323
SURF4	NA	0.834459	NA	0.931354	1.50906	1.16319	NA	NA	NA	NA	NA	0.662032	0.783554	NA	NA	NA	NA	NA	NA	NA	NA	NA	NA	NA	0.490076	NA	1.24691	0.765871	NA	NA	0.768699	NA	0.818934	NA	NA	8.26301	7.88459	8.01634	7.70941	7.78207	7.72126	6.86672	7.56093	6.72215	7.10002	6.56528	7.17033	7.33831	6.69213
SYMPK	NA	0.972101	NA	1.06082	NA	NA	1.27601	0.841963	1.15794	NA	1.33785	NA	NA	NA	NA	NA	0.746926	NA	1.06641	NA	NA	NA	NA	0.672902	NA	NA	1.49507	1.06708	1.32759	NA	1.41088	1.75562	1.24898	1.05054	NA	7.16451	7.14368	7.28386	6.99972	7.03552	6.98703	7.18693	6.80263	6.86523	7.41732	7.23841	7.17601	7.17601	7.18008
SYNCRIP	1.15021	1.04626	1.46317	0.480965	0.732949	0.818101	1.49371	0.994983	1.18995	0.562233	1.27591	1.07402	1.04287	1.01114	1.28511	0.508003	1.14819	0.871326	0.7623	0.897138	0.738811	0.995421	0.673078	1.01854	0.0851203	1.30392	1.1614	0.812884	1.08048	0.697493	0.90254	1.19182	1.13466	1.0959	0.358564	7.98427	8.16956	8.45892	7.53852	7.66267	7.79219	9.23138	9.30467	9.36468	8.19659	8.91265	8.52404	8.78987	9.03945
SYNE1	1.04835	0.604545	NA	NA	2.08514	1.85099	1.71245	0.837872	2.43232	NA	1.00597	1.2717	0.885249	0.890234	1.10061	NA	0.671491	NA	1.20502	1.15559	NA	NA	1.21284	2.44385	1.16561	0.743789	1.03755	1.00497	NA	1.66232	NA	NA	0.944287	0.928775	NA	6.1783	5.28959	5.55001	6.55906	5.25103	5.96048	6.45878	7.31001	7.56704	9.46374	6.23169	5.3963	6.80961	6.82778
SYNE2	NA	NA	NA	NA	NA	1.30176	1.10529	0.939232	0.555031	NA	2.42769	NA	NA	NA	NA	NA	1.89074	NA	NA	NA	NA	NA	0.841318	7.30339	NA	3.07135	NA	NA	NA	NA	NA	NA	13.2375	NA	NA	8.0248	8.2508	8.05587	7.83674	7.39697	7.48407	7.97074	7.99889	7.90838	7.15128	9.01123	8.27337	7.08934	7.49297
TAF15	NA	1.1496	NA	NA	NA	NA	1.45841	1.78396	1.46229	NA	NA	NA	1.15133	0.975895	NA	NA	2.64213	NA	1.73013	1.69906	2.02507	NA	2.21844	1.35481	NA	2.36206	1.51948	1.40321	1.39745	1.49316	3.51143	1.85484	1.71544	NA	0.643708	8.97607	8.72398	9.11956	8.92097	8.73688	9.2524	9.63626	8.32283	9.09287	9.12142	8.97956	9.23119	9.22823	9.74412
TAGLN	0.312122	0.0809448	NA	0.0628264	0.128442	0.0585415	0.175609	0.123747	0.145355	0.0568246	0.177967	0.0715632	0.0677813	0.121043	0.11516	0.0513736	1.10547	0.0672088	0.0548298	0.0722068	0.0468245	0.221715	1.08158	0.064725	0.179006	0.0968216	0.0418942	0.0771327	0.0607535	0.146646	0.0947547	0.0327296	0.0784303	0.0630996	0.255926	7.64791	5.20075	5.14667	4.87801	5.91596	5.65734	6.37267	5.90622	5.91596	5.338	6.97694	6.82407	5.7091	5.33528
TAGLN2	0.661313	0.21137	0.329867	1.00689	0.303765	0.759042	0.31974	0.201834	0.274201	0.283566	0.237462	0.295422	0.148799	0.335286	0.341319	0.118868	0.30859	0.18162	0.325988	0.188434	0.136083	0.271868	0.381457	0.256908	0.645656	0.204347	0.162832	0.215821	0.131456	0.429311	0.304556	0.125799	0.144864	0.137338	0.159585	6.98586	6.76697	7.01717	8.14293	5.93171	7.94165	6.96932	5.72277	6.798	5.25017	6.33256	6.89481	6.30601	6.76582
TALDO1	1.96887	1.61447	2.18443	3.84779	1.45197	1.7697	1.23646	1.19044	1.68885	1.75033	0.95592	2.08493	1.66737	1.44091	2.17959	2.1278	1.26809	1.41753	0.672615	1.45612	1.41233	1.17129	2.00535	1.65233	0.827562	1.56527	1.6953	1.3081	1.24996	1.81972	1.20787	1.84848	1.34271	1.55986	1.72776	7.21542	7.30694	7.01421	7.47094	6.65563	7.08061	7.27874	7.44524	7.61822	7.33332	6.30712	7.14677	7.08284	7.38158
TARDBP	2.94279	2.46766	NA	2.74083	1.75877	NA	2.20679	2.95814	2.67954	1.29706	1.42897	1.68401	1.96124	1.21806	2.50108	1.80005	1.51917	1.73895	1.51567	1.15619	2.66079	NA	1.95786	2.24053	0.141772	1.77112	2.26397	1.86286	2.6528	2.83477	2.24012	1.99484	2.95196	1.7914	0.481489	7.98568	8.47912	8.34862	7.88	7.70913	7.8862	7.90175	7.66589	8.20164	8.33017	8.34724	8.18002	8.22024	7.64839
TARS	NA	0.407402	0.582242	0.413524	0.548048	0.654603	0.56351	0.588547	0.681739	0.40265	0.742247	0.472884	1.09659	0.710956	0.742799	0.263964	0.327704	0.194444	0.527006	0.396345	0.503887	0.329479	0.244604	0.402116	0.156293	0.570232	0.657611	0.581841	0.472134	0.535598	0.417561	0.476719	0.448725	0.479654	NA	8.3526	8.8974	8.67189	8.86948	9.13526	8.39949	9.54109	8.94315	9.1123	8.54938	9.36951	8.61162	9.62124	9.15938
TBCB	1.48892	1.77007	NA	1.69301	NA	1.64447	1.55166	4.8185	1.89747	4.40937	3.44357	3.49751	2.35679	2.45317	3.1167	1.9311	1.35975	2.47454	1.61189	2.32751	1.49763	NA	2.05847	2.3799	0.808009	1.98766	1.48522	1.3104	2.60391	1.60224	1.55992	1.98155	1.74745	1.06639	0.696445	8.30535	8.37968	8.63689	7.83413	8.07595	8.44246	8.32507	8.96388	9.08338	8.73389	8.40358	8.294	9.06926	8.39144
TBCD	NA	NA	NA	NA	NA	NA	0.957718	0.526536	0.766989	0.845967	NA	NA	NA	0.942774	0.424394	NA	NA	0.35911	0.661016	1.04991	0.615145	NA	0.605994	NA	NA	0.811779	0.548629	0.779916	0.789121	0.266923	1.0514	0.831393	0.531341	0.655864	NA	7.86391	7.52979	7.50147	7.20514	6.9053	7.25021	8.16697	7.55799	7.79994	7.71054	8.15949	7.81832	7.38832	7.53865
TCEA1	NA	1.62501	NA	NA	NA	NA	NA	NA	NA	NA	NA	NA	NA	NA	NA	NA	NA	NA	1.4669	NA	NA	NA	NA	1.53884	NA	NA	0.890472	2.25553	1.01936	2.98871	1.41928	NA	1.31022	0.97384	NA	7.13612	7.24332	7.19933	6.89772	7.16164	6.79234	7.10573	6.87241	6.63346	6.87307	7.26753	6.65966	7.06245	7.2413
TCERG1	NA	0.893019	NA	0.630831	0.773575	NA	1.09636	1.02519	1.26839	0.69701	1.00194	1.0436	1.06019	0.958362	0.838051	NA	0.524136	0.560689	0.881657	0.182222	1.13632	0.939263	0.686719	0.878966	NA	0.514084	0.667864	1.33708	1.02453	1.16509	0.953287	1.15103	1.01774	0.78757	NA	8.88024	8.99162	8.80231	8.5068	8.67229	8.97749	9.46003	9.13955	9.29726	8.79015	9.21808	9.03686	8.61381	8.9174
TEX10	NA	2.37857	NA	NA	NA	NA	1.14425	1.0129	NA	1.12153	NA	NA	NA	NA	NA	NA	0.994335	0.44486	0.849936	NA	NA	NA	0.79115	1.27836	NA	NA	1.7829	1.64986	1.1174	1.18439	1.38897	NA	3.34822	NA	NA	8.56196	8.77539	8.5858	8.17686	8.27163	8.43233	8.33713	8.29754	8.03318	7.65801	7.88684	7.83469	9.29482	8.68099
TFAM	NA	NA	NA	1.24231	0.992724	0.847317	2.10932	NA	1.06151	NA	1.07215	0.854207	2.11685	1.12218	1.37533	NA	0.75792	NA	1.71644	1.0264	1.43524	NA	1.02392	1.47356	0.673219	0.937659	2.16087	NA	NA	0.932836	2.19857	NA	1.98671	0.901094	1	7.25285	7.37542	7.55483	6.91417	6.73271	7.442	7.28247	7.24152	6.24364	6.88519	7.04187	6.50414	7.74376	7.0668
TGFBI	4.50857	NA	NA	3.14201	0.935366	15.8953	0.345903	NA	1.1797	NA	1.10319	NA	0.388078	NA	NA	NA	1.18238	NA	NA	NA	NA	NA	2.69479	0.235128	0.287814	0.989089	0.289948	NA	1.02261	0.504108	0.396639	NA	1.5531	1.25573	NA	8.72206	7.75212	7.94046	8.86675	7.0113	9.00194	6.45009	5.77925	7.09794	5.39013	7.39244	5.79729	5.67776	6.54859
TGM2	NA	0.342751	NA	NA	NA	NA	0.297423	0.225149	0.461595	0.196175	NA	NA	NA	NA	NA	NA	1.08096	0.410765	0.192677	0.142751	0.286505	0.309014	2.00093	0.241826	0.32331	NA	0.231554	0.487255	0.218117	0.725892	0.364356	0.292371	0.138639	NA	NA	6.47109	5.44524	4.94135	5.42096	5.65505	5.79943	5.84053	5.42038	5.77129	5.32028	5.54303	4.9961	5.7298	5.17249
THOC2	NA	2.18579	NA	NA	NA	NA	2.24184	NA	NA	NA	NA	NA	NA	NA	NA	NA	0.760944	NA	1.15353	0.485508	1.65267	NA	NA	1.8727	NA	NA	1.14688	NA	0.983597	NA	NA	3.24214	1.97719	NA	NA	8.57673	8.78764	8.75573	8.43291	8.63346	8.58462	8.92904	8.86798	8.0072	7.89092	9.02866	8.59684	9.19815	8.67121
THOP1	NA	0.883002	2.19732	NA	NA	NA	1.31659	0.796305	NA	NA	1.03908	NA	1.70628	NA	NA	NA	1.05558	0.954745	1.08854	1.58386	1.67934	1.26485	0.927386	1.18999	NA	1.53156	1.27493	1.27263	0.738442	2.18103	1.10831	1.01624	1.47199	1.19999	NA	6.10707	6.19818	6.6974	6.17973	6.00457	5.83148	6.76666	5.66623	6.20496	6.44856	6.02413	6.08346	6.27086	6.08309
THRAP3	1.34969	1.03515	0.958745	1.08903	1.21928	1.04465	1.45819	1.22844	1.08446	1.09548	0.802989	0.984199	1.04647	0.889755	1.20835	0.744746	1.08285	1.14006	1.59058	0.819067	1.78426	1.21902	1.30086	1.62825	NA	0.894975	1.57212	0.910926	1.17898	1.60713	1.80408	1.62818	1.26319	1.03328	0.546363	8.50647	8.82087	8.65587	8.28657	8.60909	8.46557	8.50216	8.83047	7.84693	8.10448	8.72989	8.08606	8.73436	7.88059
THUMPD1	NA	NA	3.17834	NA	NA	NA	2.36787	NA	NA	NA	NA	NA	NA	NA	NA	NA	4.24047	NA	2.66205	NA	NA	NA	NA	2.45791	NA	NA	NA	2.58838	4.37224	4.08945	NA	NA	2.97974	NA	1.11529	7.9955	8.19673	8.34227	8.26322	8.00804	7.88019	7.69402	8.05257	7.93838	7.8636	8.03625	7.69882	8.19158	7.92587
THYN1	NA	2.32574	NA	NA	NA	NA	3.94529	NA	2.21602	NA	NA	NA	NA	NA	NA	NA	NA	NA	NA	0.907523	1.95297	NA	1.50516	NA	NA	NA	1.0577	2.4423	1.4541	NA	2.48531	NA	1.67137	NA	NA	7.40739	7.44137	7.54357	7.80496	7.47952	7.40843	7.96581	7.00106	7.85547	7.33262	6.75049	7.14374	7.9818	7.35138
TIGAR	NA	1.28558	NA	NA	NA	NA	NA	NA	NA	NA	NA	NA	NA	NA	NA	NA	4.01214	1.69267	NA	11.0294	NA	5.91331	10.4196	NA	NA	10.8883	2.70728	0.888889	3.80917	3.33802	0.890501	NA	NA	3.40186	NA	8.00816	8.24183	6.21799	5.39117	8.05865	6.89805	6.37009	6.47262	5.78038	6.08121	5.73296	5.2868	5.18065	7.27407
TIMM50	NA	1.28451	1.9378	NA	NA	NA	1.60335	NA	NA	0.502437	NA	NA	NA	NA	NA	NA	NA	NA	0.405859	NA	NA	NA	NA	NA	NA	NA	0.739162	0.674797	0.230185	0.0975991	1.11247	NA	0.390643	NA	NA	7.90842	7.98546	8.04342	7.78655	7.72615	7.87935	8.76648	7.49725	7.00659	6.83802	7.64701	7.5183	8.5677	7.47814
TIPRL	NA	1.31301	NA	NA	NA	NA	NA	NA	NA	NA	NA	NA	NA	NA	NA	NA	NA	NA	1.01368	2.46816	NA	NA	NA	2.21073	0.442791	2.85007	1.6899	NA	3.20287	NA	1.45669	NA	1.49994	1.69452	NA	8.14864	8.51888	8.45894	8.27958	7.57147	8.08857	7.69501	7.83737	7.21363	7.88336	8.08837	7.64802	7.84515	8.5051
TJP1	NA	NA	NA	NA	NA	NA	NA	NA	1.83628	NA	0.434556	NA	NA	NA	0.432246	NA	NA	NA	1.69642	NA	NA	NA	NA	NA	NA	0.618697	NA	0.583192	0.726691	0.626732	NA	NA	0.529874	0.663262	NA	9.57519	9.27354	9.09541	9.03946	9.40602	9.73516	9.20631	9.22704	9.3997	8.72844	9.11151	8.90623	8.54904	8.38829
TKT	1.03326	0.645486	1.22879	0.979264	0.862616	1.57492	1.0554	0.585934	0.671922	0.637504	0.465492	1.26877	0.698949	0.675226	0.841745	1.98338	0.805056	0.822199	0.82111	0.525334	0.571515	0.935979	1.07249	0.817016	0.82276	0.862687	0.852737	1.20501	0.631555	1.61244	0.583807	0.582686	0.740418	1.09577	0.924011	7.33835	7.04144	7.40318	7.55843	6.70049	7.35156	8.79063	7.29724	7.77923	7.35085	6.05761	7.3705	7.83945	7.62652
[truncated: 134 more rows]
[truncated: 23 more columns]

## Sheet: Correlation mRNA-Protein WNT
Gene	CNMC763_Prot	MDT2955_Prot	CNMC58_Prot	MB113_Prot	MDT1380_Prot	CNMC843_Prot	CNMC763_RNA	MDT2955_RNA	CNMC58_RNA	MB113_RNA	MDT1380_RNA	CNMC843_RNA	corr	pvalue
[truncated: 661 more rows]

[truncated: 3 more sheets: Correlation mRNA-Protein SHH, Correlation mRNA-Protein Group4, Correlation mRNA-Protein Group3]
