# Supplementary material for: Proteomic analysis of Medulloblastoma reveals functional biology with translational potential
Source: Acta Neuropathol Commun. 2018 Jun 7;6:48. doi: 10.1186/s40478-018-0548-7 (PMC5992829; doi:10.1186/s40478-018-0548-7)
Supplement: Supplementary file 9 — Table S4. Differentially expressed isoforms. [file 40478_2018_548_MOESM9_ESM.xlsx]

## Sheet: Sheet1
Transcript.ID	Protein.Group	Gene.Symbol	pavlue
NM_001319079	proteinGroup_1541	HMGA1	0.000729045
NM_145901	proteinGroup_1541	HMGA1	0.000729045
NM_003127	proteinGroup_2821	SPTAN1	0.000967892
NM_033140	proteinGroup_3483	CALD1	0.00120377
NM_033138	proteinGroup_2528	CALD1	0.00232272
NM_033157	proteinGroup_2528	CALD1	0.00232272
NM_003290	proteinGroup_1404	TPM4	0.00352515
NM_002654	proteinGroup_2014	PKM	0.00458525
NM_001206797	proteinGroup_2014	PKM	0.00458525
NM_032378	proteinGroup_4025	EEF1D	0.00577552
NM_001130053	proteinGroup_4025	EEF1D	0.00577552
NM_001003	proteinGroup_2255	RPLP1	0.00981272
NM_002388	proteinGroup_3986	MCM3	0.0116974
NM_031243	proteinGroup_2282	HNRNPA2B1	0.0131546
NM_001130057	proteinGroup_1718	EEF1D	0.0155568
NM_001960	proteinGroup_1718	EEF1D	0.0155568
NM_001130055	proteinGroup_1718	EEF1D	0.0155568
NM_001317743	proteinGroup_1718	EEF1D	0.0155568
NM_001195203	proteinGroup_1718	EEF1D	0.0155568
NM_003011	proteinGroup_1730	SET	0.0167304
NM_001248001	proteinGroup_1730	SET	0.0167304
NM_001248000	proteinGroup_1730	SET	0.0167304
NM_001040113	proteinGroup_3573	MYH11	0.0168325
NM_145903	proteinGroup_1199	HMGA1	0.0178477
NM_145905	proteinGroup_1199	HMGA1	0.0178477
NM_001319077	proteinGroup_1199	HMGA1	0.0178477
NM_004342	proteinGroup_2507	CALD1	0.0191418
NM_198335	proteinGroup_2127	GANAB	0.0202477
NM_001278192	proteinGroup_2127	GANAB	0.0202477
NM_001316318	proteinGroup_1781	PKM	0.0204666
NM_001206799	proteinGroup_1781	PKM	0.0204666
NM_001145160	proteinGroup_2227	TPM4	0.021831
NM_213674	proteinGroup_3046	TPM2	0.0218396
NM_001014809	proteinGroup_1805	CRMP1	0.0367571
NM_001288661	proteinGroup_1805	CRMP1	0.0367571
NM_031314	proteinGroup_3843	HNRNPC	0.0410402
NM_001077442	proteinGroup_2066	HNRNPC	0.0459927
NM_004500	proteinGroup_2066	HNRNPC	0.0459927
NM_181351	proteinGroup_1742	NCAM1	0.0467093
NM_001242607	proteinGroup_1742	NCAM1	0.0467093
NM_001329223	proteinGroup_2350	GANAB	0.0557933
NM_001278193	proteinGroup_2350	GANAB	0.0557933
NM_213725	proteinGroup_1821	RPLP1	0.0576183
NM_002865	proteinGroup_764	RAB2A	0.0586429
NM_001130438	proteinGroup_2822	SPTAN1	0.067531
NM_001076682	proteinGroup_4033	NCAM1	0.0715735
NM_001242608	proteinGroup_4033	NCAM1	0.0715735
NM_000615	proteinGroup_4033	NCAM1	0.0715735
NM_001270472	proteinGroup_3438	MCM3	0.0727431
NM_001291721	proteinGroup_3732	CYFIP2	0.0771942
NM_001037333	proteinGroup_3732	CYFIP2	0.0771942
NM_014376	proteinGroup_3732	CYFIP2	0.0771942
NM_001307975	proteinGroup_3838	TMPO	0.0818284
NM_001032283	proteinGroup_3838	TMPO	0.0818284
NM_031370	proteinGroup_1644	HNRNPD	0.0921498
NM_001003810	proteinGroup_1644	HNRNPD	0.0921498
NM_001172896	proteinGroup_3232	CAV1	0.0937128
NM_001172895	proteinGroup_3232	CAV1	0.0937128
NM_003276	proteinGroup_954	TMPO	0.105555
NM_015548	proteinGroup_3537	DST	0.113786
NM_001144769	proteinGroup_3537	DST	0.113786
NM_183380	proteinGroup_3537	DST	0.113786
NM_001330344	proteinGroup_3380	TPM1	0.118524
NM_001291308	proteinGroup_3985	NOP16	0.121725
NM_016391	proteinGroup_3985	NOP16	0.121725
NM_170708	proteinGroup_2633	LMNA	0.144421
NM_001282626	proteinGroup_2633	LMNA	0.144421
NM_170707	proteinGroup_2633	LMNA	0.144421
NM_001257374	proteinGroup_2633	LMNA	0.144421
NM_001723	proteinGroup_2746	DST	0.148483
NM_001102397	proteinGroup_3923	HNRNPR	0.154804
NM_001122821	proteinGroup_2820	SET	0.162872
NM_152263	proteinGroup_2643	TPM3	0.163981
NM_001282636	proteinGroup_2322	DBI	0.182414
NM_001079862	proteinGroup_2322	DBI	0.182414
NM_001079863	proteinGroup_2322	DBI	0.182414
NM_001178042	proteinGroup_2322	DBI	0.182414
NM_002137	proteinGroup_2352	HNRNPA2B1	0.204775
NM_031369	proteinGroup_1486	HNRNPD	0.236078
NM_138795	proteinGroup_1020	ARL8A	0.271472
NM_001282624	proteinGroup_2634	LMNA	0.277426
NM_001282625	proteinGroup_2634	LMNA	0.277426
NM_001297620	proteinGroup_2918	HNRNPR	0.303486
NM_001297622	proteinGroup_2918	HNRNPR	0.303486
NM_001242644	proteinGroup_3737	RAB2A	0.311177
NM_001968	proteinGroup_3449	EIF4E	0.324735
NM_001130679	proteinGroup_3449	EIF4E	0.324735
NM_001753	proteinGroup_2094	CAV1	0.421375
NM_001308395	proteinGroup_838	EFHD1	0.491178
NM_001256129	proteinGroup_4035	ARL8A	0.507575
NM_153828	proteinGroup_1816	RTN4	0.551186
NM_001032284	proteinGroup_3217	TMPO	0.559494
NM_004082	proteinGroup_2527	DCTN1	0.609703
NM_001190837	proteinGroup_2527	DCTN1	0.609703
NM_001135040	proteinGroup_2527	DCTN1	0.609703
NM_001135041	proteinGroup_2527	DCTN1	0.609703
NM_023019	proteinGroup_2527	DCTN1	0.609703
NM_001190836	proteinGroup_3410	DCTN1	0.635974
NM_001178043	proteinGroup_3802	DBI	0.653923
NM_001291722	proteinGroup_3972	CYFIP2	0.653923
NM_001282953	proteinGroup_120	PRMT5	0.654655
NM_001130678	proteinGroup_1112	EIF4E	0.661598
NM_001331017	proteinGroup_1112	EIF4E	0.661598
NM_001278189	proteinGroup_2644	TPM3	0.678426
NM_001018006	proteinGroup_2404	TPM1	0.684013
NM_001243252	proteinGroup_2972	EFHD1	0.686311
NM_006109	proteinGroup_1761	PRMT5	0.781038
NM_001282956	proteinGroup_1761	PRMT5	0.781038
NM_001282954	proteinGroup_1761	PRMT5	0.781038
NM_022844	proteinGroup_3867	MYH11	0.820699
NM_001321861	proteinGroup_2062	RTN4	0.827121
NM_207521	proteinGroup_2062	RTN4	0.827121
NM_207520	proteinGroup_2062	RTN4	0.827121
NM_001321860	proteinGroup_2062	RTN4	0.827121
NM_001321863	proteinGroup_2062	RTN4	0.827121
NM_001321859	proteinGroup_2062	RTN4	0.827121
NM_001043352	proteinGroup_2645	TPM3	0.82923
NM_001278190	proteinGroup_2645	TPM3	0.82923
NM_001313	proteinGroup_3337	CRMP1	0.876833
NM_001301226	proteinGroup_3045	TPM2	0.877687
NM_001256539	proteinGroup_4009	NOP16	0.98728
