# Supplementary material for: Proteomic analysis of Medulloblastoma reveals functional biology with translational potential
Source: Acta Neuropathol Commun. 2018 Jun 7;6:48. doi: 10.1186/s40478-018-0548-7 (PMC5992829; doi:10.1186/s40478-018-0548-7)
Supplement: Supplementary file 13 — Table S5. List of Differentially expressed proteins. (XLSX 235 kb) [file 40478_2018_548_MOESM13_ESM.xlsx]

## Sheet: WNT vs Cerebelum
UNIPROT assesion number	gene symbol	gene name	chromosome location				function / biological process		Fold Change
			chr	gene start (bp)	gene stop (bp)	karyotype band	gene onthology	IPA
P24821	TNC	TENA Tenascin	9	115019578	115118257	q33.1	syndecan binding [GO:0045545]	other	96.0173
Q8IYB3	SRRM1	SRRM1 Serine/arginine repetitive matrix protein 1	1	24643012	24673267	p36.11	DNA binding [GO:0003677]; RNA binding [GO:0003723]	other	44.2509
P62888	RPL30	RL30 60S ribosomal protein L30	8	98024851	98046469	q22.2	RNA binding [GO:0003723]; selenocysteine insertion sequence binding [GO:0035368]; structural constituent of ribosome [GO:0003735]	other	41.5207
Q9UL46	PSME2	PSME2 Proteasome activator complex subunit 2	14	24143362	24147570	q12	endopeptidase activator activity [GO:0061133]; identical protein binding [GO:0042802]	peptidase	24.7531
Q96AY3	FKBP10	FKB10 Peptidyl-prolyl cis-trans isomerase FKBP10	17	41812680	41823217	q21.2	calcium ion binding [GO:0005509]; FK506 binding [GO:0005528]; peptidyl-prolyl cis-trans isomerase activity [GO:0003755]	enzyme	22.8222
Q02880	TOP2B	TOP2B DNA topoisomerase 2-beta	3	25597986	25664499	p24.2	ATP binding [GO:0005524]; chromatin binding [GO:0003682]; DNA binding [GO:0003677]; DNA topoisomerase type II (ATP-hydrolyzing) activity [GO:0003918]; enzyme binding [GO:0019899]; histone deacetylase binding [GO:0042826]; metal ion binding [GO:0046872]; protein C-terminus binding [GO:0008022]; protein heterodimerization activity [GO:0046982]; protein kinase C binding [GO:0005080]	enzyme	21.3754
P61289	PSME3	PSME3 Proteasome activator complex subunit 3	17	42824385	42843758	q21.31	endopeptidase activator activity [GO:0061133]; identical protein binding [GO:0042802]; MDM2/MDM4 family protein binding [GO:0097371]; p53 binding [GO:0002039]	peptidase	20.4596
O43852	CALU	CALU Calumenin	7	128739292	128771807	q32.1	calcium ion binding [GO:0005509]	other	17.969
P25205	MCM3	MCM3 DNA replication licensing factor MCM3	6	52264009	52284751	p12.2	ATP binding [GO:0005524]; DNA binding [GO:0003677]; helicase activity [GO:0004386]	enzyme	17.0122
Q09028	RBBP4	RBBP4 Histone-binding protein RBBP4	1	32651142	32686211	p35.1	histone binding [GO:0042393]; histone deacetylase activity [GO:0004407]; histone deacetylase binding [GO:0042826]	enzyme	16.5813
P50454	SERPINH1	SERPH Serpin H1	11	75562056	75572783	q13.5	collagen binding [GO:0005518]; RNA binding [GO:0003723]; serine-type endopeptidase inhibitor activity [GO:0004867]; unfolded protein binding [GO:0051082]	other	16.4822
P31949	S100A11	S10AB Protein S100-A11	1	152032506	152047907	q21.3	cadherin binding involved in cell-cell adhesion [GO:0098641]; calcium-dependent protein binding [GO:0048306]; calcium ion binding [GO:0005509]; protein homodimerization activity [GO:0042803]; S100 protein binding [GO:0044548]	other	15.8535
Q14980	NUMA1	NUMA1 Nuclear mitotic apparatus protein 1	11	72002864	72080693	q13.4	disordered domain specific binding [GO:0097718]; dynein complex binding [GO:0070840]; microtubule binding [GO:0008017]; microtubule minus-end binding [GO:0051011]; microtubule plus-end binding [GO:0051010]; phosphatidylinositol binding [GO:0035091]; protein C-terminus binding [GO:0008022]; structural molecule activity [GO:0005198]; tubulin binding [GO:0015631]	other	15.2885
P35221	CTNNA1	CTNA1 Catenin alpha-1	5	138610967	138935034	q31.2	actin filament binding [GO:0051015]; beta-catenin binding [GO:0008013]; cadherin binding [GO:0045296]; gamma-catenin binding [GO:0045295]; protein heterodimerization activity [GO:0046982]; RNA binding [GO:0003723]; structural molecule activity [GO:0005198]; vinculin binding [GO:0017166]	other	14.6704
O00231	PSMD11	PSD11 26S proteasome non-ATPase regulatory subunit 11	17	32444261	32483318	q11.2	structural molecule activity [GO:0005198]	other	14.2937
P08670	VIM	VIME Vimentin	10	17228259	17237593	p13	double-stranded RNA binding [GO:0003725]; glycoprotein binding [GO:0001948]; identical protein binding [GO:0042802]; keratin filament binding [GO:1990254]; protein C-terminus binding [GO:0008022]; scaffold protein binding [GO:0097110]; structural constituent of cytoskeleton [GO:0005200]; structural constituent of eye lens [GO:0005212]	other	13.5685
P26599	PTBP1	PTBP1 Polypyrimidine tract-binding protein 1	19	797075	812327	p13.3	poly-pyrimidine tract binding [GO:0008187]; pre-mRNA binding [GO:0036002]; RNA binding [GO:0003723]	enzyme	13.1629
P16401	HIST1H1B	H15 Histone H1.5	6	27866849	27867529	p22.1	chromatin DNA binding [GO:0031490]; histone deacetylase binding [GO:0042826]; RNA binding [GO:0003723]	other	13.0607
Q8NC51	SERBP1	PAIRB Plasminogen activator inhibitor 1 RNA-binding protein	1	67407810	67430415	p31.3	cadherin binding [GO:0045296]; mRNA 3'-UTR binding [GO:0003730]; RNA binding [GO:0003723]	other	12.4802
P12270	TPR	TPR Nucleoprotein TPR	1	186311652	186375693	q31.1	chromatin binding [GO:0003682]; dynein complex binding [GO:0070840]; heat shock protein binding [GO:0031072]; mitogen-activated protein kinase binding [GO:0051019]; mRNA binding [GO:0003729]; nucleocytoplasmic transporter activity [GO:0005487]; protein homodimerization activity [GO:0042803]; RNA binding [GO:0003723]; tubulin binding [GO:0015631]	transporter	12.4
P06454	PTMA	PTMA Prothymosin alpha	2	231706895	231713541	q37.1	activating transcription factor binding [GO:0033613]	other	11.7475
Q9BVK6	TMED9	TMED9 Transmembrane emp24 domain-containing protein 9	5	177592158	177596124	q35.3	syntaxin binding [GO:0019905]	transporter	11.7331
P02511	CRYAB	CRYAB Alpha-crystallin B chain	11	111908565	111923722	q23.1	identical protein binding [GO:0042802]; metal ion binding [GO:0046872]; microtubule binding [GO:0008017]; protein homodimerization activity [GO:0042803]; structural constituent of eye lens [GO:0005212]; unfolded protein binding [GO:0051082]	other	10.8009
P12004	PCNA	PCNA Proliferating cell nuclear antigen	20	5114953	5126626	p12.3	chromatin binding [GO:0003682]; damaged DNA binding [GO:0003684]; dinucleotide insertion or deletion binding [GO:0032139]; DNA polymerase binding [GO:0070182]; DNA polymerase processivity factor activity [GO:0030337]; enzyme binding [GO:0019899]; estrogen receptor binding [GO:0030331]; histone acetyltransferase binding [GO:0035035]; identical protein binding [GO:0042802]; MutLalpha complex bindin…	enzyme	10.7072
P25789	PSMA4	PSA4 Proteasome subunit alpha type-4	15	78540405	78552419	q25.1	threonine-type endopeptidase activity [GO:0004298]	peptidase	10.4816
Q9NYU2	UGGT1	UGGG1 UDP-glucose:glycoprotein glucosyltransferase 1	2	128091200	128195677	q14.3	UDP-glucose:glycoprotein glucosyltransferase activity [GO:0003980]; unfolded protein binding [GO:0051082]	enzyme	10.0723
P46940	IQGAP1	IQGA1 Ras GTPase-activating-like protein IQGAP1	15	90388218	90502243	q26.1	cadherin binding [GO:0045296]; calcium ion binding [GO:0005509]; calmodulin binding [GO:0005516]; GTPase activator activity [GO:0005096]; GTPase inhibitor activity [GO:0005095]; mitogen-activated protein kinase binding [GO:0051019]; phosphatidylinositol-3,4,5-trisphosphate binding [GO:0005547]; protein complex binding [GO:0032403]; protein domain specific binding [GO:0019904]; protein kinase bind…	other	9.76147
Q9Y2X3	NOP58	NOP58 Nucleolar protein 58	2	202265716	202303666	q33.1	ATPase binding [GO:0051117]; RNA binding [GO:0003723]; snoRNA binding [GO:0030515]; TFIID-class transcription factor binding [GO:0001094]	enzyme	9.5719
P18077	RPL35A	RL35A 60S ribosomal protein L35a	3	197949987	197956610	q29	RNA binding [GO:0003723]; structural constituent of ribosome [GO:0003735]; tRNA binding [GO:0000049]	other	9.09607
Q16658	FSCN1	FSCN1 Fascin	7	5592823	5606655	p22.1	actin binding [GO:0003779]; actin filament binding [GO:0051015]; cadherin binding [GO:0045296]; drug binding [GO:0008144]; protein binding, bridging [GO:0030674]; RNA binding [GO:0003723]	other	8.77846
P23284	PPIB	PPIB Peptidyl-prolyl cis-trans isomerase B	15	64155812	64163205	q22.31	peptidyl-prolyl cis-trans isomerase activity [GO:0003755]; protein complex binding [GO:0032403]; RNA binding [GO:0003723]; RNA polymerase binding [GO:0070063]; unfolded protein binding [GO:0051082]	enzyme	8.4839
Q92688	ANP32B	AN32B Acidic leucine-rich nuclear phosphoprotein 32 family member B	9	97983361	98015943	q22.33	histone binding [GO:0042393]; RNA polymerase binding [GO:0070063]	other	8.48201
P02751	FN1	FINC Fibronectin	2	215360440	215436172	q35	chaperone binding [GO:0051087]; collagen binding [GO:0005518]; disordered domain specific binding [GO:0097718]; enzyme binding [GO:0019899]; heparin binding [GO:0008201]; identical protein binding [GO:0042802]; integrin binding [GO:0005178]; peptidase activator activity [GO:0016504]; protease binding [GO:0002020]; protein C-terminus binding [GO:0008022]; receptor binding [GO:0005102]	enzyme	7.90601
P23588	EIF4B	IF4B Eukaryotic translation initiation factor 4B	12	53006158	53042209	q13.13	helicase activity [GO:0004386]; ribosomal small subunit binding [GO:0043024]; RNA binding [GO:0003723]; RNA strand annealing activity [GO:0033592]; RNA strand-exchange activity [GO:0034057]; translation initiation factor activity [GO:0003743]	translation regulator	7.70203
Q16643	DBN1	DREB Drebrin	5	177456608	177474401	q35.3	actin binding [GO:0003779]; cadherin binding [GO:0045296]; profilin binding [GO:0005522]	other	7.68071
P06737	PYGL	PYGL Glycogen phosphorylase, liver form	14	50857891	50944736	q22.1	AMP binding [GO:0016208]; ATP binding [GO:0005524]; bile acid binding [GO:0032052]; drug binding [GO:0008144]; glucose binding [GO:0005536]; glycogen phosphorylase activity [GO:0008184]; protein homodimerization activity [GO:0042803]; purine nucleobase binding [GO:0002060]; pyridoxal phosphate binding [GO:0030170]; vitamin binding [GO:0019842]	enzyme	7.59613
Q15691	MAPRE1	MARE1 Microtubule-associated protein RP/EB family member 1	20	32819893	32850405	q11.21	cadherin binding [GO:0045296]; identical protein binding [GO:0042802]; microtubule plus-end binding [GO:0051010]; protein C-terminus binding [GO:0008022]; RNA binding [GO:0003723]	other	7.33989
Q13185	CBX3	CBX3 Chromobox protein homolog 3	7	26201162	26213356	p15.2	enzyme binding [GO:0019899]; histone methyltransferase binding [GO:1990226]; identical protein binding [GO:0042802]; protein domain specific binding [GO:0019904]	transcription regulator	7.22253
P62195	PSMC5	PRS8 26S protease regulatory subunit 8	17	63827152	63832026	q23.3	ATPase activity [GO:0016887]; ATP binding [GO:0005524]; proteasome-activating ATPase activity [GO:0036402]; TBP-class protein binding [GO:0017025]; thyrotropin-releasing hormone receptor binding [GO:0031531]; transcription factor binding [GO:0008134]	transcription regulator	7.19819
Q9Y265	RUVBL1	RUVB1 RuvB-like 1	3	128064778	128153914	q21.3	ADP binding [GO:0043531]; ATPase activity [GO:0016887]; ATPase binding [GO:0051117]; ATP binding [GO:0005524]; ATP-dependent 5'-3' DNA helicase activity [GO:0043141]; ATP-dependent DNA helicase activity [GO:0004003]; cadherin binding [GO:0045296]; DNA helicase activity [GO:0003678]; TFIID-class transcription factor binding [GO:0001094]	transcription regulator	7.02237
Q15084	PDIA6	PDIA6 Protein disulfide-isomerase A6	2	10783391	10837977	p25.1	peptide disulfide oxidoreductase activity [GO:0015037]; protein disulfide isomerase activity [GO:0003756]	enzyme	6.83644
P67809	YBX1	YBOX1 Nuclease-sensitive element-binding protein 1	1	42682427	42702349	p34.2	chromatin binding [GO:0003682]; DNA binding [GO:0003677]; double-stranded DNA binding [GO:0003690]; GTPase binding [GO:0051020]; RNA binding [GO:0003723]; RNA polymerase II core promoter proximal region sequence-specific DNA binding [GO:0000978]; single-stranded DNA binding [GO:0003697]; transcriptional activator activity, RNA polymerase II core promoter proximal region sequence-specific binding …	transcription regulator	6.77395
O00299	CLIC1	CLIC1 Chloride intracellular channel protein 1	6	31730581	31739763	p21.33	cadherin binding [GO:0045296]; chloride channel activity [GO:0005254]; voltage-gated ion channel activity [GO:0005244]	ion channel	6.74482
P37802	TAGLN2	TAGL2 Transgelin-2	1	159918107	159925732	q23.2	cadherin binding [GO:0045296]	other	6.6908
P06748	NPM1	NPM Nucleophosmin	5	171387116	171411137	q35.1	activating transcription factor binding [GO:0033613]; core promoter binding [GO:0001047]; histone binding [GO:0042393]; NF-kappaB binding [GO:0051059]; protein heterodimerization activity [GO:0046982]; protein homodimerization activity [GO:0042803]; protein kinase binding [GO:0019901]; protein kinase inhibitor activity [GO:0004860]; ribosomal large subunit binding [GO:0043023]; ribosomal small su…	transcription regulator	6.66822
Q99733	NAP1L4	NP1L4 Nucleosome assembly protein 1-like 4	11	2944431	2992377	p15.4	nucleosome binding [GO:0031491]; RNA binding [GO:0003723]; unfolded protein binding [GO:0051082]	other	6.59406
P49755	TMED10	TMEDA Transmembrane emp24 domain-containing protein 10	14	75131470	75176631	q24.3	protein complex binding [GO:0032403]; syntaxin binding [GO:0019905]	transporter	6.50886
P78527	PRKDC	PRKDC DNA-dependent protein kinase catalytic subunit	8	47773108	47960183	q11.21	ATP binding [GO:0005524]; DNA-dependent protein kinase activity [GO:0004677]; double-stranded DNA binding [GO:0003690]; enzyme binding [GO:0019899]; protein domain specific binding [GO:0019904]; protein kinase activity [GO:0004672]; protein serine/threonine kinase activity [GO:0004674]; RNA binding [GO:0003723]; transcription factor binding [GO:0008134]	kinase	6.35202
Q13162	PRDX4	PRDX4 Peroxiredoxin-4	X	23664262	23686399	p22.11	protein homodimerization activity [GO:0042803]; thioredoxin peroxidase activity [GO:0008379]	enzyme	6.30018
Q14152	EIF3A	EIF3A Eukaryotic translation initiation factor 3 subunit A	10	119033670	119080823	q26.11	mRNA binding [GO:0003729]; receptor tyrosine kinase binding [GO:0030971]; RNA binding [GO:0003723]; structural molecule activity [GO:0005198]; translation initiation factor activity [GO:0003743]	other	6.20026
Q09666	AHNAK	AHNK Neuroblast differentiation-associated protein AHNAK	11	62433542	62556235	q12.3	cadherin binding [GO:0045296]; RNA binding [GO:0003723]; S100 protein binding [GO:0044548]; structural molecule activity conferring elasticity [GO:0097493]	other	6.03761
Q8TAQ2	SMARCC2	SMRC2 SWI/SNF complex subunit SMARCC2	12	56162983	56189567	q13.2	DNA binding [GO:0003677]; transcription coactivator activity [GO:0003713]	transcription regulator	6.02659
P35606	COPB2	COPB2 Coatomer subunit beta'	3	139355600	139389732	q23	structural molecule activity [GO:0005198]	transporter	6.00878
Q06323	PSME1	PSME1 Proteasome activator complex subunit 1	14	24136158	24138967	q12	endopeptidase activator activity [GO:0061133]	other	5.95363
Q9Y5S9	RBM8A	RBM8A RNA-binding protein 8A	1	145917714	145927678	q21.1	mRNA binding [GO:0003729]; RNA binding [GO:0003723]	other	5.71017
Q07065	CKAP4	CKAP4 Cytoskeleton-associated protein 4	12	106237877	106304279	q23.3	RNA binding [GO:0003723]	other	5.63846
P83731	RPL24	RL24 60S ribosomal protein L24	3	101681091	101686782	q12.3	cadherin binding [GO:0045296]; RNA binding [GO:0003723]; structural constituent of ribosome [GO:0003735]	other	5.56638
P54727	RAD23B	RD23B UV excision repair protein RAD23 homolog B	9	107283137	107332194	q31.2	damaged DNA binding [GO:0003684]; polyubiquitin binding [GO:0031593]; single-stranded DNA binding [GO:0003697]	other	5.5238
Q99729	HNRNPAB	ROAA Heterogeneous nuclear ribonucleoprotein A/B	5	178204507	178211163	q35.3	mRNA binding [GO:0003729]; RNA binding [GO:0003723]	enzyme	5.51462
P37108	SRP14	SRP14 Signal recognition particle 14 kDa protein	15	40035739	40039188	q15.1	7S RNA binding [GO:0008312]; endoplasmic reticulum signal peptide binding [GO:0030942]; RNA binding [GO:0003723]	other	5.43441
P56537	EIF6	IF6 Eukaryotic translation initiation factor 6	20	35278907	35284985	q11.22	ribosomal large subunit binding [GO:0043023]; ribosome binding [GO:0043022]; translation initiation factor activity [GO:0003743]	translation regulator	5.29789
P82979	SARNP	SARNP SAP domain-containing ribonucleoprotein	12	55752463	55817756	q13.2	DNA binding [GO:0003677]; RNA binding [GO:0003723]	transcription regulator	5.23151
Q13765	NACA	NACA Nascent polypeptide-associated complex subunit alpha	12	56712428	56731628	q13.3	DNA binding [GO:0003677]; transcription coactivator activity [GO:0003713]	transcription regulator	5.20014
E9PAV3	NACA	NACAM Nascent polypeptide-associated complex subunit alpha, muscle-specific form	12	56712428	56731628	q13.3	DNA binding [GO:0003677]	transcription regulator	5.20014
Q9BZK3	NACAP1	NACP1 Putative nascent polypeptide-associated complex subunit alpha-like protein	8	101368893	101369595	q22.3	0	other	5.20014
P30050	RPL12	RL12 60S ribosomal protein L12	9	127447674	127451405	q33.3	RNA binding [GO:0003723]; rRNA binding [GO:0019843]; structural constituent of ribosome [GO:0003735]	other	5.09956
O75874	IDH1	IDHC Isocitrate dehydrogenase [NADP] cytoplasmic	2	208236227	208266074	q34	(R)-2-hydroxyglutarate dehydrogenase activity [GO:0051990]; cadherin binding [GO:0045296]; isocitrate dehydrogenase (NADP+) activity [GO:0004450]; magnesium ion binding [GO:0000287]; NAD binding [GO:0051287]; NADP binding [GO:0050661]; protein homodimerization activity [GO:0042803]; receptor binding [GO:0005102]	enzyme	4.89771
Q9Y230	RUVBL2	RUVB2 RuvB-like 2	19	48993448	49015995	q13.33	ADP binding [GO:0043531]; ATPase binding [GO:0051117]; ATP binding [GO:0005524]; ATP-dependent 5'-3' DNA helicase activity [GO:0043141]; ATP-dependent DNA helicase activity [GO:0004003]; chromatin DNA binding [GO:0031490]; DNA helicase activity [GO:0003678]; identical protein binding [GO:0042802]; protein homodimerization activity [GO:0042803]; RNA polymerase II core promoter sequence-specific DN…	transcription regulator	4.88892
P22087	FBL	FBRL rRNA 2'-O-methyltransferase fibrillarin	19	39834458	39846414	q13.2	ATPase binding [GO:0051117]; histone-glutamine methyltransferase activity [GO:1990259]; RNA binding [GO:0003723]; rRNA methyltransferase activity [GO:0008649]; TFIID-class transcription factor binding [GO:0001094]	enzyme	4.83814
P61923	COPZ1	COPZ1 Coatomer subunit zeta-1	12	54301202	54351849	q13.13	transport (GO:0006810); intracellular protein transport (GO:0006886); ER to Golgi vesicle-mediated transport (GO:0006888); retrograde vesicle-mediated transport, Golgi to ER (GO:0006890); intra-Golgi vesicle-mediated transport (GO:0006890); protein transport (GO:0015031); vesicle-mediated transport (GO:0016192); toxin transport (GO:1901998)	transporter	4.68176
Q00688	FKBP3	FKBP3 Peptidyl-prolyl cis-trans isomerase FKBP3	14	45115600	45135319	q21.2	FK506 binding [GO:0005528]; peptidyl-prolyl cis-trans isomerase activity [GO:0003755]; receptor activity [GO:0004872]; RNA binding [GO:0003723]	enzyme	4.63519
P06396	GSN	GELS Gelsolin	9	121207794	121332843	q33.2	actin binding [GO:0003779]; actin filament binding [GO:0051015]; calcium ion binding [GO:0005509]; myosin II binding [GO:0045159]; protein domain specific binding [GO:0019904]	other	4.6291
Q13283	G3BP1	G3BP1 Ras GTPase-activating protein-binding protein 1	5	151771045	151812785	q33.1	ATP binding [GO:0005524]; ATP-dependent DNA helicase activity [GO:0004003]; ATP-dependent RNA helicase activity [GO:0004004]; DNA binding [GO:0003677]; endonuclease activity [GO:0004519]; mRNA binding [GO:0003729]; RNA binding [GO:0003723]	enzyme	4.57112
Q01105	SET	SET Protein SET	9	128683424	128696400	q34.11	DNA binding [GO:0003677]; histone binding [GO:0042393]; protein phosphatase inhibitor activity [GO:0004864]; protein phosphatase regulator activity [GO:0019888]	phosphatase	4.56379
P27695	APEX1	APEX1 DNA-(apurinic or apyrimidinic site) lyase	14	20455191	20457772	q11.2	3'-5' exonuclease activity [GO:0008408]; chromatin DNA binding [GO:0031490]; damaged DNA binding [GO:0003684]; DNA-(apurinic or apyrimidinic site) lyase activity [GO:0003906]; DNA binding [GO:0003677]; double-stranded DNA 3'-5' exodeoxyribonuclease activity [GO:0008311]; double-stranded DNA exodeoxyribonuclease activity [GO:0008309]; double-stranded telomeric DNA binding [GO:0003691]; endodeoxyri…	enzyme	4.5627
Q13263	TRIM28	TIF1B Transcription intermediary factor 1-beta	19	58544091	58550722	q13.43	chromatin binding [GO:0003682]; chromo shadow domain binding [GO:0070087]; DNA binding [GO:0003677]; Krueppel-associated box domain binding [GO:0035851]; promoter-specific chromatin binding [GO:1990841]; protein kinase activity [GO:0004672]; RNA binding [GO:0003723]; RNA polymerase II transcription coactivator activity [GO:0001105]; sequence-specific DNA binding [GO:0043565]; transcription corepr…	transcription regulator	4.54268
P35579	MYH9	MYH9 Myosin-9	22	36281281	36388018	q12.3	actin binding [GO:0003779]; actin-dependent ATPase activity [GO:0030898]; actin filament binding [GO:0051015]; ADP binding [GO:0043531]; ATPase activity [GO:0016887]; ATP binding [GO:0005524]; cadherin binding [GO:0045296]; calmodulin binding [GO:0005516]; microfilament motor activity [GO:0000146]; motor activity [GO:0003774]; protein anchor [GO:0043495]; protein domain specific binding [GO:00199…	enzyme	4.49294
P04083	ANXA1	ANXA1 Annexin A1	9	73151757	73170393	q21.13	annealing helicase activity [GO:0036310]; cadherin binding involved in cell-cell adhesion [GO:0098641]; calcium-dependent phospholipid binding [GO:0005544]; calcium-dependent protein binding [GO:0048306]; calcium ion binding [GO:0005509]; double-stranded DNA-dependent ATPase activity [GO:0033676]; helicase activity [GO:0004386]; phospholipase A2 inhibitor activity [GO:0019834]; phospholipid bindi…	enzyme	4.46608
P20700	LMNB1	LMNB1 Lamin-B1	5	126776623	126837020	q23.2	phospholipase binding [GO:0043274]; structural molecule activity [GO:0005198]	other	4.46451
P21333	FLNA	FLNA Filamin-A	X	154348524	154374638	q28	actin filament binding [GO:0051015]; cadherin binding [GO:0045296]; Fc-gamma receptor I complex binding [GO:0034988]; glycoprotein binding [GO:0001948]; G-protein coupled receptor binding [GO:0001664]; GTPase binding [GO:0051020]; ion channel binding [GO:0044325]; kinase binding [GO:0019900]; mu-type opioid receptor binding [GO:0031852]; potassium channel regulator activity [GO:0015459]; protein …	other	4.44374
P26583	HMGB2	HMGB2 High mobility group protein B2	4	173331695	173335125	q34.1	chemoattractant activity [GO:0042056]; damaged DNA binding [GO:0003684]; DNA binding [GO:0003677]; DNA binding, bending [GO:0008301]; double-stranded DNA binding [GO:0003690]; drug binding [GO:0008144]; enhancer sequence-specific DNA binding [GO:0001158]; four-way junction DNA binding [GO:0000400]; non-sequence-specific DNA binding, bending [GO:0044378]; protein domain specific binding [GO:001990…	transcription regulator	4.34862
P29692	EEF1D	EF1D Elongation factor 1-delta	8	143579697	143599541	q24.3	activating transcription factor binding [GO:0033613]; cadherin binding [GO:0045296]; DNA binding [GO:0003677]; heat shock protein binding [GO:0031072]; signal transducer activity [GO:0004871]; translation elongation factor activity [GO:0003746]; translation factor activity, RNA binding [GO:0008135]	translation regulator	4.29089
P51572	BCAP31	BAP31 B-cell receptor-associated protein 31	X	153700497	153724697	q28	MHC class I protein binding [GO:0042288]; protein complex binding [GO:0032403]	transporter	4.22489
P62906	RPL10A	RL10A 60S ribosomal protein L10a	6	35468408	35470785	p21.31	RNA binding [GO:0003723]; structural constituent of ribosome [GO:0003735]	other	4.21907
Q15631	TSN	TSN Translin	2	121737103	121767853	q14.3	DNA binding [GO:0003677]; endonuclease activity [GO:0004519]; identical protein binding [GO:0042802]; mRNA binding [GO:0003729]; protein complex binding [GO:0032403]; sequence-specific DNA binding [GO:0043565]; single-stranded DNA binding [GO:0003697]	other	4.21806
P62750	RPL23A	RL23A 60S ribosomal protein L23a	17	28719393	28724359	q11.2	cadherin binding [GO:0045296]; RNA binding [GO:0003723]; rRNA binding [GO:0019843]; structural constituent of ribosome [GO:0003735]	other	4.19293
P47914	RPL29	RL29 60S ribosomal protein L29	3	51993600	51995942	p21.2	cadherin binding [GO:0045296]; heparin binding [GO:0008201]; RNA binding [GO:0003723]; structural constituent of ribosome [GO:0003735]	other	4.17281
P05388	RPLP0	RLA0 60S acidic ribosomal protein P0	12	120196686	120201235	q24.23	RNA binding [GO:0003723]; structural constituent of ribosome [GO:0003735]	other	4.15876
Q8NHW5	RPLP0P6	RLA0L 60S acidic ribosomal protein P0-like	2	38481851	38482804	p22.1	ribosome biogenesis (GO:0042254)	other	4.15876
P54819	AK2	KAD2 Adenylate kinase 2, mitochondrial	1	33007940	33080996	p35.1	adenylate kinase activity [GO:0004017]; ATP binding [GO:0005524]	kinase	4.13709
Q15293	RCN1	RCN1 Reticulocalbin-1	11	31812391	32105755	p13	calcium ion binding [GO:0005509]	other	4.12717
P61313	RPL15	RL15 60S ribosomal protein L15	3	23916545	23923692	p24.2	cadherin binding [GO:0045296]; RNA binding [GO:0003723]; structural constituent of ribosome [GO:0003735]	other	4.06344
P27797	CALR	CALR Calreticulin	19	12938578	12944489	p13.13	androgen receptor binding [GO:0050681]; calcium ion binding [GO:0005509]; carbohydrate binding [GO:0030246]; chaperone binding [GO:0051087]; complement component C1q binding [GO:0001849]; DNA binding [GO:0003677]; glycoprotein binding [GO:0001948]; hormone binding [GO:0042562]; integrin binding [GO:0005178]; iron ion binding [GO:0005506]; mRNA binding [GO:0003729]; peptide binding [GO:0042277]; p…	transcription regulator	4.05026
Q93045	STMN2	STMN2 Stathmin-2	8	79610814	79666175	q21.13	calcium-dependent protein binding [GO:0048306]; tubulin binding [GO:0015631]	other	4.04426
P50914	RPL14	RL14 60S ribosomal protein L14	3	40457292	40468587	p22.1	cadherin binding [GO:0045296]; RNA binding [GO:0003723]; structural constituent of ribosome [GO:0003735]	other	4.01871
P62913	RPL11	RL11 60S ribosomal protein L11	1	23691779	23696425	p36.11	5S rRNA binding [GO:0008097]; RNA binding [GO:0003723]; structural constituent of ribosome [GO:0003735]; ubiquitin ligase inhibitor activity [GO:1990948]; ubiquitin protein ligase binding [GO:0031625]	other	4.00153
Q07020	RPL18	RL18 60S ribosomal protein L18	19	48615328	48619536	q13.33	RNA binding [GO:0003723]; structural constituent of ribosome [GO:0003735]	other	3.98912
P32969	RPL9	RL9 60S ribosomal protein L9	4	39454124	39458948	p14	RNA binding [GO:0003723]; rRNA binding [GO:0019843]; structural constituent of ribosome [GO:0003735]	other	3.97319
P13667	PDIA4	PDIA4 Protein disulfide-isomerase A4	7	149003062	149028641	q36.1	peptide disulfide oxidoreductase activity [GO:0015037]; protein disulfide isomerase activity [GO:0003756]; RNA binding [GO:0003723]	enzyme	3.91171
P46782	RPS5	RS5 40S ribosomal protein S5	19	58386400	58394806	q13.43	mRNA binding [GO:0003729]; RNA binding [GO:0003723]; rRNA binding [GO:0019843]; structural constituent of ribosome [GO:0003735]	other	3.86912
Q13200	PSMD2	PSMD2 26S proteasome non-ATPase regulatory subunit 2	3	184298709	184309054	q27.1	enzyme regulator activity [GO:0030234]	other	3.86653
P14625	HSP90B1	ENPL Endoplasmin	12	103930107	103953645	q23.3	ATP binding [GO:0005524]; calcium ion binding [GO:0005509]; low-density lipoprotein particle receptor binding [GO:0050750]; protein phosphatase binding [GO:0019903]; RNA binding [GO:0003723]; unfolded protein binding [GO:0051082]; virion binding [GO:0046790]	other	3.79128
P61254	RPL26	RL26 60S ribosomal protein L26	17	8377520	8383213	p13.1	mRNA 5'-UTR binding [GO:0048027]; RNA binding [GO:0003723]; structural constituent of ribosome [GO:0003735]	other	3.76848
P26373	RPL13	RL13 60S ribosomal protein L13	16	89560657	89566828	q24.3	RNA binding [GO:0003723]; structural constituent of ribosome [GO:0003735]	other	3.75778
P09874	PARP1	PARP1 Poly [ADP-ribose] polymerase 1	1	226360691	226408079	q42.12	DNA binding [GO:0003677]; DNA ligase (ATP) activity [GO:0003910]; enzyme binding [GO:0019899]; estrogen receptor binding [GO:0030331]; histone deacetylase binding [GO:0042826]; identical protein binding [GO:0042802]; NAD+ ADP-ribosyltransferase activity [GO:0003950]; NAD binding [GO:0051287]; protein ADP-ribosylase activity [GO:1990404]; protein kinase binding [GO:0019901]; protein N-terminus bin…	enzyme	3.73472
P04792	HSPB1	HSPB1 Heat shock protein beta-1	7	76302544	76304295	q11.23	identical protein binding [GO:0042802]; protein binding involved in protein folding [GO:0044183]; protein homodimerization activity [GO:0042803]; protein kinase binding [GO:0019901]; protein kinase C binding [GO:0005080]; protein kinase C inhibitor activity [GO:0008426]; RNA binding [GO:0003723]; ubiquitin binding [GO:0043130]	other	3.73002
P62277	RPS13	RS13 40S ribosomal protein S13	11	17074389	17077787	p15.1	5.8S rRNA binding [GO:1990932]; mRNA 5'-UTR binding [GO:0048027]; mRNA binding [GO:0003729]; RNA binding [GO:0003723]; small ribosomal subunit rRNA binding [GO:0070181]; structural constituent of ribosome [GO:0003735]	other	3.70493
P06703	S100A6	S10A6 Protein S100-A6	1	153534599	153536244	q21.3	calcium-dependent protein binding [GO:0048306]; calcium ion binding [GO:0005509]; ion transmembrane transporter activity [GO:0015075]; protein homodimerization activity [GO:0042803]; S100 protein binding [GO:0044548]; tropomyosin binding [GO:0005523]; zinc ion binding [GO:0008270]	transporter	3.69098
P46776	RPL27A	RL27A 60S ribosomal protein L27a	11	8682411	8714759	p15.4	RNA binding [GO:0003723]; structural constituent of ribosome [GO:0003735]	other	3.66576
P43487	RANBP1	RANG Ran-specific GTPase-activating protein	22	20115938	20127357	q11.21	cadherin binding [GO:0045296]; GDP-dissociation inhibitor activity [GO:0005092]; GTPase activator activity [GO:0005096]; Ran GTPase binding [GO:0008536]	other	3.6642
P62081	RPS7	RS7 40S ribosomal protein S7	2	3575205	3580919	p25.3	mRNA 3'-UTR binding [GO:0003730]; mRNA 5'-UTR binding [GO:0048027]; RNA binding [GO:0003723]; structural constituent of ribosome [GO:0003735]; ubiquitin ligase inhibitor activity [GO:1990948]	other	3.63518
P15880	RPS2	RS2 40S ribosomal protein S2	16	1962052	1964860	p13.3	cadherin binding [GO:0045296]; enzyme binding [GO:0019899]; fibroblast growth factor binding [GO:0017134]; mRNA binding [GO:0003729]; RNA binding [GO:0003723]; structural constituent of ribosome [GO:0003735]	other	3.63403
P27635	RPL10	RL10 60S ribosomal protein L10	X	154389955	154409168	q28	RNA binding [GO:0003723]; structural constituent of ribosome [GO:0003735]	other	3.62513
Q96L21	RPL10L	RL10L 60S ribosomal protein L10-like	14	46651010	46651821	q21.2	RNA binding [GO:0003723]; structural constituent of ribosome [GO:0003735]	other	3.62513
Q12906	ILF3	ILF3 Interleukin enhancer-binding factor 3	19	10654261	10692417	p13.2	DNA binding [GO:0003677]; double-stranded RNA binding [GO:0003725]; RNA binding [GO:0003723]	transcription regulator	3.62099
P62857	RPS28	RS28 40S ribosomal protein S28	19	8321158	8323340	p13.2	RNA binding [GO:0003723]; structural constituent of ribosome [GO:0003735]	other	3.60568
Q9NQ39	RPS10P5	RS10L Putative 40S ribosomal protein S10-like	20	839447	839977	p13	RNA binding [GO:0003723]; structural constituent of ribosome [GO:0003735]	other	3.60517
P46783	RPS10	RS10 40S ribosomal protein S10	6	34417454	34426125	p21.31	RNA binding [GO:0003723]; structural constituent of ribosome [GO:0003735]	other	3.60517
P62241	RPS8	RS8 40S ribosomal protein S8	1	44775251	44778779	p34.1	RNA binding [GO:0003723]; structural constituent of ribosome [GO:0003735]	other	3.5736
P39023	RPL3	RL3 60S ribosomal protein L3	22	39312882	39320389	q13.1	5S rRNA binding [GO:0008097]; RNA binding [GO:0003723]; structural constituent of ribosome [GO:0003735]	other	3.56712
P62244	RPS15A	RS15A 40S ribosomal protein S15a	16	18781295	18790383	p12.3	RNA binding [GO:0003723]; structural constituent of ribosome [GO:0003735]	other	3.56367
Q02543	RPL18A	RL18A 60S ribosomal protein L18a	19	17859876	17864153	p13.11	RNA binding [GO:0003723]; structural constituent of ribosome [GO:0003735]	other	3.55172
P62841	RPS15	RS15 40S ribosomal protein S15	19	1438358	1440494	p13.3	DNA binding [GO:0003677]; RNA binding [GO:0003723]; structural constituent of ribosome [GO:0003735]	other	3.55022
P31943	HNRNPH1	HNRH1 Heterogeneous nuclear ribonucleoprotein H	5	179614178	179634784	q35.3	poly(U) RNA binding [GO:0008266]; RNA binding [GO:0003723]	other	3.54752
P05455	SSB	LA Lupus La protein	2	169791933	169812064	q31.1	mRNA binding [GO:0003729]; poly(U) RNA binding [GO:0008266]; RNA binding [GO:0003723]; sequence-specific mRNA binding [GO:1990825]; tRNA binding [GO:0000049]	enzyme	3.5475
Q96AG4	LRRC59	LRC59 Leucine-rich repeat-containing protein 59	17	50375059	50397553	q21.33	cadherin binding [GO:0045296]; RNA binding [GO:0003723]	other	3.52684
P84090	ERH	ERH Enhancer of rudimentary homolog	14	69380123	69398627	q24.1	methyl-CpG binding [GO:0008327]; RNA binding [GO:0003723]	other	3.49095
P12268	IMPDH2	IMDH2 Inosine-5'-monophosphate dehydrogenase 2	3	49024325	49029408	p21.31	DNA binding [GO:0003677]; IMP dehydrogenase activity [GO:0003938]; metal ion binding [GO:0046872]; nucleotide binding [GO:0000166]; RNA binding [GO:0003723]	enzyme	3.48741
P25788	PSMA3	PSA3 Proteasome subunit alpha type-3	14	58244831	58272012	q23.1	threonine-type endopeptidase activity [GO:0004298]	peptidase	3.46302
P16949	STMN1	STMN1 Stathmin	1	25884181	25906991	p36.11	signal transducer activity [GO:0004871]; tubulin binding [GO:0015631]	other	3.44222
P12956	XRCC6	XRCC6 X-ray repair cross-complementing protein 6	22	41621119	41664048	q13.2	5'-deoxyribose-5-phosphate lyase activity [GO:0051575]; ATP binding [GO:0005524]; ATP-dependent DNA helicase activity [GO:0004003]; damaged DNA binding [GO:0003684]; DNA binding [GO:0003677]; double-stranded DNA binding [GO:0003690]; macromolecular complex binding [GO:0044877]; protein C-terminus binding [GO:0008022]; RNA binding [GO:0003723]; telomeric DNA binding [GO:0042162]; transcription reg…	enzyme	3.43054
P08621	SNRNP70	RU17 U1 small nuclear ribonucleoprotein 70 kDa	19	49085419	49108605	q13.33	mRNA binding [GO:0003729]; RNA binding [GO:0003723]; U1 snRNA binding [GO:0030619]; U1 snRNP binding [GO:1990446]	other	3.42742
P46779	RPL28	RL28 60S ribosomal protein L28	19	55385345	55403250	q13.42	RNA binding [GO:0003723]; structural constituent of ribosome [GO:0003735]	other	3.38785
P09651	HNRNPA1	ROA1 Heterogeneous nuclear ribonucleoprotein A1	12	54280193	54287088	q13.13	G-rich strand telomeric DNA binding [GO:0098505]; pre-mRNA binding [GO:0036002]; protein domain specific binding [GO:0019904]; RNA binding [GO:0003723]; single-stranded DNA binding [GO:0003697]; single-stranded RNA binding [GO:0003727]; telomeric repeat-containing RNA binding [GO:0061752]	enzyme	3.36871
P22090	RPS4Y1	RS4Y1 40S ribosomal protein S4, Y isoform 1	Y	2841486	2932000	p11.2	RNA binding [GO:0003723]; rRNA binding [GO:0019843]; structural constituent of ribosome [GO:0003735]	other	3.36762
Q8TD47	RPS4Y2	RS4Y2 40S ribosomal protein S4, Y isoform 2	Y	20756164	20781032	q11.223	RNA binding [GO:0003723]; rRNA binding [GO:0019843]; structural constituent of ribosome [GO:0003735]	other	3.36762
P62701	RPS4X	RS4X 40S ribosomal protein S4, X isoform	X	72255679	72277300	q13.1	RNA binding [GO:0003723]; rRNA binding [GO:0019843]; structural constituent of ribosome [GO:0003735]	other	3.36762
Q9Y2Z9	COQ6	COQ6 Ubiquinone biosynthesis monooxygenase COQ6, mitochondrial	14	73949926	73963670	q24.3	FAD binding [GO:0071949]; oxidoreductase activity, acting on paired donors, with incorporation or reduction of molecular oxygen, NAD(P)H as one donor, and incorporation of one atom of oxygen [GO:0016709]	enzyme	3.35009
P05387	RPLP2	RLA2 60S acidic ribosomal protein P2	11	809647	812880	p15.5	structural constituent of ribosome [GO:0003735]	other	3.34986
P09661	SNRPA1	RU2A U2 small nuclear ribonucleoprotein A'	15	101281510	101295282	q26.3	RNA binding [GO:0003723]; U2 snRNA binding [GO:0030620]	other	3.34119
P62280	RPS11	RS11 40S ribosomal protein S11	19	49496365	49499689	q13.33	RNA binding [GO:0003723]; rRNA binding [GO:0019843]; structural constituent of ribosome [GO:0003735]	other	3.33385
P07355	ANXA2	ANXA2 Annexin A2	15	60347134	60402883	q22.2	cadherin binding involved in cell-cell adhesion [GO:0098641]; calcium-dependent phospholipid binding [GO:0005544]; calcium-dependent protein binding [GO:0048306]; calcium ion binding [GO:0005509]; cytoskeletal protein binding [GO:0008092]; identical protein binding [GO:0042802]; phosphatidylinositol-4,5-bisphosphate binding [GO:0005546]; phospholipase A2 inhibitor activity [GO:0019834]; protease …	other	3.32978
P61247	RPS3A	RS3A 40S ribosomal protein S3a	4	151099573	151104652	q31.3	mRNA 5'-UTR binding [GO:0048027]; RNA binding [GO:0003723]; structural constituent of ribosome [GO:0003735]	other	3.29148
P46777	RPL5	RL5 60S ribosomal protein L5	1	92832025	92841924	p22.1	5S rRNA binding [GO:0008097]; mRNA 3'-UTR binding [GO:0003730]; mRNA 5'-UTR binding [GO:0048027]; RNA binding [GO:0003723]; structural constituent of ribosome [GO:0003735]; ubiquitin ligase inhibitor activity [GO:1990948]; ubiquitin protein ligase binding [GO:0031625]	other	3.28167
P18124	RPL7	RL7 60S ribosomal protein L7	8	73290267	73295789	q21.11	DNA binding [GO:0003677]; mRNA binding [GO:0003729]; protein homodimerization activity [GO:0042803]; RNA binding [GO:0003723]; structural constituent of ribosome [GO:0003735]	transcription regulator	3.27662
Q06830	PRDX1	PRDX1 Peroxiredoxin-1	1	45511036	45523047	p34.1	cadherin binding [GO:0045296]; identical protein binding [GO:0042802]; peroxidase activity [GO:0004601]; RNA binding [GO:0003723]; thioredoxin peroxidase activity [GO:0008379]	enzyme	3.242
P42677	RPS27	RS27 40S ribosomal protein S27	1	153990759	153992150	q21.3	DNA binding [GO:0003677]; RNA binding [GO:0003723]; structural constituent of ribosome [GO:0003735]; zinc ion binding [GO:0008270]	other	3.24102
O75396	SEC22B	SC22B Vesicle-trafficking protein SEC22b	1	120150898	120176515	p12	SNAP receptor activity [GO:0005484]; SNARE binding [GO:0000149]; syntaxin binding [GO:0019905]	other	3.23879
P63162	SNRPN	RSMN Small nuclear ribonucleoprotein-associated protein N	15	24823637	24978723	q11.2	RNA binding [GO:0003723]	other	3.23282
P14678	SNRPB	RSMB Small nuclear ribonucleoprotein-associated proteins B and B'	20	2461634	2470853	p13	histone pre-mRNA DCP binding [GO:0071208]; RNA binding [GO:0003723]; telomerase RNA binding [GO:0070034]; U2 snRNA binding [GO:0030620]	other	3.23282
P62314	SNRPD1	SMD1 Small nuclear ribonucleoprotein Sm D1	18	21612267	21633524	q11.2	RNA binding [GO:0003723]; U1 snRNP binding [GO:1990446]	other	3.22126
P62753	RPS6	RS6 40S ribosomal protein S6	9	19375715	19380254	p22.1	protein kinase binding [GO:0019901]; RNA binding [GO:0003723]; structural constituent of ribosome [GO:0003735]	other	3.21991
P09012	SNRPA	SNRPA U1 small nuclear ribonucleoprotein A	19	40750637	40765389	q13.2	identical protein binding [GO:0042802]; RNA binding [GO:0003723]; snRNA stem-loop binding [GO:0035614]; U1 snRNA binding [GO:0030619]; U1 snRNP binding [GO:1990446]	other	3.21282
Q86V81	ALYREF	THOC4 THO complex subunit 4	17	81889844	81891586	q25.3	RNA binding [GO:0003723]	transcription regulator	3.19995
P23526	AHCY	SAHH Adenosylhomocysteinase	20	34280268	34311802	q11.22	adenosylhomocysteinase activity [GO:0004013]; adenyl nucleotide binding [GO:0030554]; identical protein binding [GO:0042802]; NAD binding [GO:0051287]	enzyme	3.19497
P07910	HNRNPC	HNRPC Heterogeneous nuclear ribonucleoproteins C1/C2	14	21209136	21269494	q11.2	identical protein binding [GO:0042802]; mRNA 3'-UTR binding [GO:0003730]; N6-methyladenosine-containing RNA binding [GO:1990247]; nucleosomal DNA binding [GO:0031492]; poly(U) RNA binding [GO:0008266]; RNA binding [GO:0003723]; RNA polymerase II core promoter proximal region sequence-specific DNA binding [GO:0000978]; RNA polymerase II distal enhancer sequence-specific DNA binding [GO:0000980]; t…	other	3.18235
P08865	RPSA	RSSA 40S ribosomal protein SA	3	39406689	39412542	p22.1	laminin receptor activity [GO:0005055]; ribosome binding [GO:0043022]; RNA binding [GO:0003723]; structural constituent of ribosome [GO:0003735]; virus receptor activity [GO:0001618]	translation regulator	3.16104
O60264	SMARCA5	SMCA5 SWI/SNF-related matrix-associated actin-dependent regulator of chromatin subfamily A member 5	4	143513463	143557486	q31.21	ATPase activity [GO:0016887]; ATP binding [GO:0005524]; DNA binding [GO:0003677]; helicase activity [GO:0004386]; nucleosome binding [GO:0031491]	transcription regulator	3.13812
Q92522	H1FX	H1X Histone H1x	3	129314771	129316277	q21.3	cadherin binding [GO:0045296]; DNA binding [GO:0003677]; RNA binding [GO:0003723]	other	3.11138
P42766	RPL35	RL35 60S ribosomal protein L35	9	124857880	124861981	q33.3	mRNA binding [GO:0003729]; RNA binding [GO:0003723]; structural constituent of ribosome [GO:0003735]	other	3.10901
P14314	PRKCSH	GLU2B Glucosidase 2 subunit beta	19	11435288	11450968	p13.2	calcium ion binding [GO:0005509]; ion channel binding [GO:0044325]; phosphoprotein binding [GO:0051219]; protein kinase C binding [GO:0005080]	enzyme	3.09748
P53618	COPB1	COPB Coatomer subunit beta	11	14443440	14500027	p15.2	structural molecule activity [GO:0005198]	transporter	3.06161
Q02878	RPL6	RL6 60S ribosomal protein L6	12	112405190	112418838	q24.13	cadherin binding [GO:0045296]; DNA binding [GO:0003677]; RNA binding [GO:0003723]; structural constituent of ribosome [GO:0003735]	other	3.05764
P19338	NCL	NUCL Nucleolin	2	231453531	231483641	q37.1	DNA topoisomerase binding [GO:0044547]; identical protein binding [GO:0042802]; mRNA 5'-UTR binding [GO:0048027]; protein C-terminus binding [GO:0008022]; RNA binding [GO:0003723]; telomeric DNA binding [GO:0042162]	other	3.05746
Q15393	SF3B3	SF3B3 Splicing factor 3B subunit 3	16	70523788	70577670	q22.1	protein complex binding [GO:0032403]; RNA binding [GO:0003723]	other	3.04918
Q13247	SRSF6	SRSF6 Serine/arginine-rich splicing factor 6	20	43457928	43464247	q13.11	pre-mRNA binding [GO:0036002]; RNA binding [GO:0003723]	other	3.04695
P22392	NME2	NDKB Nucleoside diphosphate kinase B	17	51165435	51171747	q21.33	ATP binding [GO:0005524]; DNA binding [GO:0003677]; drug binding [GO:0008144]; enzyme binding [GO:0019899]; fatty acid binding [GO:0005504]; intermediate filament binding [GO:0019215]; metal ion binding [GO:0046872]; nucleoside diphosphate kinase activity [GO:0004550]; protein histidine kinase activity [GO:0004673]; protein serine/threonine kinase activity [GO:0004674]; transcription factor activ…	kinase	3.03928
Q13151	HNRNPA0	ROA0 Heterogeneous nuclear ribonucleoprotein A0	5	137745651	137754376	q31.2	AU-rich element binding [GO:0017091]; protein kinase binding [GO:0019901]; RNA binding [GO:0003723]	other	3.02538
Q13838	DDX39B	DX39B Spliceosome RNA helicase DDX39B	6	31530219	31542448	p21.33	ATPase activity [GO:0016887]; ATP binding [GO:0005524]; ATP-dependent protein binding [GO:0043008]; ATP-dependent RNA helicase activity [GO:0004004]; identical protein binding [GO:0042802]; protein complex binding [GO:0032403]; RNA binding [GO:0003723]; RNA-dependent ATPase activity [GO:0008186]; U4 snRNA binding [GO:0030621]; U6 snRNA binding [GO:0017070]	enzyme	3.01883
Q14108	SCARB2	SCRB2 Lysosome membrane protein 2	4	76158733	76234536	q21.1	enzyme binding [GO:0019899]; virus receptor activity [GO:0001618]	other	3.01303
Q9BTT0	ANP32E	AN32E Acidic leucine-rich nuclear phosphoprotein 32 family member E	1	150218417	150236156	q21.2	histone binding [GO:0042393]; phosphatase inhibitor activity [GO:0019212]	other	3.00943
P62328	TMSB4X	TYB4 Thymosin beta-4	X	12975108	12977227	p22.2	actin monomer binding [GO:0003785]; enzyme binding [GO:0019899]; RNA binding [GO:0003723]	other	3.00781
P07237	P4HB	PDIA1 Protein disulfide-isomerase	17	81843159	81860694	q25.3	enzyme binding [GO:0019899]; integrin binding [GO:0005178]; peptide disulfide oxidoreductase activity [GO:0015037]; procollagen-proline 4-dioxygenase activity [GO:0004656]; protein disulfide isomerase activity [GO:0003756]; protein heterodimerization activity [GO:0046982]; RNA binding [GO:0003723]	enzyme	2.9975
P40429	RPL13A	RL13A 60S ribosomal protein L13a	19	49487554	49492308	q13.33	mRNA binding [GO:0003729]; RNA binding [GO:0003723]; structural constituent of ribosome [GO:0003735]	other	2.99713
Q9Y696	CLIC4	CLIC4 Chloride intracellular channel protein 4	1	24745357	24844324	p36.11	chloride channel activity [GO:0005254]; voltage-gated ion channel activity [GO:0005244]	ion channel	2.98043
P12273	PIP	PIP Prolactin-inducible protein	7	143132077	143139746	q34	actin binding [GO:0003779]; aspartic-type endopeptidase activity [GO:0004190]; glycoprotein binding [GO:0001948]; IgG binding [GO:0019864]; protein dimerization activity [GO:0046983]	peptidase	2.98043
P22234	PAICS	PUR6 Multifunctional protein ADE2	4	56435741	56464579	q12	ATP binding [GO:0005524]; cadherin binding [GO:0045296]; identical protein binding [GO:0042802]; phosphoribosylaminoimidazole carboxylase activity [GO:0004638]; phosphoribosylaminoimidazolesuccinocarboxamide synthase activity [GO:0004639]	enzyme	2.97184
P62306	SNRPF	RUXF Small nuclear ribonucleoprotein F	12	95858928	95903828	q23.1	RNA binding [GO:0003723]	other	2.97113
P58876	HIST1H2BD	H2B1D Histone H2B type 1-D	6	26158146	26171349	p22.2	DNA binding [GO:0003677]; protein heterodimerization activity [GO:0046982]	other	2.96575
P24534	EEF1B2	EF1B Elongation factor 1-beta	2	206159585	206162928	q33.3	translation elongation factor activity [GO:0003746]	translation regulator	2.95023
Q9H427	KCNK15	KCNKF Potassium channel subfamily K member 15	20	44745780	44752313	q13.12	potassium channel activity [GO:0005267]; potassium ion leak channel activity [GO:0022841]	ion channel	2.92376
Q9Y490	TLN1	TLN1 Talin-1	9	35696948	35732395	p13.3	actin filament binding [GO:0051015]; cadherin binding [GO:0045296]; integrin binding [GO:0005178]; LIM domain binding [GO:0030274]; phosphatidylinositol binding [GO:0035091]; phosphatidylserine binding [GO:0001786]; structural constituent of cytoskeleton [GO:0005200]; vinculin binding [GO:0017166]	other	2.92376
P31942	HNRNPH3	HNRH3 Heterogeneous nuclear ribonucleoprotein H3	10	68331174	68343191	q21.3	RNA binding [GO:0003723]	other	2.91917
P62263	RPS14	RS14 40S ribosomal protein S14	5	150443190	150449756	q33.1	mRNA 5'-UTR binding [GO:0048027]; RNA binding [GO:0003723]; small ribosomal subunit rRNA binding [GO:0070181]; structural constituent of ribosome [GO:0003735]; translation regulator activity [GO:0045182]	translation regulator	2.90911
P49720	PSMB3	PSB3 Proteasome subunit beta type-3	17	38752736	38764231	q12	threonine-type endopeptidase activity [GO:0004298]	peptidase	2.89221
P04843	RPN1	RPN1 Dolichyl-diphosphooligosaccharide--protein glycosyltransferase subunit 1	3	128619970	128681075	q21.3	dolichyl-diphosphooligosaccharide-protein glycotransferase activity [GO:0004579]; RNA binding [GO:0003723]	enzyme	2.88149
P60866	RPS20	RS20 40S ribosomal protein S20	8	56067295	56074581	q12.1	RNA binding [GO:0003723]; structural constituent of ribosome [GO:0003735]	other	2.87266
O43809	NUDT21	CPSF5 Cleavage and polyadenylation specificity factor subunit 5	16	56429133	56452199	q13	AU-rich element binding [GO:0017091]; histone deacetylase binding [GO:0042826]; hydrolase activity [GO:0016787]; identical protein binding [GO:0042802]; mRNA binding [GO:0003729]; protein homodimerization activity [GO:0042803]; RNA binding [GO:0003723]	other	2.86494
P84098	RPL19	RL19 60S ribosomal protein L19	17	39200283	39204727	q12	5.8S rRNA binding [GO:1990932]; large ribosomal subunit rRNA binding [GO:0070180]; RNA binding [GO:0003723]; structural constituent of ribosome [GO:0003735]	other	2.84525
Q08945	SSRP1	SSRP1 FACT complex subunit SSRP1	11	57325985	57335877	q12.1	chromatin binding [GO:0003682]; DNA binding [GO:0003677]; RNA binding [GO:0003723]	other	2.84321
Q05682	CALD1	CALD1 Caldesmon	7	134744252	134970728	q33	actin binding [GO:0003779]; cadherin binding [GO:0045296]; calmodulin binding [GO:0005516]; myosin binding [GO:0017022]; tropomyosin binding [GO:0005523]	other	2.84065
Q15149	PLEC	PLEC Plectin	8	143915147	143976734	q24.3	actin binding [GO:0003779]; ankyrin binding [GO:0030506]; cadherin binding [GO:0045296]; RNA binding [GO:0003723]; structural constituent of muscle [GO:0008307]	other	2.83388
P62826	RAN	RAN GTP-binding nuclear protein Ran	12	130871879	130877678	q24.33	androgen receptor binding [GO:0050681]; cadherin binding [GO:0045296]; chromatin binding [GO:0003682]; GDP binding [GO:0019003]; GTPase activity [GO:0003924]; GTP binding [GO:0005525]; magnesium ion binding [GO:0000287]; protein heterodimerization activity [GO:0046982]; RNA binding [GO:0003723]; transcription coactivator activity [GO:0003713]	enzyme	2.83126
Q15233	NONO	NONO Non-POU domain-containing octamer-binding protein	X	71283192	71301168	q13.1	chromatin binding [GO:0003682]; core promoter binding [GO:0001047]; identical protein binding [GO:0042802]; RNA binding [GO:0003723]; RNA polymerase II distal enhancer sequence-specific DNA binding [GO:0000980]; transcription regulatory region sequence-specific DNA binding [GO:0000976]	other	2.82069
P23396	RPS3	RS3 40S ribosomal protein S3	11	75399486	75422280	q13.4	damaged DNA binding [GO:0003684]; DNA-(apurinic or apyrimidinic site) lyase activity [GO:0003906]; DNA binding [GO:0003677]; endodeoxyribonuclease activity [GO:0004520]; enzyme binding [GO:0019899]; Hsp70 protein binding [GO:0030544]; Hsp90 protein binding [GO:0051879]; iron-sulfur cluster binding [GO:0051536]; kinase binding [GO:0019900]; microtubule binding [GO:0008017]; mRNA binding [GO:000372…	enzyme	2.82048
P09211	GSTP1	GSTP1 Glutathione S-transferase P	11	67583595	67586660	q13.2	dinitrosyl-iron complex binding [GO:0035731]; drug binding [GO:0008144]; glutathione binding [GO:0043295]; glutathione peroxidase activity [GO:0004602]; glutathione transferase activity [GO:0004364]; JUN kinase binding [GO:0008432]; kinase regulator activity [GO:0019207]; nitric oxide binding [GO:0070026]; S-nitrosoglutathione binding [GO:0035730]	enzyme	2.81197
P28074	PSMB5	PSB5 Proteasome subunit beta type-5	14	23016543	23035230	q11.2	peptidase activity [GO:0008233]; threonine-type endopeptidase activity [GO:0004298]	peptidase	2.80985
P28070	PSMB4	PSB4 Proteasome subunit beta type-4	1	151399534	151401944	q21.3	lipopolysaccharide binding [GO:0001530]; threonine-type endopeptidase activity [GO:0004298]	peptidase	2.80926
P35580	MYH10	MYH10 Myosin-10	17	8474205	8630761	p13.1	actin binding [GO:0003779]; actin-dependent ATPase activity [GO:0030898]; actin filament binding [GO:0051015]; ADP binding [GO:0043531]; ATPase activity [GO:0016887]; ATP binding [GO:0005524]; calmodulin binding [GO:0005516]; microfilament motor activity [GO:0000146]	enzyme	2.78941
Q16629	SRSF7	SRSF7 Serine/arginine-rich splicing factor 7	2	38743599	38751494	p22.1	protein domain specific binding [GO:0019904]; RNA binding [GO:0003723]; zinc ion binding [GO:0008270]	other	2.78902
P28072	PSMB6	PSB6 Proteasome subunit beta type-6	17	4796144	4798503	p13.2	cadherin binding [GO:0045296]; endopeptidase activity [GO:0004175]; threonine-type endopeptidase activity [GO:0004298]	peptidase	2.78601
P26641	EEF1G	EF1G Elongation factor 1-gamma	11	62559601	62574086	q12.3	cadherin binding [GO:0045296]; glutathione transferase activity [GO:0004364]; translation elongation factor activity [GO:0003746]	translation regulator	2.76514
Q14011	CIRBP	CIRBP Cold-inducible RNA-binding protein	19	1259384	1274880	p13.3	mRNA 3'-UTR binding [GO:0003730]; RNA binding [GO:0003723]; small ribosomal subunit rRNA binding [GO:0070181]; translation repressor activity [GO:0030371]	translation regulator	2.75894
O14950	MYL12B	ML12B Myosin regulatory light chain 12B	18	3261909	3278284	p11.31	calcium ion binding [GO:0005509]; myosin heavy chain binding [GO:0032036]	other	2.75482
P62269	RPS18	RS18 40S ribosomal protein S18	6	33272010	33276510	p21.32	protein kinase binding [GO:0019901]; RNA binding [GO:0003723]; rRNA binding [GO:0019843]; structural constituent of ribosome [GO:0003735]	other	2.75176
P84103	SRSF3	SRSF3 Serine/arginine-rich splicing factor 3	6	36594353	36605600	p21.31	RNA binding [GO:0003723]; sequence-specific mRNA binding [GO:1990825]	other	2.74282
Q6NXT2	H3F3C	H3C Histone H3.3C	12	31791185	31792241	p11.21	nucleosomal DNA binding [GO:0031492]; protein heterodimerization activity [GO:0046982]	other	2.7267
P84243	H3F3A	H33 Histone H3.3	1	226061851	226072001	q42.12	histone binding [GO:0042393]; nucleosomal DNA binding [GO:0031492]; protein heterodimerization activity [GO:0046982]; RNA polymerase II core promoter sequence-specific DNA binding [GO:0000979]; RNA polymerase II distal enhancer sequence-specific DNA binding [GO:0000980]	other	2.7267
Q71DI3	HIST2H3A	H32 Histone H3.2	1	149813271	149813681	q21.2	histone binding [GO:0042393]; nucleosomal DNA binding [GO:0031492]; protein heterodimerization activity [GO:0046982]	other	2.7267
Q16695	HIST3H3	H31T Histone H3.1t	1	228424845	228425325	q42.13	histone binding [GO:0042393]; nucleosomal DNA binding [GO:0031492]; protein heterodimerization activity [GO:0046982]	other	2.7267
P68431	HIST1H3A	H31 Histone H3.1	6	27810064	27811300	p22.1	cadherin binding [GO:0045296]; histone binding [GO:0042393]; nucleosomal DNA binding [GO:0031492]; protein heterodimerization activity [GO:0046982]	other	2.7267
P62273	RPS29	RS29 40S ribosomal protein S29	14	49570984	49599164	q21.3	structural constituent of ribosome [GO:0003735]; zinc ion binding [GO:0008270]	other	2.70982
P62318	SNRPD3	SMD3 Small nuclear ribonucleoprotein Sm D3	22	24555503	24609980	q11.23	enzyme binding [GO:0019899]; histone pre-mRNA DCP binding [GO:0071208]; RNA binding [GO:0003723]; telomerase RNA binding [GO:0070034]; U1 snRNP binding [GO:1990446]; U2 snRNA binding [GO:0030620]; U7 snRNA binding [GO:0071209]	other	2.70244
P62847	RPS24	RS24 40S ribosomal protein S24	10	78033760	78056812	q22.3	RNA binding [GO:0003723]; structural constituent of ribosome [GO:0003735]; translation initiation factor binding [GO:0031369]	other	2.70143
Q9NR31	SAR1A	SAR1A GTP-binding protein SAR1a	10	70147289	70170523	q22.1	GTP binding [GO:0005525]	enzyme	2.68964
Q6FI13	HIST2H2AA3	H2A2A Histone H2A type 2-A	1	149842188	149842736	q21.2	DNA binding [GO:0003677]; protein heterodimerization activity [GO:0046982]	other	2.68811
Q16777	HIST2H2AC	H2A2C Histone H2A type 2-C	1	149886975	149887364	q21.2	DNA binding [GO:0003677]; protein heterodimerization activity [GO:0046982]	other	2.68811
P30101	PDIA3	PDIA3 Protein disulfide-isomerase A3	15	43746392	43773279	q15.3	cysteine-type endopeptidase activity [GO:0004197]; disulfide oxidoreductase activity [GO:0015036]; peptide disulfide oxidoreductase activity [GO:0015037]; phospholipase C activity [GO:0004629]; protein disulfide isomerase activity [GO:0003756]; RNA binding [GO:0003723]	peptidase	2.67333
Q8TAA3	PSMA8	PSA7L Proteasome subunit alpha type-7-like	18	26133852	26193355	q11.2	threonine-type endopeptidase activity [GO:0004298]	peptidase	2.67217
O14818	PSMA7	PSA7 Proteasome subunit alpha type-7	20	62136735	62143440	q13.33	identical protein binding [GO:0042802]; threonine-type endopeptidase activity [GO:0004298]	peptidase	2.67217
P60900	PSMA6	PSA6 Proteasome subunit alpha type-6	14	35278633	35317493	q13.2	endopeptidase activity [GO:0004175]; NF-kappaB binding [GO:0051059]; purine ribonucleoside triphosphate binding [GO:0035639]; RNA binding [GO:0003723]; threonine-type endopeptidase activity [GO:0004298]	peptidase	2.66935
P08758	ANXA5	ANXA5 Annexin A5	4	121667955	121697113	q27	calcium-dependent phospholipid binding [GO:0005544]; calcium ion binding [GO:0005509]; phospholipase inhibitor activity [GO:0004859]; phospholipid binding [GO:0005543]	transporter	2.65901
P36578	RPL4	RL4 60S ribosomal protein L4	15	66498015	66524532	q22.31	RNA binding [GO:0003723]; structural constituent of ribosome [GO:0003735]	enzyme	2.65811
P61353	RPL27	RL27 60S ribosomal protein L27	17	42998273	43002959	q21.31	RNA binding [GO:0003723]; structural constituent of ribosome [GO:0003735]	other	2.64138
P62424	RPL7A	RL7A 60S ribosomal protein L7a	9	133348214	133351426	q34.2	cadherin binding [GO:0045296]; RNA binding [GO:0003723]; structural constituent of ribosome [GO:0003735]	other	2.6381
P63173	RPL38	RL38 60S ribosomal protein L38	17	74203582	74210655	q25.1	RNA binding [GO:0003723]; structural constituent of ribosome [GO:0003735]	other	2.62471
Q71UI9	H2AFV	H2AV Histone H2A.V	7	44826791	44848083	p13	DNA binding [GO:0003677]; protein heterodimerization activity [GO:0046982]	other	2.59901
P0C0S5	H2AFZ	H2AZ Histone H2A.Z	4	99948086	99950388	q23	chromatin DNA binding [GO:0031490]; nucleosomal DNA binding [GO:0031492]; protein heterodimerization activity [GO:0046982]; RNA polymerase II core promoter proximal region sequence-specific DNA binding [GO:0000978]; RNA polymerase II core promoter sequence-specific DNA binding [GO:0000979]; RNA polymerase II distal enhancer sequence-specific DNA binding [GO:0000980]	other	2.59901
P52597	HNRNPF	HNRPF Heterogeneous nuclear ribonucleoprotein F	10	43385617	43409166	q11.21	RNA binding [GO:0003723]; single-stranded RNA binding [GO:0003727]; TBP-class protein binding [GO:0017025]	other	2.596
Q9Y266	NUDC	NUDC Nuclear migration protein nudC	1	26900238	26946862	p36.11	cadherin binding [GO:0045296]; unfolded protein binding [GO:0051082]	other	2.59313
O95336	PGLS	6PGL 6-phosphogluconolactonase	19	17511629	17521288	p13.11	6-phosphogluconolactonase activity [GO:0017057]	enzyme	2.57731
P49721	PSMB2	PSB2 Proteasome subunit beta type-2	1	35599544	35641844	p34.3	threonine-type endopeptidase activity [GO:0004298]	peptidase	2.57516
P20618	PSMB1	PSB1 Proteasome subunit beta type-1	6	170535117	170553341	q27	threonine-type endopeptidase activity [GO:0004298]	peptidase	2.5598
P25787	PSMA2	PSA2 Proteasome subunit alpha type-2	7	42916857	42932223	p14.1	threonine-type endopeptidase activity [GO:0004298]	peptidase	2.55734
P07741	APRT	APT Adenine phosphoribosyltransferase	16	88809339	88811944	q24.3	adenine binding [GO:0002055]; adenine phosphoribosyltransferase activity [GO:0003999]; AMP binding [GO:0016208]	enzyme	2.5493
P13639	EEF2	EF2 Elongation factor 2	19	3976056	3985469	p13.3	5S rRNA binding [GO:0008097]; actin filament binding [GO:0051015]; cadherin binding [GO:0045296]; GTPase activity [GO:0003924]; GTP binding [GO:0005525]; p53 binding [GO:0002039]; protein kinase binding [GO:0019901]; ribosome binding [GO:0043022]; RNA binding [GO:0003723]; translation elongation factor activity [GO:0003746]	translation regulator	2.54836
P39019	RPS19	RS19 40S ribosomal protein S19	19	41859918	41872926	q13.2	fibroblast growth factor binding [GO:0017134]; protein homodimerization activity [GO:0042803]; protein kinase binding [GO:0019901]; RNA binding [GO:0003723]; structural constituent of ribosome [GO:0003735]	other	2.54624
Q9Y4L1	HYOU1	HYOU1 Hypoxia up-regulated protein 1	11	119044189	119057202	q23.3	ATP binding [GO:0005524]; chaperone binding [GO:0051087]	other	2.54328
P11021	HSPA5	GRP78 78 kDa glucose-regulated protein	9	125234853	125241330	q33.3	ATPase activity [GO:0016887]; ATP binding [GO:0005524]; cadherin binding [GO:0045296]; calcium ion binding [GO:0005509]; chaperone binding [GO:0051087]; enzyme binding [GO:0019899]; glycoprotein binding [GO:0001948]; misfolded protein binding [GO:0051787]; protein domain specific binding [GO:0019904]; ribosome binding [GO:0043022]; ubiquitin protein ligase binding [GO:0031625]; unfolded protein b…	enzyme	2.53667
P61978	HNRNPK	HNRPK Heterogeneous nuclear ribonucleoprotein K	9	83968083	83980616	q21.32	cadherin binding [GO:0045296]; identical protein binding [GO:0042802]; protein domain specific binding [GO:0019904]; RNA binding [GO:0003723]; RNA polymerase II core promoter proximal region sequence-specific DNA binding [GO:0000978]; single-stranded DNA binding [GO:0003697]; transcriptional activator activity, RNA polymerase II core promoter proximal region sequence-specific binding [GO:0001077]	transcription regulator	2.5241
Q9H299	SH3BGRL3	SH3L3 SH3 domain-binding glutamic acid-rich-like protein 3	1	26279176	26281522	p36.11	electron carrier activity [GO:0009055]; GTPase activator activity [GO:0005096]; protein disulfide oxidoreductase activity [GO:0015035]; semaphorin receptor binding [GO:0030215]	other	2.52302
P28066	PSMA5	PSA5 Proteasome subunit alpha type-5	1	109399031	109426427	p13.3	threonine-type endopeptidase activity [GO:0004298]	peptidase	2.49928
P62304	SNRPE	RUXE Small nuclear ribonucleoprotein E	1	203861603	203870550	q32.1	RNA binding [GO:0003723]; U1 snRNP binding [GO:1990446]	other	2.49159
Q56UQ5	No_Name	TPT1L TPT1-like protein					calcium ion binding [GO:0005509]; microtubule binding [GO:0008017]	other	2.49117
Q9HAU6	TPT1P8	TCTP8 Putative translationally-controlled tumor protein-like protein TPT1P8	8	36888391	36889522	p11.23	calcium ion binding [GO:0005509]; microtubule binding [GO:0008017]	other	2.49117
P13693	TPT1	TCTP Translationally-controlled tumor protein	13	45333471	45341370	q14.13	calcium ion binding [GO:0005509]; microtubule binding [GO:0008017]; RNA binding [GO:0003723]	other	2.49117
P38159	RBMX	RBMX RNA-binding motif protein, X chromosome	X	136848004	136880764	q26.3	chromatin binding [GO:0003682]; core promoter binding [GO:0001047]; identical protein binding [GO:0042802]; mRNA binding [GO:0003729]; protein domain specific binding [GO:0019904]; RNA binding [GO:0003723]	other	2.48463
P30040	ERP29	ERP29 Endoplasmic reticulum resident protein 29	12	112013316	112023451	q24.13	chaperone binding [GO:0051087]; protein homodimerization activity [GO:0042803]	transporter	2.4806
Q12905	ILF2	ILF2 Interleukin enhancer-binding factor 2	1	153661788	153671048	q21.3	ATP binding [GO:0005524]; DNA binding [GO:0003677]; double-stranded RNA binding [GO:0003725]; RNA binding [GO:0003723]; transferase activity [GO:0016740]	transcription regulator	2.47281
Q5VTE0	EEF1A1P5	EF1A3 Putative elongation factor 1-alpha-like 3	9	133019486	133020874	q34.13	GTPase activity [GO:0003924]; GTP binding [GO:0005525]; translation elongation factor activity [GO:0003746]	other	2.44354
P68104	EEF1A1	EF1A1 Elongation factor 1-alpha 1	6	73515750	73523797	q13	GTPase activity [GO:0003924]; GTP binding [GO:0005525]; protein kinase binding [GO:0019901]; RNA binding [GO:0003723]; translation elongation factor activity [GO:0003746]; tRNA binding [GO:0000049]	translation regulator	2.44354
P63244	RACK1	RACK1 Receptor of activated protein C kinase 1	5	181236909	181248096	q35.3	cadherin binding [GO:0045296]; cysteine-type endopeptidase activator activity involved in apoptotic process [GO:0008656]; enzyme binding [GO:0019899]; ion channel inhibitor activity [GO:0008200]; protein complex scaffold activity [GO:0032947]; protein homodimerization activity [GO:0042803]; protein kinase C binding [GO:0005080]; protein phosphatase binding [GO:0019903]; protein tyrosine kinase in…	enzyme	2.4411
Q16778	HIST2H2BE	H2B2E Histone H2B type 2-E	1	149884459	149886652	q21.2	DNA binding [GO:0003677]; protein heterodimerization activity [GO:0046982]	other	2.42494
P11387	TOP1	TOP1 DNA topoisomerase 1	20	41028818	41124487	q12	ATP binding [GO:0005524]; chromatin binding [GO:0003682]; core promoter sequence-specific DNA binding [GO:0001046]; DNA binding [GO:0003677]; DNA topoisomerase type I activity [GO:0003917]; double-stranded DNA binding [GO:0003690]; protein domain specific binding [GO:0019904]; protein serine/threonine kinase activity [GO:0004674]; RNA binding [GO:0003723]; single-stranded DNA binding [GO:0003697]…	enzyme	2.42438
P51665	PSMD7	PSMD7 26S proteasome non-ATPase regulatory subunit 7	16	74296775	74306288	q23.1	protein homodimerization activity [GO:0042803]	other	2.39566
P14550	AKR1A1	AK1A1 Alcohol dehydrogenase [NADP(+)]	1	45550543	45570049	p34.1	alditol:NADP+ 1-oxidoreductase activity [GO:0004032]; aldo-keto reductase (NADP) activity [GO:0004033]; electron carrier activity [GO:0009055]; L-glucuronate reductase activity [GO:0047939]	enzyme	2.39008
Q562R1	ACTBL2	ACTBL Beta-actin-like protein 2	5	57480016	57482809	q11.2	ATP binding [GO:0005524]	other	2.3881
Q13724	MOGS	MOGS Mannosyl-oligosaccharide glucosidase	2	74461057	74465410	p13.1	glucosidase activity [GO:0015926]; mannosyl-oligosaccharide glucosidase activity [GO:0004573]	enzyme	2.38413
P52907	CAPZA1	CAZA1 F-actin-capping protein subunit alpha-1	1	112619173	112671619	p13.2	actin binding [GO:0003779]; cadherin binding [GO:0045296]	other	2.36475
P62316	SNRPD2	SMD2 Small nuclear ribonucleoprotein Sm D2	19	45687454	45692569	q13.32	RNA binding [GO:0003723]	other	2.3421
O00264	PGRMC1	PGRC1 Membrane-associated progesterone receptor component 1	X	119236245	119244466	q24	heme binding [GO:0020037]; steroid binding [GO:0005496]	transmembrane receptor	2.33673
Q9UQ80	PA2G4	PA2G4 Proliferation-associated protein 2G4	12	56104319	56113907	q13.2	DNA binding [GO:0003677]; RNA binding [GO:0003723]; transcription factor activity, sequence-specific DNA binding [GO:0003700]; ubiquitin protein ligase binding [GO:0031625]	transcription regulator	2.33193
P09429	HMGB1	HMGB1 High mobility group protein B1	13	30456704	30617597	q12.3	bubble DNA binding [GO:0000405]; calcium-dependent protein kinase regulator activity [GO:0010858]; chemoattractant activity [GO:0042056]; C-X-C chemokine binding [GO:0019958]; cytokine activity [GO:0005125]; damaged DNA binding [GO:0003684]; DNA binding, bending [GO:0008301]; DNA polymerase binding [GO:0070182]; double-stranded DNA binding [GO:0003690]; double-stranded RNA binding [GO:0003725]; f…	transcription regulator	2.33148
Q01130	SRSF2	SRSF2 Serine/arginine-rich splicing factor 2	17	76734115	76737374	q25.1	pre-mRNA binding [GO:0036002]; protein kinase C binding [GO:0005080]; RNA binding [GO:0003723]; transcription corepressor activity [GO:0003714]	transcription regulator	2.32918
P62995	TRA2B	TRA2B Transformer-2 protein homolog beta	3	185915906	185938136	q27.2	identical protein binding [GO:0042802]; mRNA binding [GO:0003729]; poly-purine tract binding [GO:0070717]; pre-mRNA binding [GO:0036002]; protein domain specific binding [GO:0019904]; RNA binding [GO:0003723]	other	2.32569
Q13409	DYNC1I2	DC1I2 Cytoplasmic dynein 1 intermediate chain 2	2	171687409	171748420	q31.1	dynein heavy chain binding [GO:0045504]; dynein light chain binding [GO:0045503]; microtubule motor activity [GO:0003777]	other	2.29629
Q14847	LASP1	LASP1 LIM and SH3 domain protein 1	17	38869859	38921770	q12	actin filament binding [GO:0051015]; cadherin binding [GO:0045296]; ion transmembrane transporter activity [GO:0015075]; metal ion binding [GO:0046872]; SH3/SH2 adaptor activity [GO:0005070]	transporter	2.29623
Q14103	HNRNPD	HNRPD Heterogeneous nuclear ribonucleoprotein D0	4	82352498	82374503	q21.22	AT DNA binding [GO:0003680]; chromatin binding [GO:0003682]; histone deacetylase binding [GO:0042826]; mRNA 3'-UTR AU-rich region binding [GO:0035925]; RNA binding [GO:0003723]; telomeric DNA binding [GO:0042162]; transcription factor binding [GO:0008134]	transcription regulator	2.29561
P52209	PGD	6PGD 6-phosphogluconate dehydrogenase, decarboxylating	1	10398592	10420144	p36.22	phosphogluconate dehydrogenase (decarboxylating) activity [GO:0004616]	enzyme	2.2752
P49756	RBM25	RBM25 RNA-binding protein 25	14	73058436	73123898	q24.2	mRNA binding [GO:0003729]; RNA binding [GO:0003723]	other	2.26973
P62805	HIST1H4A	H4 Histone H4	6	27824108	27824480	p22.1	DNA binding [GO:0003677]; histone binding [GO:0042393]; protein domain specific binding [GO:0019904]; protein heterodimerization activity [GO:0046982]; RNA binding [GO:0003723]	other	2.26831
Q15056	EIF4H	IF4H Eukaryotic translation initiation factor 4H	7	74174245	74197101	q11.23	cadherin binding [GO:0045296]; helicase activity [GO:0004386]; ribosomal small subunit binding [GO:0043024]; RNA binding [GO:0003723]; RNA strand annealing activity [GO:0033592]; RNA strand-exchange activity [GO:0034057]; translation factor activity, RNA binding [GO:0008135]; translation initiation factor activity [GO:0003743]	translation regulator	2.25637
P68032	ACTC1	ACTC Actin, alpha cardiac muscle 1	15	34788096	34796139	q14	ATPase activity [GO:0016887]; ATP binding [GO:0005524]; myosin binding [GO:0017022]	enzyme	2.2473
P68133	ACTA1	ACTS Actin, alpha skeletal muscle	1	229431245	229434098	q42.13	ADP binding [GO:0043531]; ATP binding [GO:0005524]; myosin binding [GO:0017022]; structural constituent of cytoskeleton [GO:0005200]	other	2.2473
Q15019	2017-09-02	SEPT2 Septin-2	2	241315100	241354027	q37.3	cadherin binding [GO:0045296]; GTP binding [GO:0005525]	enzyme	2.24665
P51858	HDGF	HDGF Hepatoma-derived growth factor	1	156742107	156766925	q23.1	DNA binding [GO:0003677]; growth factor activity [GO:0008083]; heparin binding [GO:0008201]; nucleotide binding [GO:0000166]; RNA binding [GO:0003723]; RNA polymerase II transcription corepressor activity [GO:0001106]; transcription corepressor binding [GO:0001222]	growth factor	2.24289
Q15717	ELAVL1	ELAV1 ELAV-like protein 1	19	7958579	8005659	p13.2	AU-rich element binding [GO:0017091]; double-stranded RNA binding [GO:0003725]; mRNA 3'-UTR AU-rich region binding [GO:0035925]; mRNA 3'-UTR binding [GO:0003730]; mRNA binding [GO:0003729]; protein homodimerization activity [GO:0042803]; protein kinase binding [GO:0019901]; RNA binding [GO:0003723]	other	2.24169
Q15424	SAFB	SAFB1 Scaffold attachment factor B1	19	5623035	5668478	p13.3	chromatin binding [GO:0003682]; core promoter binding [GO:0001047]; double-stranded DNA binding [GO:0003690]; RNA binding [GO:0003723]; sequence-specific DNA binding [GO:0043565]	other	2.22332
Q07666	KHDRBS1	KHDR1 KH domain-containing, RNA-binding, signal transduction-associated protein 1	1	32013829	32060850	p35.2	DNA binding [GO:0003677]; identical protein binding [GO:0042802]; poly(A) binding [GO:0008143]; poly(U) RNA binding [GO:0008266]; protein complex binding [GO:0032403]; protein domain specific binding [GO:0019904]; RNA binding [GO:0003723]; SH3/SH2 adaptor activity [GO:0005070]; SH3 domain binding [GO:0017124]	transcription regulator	2.21448
P62266	RPS23	RS23 40S ribosomal protein S23	5	82273358	82278577	q14.2	RNA binding [GO:0003723]; structural constituent of ribosome [GO:0003735]	translation regulator	2.18483
Q14697	GANAB	GANAB Neutral alpha-glucosidase AB	11	62624826	62646726	q12.3	carbohydrate binding [GO:0030246]; glucan 1,3-alpha-glucosidase activity [GO:0033919]; RNA binding [GO:0003723]	enzyme	2.17935
Q13435	SF3B2	SF3B2 Splicing factor 3B subunit 2	11	66050729	66069308	q13.1	RNA binding [GO:0003723]	other	2.17291
P52565	ARHGDIA	GDIR1 Rho GDP-dissociation inhibitor 1	17	81867721	81871406	q25.3	GTPase activator activity [GO:0005096]; Rho GDP-dissociation inhibitor activity [GO:0005094]	other	2.15175
P27824	CANX	CALX Calnexin	5	179678628	179730925	q35.3	apolipoprotein binding [GO:0034185]; calcium ion binding [GO:0005509]; carbohydrate binding [GO:0030246]; glycoprotein binding [GO:0001948]; ionotropic glutamate receptor binding [GO:0035255]; RNA binding [GO:0003723]; unfolded protein binding [GO:0051082]	other	2.15157
P62851	RPS25	RS25 40S ribosomal protein S25	11	119015712	119018691	q23.3	RNA binding [GO:0003723]	other	2.1472
P35637	FUS	FUS RNA-binding protein FUS	16	31180110	31194871	p11.2	DNA binding [GO:0003677]; estrogen receptor binding [GO:0030331]; identical protein binding [GO:0042802]; ionotropic glutamate receptor binding [GO:0035255]; metal ion binding [GO:0046872]; myosin V binding [GO:0031489]; retinoid X receptor binding [GO:0046965]; RNA binding [GO:0003723]; thyroid hormone receptor binding [GO:0046966]; transcription coactivator activity [GO:0003713]	transcription regulator	2.13339
P25786	PSMA1	PSA1 Proteasome subunit alpha type-1	11	14504874	14643635	p15.2	RNA binding [GO:0003723]; threonine-type endopeptidase activity [GO:0004298]	peptidase	2.08394
P14866	HNRNPL	HNRPL Heterogeneous nuclear ribonucleoprotein L	19	38836388	38852347	q13.2	pre-mRNA intronic binding [GO:0097157]; RNA binding [GO:0003723]; transcription regulatory region DNA binding [GO:0044212]	other	2.05948
Q07955	SRSF1	SRSF1 Serine/arginine-rich splicing factor 1	17	58003360	58007346	q22	DNA topoisomerase binding [GO:0044547]; mRNA binding [GO:0003729]; protein kinase B binding [GO:0043422]; RNA binding [GO:0003723]; RS domain binding [GO:0050733]	other	2.05384
P15311	EZR	EZRI Ezrin	6	158765741	158819412	q25.3	actin binding [GO:0003779]; actin filament binding [GO:0051015]; ATPase binding [GO:0051117]; cadherin binding [GO:0045296]; cell adhesion molecule binding [GO:0050839]; disordered domain specific binding [GO:0097718]; microtubule binding [GO:0008017]; protein C-terminus binding [GO:0008022]; protein domain specific binding [GO:0019904]; protein kinase A catalytic subunit binding [GO:0034236]; pr…	other	2.04565
P46926	GNPDA1	GNPI1 Glucosamine-6-phosphate isomerase 1	5	141991749	142013041	q31.3	glucosamine-6-phosphate deaminase activity [GO:0004342]; hydrolase activity [GO:0016787]	enzyme	2.04328
P20962	PTMS	PTMS Parathymosin	12	6765516	6770952	p13.31	immune system process (GO:0002376); DNA replication (GO:0006260)	other	2.03279
Q9P0M6	H2AFY2	H2AW Core histone macro-H2A.2	10	70052796	70112280	q22.1	chromatin DNA binding [GO:0031490]; protein heterodimerization activity [GO:0046982]; RNA polymerase II regulatory region sequence-specific DNA binding [GO:0000977]; transcription regulatory region DNA binding [GO:0044212]	other	2.01601
P39687	ANP32A	AN32A Acidic leucine-rich nuclear phosphoprotein 32 family member A	15	68778535	68820897	q23	histone binding [GO:0042393]; RNA binding [GO:0003723]	other	1.96978
Q8IZP2	ST13P4	ST134 Putative protein FAM10A4	13	50172089	50173181	q14.2	protein dimerization activity [GO:0046983]	other	1.9665
P50502	ST13	F10A1 Hsc70-interacting protein	22	40824535	40857022	q13.2	chaperone binding [GO:0051087]; dATP binding [GO:0032564]; Hsp70 protein binding [GO:0030544]; identical protein binding [GO:0042802]; protein binding, bridging [GO:0030674]; protein complex binding [GO:0032403]; protein dimerization activity [GO:0046983]; protein domain specific binding [GO:0019904]; unfolded protein binding [GO:0051082]	other	1.9665
Q9BXP5	SRRT	SRRT Serrate RNA effector molecule homolog	7	100875111	100888664	q22.1	DNA binding [GO:0003677]; RNA binding [GO:0003723]	other	1.95043
Q15365	PCBP1	PCBP1 Poly(rC)-binding protein 1	2	70087454	70089203	p13.3	cadherin binding [GO:0045296]; mRNA binding [GO:0003729]; RNA binding [GO:0003723]; RNA polymerase II transcription factor activity, sequence-specific DNA binding [GO:0000981]; sequence-specific single stranded DNA binding [GO:0098847]; single-stranded DNA binding [GO:0003697]	translation regulator	1.94233
Q9Y2W1	THRAP3	TR150 Thyroid hormone receptor-associated protein 3	1	36224416	36305357	p34.3	ATP binding [GO:0005524]; core promoter sequence-specific DNA binding [GO:0001046]; ligand-dependent nuclear receptor transcription coactivator activity [GO:0030374]; phosphoprotein binding [GO:0051219]; receptor activity [GO:0004872]; RNA binding [GO:0003723]; RNA polymerase II transcription cofactor activity [GO:0001104]; thyroid hormone receptor binding [GO:0046966]; transcription coactivator …	transcription regulator	1.90569
P49419	ALDH7A1	AL7A1 Alpha-aminoadipic semialdehyde dehydrogenase	5	126531200	126595418	q23.2	aldehyde dehydrogenase (NAD) activity [GO:0004029]; betaine-aldehyde dehydrogenase activity [GO:0008802]; L-aminoadipate-semialdehyde dehydrogenase activity [GO:0004043]	enzyme	1.90398
P68036	UBE2L3	UB2L3 Ubiquitin-conjugating enzyme E2 L3	22	21549447	21624034	q11.21	ATP binding [GO:0005524]; enzyme binding [GO:0019899]; RNA binding [GO:0003723]; transcription coactivator activity [GO:0003713]; ubiquitin conjugating enzyme activity [GO:0061631]; ubiquitin protein ligase binding [GO:0031625]; ubiquitin-protein transferase activator activity [GO:0097027]; ubiquitin-protein transferase activity [GO:0004842]	enzyme	1.87876
Q92945	KHSRP	FUBP2 Far upstream element-binding protein 2	19	6413348	6424794	p13.3	DNA binding [GO:0003677]; mRNA 3'-UTR AU-rich region binding [GO:0035925]; RNA binding [GO:0003723]	enzyme	1.85609
P13010	XRCC5	XRCC5 X-ray repair cross-complementing protein 5	2	216107464	216206303	q35	ATP binding [GO:0005524]; ATP-dependent DNA helicase activity [GO:0004003]; damaged DNA binding [GO:0003684]; DNA binding [GO:0003677]; double-stranded DNA binding [GO:0003690]; enzyme activator activity [GO:0008047]; macromolecular complex binding [GO:0044877]; protein C-terminus binding [GO:0008022]; RNA binding [GO:0003723]; telomeric DNA binding [GO:0042162]; transcription regulatory region D…	enzyme	1.85207
O95197	RTN3	RTN3 Reticulon-3	11	63681446	63759891	q13.1	0	other	1.83396
P00338	LDHA	LDHA L-lactate dehydrogenase A chain	11	18394388	18408425	p15.1	cadherin binding [GO:0045296]; identical protein binding [GO:0042802]; kinase binding [GO:0019900]; L-lactate dehydrogenase activity [GO:0004459]; NAD binding [GO:0051287]	enzyme	1.82684
P14174	MIF	MIF Macrophage migration inhibitory factor	22	23894004	23895227	q11.23	chemoattractant activity [GO:0042056]; cytokine activity [GO:0005125]; cytokine receptor binding [GO:0005126]; dopachrome isomerase activity [GO:0004167]; phenylpyruvate tautomerase activity [GO:0050178]; receptor binding [GO:0005102]	cytokine	1.79263
P78417	GSTO1	GSTO1 Glutathione S-transferase omega-1	10	104235356	104267459	q25.1	glutathione dehydrogenase (ascorbate) activity [GO:0045174]; glutathione transferase activity [GO:0004364]; methylarsonate reductase activity [GO:0050610]; oxidoreductase activity [GO:0016491]	enzyme	1.77873
P22626	HNRNPA2B1	ROA2 Heterogeneous nuclear ribonucleoproteins A2/B1	7	26189927	26201529	p15.2	G-rich strand telomeric DNA binding [GO:0098505]; miRNA binding [GO:0035198]; mRNA 3'-UTR binding [GO:0003730]; N6-methyladenosine-containing RNA binding [GO:1990247]; pre-mRNA intronic binding [GO:0097157]; RNA binding [GO:0003723]; single-stranded telomeric DNA binding [GO:0043047]	other	1.77577
P58546	MTPN	MTPN Myotrophin	7	135926761	135977353	q33	sequence-specific DNA binding [GO:0043565]	transcription regulator	1.77367
P55060	CSE1L	XPO2 Exportin-2	20	49046246	49096960	q13.13	nuclear export signal receptor activity [GO:0005049]; Ran GTPase binding [GO:0008536]	transporter	1.76673
Q99613	EIF3C	EIF3C Eukaryotic translation initiation factor 3 subunit C	16	28688558	28735730	p11.2	RNA binding [GO:0003723]; translation initiation factor activity [GO:0003743]; translation initiation factor binding [GO:0031369]	translation regulator	1.75481
B5ME19	EIF3CL	EIFCL Eukaryotic translation initiation factor 3 subunit C-like protein	16	28379579	28403879	p12.1	translation initiation factor activity [GO:0003743]; translation initiation factor binding [GO:0031369]	other	1.75481
Q92841	DDX17	DDX17 Probable ATP-dependent RNA helicase DDX17	22	38483440	38507660	q13.1	ATP binding [GO:0005524]; ATP-dependent RNA helicase activity [GO:0004004]; estrogen receptor binding [GO:0030331]; RNA binding [GO:0003723]; RNA-dependent ATPase activity [GO:0008186]; RNA helicase activity [GO:0003724]; transcription coactivator activity [GO:0003713]	enzyme	1.71639
P63261	ACTG1	ACTG Actin, cytoplasmic 2	17	81509971	81523847	q25.3	ATP binding [GO:0005524]; identical protein binding [GO:0042802]; structural constituent of cytoskeleton [GO:0005200]; ubiquitin protein ligase binding [GO:0031625]	other	1.70478
Q15907	RAB11B	RB11B Ras-related protein Rab-11B	19	8389981	8404434	p13.2	cadherin binding [GO:0045296]; GDP binding [GO:0019003]; GTPase activity [GO:0003924]; GTP binding [GO:0005525]; myosin V binding [GO:0031489]	enzyme	1.69865
P51991	HNRNPA3	ROA3 Heterogeneous nuclear ribonucleoprotein A3	2	177212563	177223958	q31.2	mRNA binding [GO:0003729]; RNA binding [GO:0003723]; RNA transmembrane transporter activity [GO:0051033]	other	1.69402
Q9HC38	GLOD4	GLOD4 Glyoxalase domain-containing protein 4	17	757097	783390	p13.3	cadherin binding [GO:0045296]	enzyme	1.68694
Q00839	HNRNPU	HNRPU Heterogeneous nuclear ribonucleoprotein U	1	244840638	244864560	q44	ATP binding [GO:0005524]; core promoter binding [GO:0001047]; DNA binding [GO:0003677]; RNA binding [GO:0003723]; telomerase RNA binding [GO:0070034]	transporter	1.67564
P08133	ANXA6	ANXA6 Annexin A6	5	151100712	151157882	q33.1	calcium-dependent phospholipid binding [GO:0005544]; calcium-dependent protein binding [GO:0048306]; calcium ion binding [GO:0005509]; cholesterol binding [GO:0015485]; GTP binding [GO:0005525]; ligand-gated ion channel activity [GO:0015276]; lipid binding [GO:0008289]; protein homodimerization activity [GO:0042803]	ion channel	1.64528
O75367	H2AFY	H2AY Core histone macro-H2A.1	5	135333900	135399914	q31.1	chromatin DNA binding [GO:0031490]; core promoter sequence-specific DNA binding [GO:0001046]; DNA binding [GO:0003677]; double-stranded methylated DNA binding [GO:0010385]; enzyme binding [GO:0019899]; nucleosomal DNA binding [GO:0031492]; protein heterodimerization activity [GO:0046982]; protein kinase binding [GO:0019901]; protein serine/threonine kinase inhibitor activity [GO:0030291]; rDNA bi…	other	1.63962
P17844	DDX5	DDX5 Probable ATP-dependent RNA helicase DDX5	17	64499616	64508199	q23.3	androgen receptor binding [GO:0050681]; ATP binding [GO:0005524]; ATP-dependent RNA helicase activity [GO:0004004]; calcium-dependent protein binding [GO:0048306]; calmodulin binding [GO:0005516]; enzyme binding [GO:0019899]; estrogen receptor binding [GO:0030331]; MH2 domain binding [GO:0035500]; mRNA 3'-UTR binding [GO:0003730]; pre-mRNA binding [GO:0036002]; primary miRNA binding [GO:0070878];…	enzyme	1.6388
O43242	PSMD3	PSMD3 26S proteasome non-ATPase regulatory subunit 3	17	39980797	39997960	q21.1	enzyme regulator activity [GO:0030234]	other	1.55569
Q7KZF4	SND1	SND1 Staphylococcal nuclease domain-containing protein 1	7	127652180	128092609	q32.1	cadherin binding [GO:0045296]; nuclease activity [GO:0004518]; RNA binding [GO:0003723]; transcription cofactor activity [GO:0003712]	enzyme	1.53126
Q92499	DDX1	DDX1 ATP-dependent RNA helicase DDX1	2	15591178	15631111	p24.3	ATP binding [GO:0005524]; ATP-dependent helicase activity [GO:0008026]; ATP-dependent RNA helicase activity [GO:0004004]; chromatin binding [GO:0003682]; DNA/RNA helicase activity [GO:0033677]; DNA binding [GO:0003677]; double-stranded RNA binding [GO:0003725]; exonuclease activity [GO:0004527]; nuclease activity [GO:0004518]; poly(A) binding [GO:0008143]; RNA binding [GO:0003723]; RNA helicase a…	enzyme	1.50391
P10599	TXN	THIO Thioredoxin	9	110243811	110256640	q31.3	oxidoreductase activity, acting on a sulfur group of donors, disulfide as acceptor [GO:0016671]; peptide disulfide oxidoreductase activity [GO:0015037]; protein disulfide oxidoreductase activity [GO:0015035]; protein-disulfide reductase activity [GO:0047134]; RNA binding [GO:0003723]; thioredoxin-disulfide reductase activity [GO:0004791]	enzyme	1.43906
Q9NTK5	OLA1	OLA1 Obg-like ATPase 1	2	174072447	174248698	q31.1	ATPase activity [GO:0016887]; ATP binding [GO:0005524]; cadherin binding [GO:0045296]; GTP binding [GO:0005525]; metal ion binding [GO:0046872]	enzyme	1.40971
O43390	HNRNPR	HNRPR Heterogeneous nuclear ribonucleoprotein R	1	23303771	23344336	p36.12	mRNA 3'-UTR binding [GO:0003730]; RNA binding [GO:0003723]	other	1.39115
Q1KMD3	HNRNPUL2	HNRL2 Heterogeneous nuclear ribonucleoprotein U-like protein 2	11	62712630	62727349	q12.3	RNA binding [GO:0003723]	other	1.31962
P35241	RDX	RADI Radixin	11	110174880	110296722	q22.3	actin binding [GO:0003779]; ATPase binding [GO:0051117]; cadherin binding [GO:0045296]; protein domain specific binding [GO:0019904]; protein homodimerization activity [GO:0042803]; protein kinase A binding [GO:0051018]; RNA binding [GO:0003723]	other	1.31417
P00558	PGK1	PGK1 Phosphoglycerate kinase 1	X	78065188	78129296	q21.1	ATP binding [GO:0005524]; phosphoglycerate kinase activity [GO:0004618]; protein-disulfide reductase activity [GO:0047134]	kinase	-1.22827
P11142	HSPA8	HSP7C Heat shock cognate 71 kDa protein	11	123057489	123063230	q24.1	ATPase activity [GO:0016887]; ATPase activity, coupled [GO:0042623]; ATP binding [GO:0005524]; C3HC4-type RING finger domain binding [GO:0055131]; cadherin binding [GO:0045296]; enzyme binding [GO:0019899]; G-protein coupled receptor binding [GO:0001664]; heat shock protein binding [GO:0031072]; MHC class II protein complex binding [GO:0023026]; phosphatidylserine binding [GO:0001786]; RNA bindin…	enzyme	-1.27146
P63104	YWHAZ	1433Z 14-3-3 protein zeta/delta	8	100916525	100953388	q22.3	cadherin binding [GO:0045296]; identical protein binding [GO:0042802]; ion channel binding [GO:0044325]; protein domain specific binding [GO:0019904]; protein kinase binding [GO:0019901]; RNA binding [GO:0003723]; transcription factor binding [GO:0008134]; ubiquitin protein ligase binding [GO:0031625]	enzyme	-1.27333
P18669	PGAM1	PGAM1 Phosphoglycerate mutase 1	10	97426160	97433441	q24.1	2,3-bisphosphoglycerate-dependent phosphoglycerate mutase activity [GO:0046538]; bisphosphoglycerate mutase activity [GO:0004082]; hydrolase activity [GO:0016787]; phosphoglycerate mutase activity [GO:0004619]; protein kinase binding [GO:0019901]	phosphatase	-1.29303
P20340	RAB6A	RAB6A Ras-related protein Rab-6A	11	73675638	73761137	q13.4	GTPase activity [GO:0003924]; GTP binding [GO:0005525]; myosin V binding [GO:0031489]; protein domain specific binding [GO:0019904]	enzyme	-1.30881
P31946	YWHAB	1433B 14-3-3 protein beta/alpha	20	44885676	44908532	q13.12	cadherin binding [GO:0045296]; enzyme binding [GO:0019899]; histone deacetylase binding [GO:0042826]; phosphoprotein binding [GO:0051219]; phosphoserine residue binding [GO:0050815]; protein complex binding [GO:0032403]; protein C-terminus binding [GO:0008022]; protein domain specific binding [GO:0019904]; transcription corepressor activity [GO:0003714]	transcription regulator	-1.32003
Q12931	TRAP1	TRAP1 Heat shock protein 75 kDa, mitochondrial	16	3651639	3717597	p13.3	ATP binding [GO:0005524]; protein kinase binding [GO:0019901]; RNA binding [GO:0003723]; tumor necrosis factor receptor binding [GO:0005164]; unfolded protein binding [GO:0051082]	enzyme	-1.33866
Q9NP97	DYNLRB1	DLRB1 Dynein light chain roadblock-type 1	20	34516409	34540958	q11.22	dynein intermediate chain binding [GO:0045505]; microtubule motor activity [GO:0003777]	other	-1.34113
P10809	HSPD1	CH60 60 kDa heat shock protein, mitochondrial	2	197486581	197516737	q33.1	apolipoprotein A-I binding [GO:0034186]; apolipoprotein binding [GO:0034185]; ATPase activity [GO:0016887]; ATP binding [GO:0005524]; chaperone binding [GO:0051087]; DNA replication origin binding [GO:0003688]; double-stranded RNA binding [GO:0003725]; enzyme binding [GO:0019899]; high-density lipoprotein particle binding [GO:0008035]; insulin binding [GO:0043559]; lipopolysaccharide binding [GO:…	enzyme	-1.38939
P61019	RAB2A	RAB2A Ras-related protein Rab-2A	8	60516857	60623627	q12.1	GDP binding [GO:0019003]; GTPase activity [GO:0003924]; GTP binding [GO:0005525]	enzyme	-1.41222
P54920	NAPA	SNAA Alpha-soluble NSF attachment protein	19	47487637	47515240	q13.33	protein complex binding [GO:0032403]; SNARE binding [GO:0000149]; soluble NSF attachment protein activity [GO:0005483]; syntaxin binding [GO:0019905]	transporter	-1.42485
P07195	LDHB	LDHB L-lactate dehydrogenase B chain	12	21635342	21757857	p12.1	identical protein binding [GO:0042802]; kinase binding [GO:0019900]; L-lactate dehydrogenase activity [GO:0004459]; NAD binding [GO:0051287]	enzyme	-1.43629
P47755	CAPZA2	CAZA2 F-actin-capping protein subunit alpha-2	7	116811070	116922049	q31.2	actin binding [GO:0003779]	other	-1.48858
P40926	MDH2	MDHM Malate dehydrogenase, mitochondrial	7	76048051	76067508	q11.23	L-malate dehydrogenase activity [GO:0030060]; malate dehydrogenase (NADP+) activity [GO:0046554]; protein self-association [GO:0043621]; RNA binding [GO:0003723]	enzyme	-1.51078
P50990	CCT8	TCPQ T-complex protein 1 subunit theta	21	29055805	29073797	q21.3	ATPase activity, coupled [GO:0042623]; ATP binding [GO:0005524]; cadherin binding [GO:0045296]; protein binding involved in protein folding [GO:0044183]; unfolded protein binding [GO:0051082]	enzyme	-1.54916
P31947	SFN	1433S 14-3-3 protein sigma	1	26863138	26864457	p36.11	cadherin binding [GO:0045296]; identical protein binding [GO:0042802]; phosphoprotein binding [GO:0051219]; protein domain specific binding [GO:0019904]; protein kinase binding [GO:0019901]; protein kinase C inhibitor activity [GO:0008426]	other	-1.55309
P49411	TUFM	EFTU Elongation factor Tu, mitochondrial	16	28842411	28846408	p11.2	GTPase activity [GO:0003924]; GTP binding [GO:0005525]; RNA binding [GO:0003723]; translation elongation factor activity [GO:0003746]	translation regulator	-1.55627
P30153	PPP2R1A	2AAA Serine/threonine-protein phosphatase 2A 65 kDa regulatory subunit A alpha isoform	19	52190039	52229533	q13.41	antigen binding [GO:0003823]; protein heterodimerization activity [GO:0046982]; protein phosphatase regulator activity [GO:0019888]; protein serine/threonine phosphatase activity [GO:0004722]	phosphatase	-1.69506
O15144	ARPC2	ARPC2 Actin-related protein 2/3 complex subunit 2	2	218217094	218254356	q35	actin binding [GO:0003779]; structural constituent of cytoskeleton [GO:0005200]	other	-1.71517
Q15819	UBE2V2	UB2V2 Ubiquitin-conjugating enzyme E2 variant 2	8	48008400	48064708	q11.21	ubiquitin conjugating enzyme activity [GO:0061631]; ubiquitin protein ligase activity [GO:0061630]; ubiquitin protein ligase binding [GO:0031625]	enzyme	-1.72579
P06576	ATP5B	ATPB ATP synthase subunit beta, mitochondrial	12	56638175	56646068	q13.3	angiostatin binding [GO:0043532]; ATP binding [GO:0005524]; MHC class I protein binding [GO:0042288]; proton-transporting ATPase activity, rotational mechanism [GO:0046961]; proton-transporting ATP synthase activity, rotational mechanism [GO:0046933]; transmembrane transporter activity [GO:0022857]; transporter activity [GO:0005215]	transporter	-1.7406
P60981	DSTN	DEST Destrin	20	17569863	17609919	p12.1	actin filament binding [GO:0051015]	other	-1.75373
P00492	HPRT1	HPRT Hypoxanthine-guanine phosphoribosyltransferase	X	134460153	134520513	q26.2	guanine phosphoribosyltransferase activity [GO:0052657]; hypoxanthine phosphoribosyltransferase activity [GO:0004422]; identical protein binding [GO:0042802]; magnesium ion binding [GO:0000287]; nucleotide binding [GO:0000166]; protein homodimerization activity [GO:0042803]	enzyme	-1.76555
P30042	C21orf33	ES1 ES1 protein homolog, mitochondrial	21	44133605	44145723	q22.3	0	other	-1.77489
P14618	PKM	KPYM Pyruvate kinase PKM	15	72199029	72231822	q23	ADP binding [GO:0043531]; ATP binding [GO:0005524]; cadherin binding [GO:0045296]; identical protein binding [GO:0042802]; kinase activity [GO:0016301]; magnesium ion binding [GO:0000287]; MHC class II protein complex binding [GO:0023026]; potassium ion binding [GO:0030955]; pyruvate kinase activity [GO:0004743]; RNA binding [GO:0003723]; thyroid hormone binding [GO:0070324]	kinase	-1.77838
P38646	HSPA9	GRP75 Stress-70 protein, mitochondrial	5	138554882	138575444	q31.2	ATP binding [GO:0005524]; RNA binding [GO:0003723]; ubiquitin protein ligase binding [GO:0031625]; unfolded protein binding [GO:0051082]	other	-1.78429
P61981	YWHAG	1433G 14-3-3 protein gamma	7	76326794	76359031	q11.23	insulin-like growth factor receptor binding [GO:0005159]; protein domain specific binding [GO:0019904]; protein kinase C binding [GO:0005080]; protein kinase C inhibitor activity [GO:0008426]; receptor tyrosine kinase binding [GO:0030971]; RNA binding [GO:0003723]	other	-1.80008
Q9Y277	VDAC3	VDAC3 Voltage-dependent anion-selective channel protein 3	8	42391624	42405897	p11.21	nucleotide binding [GO:0000166]; porin activity [GO:0015288]; voltage-gated anion channel activity [GO:0008308]	ion channel	-1.85568
P04075	ALDOA	ALDOA Fructose-bisphosphate aldolase A	16	30053090	30070457	p11.2	actin binding [GO:0003779]; cadherin binding [GO:0045296]; cytoskeletal protein binding [GO:0008092]; fructose binding [GO:0070061]; fructose-bisphosphate aldolase activity [GO:0004332]; identical protein binding [GO:0042802]; RNA binding [GO:0003723]; tubulin binding [GO:0015631]	enzyme	-1.89105
Q9Y281	CFL2	COF2 Cofilin-2	14	34706769	34714823	q13.1	actin filament binding [GO:0051015]	other	-1.90564
Q00325	SLC25A3	MPCP Phosphate carrier protein, mitochondrial	12	98593591	98606379	q23.1	phosphate ion carrier activity [GO:0015320]; protein complex binding [GO:0032403]; symporter activity [GO:0015293]	transporter	-1.94469
Q13885	TUBB2A	TBB2A Tubulin beta-2A chain	6	3153669	3157526	p25.2	GTPase activity [GO:0003924]; GTP binding [GO:0005525]; structural constituent of cytoskeleton [GO:0005200]	other	-2.01917
P40925	MDH1	MDHC Malate dehydrogenase, cytoplasmic	2	63588609	63607197	p15	diiodophenylpyruvate reductase activity [GO:0047860]; L-malate dehydrogenase activity [GO:0030060]; malic enzyme activity [GO:0004470]; NAD binding [GO:0051287]	enzyme	-2.03699
P12236	SLC25A6	ADT3 ADP/ATP translocase 3	X	1386152	1392724	p22.33	adenine transmembrane transporter activity [GO:0015207]; ATP:ADP antiporter activity [GO:0005471]	transporter	-2.04899
P63000	RAC1	RAC1 Ras-related C3 botulinum toxin substrate 1	7	6374523	6403977	p22.1	ATPase binding [GO:0051117]; enzyme binding [GO:0019899]; GTPase activity [GO:0003924]; GTP binding [GO:0005525]; histone deacetylase binding [GO:0042826]; protein kinase binding [GO:0019901]; Rab GTPase binding [GO:0017137]; Rho GDP-dissociation inhibitor binding [GO:0051022]; thioesterase binding [GO:0031996]	enzyme	-2.06208
O43175	PHGDH	SERA D-3-phosphoglycerate dehydrogenase	1	119648411	119744226	p12	electron carrier activity [GO:0009055]; L-malate dehydrogenase activity [GO:0030060]; NAD binding [GO:0051287]; phosphoglycerate dehydrogenase activity [GO:0004617]	enzyme	-2.06768
P00403	MT-CO2	COX2 Cytochrome c oxidase subunit 2	MT	7586	8269	0	copper ion binding [GO:0005507]; cytochrome-c oxidase activity [GO:0004129]	enzyme	-2.07098
P09622	DLD	DLDH Dihydrolipoyl dehydrogenase, mitochondrial	7	107890970	107931730	q31.1	dihydrolipoyl dehydrogenase activity [GO:0004148]; flavin adenine dinucleotide binding [GO:0050660]; lipoamide binding [GO:0043544]; NAD binding [GO:0051287]	enzyme	-2.07851
P05141	SLC25A5	ADT2 ADP/ATP translocase 2	X	119468400	119471319	q24	adenine transmembrane transporter activity [GO:0015207]; ATP:ADP antiporter activity [GO:0005471]; RNA binding [GO:0003723]; ubiquitin protein ligase binding [GO:0031625]	transporter	-2.13523
P45880	VDAC2	VDAC2 Voltage-dependent anion-selective channel protein 2	10	75210154	75231448	q22.2	nucleotide binding [GO:0000166]; porin activity [GO:0015288]; voltage-gated anion channel activity [GO:0008308]	ion channel	-2.13574
P08237	PFKM	PFKAM ATP-dependent 6-phosphofructokinase, muscle type	12	48105139	48146404	q13.11	6-phosphofructokinase activity [GO:0003872]; ATP binding [GO:0005524]; fructose binding [GO:0070061]; identical protein binding [GO:0042802]; kinase binding [GO:0019900]; metal ion binding [GO:0046872]; protein C-terminus binding [GO:0008022]; protein homodimerization activity [GO:0042803]	kinase	-2.17952
P08195	SLC3A2	4F2 4F2 cell-surface antigen heavy chain	11	62856102	62888875	q12.3	cadherin binding [GO:0045296]; calcium:sodium antiporter activity [GO:0005432]; catalytic activity [GO:0003824]; double-stranded RNA binding [GO:0003725]; neutral amino acid transmembrane transporter activity [GO:0015175]; RNA binding [GO:0003723]	transporter	-2.26469
O75489	NDUFS3	NDUS3 NADH dehydrogenase [ubiquinone] iron-sulfur protein 3, mitochondrial	11	47565336	47584562	p11.2	electron carrier activity [GO:0009055]; NADH dehydrogenase (ubiquinone) activity [GO:0008137]; NADH dehydrogenase activity [GO:0003954]	enzyme	-2.27838
Q86VP6	CAND1	CAND1 Cullin-associated NEDD8-dissociated protein 1	12	67269281	67319951	q14.3	TBP-class protein binding [GO:0017025]	transcription regulator	-2.30407
P30086	PEBP1	PEBP1 Phosphatidylethanolamine-binding protein 1	12	118135858	118145584	q24.23	ATP binding [GO:0005524]; enzyme binding [GO:0019899]; phosphatidylethanolamine binding [GO:0008429]; protein kinase binding [GO:0019901]; RNA binding [GO:0003723]; serine-type endopeptidase inhibitor activity [GO:0004867]	other	-2.34097
O75947	ATP5H	ATP5H ATP synthase subunit d, mitochondrial	17	75038863	75046985	q25.1	hydrogen ion transmembrane transporter activity [GO:0015078]; transmembrane transporter activity [GO:0022857]	enzyme	-2.35781
P43304	GPD2	GPDM Glycerol-3-phosphate dehydrogenase, mitochondrial	2	156435290	156613735	q24.1	calcium ion binding [GO:0005509]; glycerol-3-phosphate dehydrogenase activity [GO:0004368]; sn-glycerol-3-phosphate:ubiquinone-8 oxidoreductase activity [GO:0052591]	enzyme	-2.36562
Q00610	CLTC	CLH1 Clathrin heavy chain 1	17	59619689	59696956	q23.1	clathrin light chain binding [GO:0032051]; disordered domain specific binding [GO:0097718]; double-stranded RNA binding [GO:0003725]; low-density lipoprotein particle receptor binding [GO:0050750]; protein kinase binding [GO:0019901]; RNA binding [GO:0003723]; structural molecule activity [GO:0005198]	other	-2.39171
O94973	AP2A2	AP2A2 AP-2 complex subunit alpha-2	11	924894	1012245	p15.5	disordered domain specific binding [GO:0097718]; lipid binding [GO:0008289]; protein kinase binding [GO:0019901]; protein transporter activity [GO:0008565]	transporter	-2.49523
P30044	PRDX5	PRDX5 Peroxiredoxin-5, mitochondrial	11	64318088	64321811	q13.1	antioxidant activity [GO:0016209]; cysteine-type endopeptidase inhibitor activity involved in apoptotic process [GO:0043027]; peroxidase activity [GO:0004601]; peroxiredoxin activity [GO:0051920]; peroxynitrite reductase activity [GO:0072541]; protein dimerization activity [GO:0046983]; receptor binding [GO:0005102]; RNA polymerase III regulatory region DNA binding [GO:0001016]; thioredoxin perox…	enzyme	-2.51497
P24539	ATP5F1	AT5F1 ATP synthase F(0) complex subunit B1, mitochondrial	1	111448864	111462773	p13.2	hydrogen ion transmembrane transporter activity [GO:0015078]; transmembrane transporter activity [GO:0022857]	transporter	-2.54892
P41250	GARS	SYG Glycine--tRNA ligase	7	30594681	30634033	p14.3	ATP binding [GO:0005524]; bis(5'-nucleosyl)-tetraphosphatase (asymmetrical) activity [GO:0004081]; glycine-tRNA ligase activity [GO:0004820]; protein dimerization activity [GO:0046983]	enzyme	-2.56359
P06744	GPI	G6PI Glucose-6-phosphate isomerase	19	34359480	34402156	q13.11	cytokine activity [GO:0005125]; glucose-6-phosphate isomerase activity [GO:0004347]; growth factor activity [GO:0008083]; intramolecular transferase activity [GO:0016866]; monosaccharide binding [GO:0048029]; ubiquitin protein ligase binding [GO:0031625]	enzyme	-2.58061
Q16891	IMMT	MIC60 MICOS complex subunit MIC60	2	86143932	86195770	p11.2	RNA binding [GO:0003723]	other	-2.6538
P63092	GNAS	GNAS2 Guanine nucleotide-binding protein G(s) subunit alpha isoforms short	20	58839718	58911192	q13.32	G-protein beta/gamma-subunit complex binding [GO:0031683]; GTPase activity [GO:0003924]; GTP binding [GO:0005525]; metal ion binding [GO:0046872]; signal transducer activity [GO:0004871]	enzyme	-2.65681
Q5JWF2	GNAS	GNAS1 Guanine nucleotide-binding protein G(s) subunit alpha isoforms XLas	20	58839718	58911192	q13.32	beta-2 adrenergic receptor binding [GO:0031698]; corticotropin-releasing hormone receptor 1 binding [GO:0051430]; D1 dopamine receptor binding [GO:0031748]; G-protein beta/gamma-subunit complex binding [GO:0031683]; GTPase activity [GO:0003924]; GTP binding [GO:0005525]; insulin-like growth factor receptor binding [GO:0005159]; ionotropic glutamate receptor binding [GO:0035255]; metal ion binding…	enzyme	-2.65681
P36542	ATP5C1	ATPG ATP synthase subunit gamma, mitochondrial	10	7788129	7807815	p14	proton-transporting ATP synthase activity, rotational mechanism [GO:0046933]; RNA binding [GO:0003723]; transmembrane transporter activity [GO:0022857]	transporter	-2.70518
P68363	TUBA1B	TBA1B Tubulin alpha-1B chain	12	49127782	49131397	q13.12	double-stranded RNA binding [GO:0003725]; GTPase activity [GO:0003924]; GTP binding [GO:0005525]; structural constituent of cytoskeleton [GO:0005200]; structural molecule activity [GO:0005198]; ubiquitin protein ligase binding [GO:0031625]	other	-2.72769
Q16851	UGP2	UGPA UTP--glucose-1-phosphate uridylyltransferase	2	63840940	63891562	p15	glucose binding [GO:0005536]; identical protein binding [GO:0042802]; metal ion binding [GO:0046872]; pyrimidine ribonucleotide binding [GO:0032557]; UTP:glucose-1-phosphate uridylyltransferase activity [GO:0003983]	enzyme	-2.74855
Q16181	2017-09-07	SEPT7 Septin-7	7	35800932	35907105	p14.2	cadherin binding [GO:0045296]; GTP binding [GO:0005525]; identical protein binding [GO:0042802]; structural molecule activity [GO:0005198]	other	-2.75321
O95202	LETM1	LETM1 LETM1 and EF-hand domain-containing protein 1, mitochondrial	4	1811479	1856247	p16.3	calcium:proton antiporter activity [GO:0015369]; calcium ion binding [GO:0005509]; ribosome binding [GO:0043022]	other	-2.76075
O94760	DDAH1	DDAH1 N(G),N(G)-dimethylarginine dimethylaminohydrolase 1	1	85318481	85578363	p22.3	amino acid binding [GO:0016597]; catalytic activity [GO:0003824]; dimethylargininase activity [GO:0016403]; metal ion binding [GO:0046872]	enzyme	-2.7763
Q9Y6C9	MTCH2	MTCH2 Mitochondrial carrier homolog 2	11	47617315	47642623	p11.2	transport (GO:0006810); positive regulation of apoptotic process (GO:004365); protein localization to mitochondrion (GO:0070585)	other	-2.89254
Q02978	SLC25A11	M2OM Mitochondrial 2-oxoglutarate/malate carrier protein	17	4937130	4940251	p13.2	oxoglutarate:malate antiporter activity [GO:0015367]; RNA binding [GO:0003723]	transporter	-2.89473
P56385	ATP5I	ATP5I ATP synthase subunit e, mitochondrial	4	672436	674338	p16.3	hydrogen ion transmembrane transporter activity [GO:0015078]; transmembrane transporter activity [GO:0022857]	transporter	-2.90293
P24752	ACAT1	THIL Acetyl-CoA acetyltransferase, mitochondrial	11	108121516	108147776	q22.3	acetyl-CoA C-acetyltransferase activity [GO:0003985]; carbon-carbon lyase activity [GO:0016830]; coenzyme binding [GO:0050662]; enzyme binding [GO:0019899]; ligase activity, forming carbon-carbon bonds [GO:0016885]; metal ion binding [GO:0046872]; protein homodimerization activity [GO:0042803]	enzyme	-2.99214
P04179	SOD2	SODM Superoxide dismutase [Mn], mitochondrial	6	159669057	159762529	q25.3	identical protein binding [GO:0042802]; manganese ion binding [GO:0030145]; superoxide dismutase activity [GO:0004784]	enzyme	-3.00626
P16152	CBR1	CBR1 Carbonyl reductase [NADPH] 1	21	36069941	36073166	q22.12	15-hydroxyprostaglandin dehydrogenase (NADP+) activity [GO:0047021]; carbonyl reductase (NADPH) activity [GO:0004090]; oxidoreductase activity, acting on NAD(P)H, quinone or similar compound as acceptor [GO:0016655]; prostaglandin-E2 9-reductase activity [GO:0050221]	enzyme	-3.03386
Q04917	YWHAH	1433F 14-3-3 protein eta	22	31944461	31957603	q12.3	actin binding [GO:0003779]; enzyme binding [GO:0019899]; glucocorticoid receptor binding [GO:0035259]; insulin-like growth factor receptor binding [GO:0005159]; ion channel binding [GO:0044325]; protein domain specific binding [GO:0019904]; protein heterodimerization activity [GO:0046982]; sodium channel regulator activity [GO:0017080]	transcription regulator	-3.04205
P11177	PDHB	ODPB Pyruvate dehydrogenase E1 component subunit beta, mitochondrial	3	58427630	58433857	p14.3	pyruvate dehydrogenase (acetyl-transferring) activity [GO:0004739]; pyruvate dehydrogenase activity [GO:0004738]	enzyme	-3.09389
Q9H9B4	SFXN1	SFXN1 Sideroflexin-1	5	175477062	175529742	q35.2	ion transmembrane transporter activity [GO:0015075]	transporter	-3.10783
P00367	GLUD1	DHE3 Glutamate dehydrogenase 1, mitochondrial	10	87050486	87094866	q23.2	ADP binding [GO:0043531]; ATP binding [GO:0005524]; glutamate dehydrogenase (NAD+) activity [GO:0004352]; glutamate dehydrogenase [NAD(P)+] activity [GO:0004353]; GTP binding [GO:0005525]; identical protein binding [GO:0042802]; leucine binding [GO:0070728]; NAD+ binding [GO:0070403]	enzyme	-3.11889
P40939	HADHA	ECHA Trifunctional enzyme subunit alpha, mitochondrial	2	26190635	26244726	p23.3	3-hydroxyacyl-CoA dehydrogenase activity [GO:0003857]; acetyl-CoA C-acetyltransferase activity [GO:0003985]; enoyl-CoA hydratase activity [GO:0004300]; fatty-acyl-CoA binding [GO:0000062]; long-chain-3-hydroxyacyl-CoA dehydrogenase activity [GO:0016509]; long-chain-enoyl-CoA hydratase activity [GO:0016508]; NAD binding [GO:0051287]; protein complex binding [GO:0032403]	enzyme	-3.14412
P47985	UQCRFS1	UCRI Cytochrome b-c1 complex subunit Rieske, mitochondrial	19	29205321	29213541	q12	2 iron, 2 sulfur cluster binding [GO:0051537]; metal ion binding [GO:0046872]; protein complex binding [GO:0032403]; ubiquinol-cytochrome-c reductase activity [GO:0008121]	enzyme	-3.15792
P22061	PCMT1	PIMT Protein-L-isoaspartate(D-aspartate) O-methyltransferase	6	149749443	149811420	q25.1	cadherin binding [GO:0045296]; protein-L-isoaspartate (D-aspartate) O-methyltransferase activity [GO:0004719]	enzyme	-3.19425
Q16555	DPYSL2	DPYL2 Dihydropyrimidinase-related protein 2	8	26514022	26658178	p21.2	dihydropyrimidinase activity [GO:0004157]; identical protein binding [GO:0042802]; microtubule binding [GO:0008017]	enzyme	-3.24704
P11233	RALA	RALA Ras-related protein Ral-A	7	39623483	39708124	p14.1	ATPase binding [GO:0051117]; Edg-2 lysophosphatidic acid receptor binding [GO:0031755]; GDP binding [GO:0019003]; GTPase activity [GO:0003924]; GTP binding [GO:0005525]; myosin binding [GO:0017022]; ubiquitin protein ligase binding [GO:0031625]	enzyme	-3.42876
P48047	ATP5O	ATPO ATP synthase subunit O, mitochondrial	21	33903453	33915980	q22.11	ATPase activity [GO:0016887]; drug binding [GO:0008144]; proton-transporting ATP synthase activity, rotational mechanism [GO:0046933]; transmembrane transporter activity [GO:0022857]; transporter activity [GO:0005215]	transporter	-3.46854
Q9H115	NAPB	SNAB Beta-soluble NSF attachment protein	20	23374519	23421519	p11.21	soluble NSF attachment protein activity [GO:0005483]; syntaxin binding [GO:0019905]	transporter	-3.5521
P68371	TUBB4B	TBB4B Tubulin beta-4B chain	9	137241213	137243707	q34.3	double-stranded RNA binding [GO:0003725]; GTPase activity [GO:0003924]; GTP binding [GO:0005525]; MHC class I protein binding [GO:0042288]; structural constituent of cytoskeleton [GO:0005200]; unfolded protein binding [GO:0051082]	other	-3.61218
P13073	COX4I1	COX41 Cytochrome c oxidase subunit 4 isoform 1, mitochondrial	16	85798633	85807044	q24.1	cytochrome-c oxidase activity [GO:0004129]	enzyme	-3.73746
P00505	GOT2	AATM Aspartate aminotransferase, mitochondrial	16	58707131	58734357	q21	4-hydroxyglutamate transaminase activity [GO:0047578]; amino acid binding [GO:0016597]; enzyme binding [GO:0019899]; kynurenine-oxoglutarate transaminase activity [GO:0016212]; L-aspartate:2-oxoglutarate aminotransferase activity [GO:0004069]; L-phenylalanine:2-oxoglutarate aminotransferase activity [GO:0080130]; phospholipid binding [GO:0005543]; protein homodimerization activity [GO:0042803]; p…	enzyme	-3.83638
P55786	NPEPPS	PSA Puromycin-sensitive aminopeptidase	17	47522942	47623276	q21.32	aminopeptidase activity [GO:0004177]; metalloaminopeptidase activity [GO:0070006]; peptide binding [GO:0042277]; zinc ion binding [GO:0008270]	peptidase	-3.96384
P36543	ATP6V1E1	VATE1 V-type proton ATPase subunit E 1	22	17592136	17628818	q11.21	ATPase binding [GO:0051117]; hydrogen-exporting ATPase activity, phosphorylative mechanism [GO:0008553]; proton-transporting ATPase activity, rotational mechanism [GO:0046961]	transporter	-4.06095
O75390	CS	CISY Citrate synthase, mitochondrial	12	56271699	56300392	q13.3	citrate (Si)-synthase activity [GO:0004108]; RNA binding [GO:0003723]	enzyme	-4.0828
O75964	ATP5L	ATP5L ATP synthase subunit g, mitochondrial	11	118401154	118431496	q23.3	hydrogen ion transmembrane transporter activity [GO:0015078]; transmembrane transporter activity [GO:0022857]	enzyme	-4.1286
P20674	COX5A	COX5A Cytochrome c oxidase subunit 5A, mitochondrial	15	74919791	74938168	q24.2	cytochrome-c oxidase activity [GO:0004129]; electron carrier activity [GO:0009055]; metal ion binding [GO:0046872]	enzyme	-4.375
P09104	ENO2	ENOG Gamma-enolase	12	6913745	6923698	p13.31	magnesium ion binding [GO:0000287]; phosphopyruvate hydratase activity [GO:0004634]	enzyme	-4.58679
P09936	UCHL1	UCHL1 Ubiquitin carboxyl-terminal hydrolase isozyme L1	4	41256413	41268455	p13	alpha-2A adrenergic receptor binding [GO:0031694]; cysteine-type endopeptidase activity [GO:0004197]; ligase activity [GO:0016874]; omega peptidase activity [GO:0008242]; thiol-dependent ubiquitin-specific protease activity [GO:0004843]; thiol-dependent ubiquitinyl hydrolase activity [GO:0036459]; ubiquitin binding [GO:0043130]; ubiquitin protein ligase binding [GO:0031625]	peptidase	-4.69988
P22695	UQCRC2	QCR2 Cytochrome b-c1 complex subunit 2, mitochondrial	16	21952660	21983660	p12.2	metalloendopeptidase activity [GO:0004222]; protein complex binding [GO:0032403]; zinc ion binding [GO:0008270]	enzyme	-4.73157
P11216	PYGB	PYGB Glycogen phosphorylase, brain form	20	25248069	25298014	p11.21	glycogen phosphorylase activity [GO:0008184]; pyridoxal phosphate binding [GO:0030170]	enzyme	-4.77954
Q13813	SPTAN1	SPTN1 Spectrin alpha chain, non-erythrocytic 1	9	128552558	128633662	q34.11	actin binding [GO:0003779]; cadherin binding [GO:0045296]; calcium ion binding [GO:0005509]; calmodulin binding [GO:0005516]; Ras guanyl-nucleotide exchange factor activity [GO:0005088]; structural constituent of cytoskeleton [GO:0005200]	other	-4.79033
Q99798	ACO2	ACON Aconitate hydratase, mitochondrial	22	41469125	41528989	q13.2	3 iron, 4 sulfur cluster binding [GO:0051538]; 4 iron, 4 sulfur cluster binding [GO:0051539]; aconitate hydratase activity [GO:0003994]; iron ion binding [GO:0005506]	enzyme	-4.8735
P29966	MARCKS	MARCS Myristoylated alanine-rich C-kinase substrate	6	113857362	113863471	q21	actin filament binding [GO:0051015]; calmodulin binding [GO:0005516]; identical protein binding [GO:0042802]; protein kinase C binding [GO:0005080]	other	-4.89292
P56134	ATP5J2	ATPK ATP synthase subunit f, mitochondrial	7	99448475	99466331	q22.1	transmembrane transporter activity [GO:0022857]	transporter	-4.89961
P10606	COX5B	COX5B Cytochrome c oxidase subunit 5B, mitochondrial	2	97646040	97648383	q11.2	cytochrome-c oxidase activity [GO:0004129]; metal ion binding [GO:0046872]	enzyme	-5.32914
P62879	GNB2	GBB2 Guanine nucleotide-binding protein G(I)/G(S)/G(T) subunit beta-2	7	100673531	100679174	q22.1	calcium channel regulator activity [GO:0005246]; GTPase activity [GO:0003924]; GTPase binding [GO:0051020]; protein complex binding [GO:0032403]; signal transducer activity [GO:0004871]	enzyme	-6.19467
P38606	ATP6V1A	VATA V-type proton ATPase catalytic subunit A	3	113747019	113812056	q13.31	ATP binding [GO:0005524]; proton-transporting ATPase activity, rotational mechanism [GO:0046961]	transporter	-6.31356
P00846	MT-ATP6	ATP6 ATP synthase subunit a	MT	8527	9207	0	hydrogen ion transmembrane transporter activity [GO:0015078]; transmembrane transporter activity [GO:0022857]	transporter	-6.42596
P28331	NDUFS1	NDUS1 NADH-ubiquinone oxidoreductase 75 kDa subunit, mitochondrial	2	206114817	206159603	q33.3	2 iron, 2 sulfur cluster binding [GO:0051537]; 4 iron, 4 sulfur cluster binding [GO:0051539]; electron carrier activity [GO:0009055]; iron-sulfur cluster binding [GO:0051536]; metal ion binding [GO:0046872]; NADH dehydrogenase (ubiquinone) activity [GO:0008137]	enzyme	-6.49504
P36871	PGM1	PGM1 Phosphoglucomutase-1	1	63593276	63660245	p31.3	magnesium ion binding [GO:0000287]; phosphoglucomutase activity [GO:0004614]	enzyme	-8.48633
P19367	HK1	HXK1 Hexokinase-1	10	69269984	69401882	q22.1	ATP binding [GO:0005524]; fructokinase activity [GO:0008865]; glucokinase activity [GO:0004340]; glucose binding [GO:0005536]; hexokinase activity [GO:0004396]; mannokinase activity [GO:0019158]	kinase	-8.53698
P62873	GNB1	GBB1 Guanine nucleotide-binding protein G(I)/G(S)/G(T) subunit beta-1	1	1785285	1891117	p36.33	alkylglycerophosphoethanolamine phosphodiesterase activity [GO:0047391]; GTPase activity [GO:0003924]; GTPase binding [GO:0051020]; protein complex binding [GO:0032403]; signal transducer activity [GO:0004871]; spectrin binding [GO:0030507]; type 1 angiotensin receptor binding [GO:0031702]	enzyme	-8.87664
P09972	ALDOC	ALDOC Fructose-bisphosphate aldolase C	17	28573115	28577264	q11.2	cytoskeletal protein binding [GO:0008092]; fructose-bisphosphate aldolase activity [GO:0004332]	enzyme	-8.8806
P07197	NEFM	NFM Neurofilament medium polypeptide	8	24913012	24919098	p21.2	microtubule binding [GO:0008017]; structural constituent of cytoskeleton [GO:0005200]	other	-9.16469
P46459	NSF	NSF Vesicle-fusing ATPase	17	46590669	46757464	q21.31	ATPase activity [GO:0016887]; ATPase activity, coupled [GO:0042623]; ATP binding [GO:0005524]; ionotropic glutamate receptor binding [GO:0035255]; metal ion binding [GO:0046872]; PDZ domain binding [GO:0030165]; protein complex binding [GO:0032403]; protein kinase binding [GO:0019901]; Rab GTPase binding [GO:0017137]; SNARE binding [GO:0000149]; syntaxin-1 binding [GO:0017075]	transporter	-9.65713
P05023	ATP1A1	AT1A1 Sodium/potassium-transporting ATPase subunit alpha-1	1	116372668	116410261	p13.1	ADP binding [GO:0043531]; ankyrin binding [GO:0030506]; ATP binding [GO:0005524]; chaperone binding [GO:0051087]; phosphatase activity [GO:0016791]; phosphatidylinositol 3-kinase binding [GO:0043548]; potassium ion binding [GO:0030955]; protein domain specific binding [GO:0019904]; protein kinase binding [GO:0019901]; sodium:potassium-exchanging ATPase activity [GO:0005391]; sodium ion binding [G…	transporter	-11.7035
P17174	GOT1	AATC Aspartate aminotransferase, cytoplasmic	10	99396870	99430624	q24.2	carboxylic acid binding [GO:0031406]; L-aspartate:2-oxoglutarate aminotransferase activity [GO:0004069]; L-cysteine:2-oxoglutarate aminotransferase activity [GO:0047801]; L-phenylalanine:2-oxoglutarate aminotransferase activity [GO:0080130]; phosphatidylserine decarboxylase activity [GO:0004609]; pyridoxal phosphate binding [GO:0030170]	enzyme	-13.4979
P12277	CKB	KCRB Creatine kinase B-type	14	103519659	103523111	q32.33	ATP binding [GO:0005524]; creatine kinase activity [GO:0004111]; ubiquitin protein ligase binding [GO:0031625]	kinase	-15.2227
P68366	TUBA4A	TBA4A Tubulin alpha-4A chain	2	219249711	219278170	q35	enzyme binding [GO:0019899]; GTPase activity [GO:0003924]; GTP binding [GO:0005525]; structural constituent of cytoskeleton [GO:0005200]	other	-15.4124

## Sheet: SHH vs Cerebellum
UNIPROT assesion number	gene symbol	gene name	chromosome location				function		Fold Change
			chr	gene start (bp)	gene stop (bp)	karyotype band	gene onthology	IPA
P33316	DUT	DUT Deoxyuridine 5'-triphosphate nucleotidohydrolase, mitochondrial	15	48331011	48343373	q21.1	dUTP diphosphatase activity [GO:0004170]; magnesium ion binding [GO:0000287]; RNA binding [GO:0003723]	enzyme	219.518
P25205	MCM3	MCM3 DNA replication licensing factor MCM3	6	52264009	52284881	p12.2	ATP binding [GO:0005524]; DNA binding [GO:0003677]; helicase activity [GO:0004386]	enzyme	49.2712
Q8IYB3	SRRM1	SRRM1 Serine/arginine repetitive matrix protein 1	1	24631716	24673267	p36.11	DNA binding [GO:0003677]; RNA binding [GO:0003723]	other	39.1289
P62888	RPL30	RL30 60S ribosomal protein L30	8	98024851	98046469	q22.2	RNA binding [GO:0003723]; selenocysteine insertion sequence binding [GO:0035368]; structural constituent of ribosome [GO:0003735]	other	30.9357
P51532	SMARCA4	SMCA4 Transcription activator BRG1	19	10961001	11065395	p13.2	androgen receptor binding [GO:0050681]; ATP binding [GO:0005524]; DNA-dependent ATPase activity [GO:0008094]; DNA polymerase binding [GO:0070182]; helicase activity [GO:0004386]; lysine-acetylated histone binding [GO:0070577]; p53 binding [GO:0002039]; protein N-terminus binding [GO:0047485]; RNA polymerase I CORE element sequence-specific DNA binding [GO:0001164]; RNA polymerase II transcription…	transcription regulator	27.1156
Q13442	PDAP1	HAP28 28 kDa heat- and acid-stable phosphoprotein	7	99392048	99408829	q22.1	RNA binding [GO:0003723]	other	22.49
Q16643	DBN1	DREB Drebrin	5	177456608	177474401	q35.3	actin binding [GO:0003779]; cadherin binding [GO:0045296]; profilin binding [GO:0005522]	other	20.829
P61289	PSME3	PSME3 Proteasome activator complex subunit 3	17	42824385	42843758	q21.31	endopeptidase activator activity [GO:0061133]; identical protein binding [GO:0042802]; MDM2/MDM4 family protein binding [GO:0097371]; p53 binding [GO:0002039]	peptidase	19.7579
Q9UL46	PSME2	PSME2 Proteasome activator complex subunit 2	14	24143362	24147570	q12	endopeptidase activator activity [GO:0061133]; identical protein binding [GO:0042802]	peptidase	18.8888
P46060	RANGAP1	RAGP1 Ran GTPase-activating protein 1	22	41245611	41286251	q13.2	cadherin binding [GO:0045296]; GTPase activator activity [GO:0005096]; Ran GTPase binding [GO:0008536]; RNA binding [GO:0003723]; ubiquitin protein ligase binding [GO:0031625]	other	16.7716
Q09028	RBBP4	RBBP4 Histone-binding protein RBBP4	1	32651142	32686211	p35.1	histone binding [GO:0042393]; histone deacetylase activity [GO:0004407]; histone deacetylase binding [GO:0042826]	enzyme	16.7534
P49321	NASP	NASP Nuclear autoantigenic sperm protein	1	45583846	45618904	p34.1	histone binding [GO:0042393]; Hsp90 protein binding [GO:0051879]; protein complex binding [GO:0032403]	other	16.6003
Q15417	CNN3	CNN3 Calponin-3	1	94896949	94927278	p21.3	actin binding [GO:0003779]; cadherin binding involved in cell-cell adhesion [GO:0098641]; calmodulin binding [GO:0005516]; microtubule binding [GO:0008017]	other	16.0566
Q02880	TOP2B	TOP2B DNA topoisomerase 2-beta	3	25597905	25664907	p24.2	ATP binding [GO:0005524]; chromatin binding [GO:0003682]; DNA binding [GO:0003677]; DNA topoisomerase type II (ATP-hydrolyzing) activity [GO:0003918]; enzyme binding [GO:0019899]; histone deacetylase binding [GO:0042826]; metal ion binding [GO:0046872]; protein C-terminus binding [GO:0008022]; protein heterodimerization activity [GO:0046982]; protein kinase C binding [GO:0005080]	enzyme	15.0382
O00231	PSMD11	PSD11 26S proteasome non-ATPase regulatory subunit 11	17	32444261	32483318	q11.2	structural molecule activity [GO:0005198]	other	13.9699
P06454	PTMA	PTMA Prothymosin alpha	2	231706895	231713541	q37.1	activating transcription factor binding [GO:0033613]	other	13.0394
P22102	GART	PUR2 Trifunctional purine biosynthetic protein adenosine-3	21	33503931	33543491	q22.11	ATP binding [GO:0005524]; metal ion binding [GO:0046872]; phosphoribosylamine-glycine ligase activity [GO:0004637]; phosphoribosylformylglycinamidine cyclo-ligase activity [GO:0004641]; phosphoribosylglycinamide formyltransferase activity [GO:0004644]	enzyme	12.9285
P12270	TPR	TPR Nucleoprotein TPR	1	186311652	186375693	q31.1	chromatin binding [GO:0003682]; dynein complex binding [GO:0070840]; heat shock protein binding [GO:0031072]; mitogen-activated protein kinase binding [GO:0051019]; mRNA binding [GO:0003729]; nucleocytoplasmic transporter activity [GO:0005487]; protein homodimerization activity [GO:0042803]; RNA binding [GO:0003723]; tubulin binding [GO:0015631]	transporter	12.8362
Q14166	TTLL12	TTL12 Tubulin--tyrosine ligase-like protein 12	22	43166622	43187133	q13.2	ATP binding [GO:0005524]; catalytic activity [GO:0003824]	other	12.496
Q9UK76	HN1	HN1 Hematological and neurological expressed 1 protein	17	75135243	75154683	q25.1	0	other	12.4802
Q86UP2	KTN1	KTN1 Kinectin	14	55559072	55701526	q22.3	cadherin binding [GO:0045296]; kinesin binding [GO:0019894]; RNA binding [GO:0003723]	transmembrane receptor	12.4409
P12004	PCNA	PCNA Proliferating cell nuclear antigen	20	5114953	5126626	p12.3	chromatin binding [GO:0003682]; damaged DNA binding [GO:0003684]; dinucleotide insertion or deletion binding [GO:0032139]; DNA polymerase binding [GO:0070182]; DNA polymerase processivity factor activity [GO:0030337]; enzyme binding [GO:0019899]; estrogen receptor binding [GO:0030331]; histone acetyltransferase binding [GO:0035035]; identical protein binding [GO:0042802]; MutLalpha complex bindin…	enzyme	10.7609
Q93045	STMN2	STMN2 Stathmin-2	8	79610814	79666175	q21.13	calcium-dependent protein binding [GO:0048306]; tubulin binding [GO:0015631]	other	10.6618
P25789	PSMA4	PSA4 Proteasome subunit alpha type-4	15	78540405	78552419	q25.1	threonine-type endopeptidase activity [GO:0004298]	peptidase	10.54
P26599	PTBP1	PTBP1 Polypyrimidine tract-binding protein 1	19	797075	812327	p13.3	poly-pyrimidine tract binding [GO:0008187]; pre-mRNA binding [GO:0036002]; RNA binding [GO:0003723]	enzyme	10.3327
Q9BSJ8	ESYT1	ESYT1 Extended synaptotagmin-1	12	56118250	56144671	q13.2	lipid binding [GO:0008289]; metal ion binding [GO:0046872]	other	10.331
Q8NC51	SERBP1	PAIRB Plasminogen activator inhibitor 1 RNA-binding protein	1	67407810	67430415	p31.3	cadherin binding [GO:0045296]; mRNA 3'-UTR binding [GO:0003730]; RNA binding [GO:0003723]	other	10.1029
O75643	SNRNP200	U520 U5 small nuclear ribonucleoprotein 200 kDa helicase	2	96274336	96305515	q11.2	ATP binding [GO:0005524]; ATP-dependent helicase activity [GO:0008026]; ATP-dependent RNA helicase activity [GO:0004004]; identical protein binding [GO:0042802]; RNA binding [GO:0003723]	enzyme	9.97001
P16401	HIST1H1B	H15 Histone H1.5	6	27866849	27867529	p22.1	chromatin DNA binding [GO:0031490]; histone deacetylase binding [GO:0042826]; RNA binding [GO:0003723]	other	9.45095
Q14980	NUMA1	NUMA1 Nuclear mitotic apparatus protein 1	11	72002864	72080693	q13.4	disordered domain specific binding [GO:0097718]; dynein complex binding [GO:0070840]; microtubule binding [GO:0008017]; microtubule minus-end binding [GO:0051011]; microtubule plus-end binding [GO:0051010]; phosphatidylinositol binding [GO:0035091]; protein C-terminus binding [GO:0008022]; structural molecule activity [GO:0005198]; tubulin binding [GO:0015631]	other	9.4248
Q99733	NAP1L4	NP1L4 Nucleosome assembly protein 1-like 4	11	2944431	2992377	p15.4	nucleosome binding [GO:0031491]; RNA binding [GO:0003723]; unfolded protein binding [GO:0051082]	other	9.1017
Q15691	MAPRE1	MARE1 Microtubule-associated protein RP/EB family member 1	20	32819893	32850405	q11.21	cadherin binding [GO:0045296]; identical protein binding [GO:0042802]; microtubule plus-end binding [GO:0051010]; protein C-terminus binding [GO:0008022]; RNA binding [GO:0003723]	other	8.96367
O60925	PFDN1	PFD1 Prefoldin subunit 1	5	140245039	140303121	q31.3	protein binding involved in protein folding [GO:0044183]; transcription factor activity, sequence-specific DNA binding [GO:0003700]; unfolded protein binding [GO:0051082]	transcription regulator	8.69232
P18077	RPL35A	RL35A 60S ribosomal protein L35a	3	197949987	197956610	q29	RNA binding [GO:0003723]; structural constituent of ribosome [GO:0003735]; tRNA binding [GO:0000049]	other	8.23885
O43852	CALU	CALU Calumenin	7	128739292	128771807	q32.1	calcium ion binding [GO:0005509]	other	8.22021
P46940	IQGAP1	IQGA1 Ras GTPase-activating-like protein IQGAP1	15	90388218	90502243	q26.1	cadherin binding [GO:0045296]; calcium ion binding [GO:0005509]; calmodulin binding [GO:0005516]; GTPase activator activity [GO:0005096]; GTPase inhibitor activity [GO:0005095]; mitogen-activated protein kinase binding [GO:0051019]; phosphatidylinositol-3,4,5-trisphosphate binding [GO:0005547]; protein complex binding [GO:0032403]; protein domain specific binding [GO:0019904]; protein kinase bind…	other	8.09837
O00299	CLIC1	CLIC1 Chloride intracellular channel protein 1	6	31730581	31739763	p21.33	cadherin binding [GO:0045296]; chloride channel activity [GO:0005254]; voltage-gated ion channel activity [GO:0005244]	ion channel	7.90442
P31949	S100A11	S10AB Protein S100-A11	1	152032506	152047907	q21.3	cadherin binding involved in cell-cell adhesion [GO:0098641]; calcium-dependent protein binding [GO:0048306]; calcium ion binding [GO:0005509]; protein homodimerization activity [GO:0042803]; S100 protein binding [GO:0044548]	other	7.88293
Q02952	AKAP12	AKA12 A-kinase anchor protein 12	6	151239999	151358557	q25.1	adenylate cyclase binding [GO:0008179]; protein kinase A binding [GO:0051018]	transporter	7.88033
Q16658	FSCN1	FSCN1 Fascin	7	5592823	5606655	p22.1	actin binding [GO:0003779]; actin filament binding [GO:0051015]; cadherin binding [GO:0045296]; drug binding [GO:0008144]; protein binding, bridging [GO:0030674]; RNA binding [GO:0003723]	other	7.78264
P16949	STMN1	STMN1 Stathmin	1	25884181	25906991	p36.11	signal transducer activity [GO:0004871]; tubulin binding [GO:0015631]	other	7.54333
P50454	SERPINH1	SERPH Serpin H1	11	75562056	75572783	q13.5	collagen binding [GO:0005518]; RNA binding [GO:0003723]; serine-type endopeptidase inhibitor activity [GO:0004867]; unfolded protein binding [GO:0051082]	other	7.5358
P23588	EIF4B	IF4B Eukaryotic translation initiation factor 4B	12	53006158	53042209	q13.13	helicase activity [GO:0004386]; ribosomal small subunit binding [GO:0043024]; RNA binding [GO:0003723]; RNA strand annealing activity [GO:0033592]; RNA strand-exchange activity [GO:0034057]; translation initiation factor activity [GO:0003743]	translation regulator	7.4423
P62195	PSMC5	PRS8 26S protease regulatory subunit 8	17	63827152	63832026	q23.3	ATPase activity [GO:0016887]; ATP binding [GO:0005524]; proteasome-activating ATPase activity [GO:0036402]; TBP-class protein binding [GO:0017025]; thyrotropin-releasing hormone receptor binding [GO:0031531]; transcription factor binding [GO:0008134]	transcription regulator	7.3977
Q15942	ZYX	ZYX Zyxin	7	143381080	143391111	q34	metal ion binding [GO:0046872]; RNA binding [GO:0003723]	other	7.07288
P37108	SRP14	SRP14 Signal recognition particle 14 kDa protein	15	40035739	40039188	q15.1	7S RNA binding [GO:0008312]; endoplasmic reticulum signal peptide binding [GO:0030942]; RNA binding [GO:0003723]	other	6.87699
P35221	CTNNA1	CTNA1 Catenin alpha-1	5	138610967	138935034	q31.2	actin filament binding [GO:0051015]; beta-catenin binding [GO:0008013]; cadherin binding [GO:0045296]; gamma-catenin binding [GO:0045295]; protein heterodimerization activity [GO:0046982]; RNA binding [GO:0003723]; structural molecule activity [GO:0005198]; vinculin binding [GO:0017166]	other	6.8726
Q13867	BLMH	BLMH Bleomycin hydrolase	17	30248195	30292056	q11.2	aminopeptidase activity [GO:0004177]; carboxypeptidase activity [GO:0004180]; cysteine-type endopeptidase activity [GO:0004197]; cysteine-type peptidase activity [GO:0008234]; identical protein binding [GO:0042802]	peptidase	6.80267
Q07812	BAX	BAX Apoptosis regulator BAX	19	48954815	48961798	q13.33	BH3 domain binding [GO:0051434]; channel activity [GO:0015267]; chaperone binding [GO:0051087]; Hsp70 protein binding [GO:0030544]; identical protein binding [GO:0042802]; lipid binding [GO:0008289]; protein heterodimerization activity [GO:0046982]; protein homodimerization activity [GO:0042803]	transporter	6.76179
Q9Y265	RUVBL1	RUVB1 RuvB-like 1	3	128064778	128153914	q21.3	ADP binding [GO:0043531]; ATPase activity [GO:0016887]; ATPase binding [GO:0051117]; ATP binding [GO:0005524]; ATP-dependent 5'-3' DNA helicase activity [GO:0043141]; ATP-dependent DNA helicase activity [GO:0004003]; cadherin binding [GO:0045296]; DNA helicase activity [GO:0003678]; TFIID-class transcription factor binding [GO:0001094]	transcription regulator	6.64674
O60664	PLIN3	PLIN3 Perilipin-3	19	4838341	4867768	p13.3	cadherin binding [GO:0045296]	other	6.5913
P43487	RANBP1	RANG Ran-specific GTPase-activating protein	22	20115938	20127357	q11.21	cadherin binding [GO:0045296]; GDP-dissociation inhibitor activity [GO:0005092]; GTPase activator activity [GO:0005096]; Ran GTPase binding [GO:0008536]	other	6.54576
P54727	RAD23B	RD23B UV excision repair protein RAD23 homolog B	9	107283137	107332194	q31.2	damaged DNA binding [GO:0003684]; polyubiquitin binding [GO:0031593]; single-stranded DNA binding [GO:0003697]	other	6.4981
Q92688	ANP32B	AN32B Acidic leucine-rich nuclear phosphoprotein 32 family member B	9	97983361	98015943	q22.33	histone binding [GO:0042393]; RNA polymerase binding [GO:0070063]	other	6.37682
O75400	PRPF40A	PR40A Pre-mRNA-processing factor 40 homolog A	2	152651593	152717997	q23.3	proline-rich region binding [GO:0070064]; RNA binding [GO:0003723]	other	6.11487
Q8NF91	SYNE1	SYNE1 Nesprin-1	6	152121684	152637801	q25.2	actin binding [GO:0003779]; actin filament binding [GO:0051015]; enzyme binding [GO:0019899]; identical protein binding [GO:0042802]; lamin binding [GO:0005521]; protein homodimerization activity [GO:0042803]; RNA binding [GO:0003723]	other	6.07805
Q14195	DPYSL3	DPYL3 Dihydropyrimidinase-related protein 3	5	147390811	147510056	q32	chondroitin sulfate binding [GO:0035374]; filamin binding [GO:0031005]; hydrolase activity, acting on carbon-nitrogen (but not peptide) bonds [GO:0016810]; SH3 domain binding [GO:0017124]	enzyme	5.98798
Q8TAQ2	SMARCC2	SMRC2 SWI/SNF complex subunit SMARCC2	12	56162983	56189567	q13.2	DNA binding [GO:0003677]; transcription coactivator activity [GO:0003713]	transcription regulator	5.98793
Q9NYU2	UGGT1	UGGG1 UDP-glucose:glycoprotein glucosyltransferase 1	2	128091200	128195677	q14.3	UDP-glucose:glycoprotein glucosyltransferase activity [GO:0003980]; unfolded protein binding [GO:0051082]	enzyme	5.8641
P67809	YBX1	YBOX1 Nuclease-sensitive element-binding protein 1	1	42682427	42702349	p34.2	chromatin binding [GO:0003682]; DNA binding [GO:0003677]; double-stranded DNA binding [GO:0003690]; GTPase binding [GO:0051020]; RNA binding [GO:0003723]; RNA polymerase II core promoter proximal region sequence-specific DNA binding [GO:0000978]; single-stranded DNA binding [GO:0003697]; transcriptional activator activity, RNA polymerase II core promoter proximal region sequence-specific binding …	transcription regulator	5.81982
P62333	PSMC6	PRS10 26S protease regulatory subunit 10B	14	52707172	52728587	q22.1	ATPase activity [GO:0016887]; ATP binding [GO:0005524]; identical protein binding [GO:0042802]; proteasome-activating ATPase activity [GO:0036402]; protein binding, bridging [GO:0030674]; TBP-class protein binding [GO:0017025]	peptidase	5.73851
P02751	FN1	FINC Fibronectin	2	215360440	215436172	q35	chaperone binding [GO:0051087]; collagen binding [GO:0005518]; disordered domain specific binding [GO:0097718]; enzyme binding [GO:0019899]; heparin binding [GO:0008201]; identical protein binding [GO:0042802]; integrin binding [GO:0005178]; peptidase activator activity [GO:0016504]; protease binding [GO:0002020]; protein C-terminus binding [GO:0008022]; receptor binding [GO:0005102]	enzyme	5.72658
P15311	EZR	EZRI Ezrin	6	158765741	158819412	q25.3	actin binding [GO:0003779]; actin filament binding [GO:0051015]; ATPase binding [GO:0051117]; cadherin binding [GO:0045296]; cell adhesion molecule binding [GO:0050839]; disordered domain specific binding [GO:0097718]; microtubule binding [GO:0008017]; protein C-terminus binding [GO:0008022]; protein domain specific binding [GO:0019904]; protein kinase A catalytic subunit binding [GO:0034236]; pr…	other	5.69696
Q13185	CBX3	CBX3 Chromobox protein homolog 3	7	26201162	26213356	p15.2	enzyme binding [GO:0019899]; histone methyltransferase binding [GO:1990226]; identical protein binding [GO:0042802]; protein domain specific binding [GO:0019904]	transcription regulator	5.66583
Q9BVK6	TMED9	TMED9 Transmembrane emp24 domain-containing protein 9	5	177592158	177596124	q35.3	syntaxin binding [GO:0019905]	transporter	5.63919
Q9Y5S9	RBM8A	RBM8A RNA-binding protein 8A	1	145917714	145927678	q21.1	mRNA binding [GO:0003729]; RNA binding [GO:0003723]	other	5.6042
P56537	EIF6	IF6 Eukaryotic translation initiation factor 6	20	35278907	35284985	q11.22	ribosomal large subunit binding [GO:0043023]; ribosome binding [GO:0043022]; translation initiation factor activity [GO:0003743]	translation regulator	5.59885
Q9UKK9	NUDT5	NUDT5 ADP-sugar pyrophosphatase	10	12165325	12196144	p14	8-oxo-dGDP phosphatase activity [GO:0044715]; ADP-ribose diphosphatase activity [GO:0047631]; ADP-sugar diphosphatase activity [GO:0019144]; magnesium ion binding [GO:0000287]; nucleotidyltransferase activity [GO:0016779]; protein homodimerization activity [GO:0042803]; snoRNA binding [GO:0030515]	phosphatase	5.52669
Q15631	TSN	TSN Translin	2	121737103	121767853	q14.3	DNA binding [GO:0003677]; endonuclease activity [GO:0004519]; identical protein binding [GO:0042802]; mRNA binding [GO:0003729]; protein complex binding [GO:0032403]; sequence-specific DNA binding [GO:0043565]; single-stranded DNA binding [GO:0003697]	other	5.253
Q14152	EIF3A	EIF3A Eukaryotic translation initiation factor 3 subunit A	10	119033670	119080823	q26.11	mRNA binding [GO:0003729]; receptor tyrosine kinase binding [GO:0030971]; RNA binding [GO:0003723]; structural molecule activity [GO:0005198]; translation initiation factor activity [GO:0003743]	other	5.21395
P17812	CTPS1	PYRG1 CTP synthase 1	1	40979335	41012565	p34.2	ATP binding [GO:0005524]; CTP synthase activity [GO:0003883]; identical protein binding [GO:0042802]	enzyme	5.15515
P35998	PSMC2	PRS7 26S protease regulatory subunit 7	7	103344254	103369395	q22.1	ATPase activity [GO:0016887]; ATP binding [GO:0005524]; proteasome-activating ATPase activity [GO:0036402]; TBP-class protein binding [GO:0017025]	peptidase	5.0936
Q99729	HNRNPAB	ROAA Heterogeneous nuclear ribonucleoprotein A/B	5	178204507	178211163	q35.3	mRNA binding [GO:0003729]; RNA binding [GO:0003723]	enzyme	5.05102
Q9Y230	RUVBL2	RUVB2 RuvB-like 2	19	48993448	49015995	q13.33	ADP binding [GO:0043531]; ATPase binding [GO:0051117]; ATP binding [GO:0005524]; ATP-dependent 5'-3' DNA helicase activity [GO:0043141]; ATP-dependent DNA helicase activity [GO:0004003]; chromatin DNA binding [GO:0031490]; DNA helicase activity [GO:0003678]; identical protein binding [GO:0042802]; protein homodimerization activity [GO:0042803]; RNA polymerase II core promoter sequence-specific DN…	transcription regulator	5.04614
P82979	SARNP	SARNP SAP domain-containing ribonucleoprotein	12	55752463	55817756	q13.2	DNA binding [GO:0003677]; RNA binding [GO:0003723]	transcription regulator	5.03523
P51571	SSR4	SSRD Translocon-associated protein subunit delta	X	153793516	153798505	q28	0	other	5.02074
Q06323	PSME1	PSME1 Proteasome activator complex subunit 1	14	24136158	24138967	q12	endopeptidase activator activity [GO:0061133]	other	5.0123
P12273	PIP	PIP Prolactin-inducible protein	7	143132077	143139746	q34	actin binding [GO:0003779]; aspartic-type endopeptidase activity [GO:0004190]; glycoprotein binding [GO:0001948]; IgG binding [GO:0019864]; protein dimerization activity [GO:0046983]	peptidase	4.93741
Q9Y696	CLIC4	CLIC4 Chloride intracellular channel protein 4	1	24745357	24844324	p36.11	chloride channel activity [GO:0005254]; voltage-gated ion channel activity [GO:0005244]	ion channel	4.93741
P35659	DEK	DEK Protein DEK	6	18223868	18264823	p22.3	chromatin binding [GO:0003682]; DNA binding [GO:0003677]; histone binding [GO:0042393]; RNA binding [GO:0003723]	transcription regulator	4.86347
P54819	AK2	KAD2 Adenylate kinase 2, mitochondrial	1	33007940	33080996	p35.1	adenylate kinase activity [GO:0004017]; ATP binding [GO:0005524]	kinase	4.85388
Q00341	HDLBP	VIGLN Vigilin	2	241227264	241317061	q37.3	cadherin binding [GO:0045296]; lipid binding [GO:0008289]; RNA binding [GO:0003723]	transporter	4.84297
P04083	ANXA1	ANXA1 Annexin A1	9	73151757	73170393	q21.13	annealing helicase activity [GO:0036310]; cadherin binding involved in cell-cell adhesion [GO:0098641]; calcium-dependent phospholipid binding [GO:0005544]; calcium-dependent protein binding [GO:0048306]; calcium ion binding [GO:0005509]; double-stranded DNA-dependent ATPase activity [GO:0033676]; helicase activity [GO:0004386]; phospholipase A2 inhibitor activity [GO:0019834]; phospholipid bindi…	enzyme	4.83031
P06748	NPM1	NPM Nucleophosmin	5	171387116	171411137	q35.1	activating transcription factor binding [GO:0033613]; core promoter binding [GO:0001047]; histone binding [GO:0042393]; NF-kappaB binding [GO:0051059]; protein heterodimerization activity [GO:0046982]; protein homodimerization activity [GO:0042803]; protein kinase binding [GO:0019901]; protein kinase inhibitor activity [GO:0004860]; ribosomal large subunit binding [GO:0043023]; ribosomal small su…	transcription regulator	4.80897
Q13162	PRDX4	PRDX4 Peroxiredoxin-4	X	23664262	23686399	p22.11	protein homodimerization activity [GO:0042803]; thioredoxin peroxidase activity [GO:0008379]	enzyme	4.75202
P07814	EPRS	SYEP Bifunctional glutamate/proline--tRNA ligase	1	219968601	220046658	q41	ATP binding [GO:0005524]; glutamate-tRNA ligase activity [GO:0004818]; GTPase binding [GO:0051020]; proline-tRNA ligase activity [GO:0004827]; RNA stem-loop binding [GO:0035613]	enzyme	4.70275
Q07065	CKAP4	CKAP4 Cytoskeleton-associated protein 4	12	106237877	106304279	q23.3	RNA binding [GO:0003723]	other	4.65929
P18621	RPL17	RL17 60S ribosomal protein L17	18	49488453	49492523	q21.1	RNA binding [GO:0003723]; structural constituent of ribosome [GO:0003735]	other	4.65276
P20700	LMNB1	LMNB1 Lamin-B1	5	126776623	126837020	q23.2	phospholipase binding [GO:0043274]; structural molecule activity [GO:0005198]	other	4.63638
P26583	HMGB2	HMGB2 High mobility group protein B2	4	173331695	173335125	q34.1	chemoattractant activity [GO:0042056]; damaged DNA binding [GO:0003684]; DNA binding [GO:0003677]; DNA binding, bending [GO:0008301]; double-stranded DNA binding [GO:0003690]; drug binding [GO:0008144]; enhancer sequence-specific DNA binding [GO:0001158]; four-way junction DNA binding [GO:0000400]; non-sequence-specific DNA binding, bending [GO:0044378]; protein domain specific binding [GO:001990…	transcription regulator	4.605
P46821	MAP1B	MAP1B Microtubule-associated protein 1B	5	72107234	72209570	q13.2	microtubule binding [GO:0008017]; structural molecule activity [GO:0005198]	other	4.56701
Q00688	FKBP3	FKBP3 Peptidyl-prolyl cis-trans isomerase FKBP3	14	45115600	45135319	q21.2	FK506 binding [GO:0005528]; peptidyl-prolyl cis-trans isomerase activity [GO:0003755]; receptor activity [GO:0004872]; RNA binding [GO:0003723]	enzyme	4.55095
P34897	SHMT2	GLYM Serine hydroxymethyltransferase, mitochondrial	12	57229327	57234935	q13.3	amino acid binding [GO:0016597]; chromatin binding [GO:0003682]; glycine hydroxymethyltransferase activity [GO:0004372]; identical protein binding [GO:0042802]; L-allo-threonine aldolase activity [GO:0008732]; pyridoxal phosphate binding [GO:0030170]	enzyme	4.50654
O75874	IDH1	IDHC Isocitrate dehydrogenase [NADP] cytoplasmic	2	208236227	208266074	q34	(R)-2-hydroxyglutarate dehydrogenase activity [GO:0051990]; cadherin binding [GO:0045296]; isocitrate dehydrogenase (NADP+) activity [GO:0004450]; magnesium ion binding [GO:0000287]; NAD binding [GO:0051287]; NADP binding [GO:0050661]; protein homodimerization activity [GO:0042803]; receptor binding [GO:0005102]	enzyme	4.46928
P83731	RPL24	RL24 60S ribosomal protein L24	3	101681091	101686782	q12.3	cadherin binding [GO:0045296]; RNA binding [GO:0003723]; structural constituent of ribosome [GO:0003735]	other	4.42409
P23284	PPIB	PPIB Peptidyl-prolyl cis-trans isomerase B	15	64155812	64163205	q22.31	peptidyl-prolyl cis-trans isomerase activity [GO:0003755]; protein complex binding [GO:0032403]; RNA binding [GO:0003723]; RNA polymerase binding [GO:0070063]; unfolded protein binding [GO:0051082]	enzyme	4.41326
P50914	RPL14	RL14 60S ribosomal protein L14	3	40457292	40468587	p22.1	cadherin binding [GO:0045296]; RNA binding [GO:0003723]; structural constituent of ribosome [GO:0003735]	other	4.38298
P35606	COPB2	COPB2 Coatomer subunit beta'	3	139355600	139389732	q23	structural molecule activity [GO:0005198]	transporter	4.38248
P98179	RBM3	RBM3 RNA-binding protein 3	X	48574449	48579066	p11.23	RNA binding [GO:0003723]	other	4.37254
O60264	SMARCA5	SMCA5 SWI/SNF-related matrix-associated actin-dependent regulator of chromatin subfamily A member 5	4	143513463	143557486	q31.21	ATPase activity [GO:0016887]; ATP binding [GO:0005524]; DNA binding [GO:0003677]; helicase activity [GO:0004386]; nucleosome binding [GO:0031491]	transcription regulator	4.37142
Q13765	NACA	NACA Nascent polypeptide-associated complex subunit alpha	12	56712428	56731628	q13.3	DNA binding [GO:0003677]; transcription coactivator activity [GO:0003713]	transcription regulator	4.30179
E9PAV3	NACA	NACAM Nascent polypeptide-associated complex subunit alpha, muscle-specific form	12	56712428	56731628	q13.3	DNA binding [GO:0003677]	transcription regulator	4.30179
Q9BZK3	NACAP1	NACP1 Putative nascent polypeptide-associated complex subunit alpha-like protein	8	101368893	101369595	q22.3	0	other	4.30179
Q15084	PDIA6	PDIA6 Protein disulfide-isomerase A6	2	10783391	10837977	p25.1	peptide disulfide oxidoreductase activity [GO:0015037]; protein disulfide isomerase activity [GO:0003756]	enzyme	4.2754
Q8N1F7	NUP93	NUP93 Nuclear pore complex protein Nup93	16	56730105	56850286	q13	structural constituent of nuclear pore [GO:0017056]	other	4.26549
Q9Y2X3	NOP58	NOP58 Nucleolar protein 58	2	202265716	202303666	q33.1	ATPase binding [GO:0051117]; RNA binding [GO:0003723]; snoRNA binding [GO:0030515]; TFIID-class transcription factor binding [GO:0001094]	enzyme	4.24565
P17480	UBTF	UBF1 Nucleolar transcription factor 1	17	44205033	44221626	q21.31	chromatin binding [GO:0003682]; RNA binding [GO:0003723]; RNA polymerase I CORE element sequence-specific DNA binding [GO:0001164]; RNA polymerase I upstream control element sequence-specific DNA binding [GO:0001165]	transcription regulator	4.24444
P30050	RPL12	RL12 60S ribosomal protein L12	9	127447674	127451405	q33.3	RNA binding [GO:0003723]; rRNA binding [GO:0019843]; structural constituent of ribosome [GO:0003735]	other	4.22841
Q09666	AHNAK	AHNK Neuroblast differentiation-associated protein AHNAK	11	62433542	62556235	q12.3	cadherin binding [GO:0045296]; RNA binding [GO:0003723]; S100 protein binding [GO:0044548]; structural molecule activity conferring elasticity [GO:0097493]	other	4.19505
Q13283	G3BP1	G3BP1 Ras GTPase-activating protein-binding protein 1	5	151771045	151812785	q33.1	ATP binding [GO:0005524]; ATP-dependent DNA helicase activity [GO:0004003]; ATP-dependent RNA helicase activity [GO:0004004]; DNA binding [GO:0003677]; endonuclease activity [GO:0004519]; mRNA binding [GO:0003729]; RNA binding [GO:0003723]	enzyme	4.18033
P62241	RPS8	RS8 40S ribosomal protein S8	1	44775251	44778779	p34.1	RNA binding [GO:0003723]; structural constituent of ribosome [GO:0003735]	other	4.15118
O14737	PDCD5	PDCD5 Programmed cell death protein 5	19	32581068	32587452	q13.11	acetyltransferase activator activity [GO:0010698]; beta-tubulin binding [GO:0048487]; DNA binding [GO:0003677]; heparin binding [GO:0008201]	other	4.10622
O14602	EIF1AY	IF1AY Eukaryotic translation initiation factor 1A, Y-chromosomal	Y	20575725	20593154	q11.223	translation initiation factor activity [GO:0003743]	translation regulator	4.10058
P47813	EIF1AX	IF1AX Eukaryotic translation initiation factor 1A, X-chromosomal	X	20124518	20141844	p22.12	RNA binding [GO:0003723]; translation factor activity, RNA binding [GO:0008135]; translation initiation factor activity [GO:0003743]	translation regulator	4.10058
P62280	RPS11	RS11 40S ribosomal protein S11	19	49496365	49499689	q13.33	RNA binding [GO:0003723]; rRNA binding [GO:0019843]; structural constituent of ribosome [GO:0003735]	other	4.09685
P39023	RPL3	RL3 60S ribosomal protein L3	22	39312882	39320389	q13.1	5S rRNA binding [GO:0008097]; RNA binding [GO:0003723]; structural constituent of ribosome [GO:0003735]	other	4.04724
P47914	RPL29	RL29 60S ribosomal protein L29	3	51993600	51995942	p21.2	cadherin binding [GO:0045296]; heparin binding [GO:0008201]; RNA binding [GO:0003723]; structural constituent of ribosome [GO:0003735]	other	4.00673
P62906	RPL10A	RL10A 60S ribosomal protein L10a	6	35468408	35470785	p21.31	RNA binding [GO:0003723]; structural constituent of ribosome [GO:0003735]	other	3.99175
P62826	RAN	RAN GTP-binding nuclear protein Ran	12	130871879	130877678	q24.33	androgen receptor binding [GO:0050681]; cadherin binding [GO:0045296]; chromatin binding [GO:0003682]; GDP binding [GO:0019003]; GTPase activity [GO:0003924]; GTP binding [GO:0005525]; magnesium ion binding [GO:0000287]; protein heterodimerization activity [GO:0046982]; RNA binding [GO:0003723]; transcription coactivator activity [GO:0003713]	enzyme	3.97018
P39656	DDOST	OST48 Dolichyl-diphosphooligosaccharide--protein glycosyltransferase 48 kDa subunit	1	20651767	20661544	p36.12	oligosaccharyl transferase activity (GO:0004576); dolichyl-diphosphooligosaccharide-protein glycotransferase activity (GO:0004579); protein binding (GO:0005515); protein glycosylation (GO:0006486); protein N-linked glycosylation (GO:0006487); protein N-linked glycosylation via asparagine (GO:0018279); response to cytokine (GO:0034097); T cell activation (GO:0042110); neutrophil degranulation (GO:…	enzyme	3.93183
P12268	IMPDH2	IMDH2 Inosine-5'-monophosphate dehydrogenase 2	3	49024325	49029408	p21.31	DNA binding [GO:0003677]; IMP dehydrogenase activity [GO:0003938]; metal ion binding [GO:0046872]; nucleotide binding [GO:0000166]; RNA binding [GO:0003723]	enzyme	3.92436
Q13200	PSMD2	PSMD2 26S proteasome non-ATPase regulatory subunit 2	3	184298709	184309054	q27.1	enzyme regulator activity [GO:0030234]	other	3.90312
P61313	RPL15	RL15 60S ribosomal protein L15	3	23916545	23923692	p24.2	cadherin binding [GO:0045296]; RNA binding [GO:0003723]; structural constituent of ribosome [GO:0003735]	other	3.882
P62750	RPL23A	RL23A 60S ribosomal protein L23a	17	28719393	28724359	q11.2	cadherin binding [GO:0045296]; RNA binding [GO:0003723]; rRNA binding [GO:0019843]; structural constituent of ribosome [GO:0003735]	other	3.86538
O00567	NOP56	NOP56 Nucleolar protein 56	20	2652145	2658393	p13	cadherin binding [GO:0045296]; histone methyltransferase binding [GO:1990226]; RNA binding [GO:0003723]; snoRNA binding [GO:0030515]	other	3.84136
Q9H299	SH3BGRL3	SH3L3 SH3 domain-binding glutamic acid-rich-like protein 3	1	26279176	26281522	p36.11	electron carrier activity [GO:0009055]; GTPase activator activity [GO:0005096]; protein disulfide oxidoreductase activity [GO:0015035]; semaphorin receptor binding [GO:0030215]	other	3.83929
Q13263	TRIM28	TIF1B Transcription intermediary factor 1-beta	19	58544091	58550722	q13.43	chromatin binding [GO:0003682]; chromo shadow domain binding [GO:0070087]; DNA binding [GO:0003677]; Krueppel-associated box domain binding [GO:0035851]; promoter-specific chromatin binding [GO:1990841]; protein kinase activity [GO:0004672]; RNA binding [GO:0003723]; RNA polymerase II transcription coactivator activity [GO:0001105]; sequence-specific DNA binding [GO:0043565]; transcription corepr…	transcription regulator	3.83624
Q96K17	BTF3L4	BT3L4 Transcription factor BTF3 homolog 4	1	52056125	52090716	p32.3	0	other	3.8268
Q15393	SF3B3	SF3B3 Splicing factor 3B subunit 3	16	70523788	70577670	q22.1	protein complex binding [GO:0032403]; RNA binding [GO:0003723]	other	3.80121
Q02543	RPL18A	RL18A 60S ribosomal protein L18a	19	17859876	17864153	p13.11	RNA binding [GO:0003723]; structural constituent of ribosome [GO:0003735]	other	3.79672
P62277	RPS13	RS13 40S ribosomal protein S13	11	17074389	17077787	p15.1	5.8S rRNA binding [GO:1990932]; mRNA 5'-UTR binding [GO:0048027]; mRNA binding [GO:0003729]; RNA binding [GO:0003723]; small ribosomal subunit rRNA binding [GO:0070181]; structural constituent of ribosome [GO:0003735]	other	3.79291
P84090	ERH	ERH Enhancer of rudimentary homolog	14	69380123	69398627	q24.1	methyl-CpG binding [GO:0008327]; RNA binding [GO:0003723]	other	3.78702
P62913	RPL11	RL11 60S ribosomal protein L11	1	23691779	23696425	p36.11	5S rRNA binding [GO:0008097]; RNA binding [GO:0003723]; structural constituent of ribosome [GO:0003735]; ubiquitin ligase inhibitor activity [GO:1990948]; ubiquitin protein ligase binding [GO:0031625]	other	3.77836
P22087	FBL	FBRL rRNA 2'-O-methyltransferase fibrillarin	19	39834458	39846414	q13.2	ATPase binding [GO:0051117]; histone-glutamine methyltransferase activity [GO:1990259]; RNA binding [GO:0003723]; rRNA methyltransferase activity [GO:0008649]; TFIID-class transcription factor binding [GO:0001094]	enzyme	3.77574
P46778	RPL21	RL21 60S ribosomal protein L21	13	27251309	27256691	q12.2	RNA binding [GO:0003723]; structural constituent of ribosome [GO:0003735]	other	3.76432
P63220	RPS21	RS21 40S ribosomal protein S21	20	62387116	62388520	q13.33	protein N-terminus binding [GO:0047485]; RNA binding [GO:0003723]; structural constituent of ribosome [GO:0003735]	other	3.76302
Q14683	SMC1A	SMC1A Structural maintenance of chromosomes protein 1A	X	53374149	53422728	p11.22	ATP binding [GO:0005524]; chromatin binding [GO:0003682]; mediator complex binding [GO:0036033]; protein heterodimerization activity [GO:0046982]; RNA binding [GO:0003723]	transporter	3.75194
Q9NQ39	RPS10P5	RS10L Putative 40S ribosomal protein S10-like	20	839447	839977	p13	RNA binding [GO:0003723]; structural constituent of ribosome [GO:0003735]	other	3.73609
P46783	RPS10	RS10 40S ribosomal protein S10	6	34417454	34426125	p21.31	RNA binding [GO:0003723]; structural constituent of ribosome [GO:0003735]	other	3.73609
P21333	FLNA	FLNA Filamin-A	X	154348524	154374638	q28	actin filament binding [GO:0051015]; cadherin binding [GO:0045296]; Fc-gamma receptor I complex binding [GO:0034988]; glycoprotein binding [GO:0001948]; G-protein coupled receptor binding [GO:0001664]; GTPase binding [GO:0051020]; ion channel binding [GO:0044325]; kinase binding [GO:0019900]; mu-type opioid receptor binding [GO:0031852]; potassium channel regulator activity [GO:0015459]; protein …	other	3.72944
P55209	NAP1L1	NP1L1 Nucleosome assembly protein 1-like 1	12	76036587	76085033	q21.2	RNA binding [GO:0003723]	other	3.72689
P27635	RPL10	RL10 60S ribosomal protein L10	X	154389955	154409168	q28	RNA binding [GO:0003723]; structural constituent of ribosome [GO:0003735]	other	3.72169
Q96L21	RPL10L	RL10L 60S ribosomal protein L10-like	14	46651010	46651821	q21.2	RNA binding [GO:0003723]; structural constituent of ribosome [GO:0003735]	other	3.72169
P46781	RPS9	RS9 40S ribosomal protein S9	19	54200742	54249003	q13.42	5.8S rRNA binding [GO:1990932]; RNA binding [GO:0003723]; rRNA binding [GO:0019843]; structural constituent of ribosome [GO:0003735]; translation regulator activity [GO:0045182]	translation regulator	3.71464
P78527	PRKDC	PRKDC DNA-dependent protein kinase catalytic subunit	8	47773108	47960183	q11.21	ATP binding [GO:0005524]; DNA-dependent protein kinase activity [GO:0004677]; double-stranded DNA binding [GO:0003690]; enzyme binding [GO:0019899]; protein domain specific binding [GO:0019904]; protein kinase activity [GO:0004672]; protein serine/threonine kinase activity [GO:0004674]; RNA binding [GO:0003723]; transcription factor binding [GO:0008134]	kinase	3.7032
P61923	COPZ1	COPZ1 Coatomer subunit zeta-1	12	54301202	54351849	q13.13	transport (GO:0006810); intracellular protein transport (GO:0006886); ER to Golgi vesicle-mediated transport (GO:0006888); retrograde vesicle-mediated transport, Golgi to ER (GO:0006890); intra-Golgi vesicle-mediated transport (GO:0006890); protein transport (GO:0015031); vesicle-mediated transport (GO:0016192); toxin transport (GO:1901998)	transporter	3.70231
P26373	RPL13	RL13 60S ribosomal protein L13	16	89560657	89566828	q24.3	RNA binding [GO:0003723]; structural constituent of ribosome [GO:0003735]	other	3.6962
P09661	SNRPA1	RU2A U2 small nuclear ribonucleoprotein A'	15	101281510	101295282	q26.3	RNA binding [GO:0003723]; U2 snRNA binding [GO:0030620]	other	3.66845
P62857	RPS28	RS28 40S ribosomal protein S28	19	8321158	8323340	p13.2	RNA binding [GO:0003723]; structural constituent of ribosome [GO:0003735]	other	3.59037
Q07020	RPL18	RL18 60S ribosomal protein L18	19	48615328	48619536	q13.33	RNA binding [GO:0003723]; structural constituent of ribosome [GO:0003735]	other	3.58717
P46782	RPS5	RS5 40S ribosomal protein S5	19	58386400	58394806	q13.43	mRNA binding [GO:0003729]; RNA binding [GO:0003723]; rRNA binding [GO:0019843]; structural constituent of ribosome [GO:0003735]	other	3.58271
P32969	RPL9	RL9 60S ribosomal protein L9	4	39454124	39458948	p14	RNA binding [GO:0003723]; rRNA binding [GO:0019843]; structural constituent of ribosome [GO:0003735]	other	3.56675
P62081	RPS7	RS7 40S ribosomal protein S7	2	3575205	3580919	p25.3	mRNA 3'-UTR binding [GO:0003730]; mRNA 5'-UTR binding [GO:0048027]; RNA binding [GO:0003723]; structural constituent of ribosome [GO:0003735]; ubiquitin ligase inhibitor activity [GO:1990948]	other	3.51435
P42766	RPL35	RL35 60S ribosomal protein L35	9	124857880	124861981	q33.3	mRNA binding [GO:0003729]; RNA binding [GO:0003723]; structural constituent of ribosome [GO:0003735]	other	3.50831
P35580	MYH10	MYH10 Myosin-10	17	8474205	8630761	p13.1	actin binding [GO:0003779]; actin-dependent ATPase activity [GO:0030898]; actin filament binding [GO:0051015]; ADP binding [GO:0043531]; ATPase activity [GO:0016887]; ATP binding [GO:0005524]; calmodulin binding [GO:0005516]; microfilament motor activity [GO:0000146]	enzyme	3.5057
P25788	PSMA3	PSA3 Proteasome subunit alpha type-3	14	58244831	58272012	q23.1	threonine-type endopeptidase activity [GO:0004298]	peptidase	3.50436
P62841	RPS15	RS15 40S ribosomal protein S15	19	1438358	1440494	p13.3	DNA binding [GO:0003677]; RNA binding [GO:0003723]; structural constituent of ribosome [GO:0003735]	other	3.49497
P29692	EEF1D	EF1D Elongation factor 1-delta	8	143579697	143599541	q24.3	activating transcription factor binding [GO:0033613]; cadherin binding [GO:0045296]; DNA binding [GO:0003677]; heat shock protein binding [GO:0031072]; signal transducer activity [GO:0004871]; translation elongation factor activity [GO:0003746]; translation factor activity, RNA binding [GO:0008135]	translation regulator	3.4883
P46779	RPL28	RL28 60S ribosomal protein L28	19	55385345	55403250	q13.42	RNA binding [GO:0003723]; structural constituent of ribosome [GO:0003735]	other	3.46584
Q15046	KARS	SYK Lysine--tRNA ligase	16	75627474	75648643	q23.1	amino acid binding [GO:0016597]; ATP binding [GO:0005524]; lysine-tRNA ligase activity [GO:0004824]; metal ion binding [GO:0046872]; tRNA binding [GO:0000049]	enzyme	3.46477
Q16630	CPSF6	CPSF6 Cleavage and polyadenylation specificity factor subunit 6	12	69239537	69274358	q15	mRNA binding [GO:0003729]; RNA binding [GO:0003723]	other	3.44172
P08865	RPSA	RSSA 40S ribosomal protein SA	3	39406689	39412542	p22.1	laminin receptor activity [GO:0005055]; ribosome binding [GO:0043022]; RNA binding [GO:0003723]; structural constituent of ribosome [GO:0003735]; virus receptor activity [GO:0001618]	translation regulator	3.43948
Q8TD47	RPS4Y2	RS4Y2 40S ribosomal protein S4, Y isoform 2	Y	20756164	20781032	q11.223	RNA binding [GO:0003723]; rRNA binding [GO:0019843]; structural constituent of ribosome [GO:0003735]	other	3.41941
P22090	RPS4Y1	RS4Y1 40S ribosomal protein S4, Y isoform 1	Y	2841486	2932000	p11.2	RNA binding [GO:0003723]; rRNA binding [GO:0019843]; structural constituent of ribosome [GO:0003735]	other	3.41941
P62701	RPS4X	RS4X 40S ribosomal protein S4, X isoform	X	72255679	72277300	q13.1	RNA binding [GO:0003723]; rRNA binding [GO:0019843]; structural constituent of ribosome [GO:0003735]	other	3.41941
P27695	APEX1	APEX1 DNA-(apurinic or apyrimidinic site) lyase	14	20455191	20457772	q11.2	3'-5' exonuclease activity [GO:0008408]; chromatin DNA binding [GO:0031490]; damaged DNA binding [GO:0003684]; DNA-(apurinic or apyrimidinic site) lyase activity [GO:0003906]; DNA binding [GO:0003677]; double-stranded DNA 3'-5' exodeoxyribonuclease activity [GO:0008311]; double-stranded DNA exodeoxyribonuclease activity [GO:0008309]; double-stranded telomeric DNA binding [GO:0003691]; endodeoxyri…	enzyme	3.41862
P46776	RPL27A	RL27A 60S ribosomal protein L27a	11	8682411	8714759	p15.4	RNA binding [GO:0003723]; structural constituent of ribosome [GO:0003735]	other	3.41027
P31943	HNRNPH1	HNRH1 Heterogeneous nuclear ribonucleoprotein H	5	179614178	179634784	q35.3	poly(U) RNA binding [GO:0008266]; RNA binding [GO:0003723]	other	3.38655
P62244	RPS15A	RS15A 40S ribosomal protein S15a	16	18781295	18790383	p12.3	RNA binding [GO:0003723]; structural constituent of ribosome [GO:0003735]	other	3.35358
Q8NE71	ABCF1	ABCF1 ATP-binding cassette sub-family F member 1	6	30571376	30597179	p21.33	ATPase activity [GO:0016887]; ATP binding [GO:0005524]; ribosome binding [GO:0043022]; RNA binding [GO:0003723]; translation activator activity [GO:0008494]; translation factor activity, RNA binding [GO:0008135]	transporter	3.33728
P05387	RPLP2	RLA2 60S acidic ribosomal protein P2	11	809647	812880	p15.5	structural constituent of ribosome [GO:0003735]	other	3.3309
Q12906	ILF3	ILF3 Interleukin enhancer-binding factor 3	19	10654261	10692417	p13.2	DNA binding [GO:0003677]; double-stranded RNA binding [GO:0003725]; RNA binding [GO:0003723]	transcription regulator	3.32485
P37802	TAGLN2	TAGL2 Transgelin-2	1	159918107	159925732	q23.2	cadherin binding [GO:0045296]	other	3.32283
Q13838	DDX39B	DX39B Spliceosome RNA helicase DDX39B	6	31530219	31542448	p21.33	ATPase activity [GO:0016887]; ATP binding [GO:0005524]; ATP-dependent protein binding [GO:0043008]; ATP-dependent RNA helicase activity [GO:0004004]; identical protein binding [GO:0042802]; protein complex binding [GO:0032403]; RNA binding [GO:0003723]; RNA-dependent ATPase activity [GO:0008186]; U4 snRNA binding [GO:0030621]; U6 snRNA binding [GO:0017070]	enzyme	3.32141
Q14108	SCARB2	SCRB2 Lysosome membrane protein 2	4	76158733	76234536	q21.1	enzyme binding [GO:0019899]; virus receptor activity [GO:0001618]	other	3.29598
P35579	MYH9	MYH9 Myosin-9	22	36281281	36388018	q12.3	actin binding [GO:0003779]; actin-dependent ATPase activity [GO:0030898]; actin filament binding [GO:0051015]; ADP binding [GO:0043531]; ATPase activity [GO:0016887]; ATP binding [GO:0005524]; cadherin binding [GO:0045296]; calmodulin binding [GO:0005516]; microfilament motor activity [GO:0000146]; motor activity [GO:0003774]; protein anchor [GO:0043495]; protein domain specific binding [GO:00199…	enzyme	3.28937
P05388	RPLP0	RLA0 60S acidic ribosomal protein P0	12	120196686	120201235	q24.23	RNA binding [GO:0003723]; structural constituent of ribosome [GO:0003735]	other	3.28634
Q8NHW5	RPLP0P6	RLA0L 60S acidic ribosomal protein P0-like	2	38481851	38482804	p22.1	ribosome biogenesis (GO:0042254)	other	3.28634
Q8TAA3	PSMA8	PSA7L Proteasome subunit alpha type-7-like	18	26133852	26193355	q11.2	threonine-type endopeptidase activity [GO:0004298]	peptidase	3.28414
O14818	PSMA7	PSA7 Proteasome subunit alpha type-7	20	62136735	62143440	q13.33	identical protein binding [GO:0042802]; threonine-type endopeptidase activity [GO:0004298]	peptidase	3.28414
P83916	CBX1	CBX1 Chromobox protein homolog 1	17	48070052	48101521	q21.32	chromatin binding [GO:0003682]; enzyme binding [GO:0019899]; histone methyltransferase binding [GO:1990226]; protein homodimerization activity [GO:0042803]	transcription regulator	3.26343
Q13151	HNRNPA0	ROA0 Heterogeneous nuclear ribonucleoprotein A0	5	137745651	137754376	q31.2	AU-rich element binding [GO:0017091]; protein kinase binding [GO:0019901]; RNA binding [GO:0003723]	other	3.24981
Q9C037	TRIM4	TRIM4 E3 ubiquitin-protein ligase TRIM4	7	99876958	99919600	q22.1	transferase activity [GO:0016740]; zinc ion binding [GO:0008270]	other	3.24279
P15880	RPS2	RS2 40S ribosomal protein S2	16	1962052	1964860	p13.3	cadherin binding [GO:0045296]; enzyme binding [GO:0019899]; fibroblast growth factor binding [GO:0017134]; mRNA binding [GO:0003729]; RNA binding [GO:0003723]; structural constituent of ribosome [GO:0003735]	other	3.2221
O43809	NUDT21	CPSF5 Cleavage and polyadenylation specificity factor subunit 5	16	56429133	56452199	q13	AU-rich element binding [GO:0017091]; histone deacetylase binding [GO:0042826]; hydrolase activity [GO:0016787]; identical protein binding [GO:0042802]; mRNA binding [GO:0003729]; protein homodimerization activity [GO:0042803]; RNA binding [GO:0003723]	other	3.21953
P63162	SNRPN	RSMN Small nuclear ribonucleoprotein-associated protein N	15	24823637	24978723	q11.2	RNA binding [GO:0003723]	other	3.20474
P14678	SNRPB	RSMB Small nuclear ribonucleoprotein-associated proteins B and B'	20	2461634	2470853	p13	histone pre-mRNA DCP binding [GO:0071208]; RNA binding [GO:0003723]; telomerase RNA binding [GO:0070034]; U2 snRNA binding [GO:0030620]	other	3.20474
P40429	RPL13A	RL13A 60S ribosomal protein L13a	19	49487554	49492308	q13.33	mRNA binding [GO:0003729]; RNA binding [GO:0003723]; structural constituent of ribosome [GO:0003735]	other	3.18697
P62263	RPS14	RS14 40S ribosomal protein S14	5	150443190	150449756	q33.1	mRNA 5'-UTR binding [GO:0048027]; RNA binding [GO:0003723]; small ribosomal subunit rRNA binding [GO:0070181]; structural constituent of ribosome [GO:0003735]; translation regulator activity [GO:0045182]	translation regulator	3.18171
Q08J23	NSUN2	NSUN2 tRNA (cytosine(34)-C(5))-methyltransferase	5	6599239	6633291	p15.31	RNA binding [GO:0003723]; tRNA (cytosine-5-)-methyltransferase activity [GO:0016428]; tRNA binding [GO:0000049]	enzyme	3.12925
P28070	PSMB4	PSB4 Proteasome subunit beta type-4	1	151399534	151401944	q21.3	lipopolysaccharide binding [GO:0001530]; threonine-type endopeptidase activity [GO:0004298]	peptidase	3.12726
P62306	SNRPF	RUXF Small nuclear ribonucleoprotein F	12	95858928	95903828	q23.1	RNA binding [GO:0003723]	other	3.12082
P12956	XRCC6	XRCC6 X-ray repair cross-complementing protein 6	22	41621119	41664048	q13.2	5'-deoxyribose-5-phosphate lyase activity [GO:0051575]; ATP binding [GO:0005524]; ATP-dependent DNA helicase activity [GO:0004003]; damaged DNA binding [GO:0003684]; DNA binding [GO:0003677]; double-stranded DNA binding [GO:0003690]; macromolecular complex binding [GO:0044877]; protein C-terminus binding [GO:0008022]; RNA binding [GO:0003723]; telomeric DNA binding [GO:0042162]; transcription reg…	enzyme	3.10747
P49721	PSMB2	PSB2 Proteasome subunit beta type-2	1	35599544	35641844	p34.3	threonine-type endopeptidase activity [GO:0004298]	peptidase	3.10327
P09874	PARP1	PARP1 Poly [ADP-ribose] polymerase 1	1	226360691	226408079	q42.12	DNA binding [GO:0003677]; DNA ligase (ATP) activity [GO:0003910]; enzyme binding [GO:0019899]; estrogen receptor binding [GO:0030331]; histone deacetylase binding [GO:0042826]; identical protein binding [GO:0042802]; NAD+ ADP-ribosyltransferase activity [GO:0003950]; NAD binding [GO:0051287]; protein ADP-ribosylase activity [GO:1990404]; protein kinase binding [GO:0019901]; protein N-terminus bin…	enzyme	3.0857
P60866	RPS20	RS20 40S ribosomal protein S20	8	56067295	56074581	q12.1	RNA binding [GO:0003723]; structural constituent of ribosome [GO:0003735]	other	3.08366
P23396	RPS3	RS3 40S ribosomal protein S3	11	75399486	75422280	q13.4	damaged DNA binding [GO:0003684]; DNA-(apurinic or apyrimidinic site) lyase activity [GO:0003906]; DNA binding [GO:0003677]; endodeoxyribonuclease activity [GO:0004520]; enzyme binding [GO:0019899]; Hsp70 protein binding [GO:0030544]; Hsp90 protein binding [GO:0051879]; iron-sulfur cluster binding [GO:0051536]; kinase binding [GO:0019900]; microtubule binding [GO:0008017]; mRNA binding [GO:000372…	enzyme	3.06733
P49755	TMED10	TMEDA Transmembrane emp24 domain-containing protein 10	14	75131470	75176631	q24.3	protein complex binding [GO:0032403]; syntaxin binding [GO:0019905]	transporter	3.06374
P25398	RPS12	RS12 40S ribosomal protein S12	6	132814441	132817564	q23.2	RNA binding [GO:0003723]; structural constituent of ribosome [GO:0003735]	other	3.06332
Q5JQF8	PABPC1L2A	PAP1M Polyadenylate-binding protein 1-like 2	X	73003517	73005713	q13.2	RNA binding [GO:0003723]	other	3.03969
P11940	PABPC1	PABP1 Polyadenylate-binding protein 1	8	100685816	100722809	q22.3	mRNA 3'-UTR binding [GO:0003730]; poly(A) binding [GO:0008143]; poly(U) RNA binding [GO:0008266]; protein C-terminus binding [GO:0008022]; RNA binding [GO:0003723]; translation activator activity [GO:0008494]	translation regulator	3.03969
P61254	RPL26	RL26 60S ribosomal protein L26	17	8377520	8383213	p13.1	mRNA 5'-UTR binding [GO:0048027]; RNA binding [GO:0003723]; structural constituent of ribosome [GO:0003735]	other	3.03668
P62269	RPS18	RS18 40S ribosomal protein S18	6	33272010	33276510	p21.32	protein kinase binding [GO:0019901]; RNA binding [GO:0003723]; rRNA binding [GO:0019843]; structural constituent of ribosome [GO:0003735]	other	3.03528
P28066	PSMA5	PSA5 Proteasome subunit alpha type-5	1	109399031	109426427	p13.3	threonine-type endopeptidase activity [GO:0004298]	peptidase	3.02248
P68104	EEF1A1	EF1A1 Elongation factor 1-alpha 1	6	73515750	73523797	q13	GTPase activity [GO:0003924]; GTP binding [GO:0005525]; protein kinase binding [GO:0019901]; RNA binding [GO:0003723]; translation elongation factor activity [GO:0003746]; tRNA binding [GO:0000049]	translation regulator	3.02131
Q5VTE0	EEF1A1P5	EF1A3 Putative elongation factor 1-alpha-like 3	9	133019486	133020874	q34.13	GTPase activity [GO:0003924]; GTP binding [GO:0005525]; translation elongation factor activity [GO:0003746]	other	3.02131
Q13247	SRSF6	SRSF6 Serine/arginine-rich splicing factor 6	20	43457928	43464247	q13.11	pre-mRNA binding [GO:0036002]; RNA binding [GO:0003723]	other	2.98517
Q92522	H1FX	H1X Histone H1x	3	129314771	129316277	q21.3	cadherin binding [GO:0045296]; DNA binding [GO:0003677]; RNA binding [GO:0003723]	other	2.97988
P18124	RPL7	RL7 60S ribosomal protein L7	8	73290267	73295789	q21.11	DNA binding [GO:0003677]; mRNA binding [GO:0003729]; protein homodimerization activity [GO:0042803]; RNA binding [GO:0003723]; structural constituent of ribosome [GO:0003735]	transcription regulator	2.97944
P62753	RPS6	RS6 40S ribosomal protein S6	9	19375715	19380254	p22.1	protein kinase binding [GO:0019901]; RNA binding [GO:0003723]; structural constituent of ribosome [GO:0003735]	other	2.9736
P22234	PAICS	PUR6 Multifunctional protein ADE2	4	56435741	56464579	q12	ATP binding [GO:0005524]; cadherin binding [GO:0045296]; identical protein binding [GO:0042802]; phosphoribosylaminoimidazole carboxylase activity [GO:0004638]; phosphoribosylaminoimidazolesuccinocarboxamide synthase activity [GO:0004639]	enzyme	2.97117
Q96P70	IPO9	IPO9 Importin-9	1	201829141	201884294	q32.1	histone binding [GO:0042393]; protein transporter activity [GO:0008565]; Ran GTPase binding [GO:0008536]	transporter	2.97004
P62314	SNRPD1	SMD1 Small nuclear ribonucleoprotein Sm D1	18	21612267	21633524	q11.2	RNA binding [GO:0003723]; U1 snRNP binding [GO:1990446]	other	2.96916
P05386	RPLP1	RLA1 60S acidic ribosomal protein P1	15	69452784	69456194	q23	protein kinase activator activity [GO:0030295]; structural constituent of ribosome [GO:0003735]	other	2.96904
P84098	RPL19	RL19 60S ribosomal protein L19	17	39200283	39204727	q12	5.8S rRNA binding [GO:1990932]; large ribosomal subunit rRNA binding [GO:0070180]; RNA binding [GO:0003723]; structural constituent of ribosome [GO:0003735]	other	2.92976
P61353	RPL27	RL27 60S ribosomal protein L27	17	42998273	43002959	q21.31	RNA binding [GO:0003723]; structural constituent of ribosome [GO:0003735]	other	2.91374
Q5JNZ5	RPS26P11	RS26L Putative 40S ribosomal protein S26-like 1	X	72044409	72044974	q13.1	mRNA binding [GO:0003729]; structural constituent of ribosome [GO:0003735]	other	2.9031
P62854	RPS26	RS26 40S ribosomal protein S26	12	56041853	56044675	q13.2	cadherin binding [GO:0045296]; mRNA binding [GO:0003729]; RNA binding [GO:0003723]; structural constituent of ribosome [GO:0003735]	other	2.9031
P49720	PSMB3	PSB3 Proteasome subunit beta type-3	17	38752736	38764231	q12	threonine-type endopeptidase activity [GO:0004298]	peptidase	2.89889
Q02878	RPL6	RL6 60S ribosomal protein L6	12	112405190	112418838	q24.13	cadherin binding [GO:0045296]; DNA binding [GO:0003677]; RNA binding [GO:0003723]; structural constituent of ribosome [GO:0003735]	other	2.85921
P60900	PSMA6	PSA6 Proteasome subunit alpha type-6	14	35278633	35317493	q13.2	endopeptidase activity [GO:0004175]; NF-kappaB binding [GO:0051059]; purine ribonucleoside triphosphate binding [GO:0035639]; RNA binding [GO:0003723]; threonine-type endopeptidase activity [GO:0004298]	peptidase	2.84515
O95336	PGLS	6PGL 6-phosphogluconolactonase	19	17511629	17521288	p13.11	6-phosphogluconolactonase activity [GO:0017057]	enzyme	2.83752
P07741	APRT	APT Adenine phosphoribosyltransferase	16	88809339	88811944	q24.3	adenine binding [GO:0002055]; adenine phosphoribosyltransferase activity [GO:0003999]; AMP binding [GO:0016208]	enzyme	2.82765
P05455	SSB	LA Lupus La protein	2	169791933	169812064	q31.1	mRNA binding [GO:0003729]; poly(U) RNA binding [GO:0008266]; RNA binding [GO:0003723]; sequence-specific mRNA binding [GO:1990825]; tRNA binding [GO:0000049]	enzyme	2.82195
Q15102	PAFAH1B3	PA1B3 Platelet-activating factor acetylhydrolase IB subunit gamma	19	42297033	42303546	q13.2	1-alkyl-2-acetylglycerophosphocholine esterase activity [GO:0003847]; identical protein binding [GO:0042802]; phospholipase A2 activity [GO:0004623]; platelet-activating factor acetyltransferase activity [GO:0047179]; protein heterodimerization activity [GO:0046982]	enzyme	2.80857
P52565	ARHGDIA	GDIR1 Rho GDP-dissociation inhibitor 1	17	81867721	81871406	q25.3	GTPase activator activity [GO:0005096]; Rho GDP-dissociation inhibitor activity [GO:0005094]	other	2.80695
Q15233	NONO	NONO Non-POU domain-containing octamer-binding protein	X	71283192	71301168	q13.1	chromatin binding [GO:0003682]; core promoter binding [GO:0001047]; identical protein binding [GO:0042802]; RNA binding [GO:0003723]; RNA polymerase II distal enhancer sequence-specific DNA binding [GO:0000980]; transcription regulatory region sequence-specific DNA binding [GO:0000976]	other	2.80446
P61247	RPS3A	RS3A 40S ribosomal protein S3a	4	151099573	151104652	q31.3	mRNA 5'-UTR binding [GO:0048027]; RNA binding [GO:0003723]; structural constituent of ribosome [GO:0003735]	other	2.80443
P62847	RPS24	RS24 40S ribosomal protein S24	10	78033760	78056812	q22.3	RNA binding [GO:0003723]; structural constituent of ribosome [GO:0003735]; translation initiation factor binding [GO:0031369]	other	2.80332
P09651	HNRNPA1	ROA1 Heterogeneous nuclear ribonucleoprotein A1	12	54280193	54287088	q13.13	G-rich strand telomeric DNA binding [GO:0098505]; pre-mRNA binding [GO:0036002]; protein domain specific binding [GO:0019904]; RNA binding [GO:0003723]; single-stranded DNA binding [GO:0003697]; single-stranded RNA binding [GO:0003727]; telomeric repeat-containing RNA binding [GO:0061752]	enzyme	2.79779
P42677	RPS27	RS27 40S ribosomal protein S27	1	153990759	153992150	q21.3	DNA binding [GO:0003677]; RNA binding [GO:0003723]; structural constituent of ribosome [GO:0003735]; zinc ion binding [GO:0008270]	other	2.79744
Q86V81	ALYREF	THOC4 THO complex subunit 4	17	81889844	81891586	q25.3	RNA binding [GO:0003723]	transcription regulator	2.78513
O43169	CYB5B	CYB5B Cytochrome b5 type B	16	69424525	69466266	q22.1	heme binding [GO:0020037]; metal ion binding [GO:0046872]	enzyme	2.7576
P62917	RPL8	RL8 60S ribosomal protein L8	8	144789765	144792587	q24.3	RNA binding [GO:0003723]; rRNA binding [GO:0019843]; structural constituent of ribosome [GO:0003735]	other	2.72927
P08708	RPS17	RS17 40S ribosomal protein S17	15	82536753	82540564	q25.2	RNA binding [GO:0003723]; structural constituent of ribosome [GO:0003735]	other	2.72645
P25787	PSMA2	PSA2 Proteasome subunit alpha type-2	7	42916857	42932223	p14.1	threonine-type endopeptidase activity [GO:0004298]	peptidase	2.71972
P20618	PSMB1	PSB1 Proteasome subunit beta type-1	6	170535117	170553341	q27	threonine-type endopeptidase activity [GO:0004298]	peptidase	2.70468
Q9UQ80	PA2G4	PA2G4 Proliferation-associated protein 2G4	12	56104319	56113907	q13.2	DNA binding [GO:0003677]; RNA binding [GO:0003723]; transcription factor activity, sequence-specific DNA binding [GO:0003700]; ubiquitin protein ligase binding [GO:0031625]	transcription regulator	2.70166
P19338	NCL	NUCL Nucleolin	2	231453531	231483641	q37.1	DNA topoisomerase binding [GO:0044547]; identical protein binding [GO:0042802]; mRNA 5'-UTR binding [GO:0048027]; protein C-terminus binding [GO:0008022]; RNA binding [GO:0003723]; telomeric DNA binding [GO:0042162]	other	2.70166
Q15424	SAFB	SAFB1 Scaffold attachment factor B1	19	5623035	5668478	p13.3	chromatin binding [GO:0003682]; core promoter binding [GO:0001047]; double-stranded DNA binding [GO:0003690]; RNA binding [GO:0003723]; sequence-specific DNA binding [GO:0043565]	other	2.69832
P62266	RPS23	RS23 40S ribosomal protein S23	5	82273358	82278577	q14.2	RNA binding [GO:0003723]; structural constituent of ribosome [GO:0003735]	translation regulator	2.6949
P02786	TFRC	TFR1 Transferrin receptor protein 1	3	196027183	196082189	q29	double-stranded RNA binding [GO:0003725]; glycoprotein binding [GO:0001948]; identical protein binding [GO:0042802]; protein homodimerization activity [GO:0042803]; RNA binding [GO:0003723]; transferrin receptor activity [GO:0004998]; transferrin transmembrane transporter activity [GO:0033570]; virus receptor activity [GO:0001618]	transporter	2.66798
Q08945	SSRP1	SSRP1 FACT complex subunit SSRP1	11	57325985	57335877	q12.1	chromatin binding [GO:0003682]; DNA binding [GO:0003677]; RNA binding [GO:0003723]	other	2.66616
P07910	HNRNPC	HNRPC Heterogeneous nuclear ribonucleoproteins C1/C2	14	21209136	21269494	q11.2	identical protein binding [GO:0042802]; mRNA 3'-UTR binding [GO:0003730]; N6-methyladenosine-containing RNA binding [GO:1990247]; nucleosomal DNA binding [GO:0031492]; poly(U) RNA binding [GO:0008266]; RNA binding [GO:0003723]; RNA polymerase II core promoter proximal region sequence-specific DNA binding [GO:0000978]; RNA polymerase II distal enhancer sequence-specific DNA binding [GO:0000980]; t…	other	2.64829
Q9Y266	NUDC	NUDC Nuclear migration protein nudC	1	26900238	26946862	p36.11	cadherin binding [GO:0045296]; unfolded protein binding [GO:0051082]	other	2.62837
P38919	EIF4A3	IF4A3 Eukaryotic initiation factor 4A-III	17	80135214	80147183	q25.3	ATP binding [GO:0005524]; ATP-dependent RNA helicase activity [GO:0004004]; mRNA binding [GO:0003729]; poly(A) binding [GO:0008143]; ribonucleoprotein complex binding [GO:0043021]; RNA binding [GO:0003723]; RNA stem-loop binding [GO:0035613]; selenocysteine insertion sequence binding [GO:0035368]	enzyme	2.62202
P09429	HMGB1	HMGB1 High mobility group protein B1	13	30456704	30617597	q12.3	bubble DNA binding [GO:0000405]; calcium-dependent protein kinase regulator activity [GO:0010858]; chemoattractant activity [GO:0042056]; C-X-C chemokine binding [GO:0019958]; cytokine activity [GO:0005125]; damaged DNA binding [GO:0003684]; DNA binding, bending [GO:0008301]; DNA polymerase binding [GO:0070182]; double-stranded DNA binding [GO:0003690]; double-stranded RNA binding [GO:0003725]; f…	transcription regulator	2.61728
Q13509	TUBB3	TBB3 Tubulin beta-3 chain	16	89921392	89938761	q24.3	GTPase activity [GO:0003924]; GTP binding [GO:0005525]; structural constituent of cytoskeleton [GO:0005200]	other	2.6121
P62318	SNRPD3	SMD3 Small nuclear ribonucleoprotein Sm D3	22	24555503	24609980	q11.23	enzyme binding [GO:0019899]; histone pre-mRNA DCP binding [GO:0071208]; RNA binding [GO:0003723]; telomerase RNA binding [GO:0070034]; U1 snRNP binding [GO:1990446]; U2 snRNA binding [GO:0030620]; U7 snRNA binding [GO:0071209]	other	2.60045
P05198	EIF2S1	IF2A Eukaryotic translation initiation factor 2 subunit 1	14	67359997	67386516	q23.3	ribosome binding [GO:0043022]; RNA binding [GO:0003723]; translation initiation factor activity [GO:0003743]	translation regulator	2.60034
P84103	SRSF3	SRSF3 Serine/arginine-rich splicing factor 3	6	36594353	36605600	p21.31	RNA binding [GO:0003723]; sequence-specific mRNA binding [GO:1990825]	other	2.5958
P63173	RPL38	RL38 60S ribosomal protein L38	17	74203582	74210655	q25.1	RNA binding [GO:0003723]; structural constituent of ribosome [GO:0003735]	other	2.59214
P63241	EIF5A	IF5A1 Eukaryotic translation initiation factor 5A-1	17	7306999	7312463	p13.1	protein N-terminus binding [GO:0047485]; ribosome binding [GO:0043022]; RNA binding [GO:0003723]; translation elongation factor activity [GO:0003746]; U6 snRNA binding [GO:0017070]	translation regulator	2.57963
P39687	ANP32A	AN32A Acidic leucine-rich nuclear phosphoprotein 32 family member A	15	68778535	68820897	q23	histone binding [GO:0042393]; RNA binding [GO:0003723]	other	2.57748
P28074	PSMB5	PSB5 Proteasome subunit beta type-5	14	23016543	23035230	q11.2	peptidase activity [GO:0008233]; threonine-type endopeptidase activity [GO:0004298]	peptidase	2.57531
Q9Y224	C14orf166	CN166 UPF0568 protein C14orf166	14	51989475	52010691	q22.1	identical protein binding [GO:0042802]; RNA binding [GO:0003723]; RNA polymerase II core binding [GO:0000993]	other	2.57427
P62328	TMSB4X	TYB4 Thymosin beta-4	X	12975108	12977227	p22.2	actin monomer binding [GO:0003785]; enzyme binding [GO:0019899]; RNA binding [GO:0003723]	other	2.56782
Q16629	SRSF7	SRSF7 Serine/arginine-rich splicing factor 7	2	38743599	38751494	p22.1	protein domain specific binding [GO:0019904]; RNA binding [GO:0003723]; zinc ion binding [GO:0008270]	other	2.56179
P24534	EEF1B2	EF1B Elongation factor 1-beta	2	206159585	206162928	q33.3	translation elongation factor activity [GO:0003746]	translation regulator	2.56159
P62249	RPS16	RS16 40S ribosomal protein S16	19	39433207	39435948	q13.2	RNA binding [GO:0003723]; structural constituent of ribosome [GO:0003735]	other	2.56158
O75368	SH3BGRL	SH3L1 SH3 domain-binding glutamic acid-rich-like protein	X	81201943	81298547	q21.1	SH3/SH2 adaptor activity [GO:0005070]; SH3 domain binding [GO:0017124]	other	2.55563
Q13435	SF3B2	SF3B2 Splicing factor 3B subunit 2	11	66050729	66069308	q13.1	RNA binding [GO:0003723]	other	2.55525
Q01105	SET	SET Protein SET	9	128683424	128696400	q34.11	DNA binding [GO:0003677]; histone binding [GO:0042393]; protein phosphatase inhibitor activity [GO:0004864]; protein phosphatase regulator activity [GO:0019888]	phosphatase	2.55172
P62316	SNRPD2	SMD2 Small nuclear ribonucleoprotein Sm D2	19	45687454	45692569	q13.32	RNA binding [GO:0003723]	other	2.54883
P63244	RACK1	RACK1 Receptor of activated protein C kinase 1	5	181236909	181248096	q35.3	cadherin binding [GO:0045296]; cysteine-type endopeptidase activator activity involved in apoptotic process [GO:0008656]; enzyme binding [GO:0019899]; ion channel inhibitor activity [GO:0008200]; protein complex scaffold activity [GO:0032947]; protein homodimerization activity [GO:0042803]; protein kinase C binding [GO:0005080]; protein phosphatase binding [GO:0019903]; protein tyrosine kinase in…	enzyme	2.51129
O14950	MYL12B	ML12B Myosin regulatory light chain 12B	18	3261909	3278284	p11.31	calcium ion binding [GO:0005509]; myosin heavy chain binding [GO:0032036]	other	2.49752
A8MWD9	SNRPGP15	RUXGL Putative small nuclear ribonucleoprotein G-like protein 15	19	14489388	14489609	p13.12	RNA binding [GO:0003723]	other	2.49236
P62308	SNRPG	RUXG Small nuclear ribonucleoprotein G	2	70281362	70293771	p13.3	RNA binding [GO:0003723]	other	2.49236
Q96AG4	LRRC59	LRC59 Leucine-rich repeat-containing protein 59	17	50375059	50397553	q21.33	cadherin binding [GO:0045296]; RNA binding [GO:0003723]	other	2.48158
O75396	SEC22B	SC22B Vesicle-trafficking protein SEC22b	1	120150898	120176515	p12	SNAP receptor activity [GO:0005484]; SNARE binding [GO:0000149]; syntaxin binding [GO:0019905]	other	2.47913
P13667	PDIA4	PDIA4 Protein disulfide-isomerase A4	7	149003062	149028641	q36.1	peptide disulfide oxidoreductase activity [GO:0015037]; protein disulfide isomerase activity [GO:0003756]; RNA binding [GO:0003723]	enzyme	2.47326
P27816	MAP4	MAP4 Microtubule-associated protein 4	3	47850690	48089272	p21.31	microtubule binding [GO:0008017]; RNA binding [GO:0003723]; structural molecule activity [GO:0005198]	other	2.47189
P78347	GTF2I	GTF2I General transcription factor II-I	7	74657667	74760692	q11.23	DNA binding [GO:0003677]; mitogen-activated protein kinase binding [GO:0051019]; RNA polymerase II transcription factor activity, sequence-specific DNA binding [GO:0000981]; transcription factor activity, sequence-specific DNA binding [GO:0003700]	transcription regulator	2.45636
P22392	NME2	NDKB Nucleoside diphosphate kinase B	17	51165435	51171747	q21.33	ATP binding [GO:0005524]; DNA binding [GO:0003677]; drug binding [GO:0008144]; enzyme binding [GO:0019899]; fatty acid binding [GO:0005504]; intermediate filament binding [GO:0019215]; metal ion binding [GO:0046872]; nucleoside diphosphate kinase activity [GO:0004550]; protein histidine kinase activity [GO:0004673]; protein serine/threonine kinase activity [GO:0004674]; transcription factor activ…	kinase	2.4535
P53999	SUB1	TCP4 Activated RNA polymerase II transcriptional coactivator p15	5	32531633	32604079	p13.3	RNA binding [GO:0003723]; single-stranded DNA binding [GO:0003697]; transcriptional activator activity, RNA polymerase II distal enhancer sequence-specific binding [GO:0001205]; transcription coactivator activity [GO:0003713]	transcription regulator	2.45193
P31942	HNRNPH3	HNRH3 Heterogeneous nuclear ribonucleoprotein H3	10	68331174	68343191	q21.3	RNA binding [GO:0003723]	other	2.4372
P62191	PSMC1	PRS4 26S protease regulatory subunit 4	14	90256495	90275429	q32.11	ATPase activity [GO:0016887]; ATP binding [GO:0005524]; proteasome-activating ATPase activity [GO:0036402]; RNA binding [GO:0003723]; TBP-class protein binding [GO:0017025]	peptidase	2.43518
P52597	HNRNPF	HNRPF Heterogeneous nuclear ribonucleoprotein F	10	43385617	43409166	q11.21	RNA binding [GO:0003723]; single-stranded RNA binding [GO:0003727]; TBP-class protein binding [GO:0017025]	other	2.43445
P08670	VIM	VIME Vimentin	10	17228259	17237593	p13	double-stranded RNA binding [GO:0003725]; glycoprotein binding [GO:0001948]; identical protein binding [GO:0042802]; keratin filament binding [GO:1990254]; protein C-terminus binding [GO:0008022]; scaffold protein binding [GO:0097110]; structural constituent of cytoskeleton [GO:0005200]; structural constituent of eye lens [GO:0005212]	other	2.42823
O00410	IPO5	IPO5 Importin-5	13	97953658	98024297	q32.2	GTPase inhibitor activity [GO:0005095]; nuclear localization sequence binding [GO:0008139]; protein transporter activity [GO:0008565]; Ran GTPase binding [GO:0008536]; RNA binding [GO:0003723]	transporter	2.42667
P38159	RBMX	RBMX RNA-binding motif protein, X chromosome	X	136848004	136880764	q26.3	chromatin binding [GO:0003682]; core promoter binding [GO:0001047]; identical protein binding [GO:0042802]; mRNA binding [GO:0003729]; protein domain specific binding [GO:0019904]; RNA binding [GO:0003723]	other	2.41914
P36578	RPL4	RL4 60S ribosomal protein L4	15	66498015	66524532	q22.31	RNA binding [GO:0003723]; structural constituent of ribosome [GO:0003735]	enzyme	2.41701
P09211	GSTP1	GSTP1 Glutathione S-transferase P	11	67583595	67586660	q13.2	dinitrosyl-iron complex binding [GO:0035731]; drug binding [GO:0008144]; glutathione binding [GO:0043295]; glutathione peroxidase activity [GO:0004602]; glutathione transferase activity [GO:0004364]; JUN kinase binding [GO:0008432]; kinase regulator activity [GO:0019207]; nitric oxide binding [GO:0070026]; S-nitrosoglutathione binding [GO:0035730]	enzyme	2.41215
P28072	PSMB6	PSB6 Proteasome subunit beta type-6	17	4796144	4798503	p13.2	cadherin binding [GO:0045296]; endopeptidase activity [GO:0004175]; threonine-type endopeptidase activity [GO:0004298]	peptidase	2.40976
P04843	RPN1	RPN1 Dolichyl-diphosphooligosaccharide--protein glycosyltransferase subunit 1	3	128619970	128681075	q21.3	dolichyl-diphosphooligosaccharide-protein glycotransferase activity [GO:0004579]; RNA binding [GO:0003723]	enzyme	2.40933
P35637	FUS	FUS RNA-binding protein FUS	16	31180110	31194871	p11.2	DNA binding [GO:0003677]; estrogen receptor binding [GO:0030331]; identical protein binding [GO:0042802]; ionotropic glutamate receptor binding [GO:0035255]; metal ion binding [GO:0046872]; myosin V binding [GO:0031489]; retinoid X receptor binding [GO:0046965]; RNA binding [GO:0003723]; thyroid hormone receptor binding [GO:0046966]; transcription coactivator activity [GO:0003713]	transcription regulator	2.40906
P62424	RPL7A	RL7A 60S ribosomal protein L7a	9	133348214	133351426	q34.2	cadherin binding [GO:0045296]; RNA binding [GO:0003723]; structural constituent of ribosome [GO:0003735]	other	2.40362
P39019	RPS19	RS19 40S ribosomal protein S19	19	41859918	41872926	q13.2	fibroblast growth factor binding [GO:0017134]; protein homodimerization activity [GO:0042803]; protein kinase binding [GO:0019901]; RNA binding [GO:0003723]; structural constituent of ribosome [GO:0003735]	other	2.39346
Q6P5R6	RPL22L1	RL22L 60S ribosomal protein L22-like 1	3	170864875	170870483	q26.2	RNA binding [GO:0003723]; structural constituent of ribosome [GO:0003735]	other	2.39211
P35268	RPL22	RL22 60S ribosomal protein L22	1	6181269	6209389	p36.31	heparin binding [GO:0008201]; RNA binding [GO:0003723]; structural constituent of ribosome [GO:0003735]	other	2.39211
Q9NR31	SAR1A	SAR1A GTP-binding protein SAR1a	10	70147289	70170523	q22.1	GTP binding [GO:0005525]	enzyme	2.37881
P14625	HSP90B1	ENPL Endoplasmin	12	103930107	103953645	q23.3	ATP binding [GO:0005524]; calcium ion binding [GO:0005509]; low-density lipoprotein particle receptor binding [GO:0050750]; protein phosphatase binding [GO:0019903]; RNA binding [GO:0003723]; unfolded protein binding [GO:0051082]; virion binding [GO:0046790]	other	2.37789
Q07666	KHDRBS1	KHDR1 KH domain-containing, RNA-binding, signal transduction-associated protein 1	1	32013829	32060850	p35.2	DNA binding [GO:0003677]; identical protein binding [GO:0042802]; poly(A) binding [GO:0008143]; poly(U) RNA binding [GO:0008266]; protein complex binding [GO:0032403]; protein domain specific binding [GO:0019904]; RNA binding [GO:0003723]; SH3/SH2 adaptor activity [GO:0005070]; SH3 domain binding [GO:0017124]	transcription regulator	2.37319
Q9Y2Z9	COQ6	COQ6 Ubiquinone biosynthesis monooxygenase COQ6, mitochondrial	14	73949926	73963670	q24.3	FAD binding [GO:0071949]; oxidoreductase activity, acting on paired donors, with incorporation or reduction of molecular oxygen, NAD(P)H as one donor, and incorporation of one atom of oxygen [GO:0016709]	enzyme	2.37038
P09012	SNRPA	SNRPA U1 small nuclear ribonucleoprotein A	19	40750637	40765389	q13.2	identical protein binding [GO:0042802]; RNA binding [GO:0003723]; snRNA stem-loop binding [GO:0035614]; U1 snRNA binding [GO:0030619]; U1 snRNP binding [GO:1990446]	other	2.35812
P54578	USP14	UBP14 Ubiquitin carboxyl-terminal hydrolase 14	18	158383	214629	p11.32	cysteine-type endopeptidase activity [GO:0004197]; endopeptidase inhibitor activity [GO:0004866]; proteasome binding [GO:0070628]; thiol-dependent ubiquitin-specific protease activity [GO:0004843]; thiol-dependent ubiquitinyl hydrolase activity [GO:0036459]; tRNA guanylyltransferase activity [GO:0008193]	peptidase	2.3543
P27797	CALR	CALR Calreticulin	19	12938578	12944489	p13.13	androgen receptor binding [GO:0050681]; calcium ion binding [GO:0005509]; carbohydrate binding [GO:0030246]; chaperone binding [GO:0051087]; complement component C1q binding [GO:0001849]; DNA binding [GO:0003677]; glycoprotein binding [GO:0001948]; hormone binding [GO:0042562]; integrin binding [GO:0005178]; iron ion binding [GO:0005506]; mRNA binding [GO:0003729]; peptide binding [GO:0042277]; p…	transcription regulator	2.33855
P11586	MTHFD1	C1TC C-1-tetrahydrofolate synthase, cytoplasmic	14	64388031	64463457	q23.3	ATP binding [GO:0005524]; formate-tetrahydrofolate ligase activity [GO:0004329]; methenyltetrahydrofolate cyclohydrolase activity [GO:0004477]; methylenetetrahydrofolate dehydrogenase (NAD+) activity [GO:0004487]; methylenetetrahydrofolate dehydrogenase (NADP+) activity [GO:0004488]; methylenetetrahydrofolate dehydrogenase [NAD(P)+] activity [GO:0004486]	enzyme	2.33372
P62995	TRA2B	TRA2B Transformer-2 protein homolog beta	3	185915906	185938136	q27.2	identical protein binding [GO:0042802]; mRNA binding [GO:0003729]; poly-purine tract binding [GO:0070717]; pre-mRNA binding [GO:0036002]; protein domain specific binding [GO:0019904]; RNA binding [GO:0003723]	other	2.33288
Q12905	ILF2	ILF2 Interleukin enhancer-binding factor 2	1	153661788	153671048	q21.3	ATP binding [GO:0005524]; DNA binding [GO:0003677]; double-stranded RNA binding [GO:0003725]; RNA binding [GO:0003723]; transferase activity [GO:0016740]	transcription regulator	2.33005
Q96AE4	FUBP1	FUBP1 Far upstream element-binding protein 1	1	77944055	77979110	p31.1	RNA binding [GO:0003723]; single-stranded DNA binding [GO:0003697]; transcription factor activity, sequence-specific DNA binding [GO:0003700]	transcription regulator	2.32373
Q99714	HSD17B10	HCD2 3-hydroxyacyl-CoA dehydrogenase type-2	X	53431258	53434373	p11.22	3-hydroxy-2-methylbutyryl-CoA dehydrogenase activity [GO:0047015]; 3-hydroxyacyl-CoA dehydrogenase activity [GO:0003857]; cholate 7-alpha-dehydrogenase activity [GO:0008709]; RNA binding [GO:0003723]; testosterone dehydrogenase [NAD(P)] activity [GO:0030283]	enzyme	2.32063
P46777	RPL5	RL5 60S ribosomal protein L5	1	92832025	92841924	p22.1	5S rRNA binding [GO:0008097]; mRNA 3'-UTR binding [GO:0003730]; mRNA 5'-UTR binding [GO:0048027]; RNA binding [GO:0003723]; structural constituent of ribosome [GO:0003735]; ubiquitin ligase inhibitor activity [GO:1990948]; ubiquitin protein ligase binding [GO:0031625]	other	2.29739
P62304	SNRPE	RUXE Small nuclear ribonucleoprotein E	1	203861603	203870550	q32.1	RNA binding [GO:0003723]; U1 snRNP binding [GO:1990446]	other	2.29713
P52815	MRPL12	RM12 39S ribosomal protein L12, mitochondrial	17	81703357	81707526	q25.3	RNA binding [GO:0003723]; structural constituent of ribosome [GO:0003735]	other	2.28269
P62273	RPS29	RS29 40S ribosomal protein S29	14	49570984	49599164	q21.3	structural constituent of ribosome [GO:0003735]; zinc ion binding [GO:0008270]	other	2.26196
P62899	RPL31	RL31 60S ribosomal protein L31	2	101001715	101024032	q11.2	RNA binding [GO:0003723]; structural constituent of ribosome [GO:0003735]	other	2.25197
P23526	AHCY	SAHH Adenosylhomocysteinase	20	34280268	34311802	q11.22	adenosylhomocysteinase activity [GO:0004013]; adenyl nucleotide binding [GO:0030554]; identical protein binding [GO:0042802]; NAD binding [GO:0051287]	enzyme	2.25126
O75533	SF3B1	SF3B1 Splicing factor 3B subunit 1	2	197389784	197435091	q33.1	mRNA binding [GO:0003729]; RNA binding [GO:0003723]	other	2.2397
Q9Y490	TLN1	TLN1 Talin-1	9	35696948	35732395	p13.3	actin filament binding [GO:0051015]; cadherin binding [GO:0045296]; integrin binding [GO:0005178]; LIM domain binding [GO:0030274]; phosphatidylinositol binding [GO:0035091]; phosphatidylserine binding [GO:0001786]; structural constituent of cytoskeleton [GO:0005200]; vinculin binding [GO:0017166]	other	2.23514
Q9H427	KCNK15	KCNKF Potassium channel subfamily K member 15	20	44745780	44752313	q13.12	potassium channel activity [GO:0005267]; potassium ion leak channel activity [GO:0022841]	ion channel	2.23514
Q6NXT2	H3F3C	H3C Histone H3.3C	12	31791185	31792241	p11.21	nucleosomal DNA binding [GO:0031492]; protein heterodimerization activity [GO:0046982]	other	2.22659
P84243	H3F3A	H33 Histone H3.3	1	226061851	226072001	q42.12	histone binding [GO:0042393]; nucleosomal DNA binding [GO:0031492]; protein heterodimerization activity [GO:0046982]; RNA polymerase II core promoter sequence-specific DNA binding [GO:0000979]; RNA polymerase II distal enhancer sequence-specific DNA binding [GO:0000980]	other	2.22659
Q71DI3	HIST2H3A	H32 Histone H3.2	1	149813271	149813681	q21.2	histone binding [GO:0042393]; nucleosomal DNA binding [GO:0031492]; protein heterodimerization activity [GO:0046982]	other	2.22659
Q16695	HIST3H3	H31T Histone H3.1t	1	228424845	228425325	q42.13	histone binding [GO:0042393]; nucleosomal DNA binding [GO:0031492]; protein heterodimerization activity [GO:0046982]	other	2.22659
P68431	HIST1H3A	H31 Histone H3.1	6	27810064	27811300	p22.1	cadherin binding [GO:0045296]; histone binding [GO:0042393]; nucleosomal DNA binding [GO:0031492]; protein heterodimerization activity [GO:0046982]	other	2.22659
Q15019	42980	SEPT2 Septin-2	2	241315100	241354027	q37.3	cadherin binding [GO:0045296]; GTP binding [GO:0005525]	enzyme	2.22132
P18085	ARF4	ARF4 ADP-ribosylation factor 4	3	57571363	57598220	p14.3	ARF guanyl-nucleotide exchange factor activity [GO:0005086]; epidermal growth factor receptor binding [GO:0005154]; GTPase activity [GO:0003924]; GTP binding [GO:0005525]	enzyme	2.2211
P13693	TPT1	TCTP Translationally-controlled tumor protein	13	45333471	45341370	q14.13	calcium ion binding [GO:0005509]; microtubule binding [GO:0008017]; RNA binding [GO:0003723]	other	2.22029
Q9HAU6	TPT1P8	TCTP8 Putative translationally-controlled tumor protein-like protein TPT1P8	8	36888391	36889522	p11.23	calcium ion binding [GO:0005509]; microtubule binding [GO:0008017]	other	2.22029
Q56UQ5	No_Name	TPT1L TPT1-like protein	0	0	0	0	calcium ion binding [GO:0005509]; microtubule binding [GO:0008017]	other	2.22029
Q9BTT0	ANP32E	AN32E Acidic leucine-rich nuclear phosphoprotein 32 family member E	1	150218417	150236156	q21.2	histone binding [GO:0042393]; phosphatase inhibitor activity [GO:0019212]	other	2.21659
Q7L014	DDX46	DDX46 Probable ATP-dependent RNA helicase DDX46	5	134758771	134855133	q31.1	ATP binding [GO:0005524]; ATP-dependent RNA helicase activity [GO:0004004]; RNA binding [GO:0003723]	enzyme	2.20481
P53618	COPB1	COPB Coatomer subunit beta	11	14443440	14500027	p15.2	structural molecule activity [GO:0005198]	transporter	2.20075
Q15365	PCBP1	PCBP1 Poly(rC)-binding protein 1	2	70087454	70089203	p13.3	cadherin binding [GO:0045296]; mRNA binding [GO:0003729]; RNA binding [GO:0003723]; RNA polymerase II transcription factor activity, sequence-specific DNA binding [GO:0000981]; sequence-specific single stranded DNA binding [GO:0098847]; single-stranded DNA binding [GO:0003697]	translation regulator	2.19868
Q14011	CIRBP	CIRBP Cold-inducible RNA-binding protein	19	1259384	1274880	p13.3	mRNA 3'-UTR binding [GO:0003730]; RNA binding [GO:0003723]; small ribosomal subunit rRNA binding [GO:0070181]; translation repressor activity [GO:0030371]	translation regulator	2.19103
Q15459	SF3A1	SF3A1 Splicing factor 3A subunit 1	22	30331988	30356947	q12.2	RNA binding [GO:0003723]	other	2.19047
Q99426	TBCB	TBCB Tubulin-folding cofactor B	19	36114289	36125947	q13.12	0	other	2.1895
P54136	RARS	SYRC Arginine--tRNA ligase, cytoplasmic	5	168486445	168519299	q34	arginine binding [GO:0034618]; arginine-tRNA ligase activity [GO:0004814]; ATP binding [GO:0005524]; cadherin binding [GO:0045296]; tRNA binding [GO:0000049]	enzyme	2.17601
Q9NY33	DPP3	DPP3 Dipeptidyl peptidase 3	11	66480013	66509657	q13.2	dipeptidyl-peptidase activity [GO:0008239]; metallopeptidase activity [GO:0008237]; zinc ion binding [GO:0008270]	peptidase	2.1757
P60660	MYL6	MYL6 Myosin light polypeptide 6	12	56158161	56163496	q13.2	actin-dependent ATPase activity [GO:0030898]; calcium ion binding [GO:0005509]; motor activity [GO:0003774]; structural constituent of muscle [GO:0008307]	enzyme	2.17335
Q8IZP2	ST13P4	ST134 Putative protein FAM10A4	13	50172089	50173181	q14.2	protein dimerization activity [GO:0046983]	other	2.16893
P50502	ST13	F10A1 Hsc70-interacting protein	22	40824535	40857022	q13.2	chaperone binding [GO:0051087]; dATP binding [GO:0032564]; Hsp70 protein binding [GO:0030544]; identical protein binding [GO:0042802]; protein binding, bridging [GO:0030674]; protein complex binding [GO:0032403]; protein dimerization activity [GO:0046983]; protein domain specific binding [GO:0019904]; unfolded protein binding [GO:0051082]	other	2.16893
P61086	UBE2K	UBE2K Ubiquitin-conjugating enzyme E2 K	4	39698044	39782792	p14	ATP binding [GO:0005524]; ubiquitin protein ligase binding [GO:0031625]; ubiquitin-protein transferase activity [GO:0004842]; ubiquitin-ubiquitin ligase activity [GO:0034450]	transcription regulator	2.14822
P25786	PSMA1	PSA1 Proteasome subunit alpha type-1	11	14504874	14643635	p15.2	RNA binding [GO:0003723]; threonine-type endopeptidase activity [GO:0004298]	peptidase	2.14596
P46926	GNPDA1	GNPI1 Glucosamine-6-phosphate isomerase 1	5	141991749	142013041	q31.3	glucosamine-6-phosphate deaminase activity [GO:0004342]; hydrolase activity [GO:0016787]	enzyme	2.13884
Q01130	SRSF2	SRSF2 Serine/arginine-rich splicing factor 2	17	76734115	76737374	q25.1	pre-mRNA binding [GO:0036002]; protein kinase C binding [GO:0005080]; RNA binding [GO:0003723]; transcription corepressor activity [GO:0003714]	transcription regulator	2.1265
P58876	HIST1H2BD	H2B1D Histone H2B type 1-D	6	26158146	26171349	p22.2	DNA binding [GO:0003677]; protein heterodimerization activity [GO:0046982]	other	2.12578
Q01518	CAP1	CAP1 Adenylyl cyclase-associated protein 1	1	40040233	40072649	p34.2	actin binding [GO:0003779]; adenylate cyclase binding [GO:0008179]	other	2.11419
Q13724	MOGS	MOGS Mannosyl-oligosaccharide glucosidase	2	74461057	74465410	p13.1	glucosidase activity [GO:0015926]; mannosyl-oligosaccharide glucosidase activity [GO:0004573]	enzyme	2.11153
Q13409	DYNC1I2	DC1I2 Cytoplasmic dynein 1 intermediate chain 2	2	171687409	171748420	q31.1	dynein heavy chain binding [GO:0045504]; dynein light chain binding [GO:0045503]; microtubule motor activity [GO:0003777]	other	2.10335
Q15056	EIF4H	IF4H Eukaryotic translation initiation factor 4H	7	74174245	74197101	q11.23	cadherin binding [GO:0045296]; helicase activity [GO:0004386]; ribosomal small subunit binding [GO:0043024]; RNA binding [GO:0003723]; RNA strand annealing activity [GO:0033592]; RNA strand-exchange activity [GO:0034057]; translation factor activity, RNA binding [GO:0008135]; translation initiation factor activity [GO:0003743]	translation regulator	2.08806
P49419	ALDH7A1	AL7A1 Alpha-aminoadipic semialdehyde dehydrogenase	5	126531200	126595418	q23.2	aldehyde dehydrogenase (NAD) activity [GO:0004029]; betaine-aldehyde dehydrogenase activity [GO:0008802]; L-aminoadipate-semialdehyde dehydrogenase activity [GO:0004043]	enzyme	2.08515
Q9UHV9	PFDN2	PFD2 Prefoldin subunit 2	1	161100556	161118111	q23.3	protein binding involved in protein folding [GO:0044183]; unfolded protein binding [GO:0051082]	other	2.08211
P14314	PRKCSH	GLU2B Glucosidase 2 subunit beta	19	11435288	11450968	p13.2	calcium ion binding [GO:0005509]; ion channel binding [GO:0044325]; phosphoprotein binding [GO:0051219]; protein kinase C binding [GO:0005080]	enzyme	2.06791
P31939	ATIC	PUR9 Bifunctional purine biosynthesis protein PURH	2	215311817	215349773	q35	cadherin binding [GO:0045296]; IMP cyclohydrolase activity [GO:0003937]; phosphoribosylaminoimidazolecarboxamide formyltransferase activity [GO:0004643]; protein homodimerization activity [GO:0042803]	enzyme	2.06155
P62851	RPS25	RS25 40S ribosomal protein S25	11	119015712	119018691	q23.3	RNA binding [GO:0003723]	other	2.05385
Q9Y678	COPG1	COPG1 Coatomer subunit gamma-1	3	129249606	129277773	q21.3	structural molecule activity [GO:0005198]	transporter	2.04485
P30626	SRI	SORCN Sorcin	7	88205118	88226993	q21.12	calcium channel regulator activity [GO:0005246]; calcium-dependent cysteine-type endopeptidase activity [GO:0004198]; calcium ion binding [GO:0005509]; identical protein binding [GO:0042802]; ion channel binding [GO:0044325]; protease binding [GO:0002020]; protein heterodimerization activity [GO:0046982]; receptor binding [GO:0005102]; repressing transcription factor binding [GO:0070491]	transporter	2.04395
Q14103	HNRNPD	HNRPD Heterogeneous nuclear ribonucleoprotein D0	4	82352498	82374503	q21.22	AT DNA binding [GO:0003680]; chromatin binding [GO:0003682]; histone deacetylase binding [GO:0042826]; mRNA 3'-UTR AU-rich region binding [GO:0035925]; RNA binding [GO:0003723]; telomeric DNA binding [GO:0042162]; transcription factor binding [GO:0008134]	transcription regulator	2.04389
Q13642	FHL1	FHL1 Four and a half LIM domains protein 1	X	136146702	136211359	q26.3	ion channel binding [GO:0044325]; metal ion binding [GO:0046872]	other	2.03689
Q9BXP5	SRRT	SRRT Serrate RNA effector molecule homolog	7	100875111	100888664	q22.1	DNA binding [GO:0003677]; RNA binding [GO:0003723]	other	2.02286
P61978	HNRNPK	HNRPK Heterogeneous nuclear ribonucleoprotein K	9	83968083	83980616	q21.32	cadherin binding [GO:0045296]; identical protein binding [GO:0042802]; protein domain specific binding [GO:0019904]; RNA binding [GO:0003723]; RNA polymerase II core promoter proximal region sequence-specific DNA binding [GO:0000978]; single-stranded DNA binding [GO:0003697]; transcriptional activator activity, RNA polymerase II core promoter proximal region sequence-specific binding [GO:0001077]	transcription regulator	2.00069
P07237	P4HB	PDIA1 Protein disulfide-isomerase	17	81843159	81860694	q25.3	enzyme binding [GO:0019899]; integrin binding [GO:0005178]; peptide disulfide oxidoreductase activity [GO:0015037]; procollagen-proline 4-dioxygenase activity [GO:0004656]; protein disulfide isomerase activity [GO:0003756]; protein heterodimerization activity [GO:0046982]; RNA binding [GO:0003723]	enzyme	1.99497
P07355	ANXA2	ANXA2 Annexin A2	15	60347134	60402883	q22.2	cadherin binding involved in cell-cell adhesion [GO:0098641]; calcium-dependent phospholipid binding [GO:0005544]; calcium-dependent protein binding [GO:0048306]; calcium ion binding [GO:0005509]; cytoskeletal protein binding [GO:0008092]; identical protein binding [GO:0042802]; phosphatidylinositol-4,5-bisphosphate binding [GO:0005546]; phospholipase A2 inhibitor activity [GO:0019834]; protease …	other	1.99205
Q16531	DDB1	DDB1 DNA damage-binding protein 1	11	61299451	61342596	q12.2	damaged DNA binding [GO:0003684]; DNA binding [GO:0003677]; protein complex binding [GO:0032403]	other	1.9908
Q6FI13	HIST2H2AA3	H2A2A Histone H2A type 2-A	1	149842188	149842736	q21.2	DNA binding [GO:0003677]; protein heterodimerization activity [GO:0046982]	other	1.97976
Q16777	HIST2H2AC	H2A2C Histone H2A type 2-C	1	149886975	149887364	q21.2	DNA binding [GO:0003677]; protein heterodimerization activity [GO:0046982]	other	1.97976
P61956	SUMO2	SUMO2 Small ubiquitin-related modifier 2	17	75165586	75182983	q25.1	protein tag [GO:0031386]; RNA binding [GO:0003723]; transcription corepressor binding [GO:0001222]; ubiquitin protein ligase binding [GO:0031625]	enzyme	1.9797
P14174	MIF	MIF Macrophage migration inhibitory factor	22	23894004	23895227	q11.23	chemoattractant activity [GO:0042056]; cytokine activity [GO:0005125]; cytokine receptor binding [GO:0005126]; dopachrome isomerase activity [GO:0004167]; phenylpyruvate tautomerase activity [GO:0050178]; receptor binding [GO:0005102]	cytokine	1.97906
Q562R1	ACTBL2	ACTBL Beta-actin-like protein 2	5	57480016	57482809	q11.2	ATP binding [GO:0005524]	other	1.97827
P23246	SFPQ	SFPQ Splicing factor, proline- and glutamine-rich	1	35176378	35193148	p34.3	chromatin binding [GO:0003682]; core promoter binding [GO:0001047]; DNA binding [GO:0003677]; histone deacetylase binding [GO:0042826]; protein homodimerization activity [GO:0042803]; RNA binding [GO:0003723]; RNA polymerase II distal enhancer sequence-specific DNA binding [GO:0000980]; transcription regulatory region DNA binding [GO:0044212]; transcription regulatory region sequence-specific DNA…	other	1.97706
P09936	UCHL1	UCHL1 Ubiquitin carboxyl-terminal hydrolase isozyme L1	4	41256413	41268455	p13	alpha-2A adrenergic receptor binding [GO:0031694]; cysteine-type endopeptidase activity [GO:0004197]; ligase activity [GO:0016874]; omega peptidase activity [GO:0008242]; thiol-dependent ubiquitin-specific protease activity [GO:0004843]; thiol-dependent ubiquitinyl hydrolase activity [GO:0036459]; ubiquitin binding [GO:0043130]; ubiquitin protein ligase binding [GO:0031625]	peptidase	1.9738
P35241	RDX	RADI Radixin	11	110174880	110296722	q22.3	actin binding [GO:0003779]; ATPase binding [GO:0051117]; cadherin binding [GO:0045296]; protein domain specific binding [GO:0019904]; protein homodimerization activity [GO:0042803]; protein kinase A binding [GO:0051018]; RNA binding [GO:0003723]	other	1.96804
P51572	BCAP31	BAP31 B-cell receptor-associated protein 31	X	153700497	153724697	q28	MHC class I protein binding [GO:0042288]; protein complex binding [GO:0032403]	transporter	1.96454
P55060	CSE1L	XPO2 Exportin-2	20	49046246	49096960	q13.13	nuclear export signal receptor activity [GO:0005049]; Ran GTPase binding [GO:0008536]	transporter	1.95791
P08621	SNRNP70	RU17 U1 small nuclear ribonucleoprotein 70 kDa	19	49085419	49108605	q13.33	mRNA binding [GO:0003729]; RNA binding [GO:0003723]; U1 snRNA binding [GO:0030619]; U1 snRNP binding [GO:1990446]	other	1.95579
P52907	CAPZA1	CAZA1 F-actin-capping protein subunit alpha-1	1	112619173	112671619	p13.2	actin binding [GO:0003779]; cadherin binding [GO:0045296]	other	1.95366
Q9Y5B9	SUPT16H	SP16H FACT complex subunit SPT16	14	21351472	21384266	q11.2	histone binding [GO:0042393]; nucleosome binding [GO:0031491]; RNA binding [GO:0003723]	transcription regulator	1.95033
O00264	PGRMC1	PGRC1 Membrane-associated progesterone receptor component 1	X	119236245	119244466	q24	heme binding [GO:0020037]; steroid binding [GO:0005496]	transmembrane receptor	1.94089
Q04760	GLO1	LGUL Lactoylglutathione lyase	6	38675925	38703141	p21.2	lactoylglutathione lyase activity [GO:0004462]; zinc ion binding [GO:0008270]	enzyme	1.9305
P52209	PGD	6PGD 6-phosphogluconate dehydrogenase, decarboxylating	1	10398592	10420144	p36.22	phosphogluconate dehydrogenase (decarboxylating) activity [GO:0004616]	enzyme	1.91652
P26038	MSN	MOES Moesin	X	65588377	65741931	q12	actin binding [GO:0003779]; cell adhesion molecule binding [GO:0050839]; double-stranded RNA binding [GO:0003725]; enzyme binding [GO:0019899]; protein kinase binding [GO:0019901]; receptor binding [GO:0005102]; structural constituent of cytoskeleton [GO:0005200]	other	1.90624
Q06830	PRDX1	PRDX1 Peroxiredoxin-1	1	45511036	45523047	p34.1	cadherin binding [GO:0045296]; identical protein binding [GO:0042802]; peroxidase activity [GO:0004601]; RNA binding [GO:0003723]; thioredoxin peroxidase activity [GO:0008379]	enzyme	1.90428
Q9P1U1	ACTR3B	ARP3B Actin-related protein 3B	7	152759749	152855378	q36.1	actin binding [GO:0003779]; ATP binding [GO:0005524]	other	1.90414
Q9C0K3	ACTR3C	ARP3C Actin-related protein 3C	7	150243916	150323725	q36.1	actin binding [GO:0003779]; ATP binding [GO:0005524]	other	1.90414
P61158	ACTR3	ARP3 Actin-related protein 3	2	113889960	113962596	q14.1	actin binding [GO:0003779]; ATP binding [GO:0005524]; structural constituent of cytoskeleton [GO:0005200]	other	1.90414
P51665	PSMD7	PSMD7 26S proteasome non-ATPase regulatory subunit 7	16	74296775	74306288	q23.1	protein homodimerization activity [GO:0042803]	other	1.90159
P22626	HNRNPA2B1	ROA2 Heterogeneous nuclear ribonucleoproteins A2/B1	7	26189927	26201529	p15.2	G-rich strand telomeric DNA binding [GO:0098505]; miRNA binding [GO:0035198]; mRNA 3'-UTR binding [GO:0003730]; N6-methyladenosine-containing RNA binding [GO:1990247]; pre-mRNA intronic binding [GO:0097157]; RNA binding [GO:0003723]; single-stranded telomeric DNA binding [GO:0043047]	other	1.89879
P13010	XRCC5	XRCC5 X-ray repair cross-complementing protein 5	2	216107464	216206303	q35	ATP binding [GO:0005524]; ATP-dependent DNA helicase activity [GO:0004003]; damaged DNA binding [GO:0003684]; DNA binding [GO:0003677]; double-stranded DNA binding [GO:0003690]; enzyme activator activity [GO:0008047]; macromolecular complex binding [GO:0044877]; protein C-terminus binding [GO:0008022]; RNA binding [GO:0003723]; telomeric DNA binding [GO:0042162]; transcription regulatory region D…	enzyme	1.89268
Q9Y2W1	THRAP3	TR150 Thyroid hormone receptor-associated protein 3	1	36224416	36305357	p34.3	ATP binding [GO:0005524]; core promoter sequence-specific DNA binding [GO:0001046]; ligand-dependent nuclear receptor transcription coactivator activity [GO:0030374]; phosphoprotein binding [GO:0051219]; receptor activity [GO:0004872]; RNA binding [GO:0003723]; RNA polymerase II transcription cofactor activity [GO:0001104]; thyroid hormone receptor binding [GO:0046966]; transcription coactivator …	transcription regulator	1.85893
Q16778	HIST2H2BE	H2B2E Histone H2B type 2-E	1	149884459	149886652	q21.2	DNA binding [GO:0003677]; protein heterodimerization activity [GO:0046982]	other	1.85436
P26641	EEF1G	EF1G Elongation factor 1-gamma	11	62559601	62574086	q12.3	cadherin binding [GO:0045296]; glutathione transferase activity [GO:0004364]; translation elongation factor activity [GO:0003746]	translation regulator	1.8263
O43242	PSMD3	PSMD3 26S proteasome non-ATPase regulatory subunit 3	17	39980797	39997960	q21.1	enzyme regulator activity [GO:0030234]	other	1.80864
Q9HB71	CACYBP	CYBP Calcyclin-binding protein	1	174999163	175011715	q25.1	protein domain specific binding [GO:0019904]; protein homodimerization activity [GO:0042803]; ubiquitin protein ligase binding [GO:0031625]	other	1.79815
Q07955	SRSF1	SRSF1 Serine/arginine-rich splicing factor 1	17	58003360	58007346	q22	DNA topoisomerase binding [GO:0044547]; mRNA binding [GO:0003729]; protein kinase B binding [GO:0043422]; RNA binding [GO:0003723]; RS domain binding [GO:0050733]	other	1.79688
Q99613	EIF3C	EIF3C Eukaryotic translation initiation factor 3 subunit C	16	28688558	28735730	p11.2	RNA binding [GO:0003723]; translation initiation factor activity [GO:0003743]; translation initiation factor binding [GO:0031369]	translation regulator	1.79584
B5ME19	EIF3CL	EIFCL Eukaryotic translation initiation factor 3 subunit C-like protein	16	28379579	28403879	p12.1	translation initiation factor activity [GO:0003743]; translation initiation factor binding [GO:0031369]	other	1.79584
P30040	ERP29	ERP29 Endoplasmic reticulum resident protein 29	12	112013316	112023451	q24.13	chaperone binding [GO:0051087]; protein homodimerization activity [GO:0042803]	transporter	1.79209
Q15181	PPA1	IPYR Inorganic pyrophosphatase	10	70202830	70233911	q22.1	inorganic diphosphatase activity [GO:0004427]; magnesium ion binding [GO:0000287]	enzyme	1.77887
P62805	HIST1H4A	H4 Histone H4	6	27824108	27824480	p22.1	DNA binding [GO:0003677]; histone binding [GO:0042393]; protein domain specific binding [GO:0019904]; protein heterodimerization activity [GO:0046982]; RNA binding [GO:0003723]	other	1.77646
Q00839	HNRNPU	HNRPU Heterogeneous nuclear ribonucleoprotein U	1	244840638	244864560	q44	ATP binding [GO:0005524]; core promoter binding [GO:0001047]; DNA binding [GO:0003677]; RNA binding [GO:0003723]; telomerase RNA binding [GO:0070034]	transporter	1.76985
Q05682	CALD1	CALD1 Caldesmon	7	134744252	134970728	q33	actin binding [GO:0003779]; cadherin binding [GO:0045296]; calmodulin binding [GO:0005516]; myosin binding [GO:0017022]; tropomyosin binding [GO:0005523]	other	1.76275
O75347	TBCA	TBCA Tubulin-specific chaperone A	5	77691166	77868780	q14.1	beta-tubulin binding [GO:0048487]; chaperone binding [GO:0051087]; RNA binding [GO:0003723]	other	1.76057
P68133	ACTA1	ACTS Actin, alpha skeletal muscle	1	229431245	229434098	q42.13	ADP binding [GO:0043531]; ATP binding [GO:0005524]; myosin binding [GO:0017022]; structural constituent of cytoskeleton [GO:0005200]	other	1.75873
P68032	ACTC1	ACTC Actin, alpha cardiac muscle 1	15	34788096	34796139	q14	ATPase activity [GO:0016887]; ATP binding [GO:0005524]; myosin binding [GO:0017022]	enzyme	1.75873
P20962	PTMS	PTMS Parathymosin	12	6765516	6770952	p13.31	immune system process (GO:0002376); DNA replication (GO:0006260)	other	1.75246
Q71UI9	H2AFV	H2AV Histone H2A.V	7	44826791	44848083	p13	DNA binding [GO:0003677]; protein heterodimerization activity [GO:0046982]	other	1.7499
P0C0S5	H2AFZ	H2AZ Histone H2A.Z	4	99948086	99950388	q23	chromatin DNA binding [GO:0031490]; nucleosomal DNA binding [GO:0031492]; protein heterodimerization activity [GO:0046982]; RNA polymerase II core promoter proximal region sequence-specific DNA binding [GO:0000978]; RNA polymerase II core promoter sequence-specific DNA binding [GO:0000979]; RNA polymerase II distal enhancer sequence-specific DNA binding [GO:0000980]	other	1.7499
Q99832	CCT7	TCPH T-complex protein 1 subunit eta	2	73233420	73253021	p13.2	ATP binding [GO:0005524]; identical protein binding [GO:0042802]; protein binding involved in protein folding [GO:0044183]; unfolded protein binding [GO:0051082]	other	1.74359
Q9HC38	GLOD4	GLOD4 Glyoxalase domain-containing protein 4	17	757097	783390	p13.3	cadherin binding [GO:0045296]	enzyme	1.73972
O43143	DHX15	DHX15 Pre-mRNA-splicing factor ATP-dependent RNA helicase DHX15	4	24517441	24584550	p15.2	ATP binding [GO:0005524]; ATP-dependent RNA helicase activity [GO:0004004]; double-stranded RNA binding [GO:0003725]; RNA binding [GO:0003723]; RNA helicase activity [GO:0003724]	enzyme	1.73575
P11387	TOP1	TOP1 DNA topoisomerase 1	20	41028818	41124487	q12	ATP binding [GO:0005524]; chromatin binding [GO:0003682]; core promoter sequence-specific DNA binding [GO:0001046]; DNA binding [GO:0003677]; DNA topoisomerase type I activity [GO:0003917]; double-stranded DNA binding [GO:0003690]; protein domain specific binding [GO:0019904]; protein serine/threonine kinase activity [GO:0004674]; RNA binding [GO:0003723]; single-stranded DNA binding [GO:0003697]…	enzyme	1.73005
Q99460	PSMD1	PSMD1 26S proteasome non-ATPase regulatory subunit 1	2	231056864	231172827	q37.1	enzyme regulator activity [GO:0030234]	other	1.72831
Q15029	EFTUD2	U5S1 116 kDa U5 small nuclear ribonucleoprotein component	17	44849943	44899662	q21.31	GTPase activity [GO:0003924]; GTP binding [GO:0005525]; RNA binding [GO:0003723]	enzyme	1.72366
P30101	PDIA3	PDIA3 Protein disulfide-isomerase A3	15	43746392	43773279	q15.3	cysteine-type endopeptidase activity [GO:0004197]; disulfide oxidoreductase activity [GO:0015036]; peptide disulfide oxidoreductase activity [GO:0015037]; phospholipase C activity [GO:0004629]; protein disulfide isomerase activity [GO:0003756]; RNA binding [GO:0003723]	peptidase	1.69663
Q58FF8	HSP90AB2P	H90B2 Putative heat shock protein HSP 90-beta 2	4	13336387	13338931	p15.33	ATP binding [GO:0005524]; unfolded protein binding [GO:0051082]	other	1.69029
P13639	EEF2	EF2 Elongation factor 2	19	3976056	3985469	p13.3	5S rRNA binding [GO:0008097]; actin filament binding [GO:0051015]; cadherin binding [GO:0045296]; GTPase activity [GO:0003924]; GTP binding [GO:0005525]; p53 binding [GO:0002039]; protein kinase binding [GO:0019901]; ribosome binding [GO:0043022]; RNA binding [GO:0003723]; translation elongation factor activity [GO:0003746]	translation regulator	1.6841
O43488	AKR7A2	ARK72 Aflatoxin B1 aldehyde reductase member 2	1	19303965	19312146	p36.13	alditol:NADP+ 1-oxidoreductase activity [GO:0004032]; aldo-keto reductase (NADP) activity [GO:0004033]; electron carrier activity [GO:0009055]; phenanthrene-9,10-epoxide hydrolase activity [GO:0019119]	enzyme	1.68293
Q8NHP1	AKR7L	ARK74 Aflatoxin B1 aldehyde reductase member 4	1	19265982	19274194	p36.13	aldo-keto reductase (NADP) activity [GO:0004033]	enzyme	1.68293
Q58FF7	HSP90AB3P	H90B3 Putative heat shock protein HSP 90-beta-3	4	87891748	87891288	q22.1	ATP binding [GO:0005524]; unfolded protein binding [GO:0051082]	other	1.66532
P08238	HSP90AB1	HS90B Heat shock protein HSP 90-beta	6	44246166	44253888	p21.1	ATP binding [GO:0005524]; ATP-dependent protein binding [GO:0043008]; cadherin binding [GO:0045296]; CTP binding [GO:0002135]; dATP binding [GO:0032564]; disordered domain specific binding [GO:0097718]; DNA polymerase binding [GO:0070182]; double-stranded RNA binding [GO:0003725]; drug binding [GO:0008144]; glycoprotein binding [GO:0001948]; GTP binding [GO:0005525]; heat shock protein binding [G…	enzyme	1.66532
O60506	SYNCRIP	HNRPQ Heterogeneous nuclear ribonucleoprotein Q	6	85607785	85643792	q14.3	poly(A) binding [GO:0008143]; RNA binding [GO:0003723]	other	1.65651
P06753	TPM3	TPM3 Tropomyosin alpha-3 chain	1	154155304	154194648	q21.3	actin filament binding [GO:0051015]; structural constituent of muscle [GO:0008307]	other	1.63661
P27348	YWHAQ	1433T 14-3-3 protein theta	2	9583972	9631014	p25.1	14-3-3 protein binding [GO:0071889]; ion channel binding [GO:0044325]; protein C-terminus binding [GO:0008022]; protein domain specific binding [GO:0019904]; protein N-terminus binding [GO:0047485]	other	1.60034
P18206	VCL	VINC Vinculin	10	73995193	74121363	q22.2	actin binding [GO:0003779]; alpha-catenin binding [GO:0045294]; beta-catenin binding [GO:0008013]; cadherin binding [GO:0045296]; dystroglycan binding [GO:0002162]; structural molecule activity [GO:0005198]; ubiquitin protein ligase binding [GO:0031625]	enzyme	1.59206
P14866	HNRNPL	HNRPL Heterogeneous nuclear ribonucleoprotein L	19	38836388	38852347	q13.2	pre-mRNA intronic binding [GO:0097157]; RNA binding [GO:0003723]; transcription regulatory region DNA binding [GO:0044212]	other	1.57258
Q92945	KHSRP	FUBP2 Far upstream element-binding protein 2	19	6413348	6424794	p13.3	DNA binding [GO:0003677]; mRNA 3'-UTR AU-rich region binding [GO:0035925]; RNA binding [GO:0003723]	enzyme	1.56908
Q9UQE7	SMC3	SMC3 Structural maintenance of chromosomes protein 3	10	110567691	110604636	q25.2	ATP binding [GO:0005524]; chromatin binding [GO:0003682]; dynein complex binding [GO:0070840]; mediator complex binding [GO:0036033]; microtubule motor activity [GO:0003777]; protein heterodimerization activity [GO:0046982]	other	1.56151
P63261	ACTG1	ACTG Actin, cytoplasmic 2	17	81509971	81523847	q25.3	ATP binding [GO:0005524]; identical protein binding [GO:0042802]; structural constituent of cytoskeleton [GO:0005200]; ubiquitin protein ligase binding [GO:0031625]	other	1.5614
P53621	COPA	COPA Coatomer subunit alpha	1	160289273	160343400	q23.2	hormone activity [GO:0005179]; structural molecule activity [GO:0005198]	transporter	1.55273
P55884	EIF3B	EIF3B Eukaryotic translation initiation factor 3 subunit B	7	2354086	2380745	p22.3	protein complex scaffold activity [GO:0032947]; RNA binding [GO:0003723]; translation initiation factor activity [GO:0003743]; translation initiation factor binding [GO:0031369]	translation regulator	1.54686
P62942	FKBP1A	FKB1A Peptidyl-prolyl cis-trans isomerase FKBP1A	20	1368978	1393172	p13	activin binding [GO:0048185]; FK506 binding [GO:0005528]; ion channel binding [GO:0044325]; macrolide binding [GO:0005527]; peptidyl-prolyl cis-trans isomerase activity [GO:0003755]; signal transducer activity [GO:0004871]; SMAD binding [GO:0046332]; transforming growth factor beta receptor binding [GO:0005160]; type I transforming growth factor beta receptor binding [GO:0034713]	enzyme	1.54161
P47897	QARS	SYQ Glutamine--tRNA ligase	3	49095932	49105135	p21.31	ATP binding [GO:0005524]; glutamine-tRNA ligase activity [GO:0004819]; protein kinase binding [GO:0019901]; protein kinase inhibitor activity [GO:0004860]	enzyme	1.53684
P60842	EIF4A1	IF4A1 Eukaryotic initiation factor 4A-I	17	7572706	7579005	p13.1	ATP binding [GO:0005524]; ATP-dependent RNA helicase activity [GO:0004004]; double-stranded RNA binding [GO:0003725]; helicase activity [GO:0004386]; mRNA binding [GO:0003729]; RNA binding [GO:0003723]; RNA cap binding [GO:0000339]; translation factor activity, RNA binding [GO:0008135]; translation initiation factor activity [GO:0003743]	translation regulator	1.53422
Q92499	DDX1	DDX1 ATP-dependent RNA helicase DDX1	2	15591178	15631111	p24.3	ATP binding [GO:0005524]; ATP-dependent helicase activity [GO:0008026]; ATP-dependent RNA helicase activity [GO:0004004]; chromatin binding [GO:0003682]; DNA/RNA helicase activity [GO:0033677]; DNA binding [GO:0003677]; double-stranded RNA binding [GO:0003725]; exonuclease activity [GO:0004527]; nuclease activity [GO:0004518]; poly(A) binding [GO:0008143]; RNA binding [GO:0003723]; RNA helicase a…	enzyme	1.51492
P68036	UBE2L3	UB2L3 Ubiquitin-conjugating enzyme E2 L3	22	21549447	21624034	q11.21	ATP binding [GO:0005524]; enzyme binding [GO:0019899]; RNA binding [GO:0003723]; transcription coactivator activity [GO:0003713]; ubiquitin conjugating enzyme activity [GO:0061631]; ubiquitin protein ligase binding [GO:0031625]; ubiquitin-protein transferase activator activity [GO:0097027]; ubiquitin-protein transferase activity [GO:0004842]	enzyme	1.51474
Q14697	GANAB	GANAB Neutral alpha-glucosidase AB	11	62624826	62646726	q12.3	carbohydrate binding [GO:0030246]; glucan 1,3-alpha-glucosidase activity [GO:0033919]; RNA binding [GO:0003723]	enzyme	1.51127
Q9Y4L1	HYOU1	HYOU1 Hypoxia up-regulated protein 1	11	119044189	119057202	q23.3	ATP binding [GO:0005524]; chaperone binding [GO:0051087]	other	1.51
P51858	HDGF	HDGF Hepatoma-derived growth factor	1	156742107	156766925	q23.1	DNA binding [GO:0003677]; growth factor activity [GO:0008083]; heparin binding [GO:0008201]; nucleotide binding [GO:0000166]; RNA binding [GO:0003723]; RNA polymerase II transcription corepressor activity [GO:0001106]; transcription corepressor binding [GO:0001222]	growth factor	1.48777
Q9P241	ATP10D	AT10D Probable phospholipid-transporting ATPase VD	4	47485288	47593486	p12	ATP binding [GO:0005524]; magnesium ion binding [GO:0000287]; phospholipid-translocating ATPase activity [GO:0004012]	transporter	1.45304
P23528	CFL1	COF1 Cofilin-1	11	65823022	65862026	q13.1	actin filament binding [GO:0051015]; phosphatidylinositol bisphosphate binding [GO:1902936]; protein phosphatase binding [GO:0019903]	other	1.45108
Q9NTK5	OLA1	OLA1 Obg-like ATPase 1	2	174072447	174248698	q31.1	ATPase activity [GO:0016887]; ATP binding [GO:0005524]; cadherin binding [GO:0045296]; GTP binding [GO:0005525]; metal ion binding [GO:0046872]	enzyme	1.44775
P52272	HNRNPM	HNRPM Heterogeneous nuclear ribonucleoprotein M	19	8444767	8489114	p13.2	protein domain specific binding [GO:0019904]; RNA binding [GO:0003723]	other	1.44643
P14550	AKR1A1	AK1A1 Alcohol dehydrogenase [NADP(+)]	1	45550543	45570049	p34.1	alditol:NADP+ 1-oxidoreductase activity [GO:0004032]; aldo-keto reductase (NADP) activity [GO:0004033]; electron carrier activity [GO:0009055]; L-glucuronate reductase activity [GO:0047939]	enzyme	1.44136
Q1KMD3	HNRNPUL2	HNRL2 Heterogeneous nuclear ribonucleoprotein U-like protein 2	11	62712630	62727349	q12.3	RNA binding [GO:0003723]	other	1.44024
P48735	IDH2	IDHP Isocitrate dehydrogenase [NADP], mitochondrial	15	90083045	90102504	q26.1	isocitrate dehydrogenase (NADP+) activity [GO:0004450]; magnesium ion binding [GO:0000287]; NAD binding [GO:0051287]	enzyme	1.4117
P49368	CCT3	TCPG T-complex protein 1 subunit gamma	1	156308968	156367873	q22	ATP binding [GO:0005524]; protein binding involved in protein folding [GO:0044183]; RNA binding [GO:0003723]; unfolded protein binding [GO:0051082]	other	1.41067
Q92973	TNPO1	TNPO1 Transportin-1	5	72816312	72916733	q13.2	nuclear localization sequence binding [GO:0008139]; protein transporter activity [GO:0008565]; Ran GTPase binding [GO:0008536]; RNA binding [GO:0003723]	transporter	1.39537
Q14974	KPNB1	IMB1 Importin subunit beta-1	17	47649476	47685505	q21.32	enzyme binding [GO:0019899]; Hsp90 protein binding [GO:0051879]; nuclear localization sequence binding [GO:0008139]; protein domain specific binding [GO:0019904]; protein transporter activity [GO:0008565]; Ran GTPase binding [GO:0008536]; RNA binding [GO:0003723]; zinc ion binding [GO:0008270]	transporter	1.39251
O95373	IPO7	IPO7 Importin-7	11	9384622	9448126	p15.4	GTPase regulator activity [GO:0030695]; histone binding [GO:0042393]; protein transporter activity [GO:0008565]; Ran GTPase binding [GO:0008536]; SMAD binding [GO:0046332]; transporter activity [GO:0005215]	transporter	1.38116
P17987	TCP1	TCPA T-complex protein 1 subunit alpha	6	159778498	159789749	q25.3	ATP binding [GO:0005524]; protein binding involved in protein folding [GO:0044183]; RNA binding [GO:0003723]; ubiquitin protein ligase binding [GO:0031625]; unfolded protein binding [GO:0051082]	other	1.3805
P78371	CCT2	TCPB T-complex protein 1 subunit beta	12	69585334	69601570	q15	ATP binding [GO:0005524]; protein binding involved in protein folding [GO:0044183]; ubiquitin protein ligase binding [GO:0031625]; unfolded protein binding [GO:0051082]	kinase	1.37369
P50990	CCT8	TCPQ T-complex protein 1 subunit theta	21	29055805	29073797	q21.3	ATPase activity, coupled [GO:0042623]; ATP binding [GO:0005524]; cadherin binding [GO:0045296]; protein binding involved in protein folding [GO:0044183]; unfolded protein binding [GO:0051082]	enzyme	1.35361
Q15717	ELAVL1	ELAV1 ELAV-like protein 1	19	7958579	8005659	p13.2	AU-rich element binding [GO:0017091]; double-stranded RNA binding [GO:0003725]; mRNA 3'-UTR AU-rich region binding [GO:0035925]; mRNA 3'-UTR binding [GO:0003730]; mRNA binding [GO:0003729]; protein homodimerization activity [GO:0042803]; protein kinase binding [GO:0019901]; RNA binding [GO:0003723]	other	1.34914
F5H284	PPIAL4D	PAL4D Peptidyl-prolyl cis-trans isomerase A-like 4D	1	145241630	145242124	q21.1	peptidyl-prolyl cis-trans isomerase activity [GO:0003755]	other	1.33188
P62937	PPIA	PPIA Peptidyl-prolyl cis-trans isomerase A	7	44796680	44824564	p13	cyclosporin A binding [GO:0016018]; peptidyl-prolyl cis-trans isomerase activity [GO:0003755]; RNA binding [GO:0003723]; unfolded protein binding [GO:0051082]; virion binding [GO:0046790]	enzyme	1.33188
P50991	CCT4	TCPD T-complex protein 1 subunit delta	2	61868089	61888804	p15	ATP binding [GO:0005524]; protein binding involved in protein folding [GO:0044183]; RNA binding [GO:0003723]; unfolded protein binding [GO:0051082]	other	1.33119
P61026	RAB10	RAB10 Ras-related protein Rab-10	2	26034107	26137454	p23.3	cadherin binding involved in cell-cell adhesion [GO:0098641]; GDP binding [GO:0019003]; GTPase activity [GO:0003924]; GTP binding [GO:0005525]; myosin V binding [GO:0031489]	enzyme	1.32645
O14980	XPO1	XPO1 Exportin-1	2	61477849	61538626	p15	nuclear export signal receptor activity [GO:0005049]; nucleocytoplasmic transporter activity [GO:0005487]; protein domain specific binding [GO:0019904]; Ran GTPase binding [GO:0008536]; RNA binding [GO:0003723]; transporter activity [GO:0005215]	transporter	1.31065
P30085	CMPK1	KCY UMP-CMP kinase	1	47333797	47378839	p33	ATP binding [GO:0005524]; cytidylate kinase activity [GO:0004127]; nucleoside diphosphate kinase activity [GO:0004550]; nucleoside phosphate kinase activity [GO:0050145]; uridine kinase activity [GO:0004849]; uridylate kinase activity [GO:0009041]	kinase	1.3022
Q15907	RAB11B	RB11B Ras-related protein Rab-11B	19	8389981	8404434	p13.2	cadherin binding [GO:0045296]; GDP binding [GO:0019003]; GTPase activity [GO:0003924]; GTP binding [GO:0005525]; myosin V binding [GO:0031489]	enzyme	1.29932
P40227	CCT6A	TCPZ T-complex protein 1 subunit zeta	7	56051630	56063989	p11.2	ATP binding [GO:0005524]; protein binding involved in protein folding [GO:0044183]; RNA binding [GO:0003723]; unfolded protein binding [GO:0051082]; WD40-repeat domain binding [GO:0071987]	other	1.29253
P47756	CAPZB	CAPZB F-actin-capping protein subunit beta	1	19338776	19485539	p36.13	actin binding [GO:0003779]; actin filament binding [GO:0051015]; cadherin binding [GO:0045296]	other	1.25934
P43243	MATR3	MATR3 Matrin-3	5	139293648	139331677	q31.2	identical protein binding [GO:0042802]; RNA binding [GO:0003723]; structural molecule activity [GO:0005198]; zinc ion binding [GO:0008270]	other	1.22038
O94826	TOMM70	TOM70 Mitochondrial import receptor subunit TOM70	3	100363431	100401398	q12.2	protein transmembrane transporter activity [GO:0008320]	transporter	-1.14429
P40926	MDH2	MDHM Malate dehydrogenase, mitochondrial	7	76048051	76067508	q11.23	L-malate dehydrogenase activity [GO:0030060]; malate dehydrogenase (NADP+) activity [GO:0046554]; protein self-association [GO:0043621]; RNA binding [GO:0003723]	enzyme	-1.26537
P00558	PGK1	PGK1 Phosphoglycerate kinase 1	X	78065188	78129296	q21.1	ATP binding [GO:0005524]; phosphoglycerate kinase activity [GO:0004618]; protein-disulfide reductase activity [GO:0047134]	kinase	-1.2921
Q99497	PARK7	PARK7 Protein deglycase DJ-1	1	7954291	7985505	p36.23	androgen receptor binding [GO:0050681]; cadherin binding [GO:0045296]; copper ion binding [GO:0005507]; cupric ion binding [GO:1903135]; cuprous ion binding [GO:1903136]; cytokine binding [GO:0019955]; enzyme binding [GO:0019899]; identical protein binding [GO:0042802]; kinase binding [GO:0019900]; L-dopa decarboxylase activator activity [GO:0036478]; mercury ion binding [GO:0045340]; mRNA bindin…	enzyme	-1.29807
P54577	YARS	SYYC Tyrosine--tRNA ligase, cytoplasmic	1	32775237	32818153	p35.1	ATP binding [GO:0005524]; interleukin-8 receptor binding [GO:0005153]; RNA binding [GO:0003723]; signal transducer activity [GO:0004871]; tRNA binding [GO:0000049]; tyrosine-tRNA ligase activity [GO:0004831]	enzyme	-1.31118
P84077	ARF1	ARF1 ADP-ribosylation factor 1	1	228082660	228099212	q42.13	GDP binding [GO:0019003]; GTPase activity [GO:0003924]; GTP binding [GO:0005525]; magnesium ion binding [GO:0000287]; phospholipase D activator activity [GO:1990583]; protein domain specific binding [GO:0019904]; protein heterodimerization activity [GO:0046982]; RNA binding [GO:0003723]; signal transducer activity, downstream of receptor [GO:0005057]	enzyme	-1.3133
P00441	SOD1	SODC Superoxide dismutase [Cu-Zn]	21	31659622	31668931	q22.11	chaperone binding [GO:0051087]; copper ion binding [GO:0005507]; identical protein binding [GO:0042802]; protein homodimerization activity [GO:0042803]; protein phosphatase 2B binding [GO:0030346]; Rac GTPase binding [GO:0048365]; superoxide dismutase activity [GO:0004784]; zinc ion binding [GO:0008270]	enzyme	-1.317
P60174	TPI1	TPIS Triosephosphate isomerase	12	6867119	6870948	p13.31	triose-phosphate isomerase activity [GO:0004807]; ubiquitin protein ligase binding [GO:0031625]	enzyme	-1.32671
Q9Y277	VDAC3	VDAC3 Voltage-dependent anion-selective channel protein 3	8	42391624	42405897	p11.21	nucleotide binding [GO:0000166]; porin activity [GO:0015288]; voltage-gated anion channel activity [GO:0008308]	ion channel	-1.34571
P43304	GPD2	GPDM Glycerol-3-phosphate dehydrogenase, mitochondrial	2	156435290	156613735	q24.1	calcium ion binding [GO:0005509]; glycerol-3-phosphate dehydrogenase activity [GO:0004368]; sn-glycerol-3-phosphate:ubiquinone-8 oxidoreductase activity [GO:0052591]	enzyme	-1.35184
P07954	FH	FUMH Fumarate hydratase, mitochondrial	1	241497603	241519761	q43	fumarate hydratase activity [GO:0004333]	enzyme	-1.39057
Q00325	SLC25A3	MPCP Phosphate carrier protein, mitochondrial	12	98593591	98606379	q23.1	phosphate ion carrier activity [GO:0015320]; protein complex binding [GO:0032403]; symporter activity [GO:0015293]	transporter	-1.41504
P30042	C21orf33	ES1 ES1 protein homolog, mitochondrial	21	44133605	44145723	q22.3	0	other	-1.4155
P00491	PNP	PNPH Purine nucleoside phosphorylase	14	20468954	20477094	q11.2	drug binding [GO:0008144]; nucleoside binding [GO:0001882]; phosphate ion binding [GO:0042301]; purine nucleobase binding [GO:0002060]; purine-nucleoside phosphorylase activity [GO:0004731]	enzyme	-1.42112
P61160	ACTR2	ARP2 Actin-related protein 2	2	65227753	65271253	p14	actin binding [GO:0003779]; ATP binding [GO:0005524]; structural constituent of cytoskeleton [GO:0005200]	other	-1.43047
P60981	DSTN	DEST Destrin	20	17569863	17609919	p12.1	actin filament binding [GO:0051015]	other	-1.44828
Q9NUQ9	FAM49B	FA49B Protein FAM49B	8	129839593	130017129	q24.21	MHC class Ib protein binding, via antigen binding groove [GO:0023030]	other	-1.48841
P54920	NAPA	SNAA Alpha-soluble NSF attachment protein	19	47487637	47515240	q13.33	protein complex binding [GO:0032403]; SNARE binding [GO:0000149]; soluble NSF attachment protein activity [GO:0005483]; syntaxin binding [GO:0019905]	transporter	-1.49352
P18669	PGAM1	PGAM1 Phosphoglycerate mutase 1	10	97426160	97433441	q24.1	2,3-bisphosphoglycerate-dependent phosphoglycerate mutase activity [GO:0046538]; bisphosphoglycerate mutase activity [GO:0004082]; hydrolase activity [GO:0016787]; phosphoglycerate mutase activity [GO:0004619]; protein kinase binding [GO:0019901]	phosphatase	-1.49952
P29401	TKT	TKT Transketolase	3	53224707	53256052	p21.1	cofactor binding [GO:0048037]; metal ion binding [GO:0046872]; protein homodimerization activity [GO:0042803]; transketolase activity [GO:0004802]	enzyme	-1.52544
P14618	PKM	KPYM Pyruvate kinase PKM	15	72199029	72231822	q23	ADP binding [GO:0043531]; ATP binding [GO:0005524]; cadherin binding [GO:0045296]; identical protein binding [GO:0042802]; kinase activity [GO:0016301]; magnesium ion binding [GO:0000287]; MHC class II protein complex binding [GO:0023026]; potassium ion binding [GO:0030955]; pyruvate kinase activity [GO:0004743]; RNA binding [GO:0003723]; thyroid hormone binding [GO:0070324]	kinase	-1.53275
Q01082	SPTBN1	SPTB2 Spectrin beta chain, non-erythrocytic 1	2	54456285	54671445	p16.2	actin binding [GO:0003779]; ankyrin binding [GO:0030506]; cadherin binding [GO:0045296]; calmodulin binding [GO:0005516]; GTPase binding [GO:0051020]; phospholipid binding [GO:0005543]; protein complex binding [GO:0032403]; Ras guanyl-nucleotide exchange factor activity [GO:0005088]; RNA binding [GO:0003723]; structural constituent of cytoskeleton [GO:0005200]	other	-1.55839
P37837	TALDO1	TALDO Transaldolase	11	747329	765024	p15.5	monosaccharide binding [GO:0048029]; sedoheptulose-7-phosphate:D-glyceraldehyde-3-phosphate glyceronetransferase activity [GO:0004801]	enzyme	-1.60049
P09622	DLD	DLDH Dihydrolipoyl dehydrogenase, mitochondrial	7	107890970	107931730	q31.1	dihydrolipoyl dehydrogenase activity [GO:0004148]; flavin adenine dinucleotide binding [GO:0050660]; lipoamide binding [GO:0043544]; NAD binding [GO:0051287]	enzyme	-1.62827
P11233	RALA	RALA Ras-related protein Ral-A	7	39623483	39708124	p14.1	ATPase binding [GO:0051117]; Edg-2 lysophosphatidic acid receptor binding [GO:0031755]; GDP binding [GO:0019003]; GTPase activity [GO:0003924]; GTP binding [GO:0005525]; myosin binding [GO:0017022]; ubiquitin protein ligase binding [GO:0031625]	enzyme	-1.63962
P63000	RAC1	RAC1 Ras-related C3 botulinum toxin substrate 1	7	6374523	6403977	p22.1	ATPase binding [GO:0051117]; enzyme binding [GO:0019899]; GTPase activity [GO:0003924]; GTP binding [GO:0005525]; histone deacetylase binding [GO:0042826]; protein kinase binding [GO:0019901]; Rab GTPase binding [GO:0017137]; Rho GDP-dissociation inhibitor binding [GO:0051022]; thioesterase binding [GO:0031996]	enzyme	-1.64795
P24752	ACAT1	THIL Acetyl-CoA acetyltransferase, mitochondrial	11	108121516	108147776	q22.3	acetyl-CoA C-acetyltransferase activity [GO:0003985]; carbon-carbon lyase activity [GO:0016830]; coenzyme binding [GO:0050662]; enzyme binding [GO:0019899]; ligase activity, forming carbon-carbon bonds [GO:0016885]; metal ion binding [GO:0046872]; protein homodimerization activity [GO:0042803]	enzyme	-1.6611
Q9HDC9	APMAP	APMAP Adipocyte plasma membrane-associated protein	20	24962925	24992979	p11.21	arylesterase activity [GO:0004064]; strictosidine synthase activity [GO:0016844]	enzyme	-1.66314
P40925	MDH1	MDHC Malate dehydrogenase, cytoplasmic	2	63588609	63607197	p15	diiodophenylpyruvate reductase activity [GO:0047860]; L-malate dehydrogenase activity [GO:0030060]; malic enzyme activity [GO:0004470]; NAD binding [GO:0051287]	enzyme	-1.676
Q9Y6C9	MTCH2	MTCH2 Mitochondrial carrier homolog 2	11	47617315	47642623	p11.2	transport (GO:0006810); positive regulation of apoptotic process (GO:004365); protein localization to mitochondrion (GO:0070585)	other	-1.69627
Q9Y281	CFL2	COF2 Cofilin-2	14	34706769	34714823	q13.1	actin filament binding [GO:0051015]	other	-1.72667
Q9Y4W6	AFG3L2	AFG32 AFG3-like protein 2	18	12328944	12377314	p11.21	ATP binding [GO:0005524]; metalloendopeptidase activity [GO:0004222]; metallopeptidase activity [GO:0008237]; unfolded protein binding [GO:0051082]; zinc ion binding [GO:0008270]	peptidase	-1.72964
P12236	SLC25A6	ADT3 ADP/ATP translocase 3	X	1386152	1392724	p22.33	adenine transmembrane transporter activity [GO:0015207]; ATP:ADP antiporter activity [GO:0005471]	transporter	-1.74608
P63092	GNAS	GNAS2 Guanine nucleotide-binding protein G(s) subunit alpha isoforms short	20	58839718	58911192	q13.32	G-protein beta/gamma-subunit complex binding [GO:0031683]; GTPase activity [GO:0003924]; GTP binding [GO:0005525]; metal ion binding [GO:0046872]; signal transducer activity [GO:0004871]	enzyme	-1.75762
Q5JWF2	GNAS	GNAS1 Guanine nucleotide-binding protein G(s) subunit alpha isoforms XLas	20	58839718	58911192	q13.32	beta-2 adrenergic receptor binding [GO:0031698]; corticotropin-releasing hormone receptor 1 binding [GO:0051430]; D1 dopamine receptor binding [GO:0031748]; G-protein beta/gamma-subunit complex binding [GO:0031683]; GTPase activity [GO:0003924]; GTP binding [GO:0005525]; insulin-like growth factor receptor binding [GO:0005159]; ionotropic glutamate receptor binding [GO:0035255]; metal ion binding…	enzyme	-1.75762
P06576	ATP5B	ATPB ATP synthase subunit beta, mitochondrial	12	56638175	56646068	q13.3	angiostatin binding [GO:0043532]; ATP binding [GO:0005524]; MHC class I protein binding [GO:0042288]; proton-transporting ATPase activity, rotational mechanism [GO:0046961]; proton-transporting ATP synthase activity, rotational mechanism [GO:0046933]; transmembrane transporter activity [GO:0022857]; transporter activity [GO:0005215]	transporter	-1.76578
Q16555	DPYSL2	DPYL2 Dihydropyrimidinase-related protein 2	8	26514022	26658178	p21.2	dihydropyrimidinase activity [GO:0004157]; identical protein binding [GO:0042802]; microtubule binding [GO:0008017]	enzyme	-1.79476
P22061	PCMT1	PIMT Protein-L-isoaspartate(D-aspartate) O-methyltransferase	6	149749443	149811420	q25.1	cadherin binding [GO:0045296]; protein-L-isoaspartate (D-aspartate) O-methyltransferase activity [GO:0004719]	enzyme	-1.80514
P00403	MT-CO2	COX2 Cytochrome c oxidase subunit 2	MT	7586	8269	0	copper ion binding [GO:0005507]; cytochrome-c oxidase activity [GO:0004129]	enzyme	-1.81783
Q00610	CLTC	CLH1 Clathrin heavy chain 1	17	59619689	59696956	q23.1	clathrin light chain binding [GO:0032051]; disordered domain specific binding [GO:0097718]; double-stranded RNA binding [GO:0003725]; low-density lipoprotein particle receptor binding [GO:0050750]; protein kinase binding [GO:0019901]; RNA binding [GO:0003723]; structural molecule activity [GO:0005198]	other	-1.87973
P07384	CAPN1	CAN1 Calpain-1 catalytic subunit	11	65180566	65212006	q13.1	calcium-dependent cysteine-type endopeptidase activity [GO:0004198]; calcium ion binding [GO:0005509]; endopeptidase activity [GO:0004175]	peptidase	-1.89681
O75489	NDUFS3	NDUS3 NADH dehydrogenase [ubiquinone] iron-sulfur protein 3, mitochondrial	11	47565336	47584562	p11.2	electron carrier activity [GO:0009055]; NADH dehydrogenase (ubiquinone) activity [GO:0008137]; NADH dehydrogenase activity [GO:0003954]	enzyme	-1.92118
O75947	ATP5H	ATP5H ATP synthase subunit d, mitochondrial	17	75038863	75046985	q25.1	hydrogen ion transmembrane transporter activity [GO:0015078]; transmembrane transporter activity [GO:0022857]	enzyme	-1.92726
Q16891	IMMT	MIC60 MICOS complex subunit MIC60	2	86143932	86195770	p11.2	RNA binding [GO:0003723]	other	-1.94788
P05141	SLC25A5	ADT2 ADP/ATP translocase 2	X	119468400	119471319	q24	adenine transmembrane transporter activity [GO:0015207]; ATP:ADP antiporter activity [GO:0005471]; RNA binding [GO:0003723]; ubiquitin protein ligase binding [GO:0031625]	transporter	-1.95256
P36871	PGM1	PGM1 Phosphoglucomutase-1	1	63593276	63660245	p31.3	magnesium ion binding [GO:0000287]; phosphoglucomutase activity [GO:0004614]	enzyme	-2.01425
P24539	ATP5F1	AT5F1 ATP synthase F(0) complex subunit B1, mitochondrial	1	111448864	111462773	p13.2	hydrogen ion transmembrane transporter activity [GO:0015078]; transmembrane transporter activity [GO:0022857]	transporter	-2.01623
P45880	VDAC2	VDAC2 Voltage-dependent anion-selective channel protein 2	10	75210154	75231448	q22.2	nucleotide binding [GO:0000166]; porin activity [GO:0015288]; voltage-gated anion channel activity [GO:0008308]	ion channel	-2.04646
P55786	NPEPPS	PSA Puromycin-sensitive aminopeptidase	17	47522942	47623276	q21.32	aminopeptidase activity [GO:0004177]; metalloaminopeptidase activity [GO:0070006]; peptide binding [GO:0042277]; zinc ion binding [GO:0008270]	peptidase	-2.06578
P30086	PEBP1	PEBP1 Phosphatidylethanolamine-binding protein 1	12	118135858	118145584	q24.23	ATP binding [GO:0005524]; enzyme binding [GO:0019899]; phosphatidylethanolamine binding [GO:0008429]; protein kinase binding [GO:0019901]; RNA binding [GO:0003723]; serine-type endopeptidase inhibitor activity [GO:0004867]	other	-2.0908
P36957	DLST	ODO2 Dihydrolipoyllysine-residue succinyltransferase component of 2-oxoglutarate dehydrogenase complex, mitochondrial	14	74881891	74903745	q24.3	dihydrolipoyllysine-residue succinyltransferase activity [GO:0004149]	enzyme	-2.11305
O96000	NDUFB10	NDUBA NADH dehydrogenase [ubiquinone] 1 beta subcomplex subunit 10	16	1959508	1961975	p13.3	NADH dehydrogenase (ubiquinone) activity [GO:0008137]	enzyme	-2.11663
P08237	PFKM	PFKAM ATP-dependent 6-phosphofructokinase, muscle type	12	48105139	48146404	q13.11	6-phosphofructokinase activity [GO:0003872]; ATP binding [GO:0005524]; fructose binding [GO:0070061]; identical protein binding [GO:0042802]; kinase binding [GO:0019900]; metal ion binding [GO:0046872]; protein C-terminus binding [GO:0008022]; protein homodimerization activity [GO:0042803]	kinase	-2.16273
P19404	NDUFV2	NDUV2 NADH dehydrogenase [ubiquinone] flavoprotein 2, mitochondrial	18	9102630	9134345	p11.22	2 iron, 2 sulfur cluster binding [GO:0051537]; electron carrier activity [GO:0009055]; metal ion binding [GO:0046872]; NADH dehydrogenase (ubiquinone) activity [GO:0008137]	enzyme	-2.23071
P36542	ATP5C1	ATPG ATP synthase subunit gamma, mitochondrial	10	7788129	7807815	p14	proton-transporting ATP synthase activity, rotational mechanism [GO:0046933]; RNA binding [GO:0003723]; transmembrane transporter activity [GO:0022857]	transporter	-2.25393
P25705	ATP5A1	ATPA ATP synthase subunit alpha, mitochondrial	18	46080248	46104334	q21.1	angiostatin binding [GO:0043532]; ATP binding [GO:0005524]; MHC class I protein binding [GO:0042288]; proton-transporting ATP synthase activity, rotational mechanism [GO:0046933]; RNA binding [GO:0003723]; transmembrane transporter activity [GO:0022857]	transporter	-2.2627
Q16181	42985	SEPT7 Septin-7	7	35800932	35907105	p14.2	cadherin binding [GO:0045296]; GTP binding [GO:0005525]; identical protein binding [GO:0042802]; structural molecule activity [GO:0005198]	other	-2.29594
P40939	HADHA	ECHA Trifunctional enzyme subunit alpha, mitochondrial	2	26190635	26244726	p23.3	3-hydroxyacyl-CoA dehydrogenase activity [GO:0003857]; acetyl-CoA C-acetyltransferase activity [GO:0003985]; enoyl-CoA hydratase activity [GO:0004300]; fatty-acyl-CoA binding [GO:0000062]; long-chain-3-hydroxyacyl-CoA dehydrogenase activity [GO:0016509]; long-chain-enoyl-CoA hydratase activity [GO:0016508]; NAD binding [GO:0051287]; protein complex binding [GO:0032403]	enzyme	-2.29875
Q9H115	NAPB	SNAB Beta-soluble NSF attachment protein	20	23374519	23421519	p11.21	soluble NSF attachment protein activity [GO:0005483]; syntaxin binding [GO:0019905]	transporter	-2.303
P06744	GPI	G6PI Glucose-6-phosphate isomerase	19	34359480	34402156	q13.11	cytokine activity [GO:0005125]; glucose-6-phosphate isomerase activity [GO:0004347]; growth factor activity [GO:0008083]; intramolecular transferase activity [GO:0016866]; monosaccharide binding [GO:0048029]; ubiquitin protein ligase binding [GO:0031625]	enzyme	-2.32711
O60313	OPA1	OPA1 Dynamin-like 120 kDa protein, mitochondrial	3	193593144	193697823	q29	GTPase activity [GO:0003924]; GTP binding [GO:0005525]; magnesium ion binding [GO:0000287]; microtubule binding [GO:0008017]	enzyme	-2.33912
P68363	TUBA1B	TBA1B Tubulin alpha-1B chain	12	49127782	49131397	q13.12	double-stranded RNA binding [GO:0003725]; GTPase activity [GO:0003924]; GTP binding [GO:0005525]; structural constituent of cytoskeleton [GO:0005200]; structural molecule activity [GO:0005198]; ubiquitin protein ligase binding [GO:0031625]	other	-2.36645
P48047	ATP5O	ATPO ATP synthase subunit O, mitochondrial	21	33903453	33915980	q22.11	ATPase activity [GO:0016887]; drug binding [GO:0008144]; proton-transporting ATP synthase activity, rotational mechanism [GO:0046933]; transmembrane transporter activity [GO:0022857]; transporter activity [GO:0005215]	transporter	-2.37851
Q9H4M9	EHD1	EHD1 EH domain-containing protein 1	11	64851642	64888296	q13.1	ATP binding [GO:0005524]; cadherin binding [GO:0045296]; calcium ion binding [GO:0005509]; GTP binding [GO:0005525]; identical protein binding [GO:0042802]; Rab GTPase binding [GO:0017137]	other	-2.39242
P10515	DLAT	ODP2 Dihydrolipoyllysine-residue acetyltransferase component of pyruvate dehydrogenase complex, mitochondrial	11	112024814	112064390	q23.1	dihydrolipoyllysine-residue acetyltransferase activity [GO:0004742]	enzyme	-2.39714
P30049	ATP5D	ATPD ATP synthase subunit delta, mitochondrial	19	1241746	1244826	p13.3	ATPase activity [GO:0016887]; proton-transporting ATP synthase activity, rotational mechanism [GO:0046933]; transmembrane transporter activity [GO:0022857]; transporter activity [GO:0005215]	transporter	-2.42289
Q9Y617	PSAT1	SERC Phosphoserine aminotransferase	9	78297143	78330093	q21.2	O-phospho-L-serine:2-oxoglutarate aminotransferase activity [GO:0004648]	enzyme	-2.44758
P16615	ATP2A2	AT2A2 Sarcoplasmic/endoplasmic reticulum calcium ATPase 2	12	110280756	110351093	q24.11	ATP binding [GO:0005524]; calcium ion binding [GO:0005509]; calcium-transporting ATPase activity [GO:0005388]; calcium-transporting ATPase activity involved in regulation of cardiac muscle cell membrane potential [GO:0086039]; enzyme binding [GO:0019899]; lutropin-choriogonadotropic hormone receptor binding [GO:0031775]; protein C-terminus binding [GO:0008022]; S100 protein binding [GO:0044548]	transporter	-2.47171
P04075	ALDOA	ALDOA Fructose-bisphosphate aldolase A	16	30053090	30070457	p11.2	actin binding [GO:0003779]; cadherin binding [GO:0045296]; cytoskeletal protein binding [GO:0008092]; fructose binding [GO:0070061]; fructose-bisphosphate aldolase activity [GO:0004332]; identical protein binding [GO:0042802]; RNA binding [GO:0003723]; tubulin binding [GO:0015631]	enzyme	-2.47861
O75390	CS	CISY Citrate synthase, mitochondrial	12	56271699	56300392	q13.3	citrate (Si)-synthase activity [GO:0004108]; RNA binding [GO:0003723]	enzyme	-2.48852
P31930	UQCRC1	QCR1 Cytochrome b-c1 complex subunit 1, mitochondrial	3	48599002	48610976	p21.31	metalloendopeptidase activity [GO:0004222]; protein complex binding [GO:0032403]; ubiquinol-cytochrome-c reductase activity [GO:0008121]; ubiquitin protein ligase binding [GO:0031625]; zinc ion binding [GO:0008270]	enzyme	-2.50226
P11177	PDHB	ODPB Pyruvate dehydrogenase E1 component subunit beta, mitochondrial	3	58427630	58433857	p14.3	pyruvate dehydrogenase (acetyl-transferring) activity [GO:0004739]; pyruvate dehydrogenase activity [GO:0004738]	enzyme	-2.53966
O95202	LETM1	LETM1 LETM1 and EF-hand domain-containing protein 1, mitochondrial	4	1811479	1856247	p16.3	calcium:proton antiporter activity [GO:0015369]; calcium ion binding [GO:0005509]; ribosome binding [GO:0043022]	other	-2.584
P47985	UQCRFS1	UCRI Cytochrome b-c1 complex subunit Rieske, mitochondrial	19	29205321	29213541	q12	2 iron, 2 sulfur cluster binding [GO:0051537]; metal ion binding [GO:0046872]; protein complex binding [GO:0032403]; ubiquinol-cytochrome-c reductase activity [GO:0008121]	enzyme	-2.58885
Q16795	NDUFA9	NDUA9 NADH dehydrogenase [ubiquinone] 1 alpha subcomplex subunit 9, mitochondrial	12	4649095	4694317	p13.32	coenzyme binding [GO:0050662]; NADH dehydrogenase (ubiquinone) activity [GO:0008137]; NADH dehydrogenase activity [GO:0003954]; protein complex binding [GO:0032403]	enzyme	-2.65477
P02794	FTH1	FRIH Ferritin heavy chain	11	61959718	61967660	q12.3	ferric iron binding [GO:0008199]; ferroxidase activity [GO:0004322]; iron ion binding [GO:0005506]	enzyme	-2.72872
P13073	COX4I1	COX41 Cytochrome c oxidase subunit 4 isoform 1, mitochondrial	16	85798633	85807044	q24.1	cytochrome-c oxidase activity [GO:0004129]	enzyme	-2.73883
Q15121	PEA15	PEA15 Astrocytic phosphoprotein PEA-15	1	160205337	160215376	q23.2	positive and negative regulation of extrinsic apoptotic signaling pathway via death domain receptors (GO:1902043; GO:1902042); negative regulation of glucose import (GO:0046325); response to morphine (GO:0043278); regulation of apoptotic process (GO:0042981); carbohydrate transport (GO:0008643); apoptotic process (GO:0006915); transport (GO:0006810); activation of MAPK activity (GO:0000187); MAPK…	transporter	-2.74036
P30044	PRDX5	PRDX5 Peroxiredoxin-5, mitochondrial	11	64318088	64321811	q13.1	antioxidant activity [GO:0016209]; cysteine-type endopeptidase inhibitor activity involved in apoptotic process [GO:0043027]; peroxidase activity [GO:0004601]; peroxiredoxin activity [GO:0051920]; peroxynitrite reductase activity [GO:0072541]; protein dimerization activity [GO:0046983]; receptor binding [GO:0005102]; RNA polymerase III regulatory region DNA binding [GO:0001016]; thioredoxin perox…	enzyme	-2.75929
P08195	SLC3A2	4F2 4F2 cell-surface antigen heavy chain	11	62856102	62888875	q12.3	cadherin binding [GO:0045296]; calcium:sodium antiporter activity [GO:0005432]; catalytic activity [GO:0003824]; double-stranded RNA binding [GO:0003725]; neutral amino acid transmembrane transporter activity [GO:0015175]; RNA binding [GO:0003723]	transporter	-2.78044
Q9H9B4	SFXN1	SFXN1 Sideroflexin-1	5	175477062	175529742	q35.2	ion transmembrane transporter activity [GO:0015075]	transporter	-2.78367
P20674	COX5A	COX5A Cytochrome c oxidase subunit 5A, mitochondrial	15	74919791	74938168	q24.2	cytochrome-c oxidase activity [GO:0004129]; electron carrier activity [GO:0009055]; metal ion binding [GO:0046872]	enzyme	-2.80252
P56134	ATP5J2	ATPK ATP synthase subunit f, mitochondrial	7	99448475	99466331	q22.1	transmembrane transporter activity [GO:0022857]	transporter	-2.85807
P21281	ATP6V1B2	VATB2 V-type proton ATPase subunit B, brain isoform	8	20197367	20226819	p21.3	ATP binding [GO:0005524]; hydrogen ion transmembrane transporter activity [GO:0015078]; proton-transporting ATPase activity, rotational mechanism [GO:0046961]	transporter	-2.88308
O00483	NDUFA4	NDUA4 Cytochrome c oxidase subunit NDUFA4	7	10931951	10940256	p21.3	NADH dehydrogenase (ubiquinone) activity [GO:0008137]; protein complex binding [GO:0032403]	enzyme	-2.89146
P14406	COX7A2	CX7A2 Cytochrome c oxidase subunit 7A2, mitochondrial	6	75237475	75250323	q14.1	cytochrome-c oxidase activity [GO:0004129]	enzyme	-2.94255
O94760	DDAH1	DDAH1 N(G),N(G)-dimethylarginine dimethylaminohydrolase 1	1	85318481	85578363	p22.3	amino acid binding [GO:0016597]; catalytic activity [GO:0003824]; dimethylargininase activity [GO:0016403]; metal ion binding [GO:0046872]	enzyme	-3.0233
P16152	CBR1	CBR1 Carbonyl reductase [NADPH] 1	21	36069941	36073166	q22.12	15-hydroxyprostaglandin dehydrogenase (NADP+) activity [GO:0047021]; carbonyl reductase (NADPH) activity [GO:0004090]; oxidoreductase activity, acting on NAD(P)H, quinone or similar compound as acceptor [GO:0016655]; prostaglandin-E2 9-reductase activity [GO:0050221]	enzyme	-3.09912
O75964	ATP5L	ATP5L ATP synthase subunit g, mitochondrial	11	118401154	118431496	q23.3	hydrogen ion transmembrane transporter activity [GO:0015078]; transmembrane transporter activity [GO:0022857]	enzyme	-3.15581
P62879	GNB2	GBB2 Guanine nucleotide-binding protein G(I)/G(S)/G(T) subunit beta-2	7	100673531	100679174	q22.1	calcium channel regulator activity [GO:0005246]; GTPase activity [GO:0003924]; GTPase binding [GO:0051020]; protein complex binding [GO:0032403]; signal transducer activity [GO:0004871]	enzyme	-3.18782
O95757	HSPA4L	HS74L Heat shock 70 kDa protein 4L	4	127781821	127840733	q28.1	ATP binding [GO:0005524]	other	-3.18949
Q02978	SLC25A11	M2OM Mitochondrial 2-oxoglutarate/malate carrier protein	17	4937130	4940251	p13.2	oxoglutarate:malate antiporter activity [GO:0015367]; RNA binding [GO:0003723]	transporter	-3.19699
P56385	ATP5I	ATP5I ATP synthase subunit e, mitochondrial	4	672436	674338	p16.3	hydrogen ion transmembrane transporter activity [GO:0015078]; transmembrane transporter activity [GO:0022857]	transporter	-3.27799
P04179	SOD2	SODM Superoxide dismutase [Mn], mitochondrial	6	159669057	159762529	q25.3	identical protein binding [GO:0042802]; manganese ion binding [GO:0030145]; superoxide dismutase activity [GO:0004784]	enzyme	-3.28023
P09104	ENO2	ENOG Gamma-enolase	12	6913745	6923698	p13.31	magnesium ion binding [GO:0000287]; phosphopyruvate hydratase activity [GO:0004634]	enzyme	-3.28113
P12235	SLC25A4	ADT1 ADP/ATP translocase 1	4	185143241	185150382	q35.1	adenine transmembrane transporter activity [GO:0015207]; ATP:ADP antiporter activity [GO:0005471]	transporter	-3.47693
P10606	COX5B	COX5B Cytochrome c oxidase subunit 5B, mitochondrial	2	97646040	97648383	q11.2	cytochrome-c oxidase activity [GO:0004129]; metal ion binding [GO:0046872]	enzyme	-3.47956
P09669	COX6C	COX6C Cytochrome c oxidase subunit 6C	8	99873200	99894062	q22.2	cytochrome-c oxidase activity [GO:0004129]	enzyme	-3.50091
P68371	TUBB4B	TBB4B Tubulin beta-4B chain	9	137241213	137243707	q34.3	double-stranded RNA binding [GO:0003725]; GTPase activity [GO:0003924]; GTP binding [GO:0005525]; MHC class I protein binding [GO:0042288]; structural constituent of cytoskeleton [GO:0005200]; unfolded protein binding [GO:0051082]	other	-3.57051
P22695	UQCRC2	QCR2 Cytochrome b-c1 complex subunit 2, mitochondrial	16	21952660	21983660	p12.2	metalloendopeptidase activity [GO:0004222]; protein complex binding [GO:0032403]; zinc ion binding [GO:0008270]	enzyme	-3.58047
Q9UI09	NDUFA12	NDUAC NADH dehydrogenase [ubiquinone] 1 alpha subcomplex subunit 12	12	94897055	95003770	q22	electron carrier activity [GO:0009055]; NADH dehydrogenase (ubiquinone) activity [GO:0008137]	enzyme	-3.62082
P14927	UQCRB	QCR7 Cytochrome b-c1 complex subunit 7	8	96225920	96235634	q22.1	0	enzyme	-3.63458
P36543	ATP6V1E1	VATE1 V-type proton ATPase subunit E 1	22	17592136	17628818	q11.21	ATPase binding [GO:0051117]; hydrogen-exporting ATPase activity, phosphorylative mechanism [GO:0008553]; proton-transporting ATPase activity, rotational mechanism [GO:0046961]	transporter	-3.64644
Q99798	ACO2	ACON Aconitate hydratase, mitochondrial	22	41469125	41528989	q13.2	3 iron, 4 sulfur cluster binding [GO:0051538]; 4 iron, 4 sulfur cluster binding [GO:0051539]; aconitate hydratase activity [GO:0003994]; iron ion binding [GO:0005506]	enzyme	-3.69938
Q02218	OGDH	ODO1 2-oxoglutarate dehydrogenase, mitochondrial	7	44606572	44709066	p13	chaperone binding [GO:0051087]; heat shock protein binding [GO:0031072]; metal ion binding [GO:0046872]; oxoglutarate dehydrogenase (NAD+) activity [GO:0034602]; oxoglutarate dehydrogenase (succinyl-transferring) activity [GO:0004591]; thiamine pyrophosphate binding [GO:0030976]	enzyme	-3.71468
Q05193	DNM1	DYN1 Dynamin-1	9	128191655	128255248	q34.11	GTPase activity [GO:0003924]; GTP binding [GO:0005525]; identical protein binding [GO:0042802]; microtubule binding [GO:0008017]; protein dimerization activity [GO:0046983]; protein kinase binding [GO:0019901]; RNA binding [GO:0003723]	enzyme	-4.13056
P09417	QDPR	DHPR Dihydropteridine reductase	4	17460261	17512234	p15.32	6,7-dihydropteridine reductase activity [GO:0004155]; electron carrier activity [GO:0009055]; NADH binding [GO:0070404]; NADPH binding [GO:0070402]; protein homodimerization activity [GO:0042803]	enzyme	-4.19366
P38606	ATP6V1A	VATA V-type proton ATPase catalytic subunit A	3	113747019	113812056	q13.31	ATP binding [GO:0005524]; proton-transporting ATPase activity, rotational mechanism [GO:0046961]	transporter	-4.25552
P62873	GNB1	GBB1 Guanine nucleotide-binding protein G(I)/G(S)/G(T) subunit beta-1	1	1785285	1891117	p36.33	alkylglycerophosphoethanolamine phosphodiesterase activity [GO:0047391]; GTPase activity [GO:0003924]; GTPase binding [GO:0051020]; protein complex binding [GO:0032403]; signal transducer activity [GO:0004871]; spectrin binding [GO:0030507]; type 1 angiotensin receptor binding [GO:0031702]	enzyme	-4.26497
O95782	AP2A1	AP2A1 AP-2 complex subunit alpha-1	19	49766968	49807113	q13.33	low-density lipoprotein particle receptor binding [GO:0050750]; protein complex binding [GO:0032403]; protein C-terminus binding [GO:0008022]; protein kinase binding [GO:0019901]; protein transporter activity [GO:0008565]	transporter	-4.33758
P11216	PYGB	PYGB Glycogen phosphorylase, brain form	20	25248069	25298014	p11.21	glycogen phosphorylase activity [GO:0008184]; pyridoxal phosphate binding [GO:0030170]	enzyme	-4.48969
P28331	NDUFS1	NDUS1 NADH-ubiquinone oxidoreductase 75 kDa subunit, mitochondrial	2	206114817	206159603	q33.3	2 iron, 2 sulfur cluster binding [GO:0051537]; 4 iron, 4 sulfur cluster binding [GO:0051539]; electron carrier activity [GO:0009055]; iron-sulfur cluster binding [GO:0051536]; metal ion binding [GO:0046872]; NADH dehydrogenase (ubiquinone) activity [GO:0008137]	enzyme	-4.68434
Q13813	SPTAN1	SPTN1 Spectrin alpha chain, non-erythrocytic 1	9	128552558	128633662	q34.11	actin binding [GO:0003779]; cadherin binding [GO:0045296]; calcium ion binding [GO:0005509]; calmodulin binding [GO:0005516]; Ras guanyl-nucleotide exchange factor activity [GO:0005088]; structural constituent of cytoskeleton [GO:0005200]	other	-4.68995
P00367	GLUD1	DHE3 Glutamate dehydrogenase 1, mitochondrial	10	87050486	87094866	q23.2	ADP binding [GO:0043531]; ATP binding [GO:0005524]; glutamate dehydrogenase (NAD+) activity [GO:0004352]; glutamate dehydrogenase [NAD(P)+] activity [GO:0004353]; GTP binding [GO:0005525]; identical protein binding [GO:0042802]; leucine binding [GO:0070728]; NAD+ binding [GO:0070403]	enzyme	-4.75649
Q01814	ATP2B2	AT2B2 Plasma membrane calcium-transporting ATPase 2	3	10324023	10708031	p25.3	ATP binding [GO:0005524]; calcium ion binding [GO:0005509]; calcium-transporting ATPase activity [GO:0005388]; calmodulin binding [GO:0005516]; metal ion binding [GO:0046872]; PDZ domain binding [GO:0030165]; protein C-terminus binding [GO:0008022]	transporter	-5.13618
O75746	SLC25A12	CMC1 Calcium-binding mitochondrial carrier protein Aralar1	2	171784370	171999859	q31.1	acidic amino acid transmembrane transporter activity [GO:0015172]; calcium ion binding [GO:0005509]; L-aspartate transmembrane transporter activity [GO:0015183]; L-glutamate transmembrane transporter activity [GO:0005313]	transporter	-5.21443
Q12765	SCRN1	SCRN1 Secernin-1	7	29920103	29990289	p14.3	dipeptidase activity [GO:0016805]	other	-6.07507
P00505	GOT2	AATM Aspartate aminotransferase, mitochondrial	16	58707131	58734357	q21	4-hydroxyglutamate transaminase activity [GO:0047578]; amino acid binding [GO:0016597]; enzyme binding [GO:0019899]; kynurenine-oxoglutarate transaminase activity [GO:0016212]; L-aspartate:2-oxoglutarate aminotransferase activity [GO:0004069]; L-phenylalanine:2-oxoglutarate aminotransferase activity [GO:0080130]; phospholipid binding [GO:0005543]; protein homodimerization activity [GO:0042803]; p…	enzyme	-6.35298
P50213	IDH3A	IDH3A Isocitrate dehydrogenase [NAD] subunit alpha, mitochondrial	15	78131498	78171949	q25.1	isocitrate dehydrogenase (NAD+) activity [GO:0004449]; magnesium ion binding [GO:0000287]; NAD binding [GO:0051287]	enzyme	-7.33557
P46459	NSF	NSF Vesicle-fusing ATPase	17	46419843	46586373	q21.31	ATPase activity [GO:0016887]; ATPase activity, coupled [GO:0042623]; ATP binding [GO:0005524]; ionotropic glutamate receptor binding [GO:0035255]; metal ion binding [GO:0046872]; PDZ domain binding [GO:0030165]; protein complex binding [GO:0032403]; protein kinase binding [GO:0019901]; Rab GTPase binding [GO:0017137]; SNARE binding [GO:0000149]; syntaxin-1 binding [GO:0017075]	transporter	-7.3954
P17174	GOT1	AATC Aspartate aminotransferase, cytoplasmic	10	99396870	99430624	q24.2	carboxylic acid binding [GO:0031406]; L-aspartate:2-oxoglutarate aminotransferase activity [GO:0004069]; L-cysteine:2-oxoglutarate aminotransferase activity [GO:0047801]; L-phenylalanine:2-oxoglutarate aminotransferase activity [GO:0080130]; phosphatidylserine decarboxylase activity [GO:0004609]; pyridoxal phosphate binding [GO:0030170]	enzyme	-7.59872
P19367	HK1	HXK1 Hexokinase-1	10	69269984	69401882	q22.1	ATP binding [GO:0005524]; fructokinase activity [GO:0008865]; glucokinase activity [GO:0004340]; glucose binding [GO:0005536]; hexokinase activity [GO:0004396]; mannokinase activity [GO:0019158]	kinase	-7.63322
P28482	MAPK1	MK01 Mitogen-activated protein kinase 1	22	21754500	21867680	q11.22	ATP binding [GO:0005524]; DNA binding [GO:0003677]; identical protein binding [GO:0042802]; kinase activity [GO:0016301]; MAP kinase activity [GO:0004707]; mitogen-activated protein kinase kinase kinase binding [GO:0031435]; phosphatase binding [GO:0019902]; phosphotyrosine binding [GO:0001784]; protein serine/threonine kinase activity [GO:0004674]; RNA polymerase II carboxy-terminal domain kinas…	kinase	-8.49769
P05023	ATP1A1	AT1A1 Sodium/potassium-transporting ATPase subunit alpha-1	1	116372668	116410261	p13.1	ADP binding [GO:0043531]; ankyrin binding [GO:0030506]; ATP binding [GO:0005524]; chaperone binding [GO:0051087]; phosphatase activity [GO:0016791]; phosphatidylinositol 3-kinase binding [GO:0043548]; potassium ion binding [GO:0030955]; protein domain specific binding [GO:0019904]; protein kinase binding [GO:0019901]; sodium:potassium-exchanging ATPase activity [GO:0005391]; sodium ion binding [G…	transporter	-9.02295
P12277	CKB	KCRB Creatine kinase B-type	14	103519659	103523111	q32.33	ATP binding [GO:0005524]; creatine kinase activity [GO:0004111]; ubiquitin protein ligase binding [GO:0031625]	kinase	-13.6907
P09972	ALDOC	ALDOC Fructose-bisphosphate aldolase C	17	28573115	28577264	q11.2	cytoskeletal protein binding [GO:0008092]; fructose-bisphosphate aldolase activity [GO:0004332]	enzyme	-15.0524

## Sheet: Group 3 vs Cerebellum
UNIPROT assesion number	gene symbol	gene name	chromosome location				function / biological process		Fold Change
			chr	gene start (bp)	gene stop (bp)	karyotype band	gene onthology	IPA
P33316	DUT	DUT Deoxyuridine 5'-triphosphate nucleotidohydrolase, mitochondrial	15	48331011	48343373	q21.1	dUTP diphosphatase activity [GO:0004170]; magnesium ion binding [GO:0000287]; RNA binding [GO:0003723]	enzyme	130.188
O14558	HSPB6	HSPB6 Heat shock protein beta-6	19	35754569	35758079	q13.12	chaperone binding [GO:0051087]; protein homodimerization activity [GO:0042803]; structural constituent of eye lens [GO:0005212]; unfolded protein binding [GO:0051082]	other	106.252
Q5VYK3	ECM29	ECM29 Proteasome-associated protein ECM29 homolog	9	111360692	111484357	q31.3	protein complex scaffold activity [GO:0032947]	other	35.5991
P51532	SMARCA4	SMCA4 Transcription activator BRG1	19	10961001	11065395	p13.2	androgen receptor binding [GO:0050681]; ATP binding [GO:0005524]; DNA-dependent ATPase activity [GO:0008094]; DNA polymerase binding [GO:0070182]; helicase activity [GO:0004386]; lysine-acetylated histone binding [GO:0070577]; p53 binding [GO:0002039]; protein N-terminus binding [GO:0047485]; RNA polymerase I CORE element sequence-specific DNA binding [GO:0001164]; RNA polymerase II transcription…	transcription regulator	27.9235
O76021	RSL1D1	RL1D1 Ribosomal L1 domain-containing protein 1	16	11833850	11851585	p13.13	cadherin binding [GO:0045296]; mRNA 3'-UTR binding [GO:0003730]; mRNA 5'-UTR binding [GO:0048027]; RNA binding [GO:0003723]	other	26.24
P25205	MCM3	MCM3 DNA replication licensing factor MCM3	6	52264009	52284881	p12.2	ATP binding [GO:0005524]; DNA binding [GO:0003677]; helicase activity [GO:0004386]	enzyme	24.2031
P61289	PSME3	PSME3 Proteasome activator complex subunit 3	17	42824385	42843758	q21.31	endopeptidase activator activity [GO:0061133]; identical protein binding [GO:0042802]; MDM2/MDM4 family protein binding [GO:0097371]; p53 binding [GO:0002039]	peptidase	23.6915
Q9UL46	PSME2	PSME2 Proteasome activator complex subunit 2	14	24143362	24147570	q12	endopeptidase activator activity [GO:0061133]; identical protein binding [GO:0042802]	peptidase	23.036
P62888	RPL30	RL30 60S ribosomal protein L30	8	98024851	98046469	q22.2	RNA binding [GO:0003723]; selenocysteine insertion sequence binding [GO:0035368]; structural constituent of ribosome [GO:0003735]	other	21.7767
P12270	TPR	TPR Nucleoprotein TPR	1	186311652	186375693	q31.1	chromatin binding [GO:0003682]; dynein complex binding [GO:0070840]; heat shock protein binding [GO:0031072]; mitogen-activated protein kinase binding [GO:0051019]; mRNA binding [GO:0003729]; nucleocytoplasmic transporter activity [GO:0005487]; protein homodimerization activity [GO:0042803]; RNA binding [GO:0003723]; tubulin binding [GO:0015631]	transporter	16.3517
P24844	MYL9	MYL9 Myosin regulatory light polypeptide 9	20	36541484	36551447	q11.23	calcium ion binding [GO:0005509]; myosin heavy chain binding [GO:0032036]; structural constituent of muscle [GO:0008307]	other	15.5053
Q13442	PDAP1	HAP28 28 kDa heat- and acid-stable phosphoprotein	7	99392048	99408829	q22.1	RNA binding [GO:0003723]	other	15.3192
Q86UP2	KTN1	KTN1 Kinectin	14	55559072	55701526	q22.3	cadherin binding [GO:0045296]; kinesin binding [GO:0019894]; RNA binding [GO:0003723]	transmembrane receptor	14.4798
P02751	FN1	FINC Fibronectin	2	215360440	215436172	q35	chaperone binding [GO:0051087]; collagen binding [GO:0005518]; disordered domain specific binding [GO:0097718]; enzyme binding [GO:0019899]; heparin binding [GO:0008201]; identical protein binding [GO:0042802]; integrin binding [GO:0005178]; peptidase activator activity [GO:0016504]; protease binding [GO:0002020]; protein C-terminus binding [GO:0008022]; receptor binding [GO:0005102]	enzyme	14.0563
Q09028	RBBP4	RBBP4 Histone-binding protein RBBP4	1	32651142	32686211	p35.1	histone binding [GO:0042393]; histone deacetylase activity [GO:0004407]; histone deacetylase binding [GO:0042826]	enzyme	13.8232
P16401	HIST1H1B	H15 Histone H1.5	6	27866849	27867529	p22.1	chromatin DNA binding [GO:0031490]; histone deacetylase binding [GO:0042826]; RNA binding [GO:0003723]	other	13.8169
P06454	PTMA	PTMA Prothymosin alpha	2	231706895	231713541	q37.1	activating transcription factor binding [GO:0033613]	other	12.8089
Q16576	RBBP7	RBBP7 Histone-binding protein RBBP7	X	16839283	16870414	p22.2	histone deacetylase activity [GO:0004407]; RNA binding [GO:0003723]	transcription regulator	11.8941
P25789	PSMA4	PSA4 Proteasome subunit alpha type-4	15	78540405	78552419	q25.1	threonine-type endopeptidase activity [GO:0004298]	peptidase	11.8617
Q14166	TTLL12	TTL12 Tubulin--tyrosine ligase-like protein 12	22	43166622	43187133	q13.2	ATP binding [GO:0005524]; catalytic activity [GO:0003824]	other	11.8573
P15311	EZR	EZRI Ezrin	6	158765741	158819412	q25.3	actin binding [GO:0003779]; actin filament binding [GO:0051015]; ATPase binding [GO:0051117]; cadherin binding [GO:0045296]; cell adhesion molecule binding [GO:0050839]; disordered domain specific binding [GO:0097718]; microtubule binding [GO:0008017]; protein C-terminus binding [GO:0008022]; protein domain specific binding [GO:0019904]; protein kinase A catalytic subunit binding [GO:0034236]; pr…	other	11.4484
P22102	GART	PUR2 Trifunctional purine biosynthetic protein adenosine-3	21	33503931	33543491	q22.11	ATP binding [GO:0005524]; metal ion binding [GO:0046872]; phosphoribosylamine-glycine ligase activity [GO:0004637]; phosphoribosylformylglycinamidine cyclo-ligase activity [GO:0004641]; phosphoribosylglycinamide formyltransferase activity [GO:0004644]	enzyme	10.7932
Q8NC51	SERBP1	PAIRB Plasminogen activator inhibitor 1 RNA-binding protein	1	67407810	67430415	p31.3	cadherin binding [GO:0045296]; mRNA 3'-UTR binding [GO:0003730]; RNA binding [GO:0003723]	other	9.97981
Q9NS69	TOMM22	TOM22 Mitochondrial import receptor subunit TOM22 homolog	22	38681948	38685421	q13.1	protein transmembrane transporter activity [GO:0008320]	transporter	9.97197
P49321	NASP	NASP Nuclear autoantigenic sperm protein	1	45583846	45618904	p34.1	histone binding [GO:0042393]; Hsp90 protein binding [GO:0051879]; protein complex binding [GO:0032403]	other	9.52998
Q16643	DBN1	DREB Drebrin	5	177456608	177474401	q35.3	actin binding [GO:0003779]; cadherin binding [GO:0045296]; profilin binding [GO:0005522]	other	9.31036
O15042	U2SURP	SR140 U2 snRNP-associated SURP motif-containing protein	3	142964497	143060546	q23	RNA binding [GO:0003723]	other	8.79195
Q16658	FSCN1	FSCN1 Fascin	7	5592823	5606655	p22.1	actin binding [GO:0003779]; actin filament binding [GO:0051015]; cadherin binding [GO:0045296]; drug binding [GO:0008144]; protein binding, bridging [GO:0030674]; RNA binding [GO:0003723]	other	8.60672
O43852	CALU	CALU Calumenin	7	128739292	128771807	q32.1	calcium ion binding [GO:0005509]	other	8.40759
Q12996	CSTF3	CSTF3 Cleavage stimulation factor subunit 3	11	33077188	33162371	p13	mRNA binding [GO:0003729]; RNA binding [GO:0003723]	other	8.17236
P12004	PCNA	PCNA Proliferating cell nuclear antigen	20	5114953	5126626	p12.3	chromatin binding [GO:0003682]; damaged DNA binding [GO:0003684]; dinucleotide insertion or deletion binding [GO:0032139]; DNA polymerase binding [GO:0070182]; DNA polymerase processivity factor activity [GO:0030337]; enzyme binding [GO:0019899]; estrogen receptor binding [GO:0030331]; histone acetyltransferase binding [GO:0035035]; identical protein binding [GO:0042802]; MutLalpha complex bindin…	enzyme	8.11348
P23588	EIF4B	IF4B Eukaryotic translation initiation factor 4B	12	53006158	53042209	q13.13	helicase activity [GO:0004386]; ribosomal small subunit binding [GO:0043024]; RNA binding [GO:0003723]; RNA strand annealing activity [GO:0033592]; RNA strand-exchange activity [GO:0034057]; translation initiation factor activity [GO:0003743]	translation regulator	7.84945
P54727	RAD23B	RD23B UV excision repair protein RAD23 homolog B	9	107283137	107332194	q31.2	damaged DNA binding [GO:0003684]; polyubiquitin binding [GO:0031593]; single-stranded DNA binding [GO:0003697]	other	7.73308
Q92688	ANP32B	AN32B Acidic leucine-rich nuclear phosphoprotein 32 family member B	9	97983361	98015943	q22.33	histone binding [GO:0042393]; RNA polymerase binding [GO:0070063]	other	7.5757
Q96CN7	ISOC1	ISOC1 Isochorismatase domain-containing protein 1	5	129094751	129114028	q23.3	catalytic activity [GO:0003824]	enzyme	7.53408
O15173	PGRMC2	PGRC2 Membrane-associated progesterone receptor component 2	4	128269237	128288829	q28.2	heme binding [GO:0020037]; steroid binding [GO:0005496]; steroid hormone receptor activity [GO:0003707]	other	7.50819
Q07812	BAX	BAX Apoptosis regulator BAX	19	48954815	48961798	q13.33	BH3 domain binding [GO:0051434]; channel activity [GO:0015267]; chaperone binding [GO:0051087]; Hsp70 protein binding [GO:0030544]; identical protein binding [GO:0042802]; lipid binding [GO:0008289]; protein heterodimerization activity [GO:0046982]; protein homodimerization activity [GO:0042803]	transporter	7.37031
Q96TA1	FAM129B	NIBL1 Niban-like protein 1	9	127505339	127578989	q34.11	cadherin binding [GO:0045296]; transcription coactivator activity [GO:0003713]	transcription regulator	7.33194
Q06830	PRDX1	PRDX1 Peroxiredoxin-1	1	45511036	45523047	p34.1	cadherin binding [GO:0045296]; identical protein binding [GO:0042802]; peroxidase activity [GO:0004601]; RNA binding [GO:0003723]; thioredoxin peroxidase activity [GO:0008379]	enzyme	7.15041
P20700	LMNB1	LMNB1 Lamin-B1	5	126776623	126837020	q23.2	phospholipase binding [GO:0043274]; structural molecule activity [GO:0005198]	other	6.99191
Q8TAQ2	SMARCC2	SMRC2 SWI/SNF complex subunit SMARCC2	12	56162983	56189567	q13.2	DNA binding [GO:0003677]; transcription coactivator activity [GO:0003713]	transcription regulator	6.65036
Q15691	MAPRE1	MARE1 Microtubule-associated protein RP/EB family member 1	20	32819893	32850405	q11.21	cadherin binding [GO:0045296]; identical protein binding [GO:0042802]; microtubule plus-end binding [GO:0051010]; protein C-terminus binding [GO:0008022]; RNA binding [GO:0003723]	other	6.60921
O75874	IDH1	IDHC Isocitrate dehydrogenase [NADP] cytoplasmic	2	208236227	208266074	q34	(R)-2-hydroxyglutarate dehydrogenase activity [GO:0051990]; cadherin binding [GO:0045296]; isocitrate dehydrogenase (NADP+) activity [GO:0004450]; magnesium ion binding [GO:0000287]; NAD binding [GO:0051287]; NADP binding [GO:0050661]; protein homodimerization activity [GO:0042803]; receptor binding [GO:0005102]	enzyme	6.52878
Q9BVK6	TMED9	TMED9 Transmembrane emp24 domain-containing protein 9	5	177592158	177596124	q35.3	syntaxin binding [GO:0019905]	transporter	6.45723
O75400	PRPF40A	PR40A Pre-mRNA-processing factor 40 homolog A	2	152651593	152717997	q23.3	proline-rich region binding [GO:0070064]; RNA binding [GO:0003723]	other	6.39002
P17480	UBTF	UBF1 Nucleolar transcription factor 1	17	44205033	44221626	q21.31	chromatin binding [GO:0003682]; RNA binding [GO:0003723]; RNA polymerase I CORE element sequence-specific DNA binding [GO:0001164]; RNA polymerase I upstream control element sequence-specific DNA binding [GO:0001165]	transcription regulator	6.24742
P82979	SARNP	SARNP SAP domain-containing ribonucleoprotein	12	55752463	55817756	q13.2	DNA binding [GO:0003677]; RNA binding [GO:0003723]	transcription regulator	6.2241
P62910	RPL32	RL32 60S ribosomal protein L32	3	12834485	12841588	p25.2	RNA binding [GO:0003723]; structural constituent of ribosome [GO:0003735]	other	5.92286
Q9BSJ8	ESYT1	ESYT1 Extended synaptotagmin-1	12	56118250	56144671	q13.2	lipid binding [GO:0008289]; metal ion binding [GO:0046872]	other	5.87925
P20962	PTMS	PTMS Parathymosin	12	6765516	6770952	p13.31	immune system process (GO:0002376); DNA replication (GO:0006260)	other	5.82849
Q9UK76	HN1	HN1 Hematological and neurological expressed 1 protein	17	75135243	75154683	q25.1		other	5.77249
Q9Y265	RUVBL1	RUVB1 RuvB-like 1	3	128064778	128153914	q21.3	ADP binding [GO:0043531]; ATPase activity [GO:0016887]; ATPase binding [GO:0051117]; ATP binding [GO:0005524]; ATP-dependent 5'-3' DNA helicase activity [GO:0043141]; ATP-dependent DNA helicase activity [GO:0004003]; cadherin binding [GO:0045296]; DNA helicase activity [GO:0003678]; TFIID-class transcription factor binding [GO:0001094]	transcription regulator	5.70746
Q15942	ZYX	ZYX Zyxin	7	143381080	143391111	q34	metal ion binding [GO:0046872]; RNA binding [GO:0003723]	other	5.68218
P46940	IQGAP1	IQGA1 Ras GTPase-activating-like protein IQGAP1	15	90388218	90502243	q26.1	cadherin binding [GO:0045296]; calcium ion binding [GO:0005509]; calmodulin binding [GO:0005516]; GTPase activator activity [GO:0005096]; GTPase inhibitor activity [GO:0005095]; mitogen-activated protein kinase binding [GO:0051019]; phosphatidylinositol-3,4,5-trisphosphate binding [GO:0005547]; protein complex binding [GO:0032403]; protein domain specific binding [GO:0019904]; protein kinase bind…	other	5.66729
Q93045	STMN2	STMN2 Stathmin-2	8	79610814	79666175	q21.13	calcium-dependent protein binding [GO:0048306]; tubulin binding [GO:0015631]	other	5.64553
Q9Y5S9	RBM8A	RBM8A RNA-binding protein 8A	1	145917714	145927678	q21.1	mRNA binding [GO:0003729]; RNA binding [GO:0003723]	other	5.57152
P35221	CTNNA1	CTNA1 Catenin alpha-1	5	138610967	138935034	q31.2	actin filament binding [GO:0051015]; beta-catenin binding [GO:0008013]; cadherin binding [GO:0045296]; gamma-catenin binding [GO:0045295]; protein heterodimerization activity [GO:0046982]; RNA binding [GO:0003723]; structural molecule activity [GO:0005198]; vinculin binding [GO:0017166]	other	5.52516
P27797	CALR	CALR Calreticulin	19	12938578	12944489	p13.13	androgen receptor binding [GO:0050681]; calcium ion binding [GO:0005509]; carbohydrate binding [GO:0030246]; chaperone binding [GO:0051087]; complement component C1q binding [GO:0001849]; DNA binding [GO:0003677]; glycoprotein binding [GO:0001948]; hormone binding [GO:0042562]; integrin binding [GO:0005178]; iron ion binding [GO:0005506]; mRNA binding [GO:0003729]; peptide binding [GO:0042277]; p…	transcription regulator	5.41163
Q00688	FKBP3	FKBP3 Peptidyl-prolyl cis-trans isomerase FKBP3	14	45115600	45135319	q21.2	FK506 binding [GO:0005528]; peptidyl-prolyl cis-trans isomerase activity [GO:0003755]; receptor activity [GO:0004872]; RNA binding [GO:0003723]	enzyme	5.39494
Q06323	PSME1	PSME1 Proteasome activator complex subunit 1	14	24136158	24138967	q12	endopeptidase activator activity [GO:0061133]	other	5.29582
P16949	STMN1	STMN1 Stathmin	1	25884181	25906991	p36.11	signal transducer activity [GO:0004871]; tubulin binding [GO:0015631]	other	5.22651
P39656	DDOST	OST48 Dolichyl-diphosphooligosaccharide--protein glycosyltransferase 48 kDa subunit	1	20651767	20661544	p36.12	oligosaccharyl transferase activity (GO:0004576); dolichyl-diphosphooligosaccharide-protein glycotransferase activity (GO:0004579); protein binding (GO:0005515); protein glycosylation (GO:0006486); protein N-linked glycosylation (GO:0006487); protein N-linked glycosylation via asparagine (GO:0018279); response to cytokine (GO:0034097); T cell activation (GO:0042110); neutrophil degranulation (GO:…	enzyme	5.19571
P67809	YBX1	YBOX1 Nuclease-sensitive element-binding protein 1	1	42682427	42702349	p34.2	chromatin binding [GO:0003682]; DNA binding [GO:0003677]; double-stranded DNA binding [GO:0003690]; GTPase binding [GO:0051020]; RNA binding [GO:0003723]; RNA polymerase II core promoter proximal region sequence-specific DNA binding [GO:0000978]; single-stranded DNA binding [GO:0003697]; transcriptional activator activity, RNA polymerase II core promoter proximal region sequence-specific binding …	transcription regulator	5.14601
P51571	SSR4	SSRD Translocon-associated protein subunit delta	X	153793516	153798505	q28		other	5.13384
Q99729	HNRNPAB	ROAA Heterogeneous nuclear ribonucleoprotein A/B	5	178204507	178211163	q35.3	mRNA binding [GO:0003729]; RNA binding [GO:0003723]	enzyme	5.11961
P30050	RPL12	RL12 60S ribosomal protein L12	9	127447674	127451405	q33.3	RNA binding [GO:0003723]; rRNA binding [GO:0019843]; structural constituent of ribosome [GO:0003735]	other	5.1083
Q13162	PRDX4	PRDX4 Peroxiredoxin-4	X	23664262	23686399	p22.11	protein homodimerization activity [GO:0042803]; thioredoxin peroxidase activity [GO:0008379]	enzyme	4.97149
Q08J23	NSUN2	NSUN2 tRNA (cytosine(34)-C(5))-methyltransferase	5	6599239	6633291	p15.31	RNA binding [GO:0003723]; tRNA (cytosine-5-)-methyltransferase activity [GO:0016428]; tRNA binding [GO:0000049]	enzyme	4.94467
P78527	PRKDC	PRKDC DNA-dependent protein kinase catalytic subunit	8	47773108	47960183	q11.21	ATP binding [GO:0005524]; DNA-dependent protein kinase activity [GO:0004677]; double-stranded DNA binding [GO:0003690]; enzyme binding [GO:0019899]; protein domain specific binding [GO:0019904]; protein kinase activity [GO:0004672]; protein serine/threonine kinase activity [GO:0004674]; RNA binding [GO:0003723]; transcription factor binding [GO:0008134]	kinase	4.82298
P56537	EIF6	IF6 Eukaryotic translation initiation factor 6	20	35278907	35284985	q11.22	ribosomal large subunit binding [GO:0043023]; ribosome binding [GO:0043022]; translation initiation factor activity [GO:0003743]	translation regulator	4.74685
Q13185	CBX3	CBX3 Chromobox protein homolog 3	7	26201162	26213356	p15.2	enzyme binding [GO:0019899]; histone methyltransferase binding [GO:1990226]; identical protein binding [GO:0042802]; protein domain specific binding [GO:0019904]	transcription regulator	4.74273
P31949	S100A11	S10AB Protein S100-A11	1	152032506	152047907	q21.3	cadherin binding involved in cell-cell adhesion [GO:0098641]; calcium-dependent protein binding [GO:0048306]; calcium ion binding [GO:0005509]; protein homodimerization activity [GO:0042803]; S100 protein binding [GO:0044548]	other	4.70272
P61923	COPZ1	COPZ1 Coatomer subunit zeta-1	12	54301202	54351849	q13.13	transport (GO:0006810); intracellular protein transport (GO:0006886); ER to Golgi vesicle-mediated transport (GO:0006888); retrograde vesicle-mediated transport, Golgi to ER (GO:0006890); intra-Golgi vesicle-mediated transport (GO:0006890); protein transport (GO:0015031); vesicle-mediated transport (GO:0016192); toxin transport (GO:1901998)	transporter	4.6605
Q14108	SCARB2	SCRB2 Lysosome membrane protein 2	4	76158733	76234536	q21.1	enzyme binding [GO:0019899]; virus receptor activity [GO:0001618]	other	4.64365
P13637	ATP1A3	AT1A3 Sodium/potassium-transporting ATPase subunit alpha-3	19	41966582	41997497	q13.2	amyloid-beta binding [GO:0001540]; ATP binding [GO:0005524]; chaperone binding [GO:0051087]; D1 dopamine receptor binding [GO:0031748]; heparan sulfate proteoglycan binding [GO:0043395]; metal ion binding [GO:0046872]; sodium:potassium-exchanging ATPase activity [GO:0005391]; sodium:potassium-exchanging ATPase activity involved in regulation of cardiac muscle cell membrane potential [GO:0086037];…	transporter	4.54291
Q07065	CKAP4	CKAP4 Cytoskeleton-associated protein 4	12	106237877	106304279	q23.3	RNA binding [GO:0003723]	other	4.50988
Q99733	NAP1L4	NP1L4 Nucleosome assembly protein 1-like 4	11	2944431	2992377	p15.4	nucleosome binding [GO:0031491]; RNA binding [GO:0003723]; unfolded protein binding [GO:0051082]	other	4.49749
P37108	SRP14	SRP14 Signal recognition particle 14 kDa protein	15	40035739	40039188	q15.1	7S RNA binding [GO:0008312]; endoplasmic reticulum signal peptide binding [GO:0030942]; RNA binding [GO:0003723]	other	4.47841
P49755	TMED10	TMEDA Transmembrane emp24 domain-containing protein 10	14	75131470	75176631	q24.3	protein complex binding [GO:0032403]; syntaxin binding [GO:0019905]	transporter	4.43612
P07814	EPRS	SYEP Bifunctional glutamate/proline--tRNA ligase	1	219968601	220046658	q41	ATP binding [GO:0005524]; glutamate-tRNA ligase activity [GO:0004818]; GTPase binding [GO:0051020]; proline-tRNA ligase activity [GO:0004827]; RNA stem-loop binding [GO:0035613]	enzyme	4.42754
Q13200	PSMD2	PSMD2 26S proteasome non-ATPase regulatory subunit 2	3	184298709	184309054	q27.1	enzyme regulator activity [GO:0030234]	other	4.40976
P54819	AK2	KAD2 Adenylate kinase 2, mitochondrial	1	33007940	33080996	p35.1	adenylate kinase activity [GO:0004017]; ATP binding [GO:0005524]	kinase	4.36619
P18621	RPL17	RL17 60S ribosomal protein L17	18	49488453	49492523	q21.1	RNA binding [GO:0003723]; structural constituent of ribosome [GO:0003735]	other	4.35711
O00299	CLIC1	CLIC1 Chloride intracellular channel protein 1	6	31730581	31739763	p21.33	cadherin binding [GO:0045296]; chloride channel activity [GO:0005254]; voltage-gated ion channel activity [GO:0005244]	ion channel	4.30665
Q13263	TRIM28	TIF1B Transcription intermediary factor 1-beta	19	58544091	58550722	q13.43	chromatin binding [GO:0003682]; chromo shadow domain binding [GO:0070087]; DNA binding [GO:0003677]; Krueppel-associated box domain binding [GO:0035851]; promoter-specific chromatin binding [GO:1990841]; protein kinase activity [GO:0004672]; RNA binding [GO:0003723]; RNA polymerase II transcription coactivator activity [GO:0001105]; sequence-specific DNA binding [GO:0043565]; transcription corepr…	transcription regulator	4.30315
P08708	RPS17	RS17 40S ribosomal protein S17	15	82536753	82540564	q25.2	RNA binding [GO:0003723]; structural constituent of ribosome [GO:0003735]	other	4.27187
P09661	SNRPA1	RU2A U2 small nuclear ribonucleoprotein A'	15	101281510	101295282	q26.3	RNA binding [GO:0003723]; U2 snRNA binding [GO:0030620]	other	4.23472
E9PAV3	NACA	NACAM Nascent polypeptide-associated complex subunit alpha, muscle-specific form	12	56712428	56731628	q13.3	DNA binding [GO:0003677]	transcription regulator	4.23128
Q13765	NACA	NACA Nascent polypeptide-associated complex subunit alpha	12	56712428	56731628	q13.3	DNA binding [GO:0003677]; transcription coactivator activity [GO:0003713]	transcription regulator	4.23128
Q9BZK3	NACAP1	NACP1 Putative nascent polypeptide-associated complex subunit alpha-like protein	8	101361794	101372707	q22.3		other	4.23128
P26583	HMGB2	HMGB2 High mobility group protein B2	4	173331695	173335125	q34.1	chemoattractant activity [GO:0042056]; damaged DNA binding [GO:0003684]; DNA binding [GO:0003677]; DNA binding, bending [GO:0008301]; double-stranded DNA binding [GO:0003690]; drug binding [GO:0008144]; enhancer sequence-specific DNA binding [GO:0001158]; four-way junction DNA binding [GO:0000400]; non-sequence-specific DNA binding, bending [GO:0044378]; protein domain specific binding [GO:001990…	transcription regulator	4.21962
Q15008	PSMD6	PSMD6 26S proteasome non-ATPase regulatory subunit 6	3	64010549	64024010	p14.1	ATPase activity [GO:0016887]	enzyme	4.16086
Q09666	AHNAK	AHNK Neuroblast differentiation-associated protein AHNAK	11	62433542	62556235	q12.3	cadherin binding [GO:0045296]; RNA binding [GO:0003723]; S100 protein binding [GO:0044548]; structural molecule activity conferring elasticity [GO:0097493]	other	4.13308
P62277	RPS13	RS13 40S ribosomal protein S13	11	17074389	17077787	p15.1	5.8S rRNA binding [GO:1990932]; mRNA 5'-UTR binding [GO:0048027]; mRNA binding [GO:0003729]; RNA binding [GO:0003723]; small ribosomal subunit rRNA binding [GO:0070181]; structural constituent of ribosome [GO:0003735]	other	4.10902
Q01105	SET	SET Protein SET	9	128683424	128696400	q34.11	DNA binding [GO:0003677]; histone binding [GO:0042393]; protein phosphatase inhibitor activity [GO:0004864]; protein phosphatase regulator activity [GO:0019888]	phosphatase	4.09753
P35606	COPB2	COPB2 Coatomer subunit beta'	3	139355600	139389732	q23	structural molecule activity [GO:0005198]	transporter	4.08444
P46783	RPS10	RS10 40S ribosomal protein S10	6	34417454	34426125	p21.31	RNA binding [GO:0003723]; structural constituent of ribosome [GO:0003735]	other	4.073
Q9NQ39	RPS10P5	RS10L Putative 40S ribosomal protein S10-like	20	839447	839977	p13	RNA binding [GO:0003723]; structural constituent of ribosome [GO:0003735]	other	4.073
P31943	HNRNPH1	HNRH1 Heterogeneous nuclear ribonucleoprotein H	5	179614178	179634784	q35.3	poly(U) RNA binding [GO:0008266]; RNA binding [GO:0003723]	other	4.05639
P06748	NPM1	NPM Nucleophosmin	5	171387116	171411137	q35.1	activating transcription factor binding [GO:0033613]; core promoter binding [GO:0001047]; histone binding [GO:0042393]; NF-kappaB binding [GO:0051059]; protein heterodimerization activity [GO:0046982]; protein homodimerization activity [GO:0042803]; protein kinase binding [GO:0019901]; protein kinase inhibitor activity [GO:0004860]; ribosomal large subunit binding [GO:0043023]; ribosomal small su…	transcription regulator	4.04939
P22087	FBL	FBRL rRNA 2'-O-methyltransferase fibrillarin	19	39834458	39846414	q13.2	ATPase binding [GO:0051117]; histone-glutamine methyltransferase activity [GO:1990259]; RNA binding [GO:0003723]; rRNA methyltransferase activity [GO:0008649]; TFIID-class transcription factor binding [GO:0001094]	enzyme	4.03225
P50454	SERPINH1	SERPH Serpin H1	11	75562056	75572783	q13.5	collagen binding [GO:0005518]; RNA binding [GO:0003723]; serine-type endopeptidase inhibitor activity [GO:0004867]; unfolded protein binding [GO:0051082]	other	4.02651
Q9Y2X3	NOP58	NOP58 Nucleolar protein 58	2	202265716	202303666	q33.1	ATPase binding [GO:0051117]; RNA binding [GO:0003723]; snoRNA binding [GO:0030515]; TFIID-class transcription factor binding [GO:0001094]	enzyme	4.00364
P84090	ERH	ERH Enhancer of rudimentary homolog	14	69380123	69398627	q24.1	methyl-CpG binding [GO:0008327]; RNA binding [GO:0003723]	other	4.00228
P39687	ANP32A	AN32A Acidic leucine-rich nuclear phosphoprotein 32 family member A	15	68778535	68820897	q23	histone binding [GO:0042393]; RNA binding [GO:0003723]	other	3.96278
P43487	RANBP1	RANG Ran-specific GTPase-activating protein	22	20115938	20127357	q11.21	cadherin binding [GO:0045296]; GDP-dissociation inhibitor activity [GO:0005092]; GTPase activator activity [GO:0005096]; Ran GTPase binding [GO:0008536]	other	3.93211
P46776	RPL27A	RL27A 60S ribosomal protein L27a	11	8682411	8714759	p15.4	RNA binding [GO:0003723]; structural constituent of ribosome [GO:0003735]	other	3.91927
P78347	GTF2I	GTF2I General transcription factor II-I	7	74657667	74760692	q11.23	DNA binding [GO:0003677]; mitogen-activated protein kinase binding [GO:0051019]; RNA polymerase II transcription factor activity, sequence-specific DNA binding [GO:0000981]; transcription factor activity, sequence-specific DNA binding [GO:0003700]	transcription regulator	3.89449
P16403	HIST1H1C	H12 Histone H1.2	6	26055787	26056428	p22.2	chromatin DNA binding [GO:0031490]; RNA binding [GO:0003723]	other	3.87119
O75368	SH3BGRL	SH3L1 SH3 domain-binding glutamic acid-rich-like protein	X	81201943	81298547	q21.1	SH3/SH2 adaptor activity [GO:0005070]; SH3 domain binding [GO:0017124]	other	3.8561
P23284	PPIB	PPIB Peptidyl-prolyl cis-trans isomerase B	15	64155812	64163205	q22.31	peptidyl-prolyl cis-trans isomerase activity [GO:0003755]; protein complex binding [GO:0032403]; RNA binding [GO:0003723]; RNA polymerase binding [GO:0070063]; unfolded protein binding [GO:0051082]	enzyme	3.8482
P25788	PSMA3	PSA3 Proteasome subunit alpha type-3	14	58244831	58272012	q23.1	threonine-type endopeptidase activity [GO:0004298]	peptidase	3.83579
Q15631	TSN	TSN Translin	2	121737103	121767853	q14.3	DNA binding [GO:0003677]; endonuclease activity [GO:0004519]; identical protein binding [GO:0042802]; mRNA binding [GO:0003729]; protein complex binding [GO:0032403]; sequence-specific DNA binding [GO:0043565]; single-stranded DNA binding [GO:0003697]	other	3.80563
P51572	BCAP31	BAP31 B-cell receptor-associated protein 31	X	153700497	153724697	q28	MHC class I protein binding [GO:0042288]; protein complex binding [GO:0032403]	transporter	3.66497
P62306	SNRPF	RUXF Small nuclear ribonucleoprotein F	12	95858928	95903828	q23.1	RNA binding [GO:0003723]	other	3.60222
Q15084	PDIA6	PDIA6 Protein disulfide-isomerase A6	2	10783391	10837977	p25.1	peptide disulfide oxidoreductase activity [GO:0015037]; protein disulfide isomerase activity [GO:0003756]	enzyme	3.58026
P27695	APEX1	APEX1 DNA-(apurinic or apyrimidinic site) lyase	14	20455191	20457772	q11.2	3'-5' exonuclease activity [GO:0008408]; chromatin DNA binding [GO:0031490]; damaged DNA binding [GO:0003684]; DNA-(apurinic or apyrimidinic site) lyase activity [GO:0003906]; DNA binding [GO:0003677]; double-stranded DNA 3'-5' exodeoxyribonuclease activity [GO:0008311]; double-stranded DNA exodeoxyribonuclease activity [GO:0008309]; double-stranded telomeric DNA binding [GO:0003691]; endodeoxyri…	enzyme	3.5343
Q14011	CIRBP	CIRBP Cold-inducible RNA-binding protein	19	1259384	1274880	p13.3	mRNA 3'-UTR binding [GO:0003730]; RNA binding [GO:0003723]; small ribosomal subunit rRNA binding [GO:0070181]; translation repressor activity [GO:0030371]	translation regulator	3.51031
P05388	RPLP0	RLA0 60S acidic ribosomal protein P0	12	120196686	120201235	q24.23	RNA binding [GO:0003723]; structural constituent of ribosome [GO:0003735]	other	3.4961
Q8NHW5	RPLP0P6	RLA0L 60S acidic ribosomal protein P0-like	2	38481851	38482804	p22.1	ribosome biogenesis (GO:0042254)	other	3.4961
P62841	RPS15	RS15 40S ribosomal protein S15	19	1438358	1440494	p13.3	DNA binding [GO:0003677]; RNA binding [GO:0003723]; structural constituent of ribosome [GO:0003735]	other	3.47288
P23396	RPS3	RS3 40S ribosomal protein S3	11	75399486	75422280	q13.4	damaged DNA binding [GO:0003684]; DNA-(apurinic or apyrimidinic site) lyase activity [GO:0003906]; DNA binding [GO:0003677]; endodeoxyribonuclease activity [GO:0004520]; enzyme binding [GO:0019899]; Hsp70 protein binding [GO:0030544]; Hsp90 protein binding [GO:0051879]; iron-sulfur cluster binding [GO:0051536]; kinase binding [GO:0019900]; microtubule binding [GO:0008017]; mRNA binding [GO:000372…	enzyme	3.44392
P62829	RPL23	RL23 60S ribosomal protein L23	17	38847865	38853843	q12	large ribosomal subunit rRNA binding [GO:0070180]; RNA binding [GO:0003723]; structural constituent of ribosome [GO:0003735]; transcription coactivator binding [GO:0001223]; ubiquitin ligase inhibitor activity [GO:1990948]; ubiquitin protein ligase binding [GO:0031625]	other	3.43913
P05387	RPLP2	RLA2 60S acidic ribosomal protein P2	11	809647	812880	p15.5	structural constituent of ribosome [GO:0003735]	other	3.42772
P48556	PSMD8	PSMD8 26S proteasome non-ATPase regulatory subunit 8	19	38374536	38383824	q13.2	MAPK cascade (GO:0000165); protein polyubiquitination (GO:0000209); stimulatory C-type lectin receptor signaling pathway (GO:0002223); antigen processing and presentation of exogenous peptide antigen via MHC class I, TAP-dependent ( GO:0002479); proteolysis (GO:0006508); regulation of cellular amino acid metabolic process (GO:0006521); negative regulation of G2/M transition of mitotic cell cycle …	other	3.41734
Q14195	DPYSL3	DPYL3 Dihydropyrimidinase-related protein 3	5	147390811	147510056	q32	chondroitin sulfate binding [GO:0035374]; filamin binding [GO:0031005]; hydrolase activity, acting on carbon-nitrogen (but not peptide) bonds [GO:0016810]; SH3 domain binding [GO:0017124]	enzyme	3.40533
P83731	RPL24	RL24 60S ribosomal protein L24	3	101681091	101686782	q12.3	cadherin binding [GO:0045296]; RNA binding [GO:0003723]; structural constituent of ribosome [GO:0003735]	other	3.40129
P28074	PSMB5	PSB5 Proteasome subunit beta type-5	14	23016543	23035230	q11.2	peptidase activity [GO:0008233]; threonine-type endopeptidase activity [GO:0004298]	peptidase	3.35861
P11279	LAMP1	LAMP1 Lysosome-associated membrane glycoprotein 1	13	113297241	113323672	q34	enzyme binding [GO:0019899]; protein domain specific binding [GO:0019904]; virus receptor activity [GO:0001618]	other	3.34022
P51858	HDGF	HDGF Hepatoma-derived growth factor	1	156742107	156766925	q23.1	DNA binding [GO:0003677]; growth factor activity [GO:0008083]; heparin binding [GO:0008201]; nucleotide binding [GO:0000166]; RNA binding [GO:0003723]; RNA polymerase II transcription corepressor activity [GO:0001106]; transcription corepressor binding [GO:0001222]	growth factor	3.32373
P38159	RBMX	RBMX RNA-binding motif protein, X chromosome	X	136848004	136880764	q26.3	chromatin binding [GO:0003682]; core promoter binding [GO:0001047]; identical protein binding [GO:0042802]; mRNA binding [GO:0003729]; protein domain specific binding [GO:0019904]; RNA binding [GO:0003723]	other	3.31871
P61254	RPL26	RL26 60S ribosomal protein L26	17	8377520	8383213	p13.1	mRNA 5'-UTR binding [GO:0048027]; RNA binding [GO:0003723]; structural constituent of ribosome [GO:0003735]	other	3.28843
Q9Y230	RUVBL2	RUVB2 RuvB-like 2	19	48993448	49015995	q13.33	ADP binding [GO:0043531]; ATPase binding [GO:0051117]; ATP binding [GO:0005524]; ATP-dependent 5'-3' DNA helicase activity [GO:0043141]; ATP-dependent DNA helicase activity [GO:0004003]; chromatin DNA binding [GO:0031490]; DNA helicase activity [GO:0003678]; identical protein binding [GO:0042802]; protein homodimerization activity [GO:0042803]; RNA polymerase II core promoter sequence-specific DN…	transcription regulator	3.28797
P62906	RPL10A	RL10A 60S ribosomal protein L10a	6	35468408	35470785	p21.31	RNA binding [GO:0003723]; structural constituent of ribosome [GO:0003735]	other	3.2722
P28072	PSMB6	PSB6 Proteasome subunit beta type-6	17	4796144	4798503	p13.2	cadherin binding [GO:0045296]; endopeptidase activity [GO:0004175]; threonine-type endopeptidase activity [GO:0004298]	peptidase	3.26403
P63220	RPS21	RS21 40S ribosomal protein S21	20	62387116	62388520	q13.33	protein N-terminus binding [GO:0047485]; RNA binding [GO:0003723]; structural constituent of ribosome [GO:0003735]	other	3.26309
P22392	NME2	NDKB Nucleoside diphosphate kinase B	17	51165435	51171747	q21.33	ATP binding [GO:0005524]; DNA binding [GO:0003677]; drug binding [GO:0008144]; enzyme binding [GO:0019899]; fatty acid binding [GO:0005504]; intermediate filament binding [GO:0019215]; metal ion binding [GO:0046872]; nucleoside diphosphate kinase activity [GO:0004550]; protein histidine kinase activity [GO:0004673]; protein serine/threonine kinase activity [GO:0004674]; transcription factor activ…	kinase	3.25792
P62241	RPS8	RS8 40S ribosomal protein S8	1	44775251	44778779	p34.1	RNA binding [GO:0003723]; structural constituent of ribosome [GO:0003735]	other	3.24584
Q13247	SRSF6	SRSF6 Serine/arginine-rich splicing factor 6	20	43457928	43464247	q13.11	pre-mRNA binding [GO:0036002]; RNA binding [GO:0003723]	other	3.24232
P62847	RPS24	RS24 40S ribosomal protein S24	10	78033760	78056812	q22.3	RNA binding [GO:0003723]; structural constituent of ribosome [GO:0003735]; translation initiation factor binding [GO:0031369]	other	3.2343
P26373	RPL13	RL13 60S ribosomal protein L13	16	89560657	89566828	q24.3	RNA binding [GO:0003723]; structural constituent of ribosome [GO:0003735]	other	3.23146
P39023	RPL3	RL3 60S ribosomal protein L3	22	39312882	39320389	q13.1	5S rRNA binding [GO:0008097]; RNA binding [GO:0003723]; structural constituent of ribosome [GO:0003735]	other	3.20282
P12273	PIP	PIP Prolactin-inducible protein	7	143132077	143139746	q34	actin binding [GO:0003779]; aspartic-type endopeptidase activity [GO:0004190]; glycoprotein binding [GO:0001948]; IgG binding [GO:0019864]; protein dimerization activity [GO:0046983]	peptidase	3.19686
Q9Y696	CLIC4	CLIC4 Chloride intracellular channel protein 4	1	24745357	24844324	p36.11	chloride channel activity [GO:0005254]; voltage-gated ion channel activity [GO:0005244]	ion channel	3.19686
P62750	RPL23A	RL23A 60S ribosomal protein L23a	17	28719393	28724359	q11.2	cadherin binding [GO:0045296]; RNA binding [GO:0003723]; rRNA binding [GO:0019843]; structural constituent of ribosome [GO:0003735]	other	3.17207
P27635	RPL10	RL10 60S ribosomal protein L10	X	154389955	154409168	q28	RNA binding [GO:0003723]; structural constituent of ribosome [GO:0003735]	other	3.15598
Q96L21	RPL10L	RL10L 60S ribosomal protein L10-like	14	46651010	46651821	q21.2	RNA binding [GO:0003723]; structural constituent of ribosome [GO:0003735]	other	3.15598
Q9C037	TRIM4	TRIM4 E3 ubiquitin-protein ligase TRIM4	7	99876958	99919600	q22.1	transferase activity [GO:0016740]; zinc ion binding [GO:0008270]	other	3.15067
P46782	RPS5	RS5 40S ribosomal protein S5	19	58386400	58394806	q13.43	mRNA binding [GO:0003729]; RNA binding [GO:0003723]; rRNA binding [GO:0019843]; structural constituent of ribosome [GO:0003735]	other	3.15013
P49721	PSMB2	PSB2 Proteasome subunit beta type-2	1	35599544	35641844	p34.3	threonine-type endopeptidase activity [GO:0004298]	peptidase	3.14919
P02786	TFRC	TFR1 Transferrin receptor protein 1	3	196027183	196082189	q29	double-stranded RNA binding [GO:0003725]; glycoprotein binding [GO:0001948]; identical protein binding [GO:0042802]; protein homodimerization activity [GO:0042803]; RNA binding [GO:0003723]; transferrin receptor activity [GO:0004998]; transferrin transmembrane transporter activity [GO:0033570]; virus receptor activity [GO:0001618]	transporter	3.14892
P14314	PRKCSH	GLU2B Glucosidase 2 subunit beta	19	11435288	11450968	p13.2	calcium ion binding [GO:0005509]; ion channel binding [GO:0044325]; phosphoprotein binding [GO:0051219]; protein kinase C binding [GO:0005080]	enzyme	3.13224
P46781	RPS9	RS9 40S ribosomal protein S9	19	54200742	54249003	q13.42	5.8S rRNA binding [GO:1990932]; RNA binding [GO:0003723]; rRNA binding [GO:0019843]; structural constituent of ribosome [GO:0003735]; translation regulator activity [GO:0045182]	translation regulator	3.12818
P05386	RPLP1	RLA1 60S acidic ribosomal protein P1	15	69452784	69456194	q23	protein kinase activator activity [GO:0030295]; structural constituent of ribosome [GO:0003735]	other	3.11094
Q15233	NONO	NONO Non-POU domain-containing octamer-binding protein	X	71283192	71301168	q13.1	chromatin binding [GO:0003682]; core promoter binding [GO:0001047]; identical protein binding [GO:0042802]; RNA binding [GO:0003723]; RNA polymerase II distal enhancer sequence-specific DNA binding [GO:0000980]; transcription regulatory region sequence-specific DNA binding [GO:0000976]	other	3.10842
P14678	SNRPB	RSMB Small nuclear ribonucleoprotein-associated proteins B and B'	20	2461634	2470853	p13	histone pre-mRNA DCP binding [GO:0071208]; RNA binding [GO:0003723]; telomerase RNA binding [GO:0070034]; U2 snRNA binding [GO:0030620]	other	3.10803
P63162	SNRPN	RSMN Small nuclear ribonucleoprotein-associated protein N	15	24823637	24978723	q11.2	RNA binding [GO:0003723]	other	3.10803
P47914	RPL29	RL29 60S ribosomal protein L29	3	51993600	51995942	p21.2	cadherin binding [GO:0045296]; heparin binding [GO:0008201]; RNA binding [GO:0003723]; structural constituent of ribosome [GO:0003735]	other	3.10081
O14818	PSMA7	PSA7 Proteasome subunit alpha type-7	20	62136735	62143440	q13.33	identical protein binding [GO:0042802]; threonine-type endopeptidase activity [GO:0004298]	peptidase	3.09979
Q8TAA3	PSMA8	PSA7L Proteasome subunit alpha type-7-like	18	26133852	26193355	q11.2	threonine-type endopeptidase activity [GO:0004298]	peptidase	3.09979
Q07020	RPL18	RL18 60S ribosomal protein L18	19	48615328	48619536	q13.33	RNA binding [GO:0003723]; structural constituent of ribosome [GO:0003735]	other	3.0744
P32969	RPL9	RL9 60S ribosomal protein L9	4	39454124	39458948	p14	RNA binding [GO:0003723]; rRNA binding [GO:0019843]; structural constituent of ribosome [GO:0003735]	other	3.0661
Q02543	RPL18A	RL18A 60S ribosomal protein L18a	19	17859876	17864153	p13.11	RNA binding [GO:0003723]; structural constituent of ribosome [GO:0003735]	other	3.05919
P62913	RPL11	RL11 60S ribosomal protein L11	1	23691779	23696425	p36.11	5S rRNA binding [GO:0008097]; RNA binding [GO:0003723]; structural constituent of ribosome [GO:0003735]; ubiquitin ligase inhibitor activity [GO:1990948]; ubiquitin protein ligase binding [GO:0031625]	other	3.02641
P35659	DEK	DEK Protein DEK	6	18223868	18264823	p22.3	chromatin binding [GO:0003682]; DNA binding [GO:0003677]; histone binding [GO:0042393]; RNA binding [GO:0003723]	transcription regulator	3.01447
P62857	RPS28	RS28 40S ribosomal protein S28	19	8321158	8323340	p13.2	RNA binding [GO:0003723]; structural constituent of ribosome [GO:0003735]	other	3.00171
O43169	CYB5B	CYB5B Cytochrome b5 type B	16	69424525	69466266	q22.1	heme binding [GO:0020037]; metal ion binding [GO:0046872]	enzyme	2.9965
P08865	RPSA	RSSA 40S ribosomal protein SA	3	39406689	39412542	p22.1	laminin receptor activity [GO:0005055]; ribosome binding [GO:0043022]; RNA binding [GO:0003723]; structural constituent of ribosome [GO:0003735]; virus receptor activity [GO:0001618]	translation regulator	2.99388
Q96AG4	LRRC59	LRC59 Leucine-rich repeat-containing protein 59	17	50375059	50397553	q21.33	cadherin binding [GO:0045296]; RNA binding [GO:0003723]	other	2.98955
P35579	MYH9	MYH9 Myosin-9	22	36281281	36388018	q12.3	actin binding [GO:0003779]; actin-dependent ATPase activity [GO:0030898]; actin filament binding [GO:0051015]; ADP binding [GO:0043531]; ATPase activity [GO:0016887]; ATP binding [GO:0005524]; cadherin binding [GO:0045296]; calmodulin binding [GO:0005516]; microfilament motor activity [GO:0000146]; motor activity [GO:0003774]; protein anchor [GO:0043495]; protein domain specific binding [GO:00199…	enzyme	2.981
O43324	EEF1E1	MCA3 Eukaryotic translation elongation factor 1 epsilon-1	6	8073360	8102578	p24.3	glutathione transferase activity [GO:0004364]	translation regulator	2.96198
P62917	RPL8	RL8 60S ribosomal protein L8	8	144789765	144792587	q24.3	RNA binding [GO:0003723]; rRNA binding [GO:0019843]; structural constituent of ribosome [GO:0003735]	other	2.94587
P60900	PSMA6	PSA6 Proteasome subunit alpha type-6	14	35278633	35317493	q13.2	endopeptidase activity [GO:0004175]; NF-kappaB binding [GO:0051059]; purine ribonucleoside triphosphate binding [GO:0035639]; RNA binding [GO:0003723]; threonine-type endopeptidase activity [GO:0004298]	peptidase	2.93743
P49419	ALDH7A1	AL7A1 Alpha-aminoadipic semialdehyde dehydrogenase	5	126531200	126595418	q23.2	aldehyde dehydrogenase (NAD) activity [GO:0004029]; betaine-aldehyde dehydrogenase activity [GO:0008802]; L-aminoadipate-semialdehyde dehydrogenase activity [GO:0004043]	enzyme	2.92241
P53999	SUB1	TCP4 Activated RNA polymerase II transcriptional coactivator p15	5	32531633	32604079	p13.3	RNA binding [GO:0003723]; single-stranded DNA binding [GO:0003697]; transcriptional activator activity, RNA polymerase II distal enhancer sequence-specific binding [GO:0001205]; transcription coactivator activity [GO:0003713]	transcription regulator	2.922
Q9P0M6	H2AFY2	H2AW Core histone macro-H2A.2	10	70052796	70112280	q22.1	chromatin DNA binding [GO:0031490]; protein heterodimerization activity [GO:0046982]; RNA polymerase II regulatory region sequence-specific DNA binding [GO:0000977]; transcription regulatory region DNA binding [GO:0044212]	other	2.90047
P20618	PSMB1	PSB1 Proteasome subunit beta type-1	6	170535117	170553341	q27	threonine-type endopeptidase activity [GO:0004298]	peptidase	2.88552
P42766	RPL35	RL35 60S ribosomal protein L35	9	124857880	124861981	q33.3	mRNA binding [GO:0003729]; RNA binding [GO:0003723]; structural constituent of ribosome [GO:0003735]	other	2.88337
P62269	RPS18	RS18 40S ribosomal protein S18	6	33272010	33276510	p21.32	protein kinase binding [GO:0019901]; RNA binding [GO:0003723]; rRNA binding [GO:0019843]; structural constituent of ribosome [GO:0003735]	other	2.88242
P18124	RPL7	RL7 60S ribosomal protein L7	8	73290267	73295789	q21.11	DNA binding [GO:0003677]; mRNA binding [GO:0003729]; protein homodimerization activity [GO:0042803]; RNA binding [GO:0003723]; structural constituent of ribosome [GO:0003735]	transcription regulator	2.87759
P28070	PSMB4	PSB4 Proteasome subunit beta type-4	1	151399534	151401944	q21.3	lipopolysaccharide binding [GO:0001530]; threonine-type endopeptidase activity [GO:0004298]	peptidase	2.86588
P62701	RPS4X	RS4X 40S ribosomal protein S4, X isoform	X	72255679	72277300	q13.1	RNA binding [GO:0003723]; rRNA binding [GO:0019843]; structural constituent of ribosome [GO:0003735]	other	2.83979
Q8TD47	RPS4Y2	RS4Y2 40S ribosomal protein S4, Y isoform 2	Y	20756164	20781032	q11.223	RNA binding [GO:0003723]; rRNA binding [GO:0019843]; structural constituent of ribosome [GO:0003735]	other	2.83979
P22090	RPS4Y1	RS4Y1 40S ribosomal protein S4, Y isoform 1	Y	2841486	2932000	p11.2	RNA binding [GO:0003723]; rRNA binding [GO:0019843]; structural constituent of ribosome [GO:0003735]	other	2.83979
P52815	MRPL12	RM12 39S ribosomal protein L12, mitochondrial	17	81703357	81707526	q25.3	RNA binding [GO:0003723]; structural constituent of ribosome [GO:0003735]	other	2.83968
Q13838	DDX39B	DX39B Spliceosome RNA helicase DDX39B	6	31530219	31542448	p21.33	ATPase activity [GO:0016887]; ATP binding [GO:0005524]; ATP-dependent protein binding [GO:0043008]; ATP-dependent RNA helicase activity [GO:0004004]; identical protein binding [GO:0042802]; protein complex binding [GO:0032403]; RNA binding [GO:0003723]; RNA-dependent ATPase activity [GO:0008186]; U4 snRNA binding [GO:0030621]; U6 snRNA binding [GO:0017070]	enzyme	2.83967
P12268	IMPDH2	IMDH2 Inosine-5'-monophosphate dehydrogenase 2	3	49024325	49029408	p21.31	DNA binding [GO:0003677]; IMP dehydrogenase activity [GO:0003938]; metal ion binding [GO:0046872]; nucleotide binding [GO:0000166]; RNA binding [GO:0003723]	enzyme	2.82763
P62308	SNRPG	RUXG Small nuclear ribonucleoprotein G	2	70281362	70293771	p13.3	RNA binding [GO:0003723]	other	2.82585
A8MWD9	SNRPGP15	RUXGL Putative small nuclear ribonucleoprotein G-like protein 15	19	14489388	14489609	p13.12	RNA binding [GO:0003723]	other	2.82585
P62753	RPS6	RS6 40S ribosomal protein S6	9	19375715	19380254	p22.1	protein kinase binding [GO:0019901]; RNA binding [GO:0003723]; structural constituent of ribosome [GO:0003735]	other	2.78961
P46778	RPL21	RL21 60S ribosomal protein L21	13	27251309	27256691	q12.2	RNA binding [GO:0003723]; structural constituent of ribosome [GO:0003735]	other	2.78753
P09211	GSTP1	GSTP1 Glutathione S-transferase P	11	67583595	67586660	q13.2	dinitrosyl-iron complex binding [GO:0035731]; drug binding [GO:0008144]; glutathione binding [GO:0043295]; glutathione peroxidase activity [GO:0004602]; glutathione transferase activity [GO:0004364]; JUN kinase binding [GO:0008432]; kinase regulator activity [GO:0019207]; nitric oxide binding [GO:0070026]; S-nitrosoglutathione binding [GO:0035730]	enzyme	2.76254
P05455	SSB	LA Lupus La protein	2	169791933	169812064	q31.1	mRNA binding [GO:0003729]; poly(U) RNA binding [GO:0008266]; RNA binding [GO:0003723]; sequence-specific mRNA binding [GO:1990825]; tRNA binding [GO:0000049]	enzyme	2.74777
Q71DI3	HIST2H3A	H32 Histone H3.2	1	149852619	149854274	q21.2	histone binding [GO:0042393]; nucleosomal DNA binding [GO:0031492]; protein heterodimerization activity [GO:0046982]	other	2.73361
P84243	H3F3A	H33 Histone H3.3	1	226061851	226072001	q42.12	histone binding [GO:0042393]; nucleosomal DNA binding [GO:0031492]; protein heterodimerization activity [GO:0046982]; RNA polymerase II core promoter sequence-specific DNA binding [GO:0000979]; RNA polymerase II distal enhancer sequence-specific DNA binding [GO:0000980]	other	2.73361
P68431	HIST1H3A	H31 Histone H3.1	6	26020490	26020900	p22.2	cadherin binding [GO:0045296]; histone binding [GO:0042393]; nucleosomal DNA binding [GO:0031492]; protein heterodimerization activity [GO:0046982]	other	2.73361
Q16695	HIST3H3	H31T Histone H3.1t	1	228424845	228425325	q42.13	histone binding [GO:0042393]; nucleosomal DNA binding [GO:0031492]; protein heterodimerization activity [GO:0046982]	other	2.73361
Q6NXT2	H3F3C	H3C Histone H3.3C	12	31791185	31792241	p11.21	nucleosomal DNA binding [GO:0031492]; protein heterodimerization activity [GO:0046982]	other	2.73361
O43809	NUDT21	CPSF5 Cleavage and polyadenylation specificity factor subunit 5	16	56429133	56452199	q13	AU-rich element binding [GO:0017091]; histone deacetylase binding [GO:0042826]; hydrolase activity [GO:0016787]; identical protein binding [GO:0042802]; mRNA binding [GO:0003729]; protein homodimerization activity [GO:0042803]; RNA binding [GO:0003723]	other	2.70318
P84103	SRSF3	SRSF3 Serine/arginine-rich splicing factor 3	6	36594353	36605600	p21.31	RNA binding [GO:0003723]; sequence-specific mRNA binding [GO:1990825]	other	2.69085
P07910	HNRNPC	HNRPC Heterogeneous nuclear ribonucleoproteins C1/C2	14	21209136	21269494	q11.2	identical protein binding [GO:0042802]; mRNA 3'-UTR binding [GO:0003730]; N6-methyladenosine-containing RNA binding [GO:1990247]; nucleosomal DNA binding [GO:0031492]; poly(U) RNA binding [GO:0008266]; RNA binding [GO:0003723]; RNA polymerase II core promoter proximal region sequence-specific DNA binding [GO:0000978]; RNA polymerase II distal enhancer sequence-specific DNA binding [GO:0000980]; t…	other	2.68384
P28066	PSMA5	PSA5 Proteasome subunit alpha type-5	1	109399031	109426427	p13.3	threonine-type endopeptidase activity [GO:0004298]	peptidase	2.67739
P61247	RPS3A	RS3A 40S ribosomal protein S3a	4	151099573	151104652	q31.3	mRNA 5'-UTR binding [GO:0048027]; RNA binding [GO:0003723]; structural constituent of ribosome [GO:0003735]	other	2.67155
P63244	RACK1	RACK1 Receptor of activated protein C kinase 1	5	181236909	181248096	q35.3	cadherin binding [GO:0045296]; cysteine-type endopeptidase activator activity involved in apoptotic process [GO:0008656]; enzyme binding [GO:0019899]; ion channel inhibitor activity [GO:0008200]; protein complex scaffold activity [GO:0032947]; protein homodimerization activity [GO:0042803]; protein kinase C binding [GO:0005080]; protein phosphatase binding [GO:0019903]; protein tyrosine kinase in…	enzyme	2.67138
P31942	HNRNPH3	HNRH3 Heterogeneous nuclear ribonucleoprotein H3	10	68331174	68343191	q21.3	RNA binding [GO:0003723]	other	2.65241
P15531	NME1	NDKA Nucleoside diphosphate kinase A	17	51153536	51162428	q21.33	ATP binding [GO:0005524]; deoxyribonuclease activity [GO:0004536]; gamma-tubulin binding [GO:0043015]; GTP binding [GO:0005525]; identical protein binding [GO:0042802]; intermediate filament binding [GO:0019215]; magnesium ion binding [GO:0000287]; nucleoside diphosphate kinase activity [GO:0004550]; protein kinase binding [GO:0019901]; ribosomal small subunit binding [GO:0043024]; RNA binding [G…	kinase	2.6265
P62266	RPS23	RS23 40S ribosomal protein S23	5	82273358	82278577	q14.2	RNA binding [GO:0003723]; structural constituent of ribosome [GO:0003735]	translation regulator	2.62301
Q15102	PAFAH1B3	PA1B3 Platelet-activating factor acetylhydrolase IB subunit gamma	19	42297033	42303546	q13.2	1-alkyl-2-acetylglycerophosphocholine esterase activity [GO:0003847]; identical protein binding [GO:0042802]; phospholipase A2 activity [GO:0004623]; platelet-activating factor acetyltransferase activity [GO:0047179]; protein heterodimerization activity [GO:0046982]	enzyme	2.59567
Q92522	H1FX	H1X Histone H1x	3	129314771	129316277	q21.3	cadherin binding [GO:0045296]; DNA binding [GO:0003677]; RNA binding [GO:0003723]	other	2.59319
P62263	RPS14	RS14 40S ribosomal protein S14	5	150443190	150449756	q33.1	mRNA 5'-UTR binding [GO:0048027]; RNA binding [GO:0003723]; small ribosomal subunit rRNA binding [GO:0070181]; structural constituent of ribosome [GO:0003735]; translation regulator activity [GO:0045182]	translation regulator	2.59008
P25786	PSMA1	PSA1 Proteasome subunit alpha type-1	11	14504874	14643635	p15.2	RNA binding [GO:0003723]; threonine-type endopeptidase activity [GO:0004298]	peptidase	2.58307
Q16629	SRSF7	SRSF7 Serine/arginine-rich splicing factor 7	2	38743599	38751494	p22.1	protein domain specific binding [GO:0019904]; RNA binding [GO:0003723]; zinc ion binding [GO:0008270]	other	2.58144
P62826	RAN	RAN GTP-binding nuclear protein Ran	12	130871879	130877678	q24.33	androgen receptor binding [GO:0050681]; cadherin binding [GO:0045296]; chromatin binding [GO:0003682]; GDP binding [GO:0019003]; GTPase activity [GO:0003924]; GTP binding [GO:0005525]; magnesium ion binding [GO:0000287]; protein heterodimerization activity [GO:0046982]; RNA binding [GO:0003723]; transcription coactivator activity [GO:0003713]	enzyme	2.54741
P62081	RPS7	RS7 40S ribosomal protein S7	2	3575205	3580919	p25.3	mRNA 3'-UTR binding [GO:0003730]; mRNA 5'-UTR binding [GO:0048027]; RNA binding [GO:0003723]; structural constituent of ribosome [GO:0003735]; ubiquitin ligase inhibitor activity [GO:1990948]	other	2.54121
Q9Y224	C14orf166	CN166 UPF0568 protein C14orf166	14	51989475	52010691	q22.1	identical protein binding [GO:0042802]; RNA binding [GO:0003723]; RNA polymerase II core binding [GO:0000993]	other	2.53314
P09651	HNRNPA1	ROA1 Heterogeneous nuclear ribonucleoprotein A1	12	54280193	54287088	q13.13	G-rich strand telomeric DNA binding [GO:0098505]; pre-mRNA binding [GO:0036002]; protein domain specific binding [GO:0019904]; RNA binding [GO:0003723]; single-stranded DNA binding [GO:0003697]; single-stranded RNA binding [GO:0003727]; telomeric repeat-containing RNA binding [GO:0061752]	enzyme	2.52122
P84098	RPL19	RL19 60S ribosomal protein L19	17	39200283	39204727	q12	5.8S rRNA binding [GO:1990932]; large ribosomal subunit rRNA binding [GO:0070180]; RNA binding [GO:0003723]; structural constituent of ribosome [GO:0003735]	other	2.51857
P39019	RPS19	RS19 40S ribosomal protein S19	19	41859918	41872926	q13.2	fibroblast growth factor binding [GO:0017134]; protein homodimerization activity [GO:0042803]; protein kinase binding [GO:0019901]; RNA binding [GO:0003723]; structural constituent of ribosome [GO:0003735]	other	2.50824
P09429	HMGB1	HMGB1 High mobility group protein B1	13	30456704	30617597	q12.3	bubble DNA binding [GO:0000405]; calcium-dependent protein kinase regulator activity [GO:0010858]; chemoattractant activity [GO:0042056]; C-X-C chemokine binding [GO:0019958]; cytokine activity [GO:0005125]; damaged DNA binding [GO:0003684]; DNA binding, bending [GO:0008301]; DNA polymerase binding [GO:0070182]; double-stranded DNA binding [GO:0003690]; double-stranded RNA binding [GO:0003725]; f…	transcription regulator	2.49911
P07741	APRT	APT Adenine phosphoribosyltransferase	16	88809339	88811944	q24.3	adenine binding [GO:0002055]; adenine phosphoribosyltransferase activity [GO:0003999]; AMP binding [GO:0016208]	enzyme	2.48607
P16402	HIST1H1D	H13 Histone H1.3	6	26234268	26234933	p22.2	chromatin DNA binding [GO:0031490]; RNA binding [GO:0003723]	other	2.47714
Q02539	HIST1H1A	H11 Histone H1.1	6	26017085	26017732	p22.2	chromatin DNA binding [GO:0031490]; heparin binding [GO:0008201]	other	2.47714
P21333	FLNA	FLNA Filamin-A	X	154348524	154374638	q28	actin filament binding [GO:0051015]; cadherin binding [GO:0045296]; Fc-gamma receptor I complex binding [GO:0034988]; glycoprotein binding [GO:0001948]; G-protein coupled receptor binding [GO:0001664]; GTPase binding [GO:0051020]; ion channel binding [GO:0044325]; kinase binding [GO:0019900]; mu-type opioid receptor binding [GO:0031852]; potassium channel regulator activity [GO:0015459]; protein …	other	2.47582
P19338	NCL	NUCL Nucleolin	2	231453531	231483641	q37.1	DNA topoisomerase binding [GO:0044547]; identical protein binding [GO:0042802]; mRNA 5'-UTR binding [GO:0048027]; protein C-terminus binding [GO:0008022]; RNA binding [GO:0003723]; telomeric DNA binding [GO:0042162]	other	2.47121
P62318	SNRPD3	SMD3 Small nuclear ribonucleoprotein Sm D3	22	24555503	24609980	q11.23	enzyme binding [GO:0019899]; histone pre-mRNA DCP binding [GO:0071208]; RNA binding [GO:0003723]; telomerase RNA binding [GO:0070034]; U1 snRNP binding [GO:1990446]; U2 snRNA binding [GO:0030620]; U7 snRNA binding [GO:0071209]	other	2.47036
Q12906	ILF3	ILF3 Interleukin enhancer-binding factor 3	19	10654261	10692417	p13.2	DNA binding [GO:0003677]; double-stranded RNA binding [GO:0003725]; RNA binding [GO:0003723]	transcription regulator	2.46637
P09012	SNRPA	SNRPA U1 small nuclear ribonucleoprotein A	19	40750637	40765389	q13.2	identical protein binding [GO:0042802]; RNA binding [GO:0003723]; snRNA stem-loop binding [GO:0035614]; U1 snRNA binding [GO:0030619]; U1 snRNP binding [GO:1990446]	other	2.46139
P37802	TAGLN2	TAGL2 Transgelin-2	1	159918107	159925732	q23.2	cadherin binding [GO:0045296]	other	2.45783
P98179	RBM3	RBM3 RNA-binding protein 3	X	48574449	48579066	p11.23	RNA binding [GO:0003723]	other	2.44736
P50502	ST13	F10A1 Hsc70-interacting protein	22	40824535	40857022	q13.2	chaperone binding [GO:0051087]; dATP binding [GO:0032564]; Hsp70 protein binding [GO:0030544]; identical protein binding [GO:0042802]; protein binding, bridging [GO:0030674]; protein complex binding [GO:0032403]; protein dimerization activity [GO:0046983]; protein domain specific binding [GO:0019904]; unfolded protein binding [GO:0051082]	other	2.42786
Q8IZP2	ST13P4	ST134 Putative protein FAM10A4	13	50172089	50173181	q14.2	protein dimerization activity [GO:0046983]	other	2.42786
Q562R1	ACTBL2	ACTBL Beta-actin-like protein 2	5	57480016	57482809	q11.2	ATP binding [GO:0005524]	other	2.41851
P68104	EEF1A1	EF1A1 Elongation factor 1-alpha 1	6	73515750	73523797	q13	GTPase activity [GO:0003924]; GTP binding [GO:0005525]; protein kinase binding [GO:0019901]; RNA binding [GO:0003723]; translation elongation factor activity [GO:0003746]; tRNA binding [GO:0000049]	translation regulator	2.41087
Q5VTE0	EEF1A1P5	EF1A3 Putative elongation factor 1-alpha-like 3	9	133019486	133020874	q34.13	GTPase activity [GO:0003924]; GTP binding [GO:0005525]; translation elongation factor activity [GO:0003746]	other	2.41087
P63241	EIF5A	IF5A1 Eukaryotic translation initiation factor 5A-1	17	7306999	7312463	p13.1	protein N-terminus binding [GO:0047485]; ribosome binding [GO:0043022]; RNA binding [GO:0003723]; translation elongation factor activity [GO:0003746]; U6 snRNA binding [GO:0017070]	translation regulator	2.37741
P46777	RPL5	RL5 60S ribosomal protein L5	1	92832025	92841924	p22.1	5S rRNA binding [GO:0008097]; mRNA 3'-UTR binding [GO:0003730]; mRNA 5'-UTR binding [GO:0048027]; RNA binding [GO:0003723]; structural constituent of ribosome [GO:0003735]; ubiquitin ligase inhibitor activity [GO:1990948]; ubiquitin protein ligase binding [GO:0031625]	other	2.3764
Q7L014	DDX46	DDX46 Probable ATP-dependent RNA helicase DDX46	5	134758771	134855133	q31.1	ATP binding [GO:0005524]; ATP-dependent RNA helicase activity [GO:0004004]; RNA binding [GO:0003723]	enzyme	2.37257
P25398	RPS12	RS12 40S ribosomal protein S12	6	132814441	132817564	q23.2	RNA binding [GO:0003723]; structural constituent of ribosome [GO:0003735]	other	2.35787
P00338	LDHA	LDHA L-lactate dehydrogenase A chain	11	18394388	18408425	p15.1	cadherin binding [GO:0045296]; identical protein binding [GO:0042802]; kinase binding [GO:0019900]; L-lactate dehydrogenase activity [GO:0004459]; NAD binding [GO:0051287]	enzyme	2.35404
P52565	ARHGDIA	GDIR1 Rho GDP-dissociation inhibitor 1	17	81867721	81871406	q25.3	GTPase activator activity [GO:0005096]; Rho GDP-dissociation inhibitor activity [GO:0005094]	other	2.35143
O75396	SEC22B	SC22B Vesicle-trafficking protein SEC22b	1	120150898	120176515	p12	SNAP receptor activity [GO:0005484]; SNARE binding [GO:0000149]; syntaxin binding [GO:0019905]	other	2.34271
P62249	RPS16	RS16 40S ribosomal protein S16	19	39433207	39435948	q13.2	RNA binding [GO:0003723]; structural constituent of ribosome [GO:0003735]	other	2.32218
P61978	HNRNPK	HNRPK Heterogeneous nuclear ribonucleoprotein K	9	83968083	83980616	q21.32	cadherin binding [GO:0045296]; identical protein binding [GO:0042802]; protein domain specific binding [GO:0019904]; RNA binding [GO:0003723]; RNA polymerase II core promoter proximal region sequence-specific DNA binding [GO:0000978]; single-stranded DNA binding [GO:0003697]; transcriptional activator activity, RNA polymerase II core promoter proximal region sequence-specific binding [GO:0001077]	transcription regulator	2.31915
P63173	RPL38	RL38 60S ribosomal protein L38	17	74203582	74210655	q25.1	RNA binding [GO:0003723]; structural constituent of ribosome [GO:0003735]	other	2.31759
P49756	RBM25	RBM25 RNA-binding protein 25	14	73058436	73123898	q24.2	mRNA binding [GO:0003729]; RNA binding [GO:0003723]	other	2.31735
Q02878	RPL6	RL6 60S ribosomal protein L6	12	112405190	112418838	q24.13	cadherin binding [GO:0045296]; DNA binding [GO:0003677]; RNA binding [GO:0003723]; structural constituent of ribosome [GO:0003735]	other	2.30889
P62191	PSMC1	PRS4 26S protease regulatory subunit 4	14	90256495	90275429	q32.11	ATPase activity [GO:0016887]; ATP binding [GO:0005524]; proteasome-activating ATPase activity [GO:0036402]; RNA binding [GO:0003723]; TBP-class protein binding [GO:0017025]	peptidase	2.30672
P62244	RPS15A	RS15A 40S ribosomal protein S15a	16	18781295	18790383	p12.3	RNA binding [GO:0003723]; structural constituent of ribosome [GO:0003735]	other	2.29608
Q01130	SRSF2	SRSF2 Serine/arginine-rich splicing factor 2	17	76734115	76737374	q25.1	pre-mRNA binding [GO:0036002]; protein kinase C binding [GO:0005080]; RNA binding [GO:0003723]; transcription corepressor activity [GO:0003714]	transcription regulator	2.29514
P51665	PSMD7	PSMD7 26S proteasome non-ATPase regulatory subunit 7	16	74296775	74306288	q23.1	protein homodimerization activity [GO:0042803]	other	2.27107
P62314	SNRPD1	SMD1 Small nuclear ribonucleoprotein Sm D1	18	21612267	21633524	q11.2	RNA binding [GO:0003723]; U1 snRNP binding [GO:1990446]	other	2.25327
P52597	HNRNPF	HNRPF Heterogeneous nuclear ribonucleoprotein F	10	43385617	43409166	q11.21	RNA binding [GO:0003723]; single-stranded RNA binding [GO:0003727]; TBP-class protein binding [GO:0017025]	other	2.25087
P62899	RPL31	RL31 60S ribosomal protein L31	2	101001715	101024032	q11.2	RNA binding [GO:0003723]; structural constituent of ribosome [GO:0003735]	other	2.23101
O00264	PGRMC1	PGRC1 Membrane-associated progesterone receptor component 1	X	119236245	119244466	q24	heme binding [GO:0020037]; steroid binding [GO:0005496]	transmembrane receptor	2.21821
Q14103	HNRNPD	HNRPD Heterogeneous nuclear ribonucleoprotein D0	4	82352498	82374503	q21.22	AT DNA binding [GO:0003680]; chromatin binding [GO:0003682]; histone deacetylase binding [GO:0042826]; mRNA 3'-UTR AU-rich region binding [GO:0035925]; RNA binding [GO:0003723]; telomeric DNA binding [GO:0042162]; transcription factor binding [GO:0008134]	transcription regulator	2.21564
P58876	HIST1H2BD	H2B1D Histone H2B type 1-D	6	26158146	26171349	p22.2	DNA binding [GO:0003677]; protein heterodimerization activity [GO:0046982]	other	2.21276
P04083	ANXA1	ANXA1 Annexin A1	9	73151757	73170393	q21.13	annealing helicase activity [GO:0036310]; cadherin binding involved in cell-cell adhesion [GO:0098641]; calcium-dependent phospholipid binding [GO:0005544]; calcium-dependent protein binding [GO:0048306]; calcium ion binding [GO:0005509]; double-stranded DNA-dependent ATPase activity [GO:0033676]; helicase activity [GO:0004386]; phospholipase A2 inhibitor activity [GO:0019834]; phospholipid bindi…	enzyme	2.20742
P52272	HNRNPM	HNRPM Heterogeneous nuclear ribonucleoprotein M	19	8444767	8489114	p13.2	protein domain specific binding [GO:0019904]; RNA binding [GO:0003723]	other	2.19226
P62304	SNRPE	RUXE Small nuclear ribonucleoprotein E	1	203861603	203870550	q32.1	RNA binding [GO:0003723]; U1 snRNP binding [GO:1990446]	other	2.18944
P29692	EEF1D	EF1D Elongation factor 1-delta	8	143579697	143599541	q24.3	activating transcription factor binding [GO:0033613]; cadherin binding [GO:0045296]; DNA binding [GO:0003677]; heat shock protein binding [GO:0031072]; signal transducer activity [GO:0004871]; translation elongation factor activity [GO:0003746]; translation factor activity, RNA binding [GO:0008135]	translation regulator	2.18925
P60866	RPS20	RS20 40S ribosomal protein S20	8	56067295	56074581	q12.1	RNA binding [GO:0003723]; structural constituent of ribosome [GO:0003735]	other	2.17912
P46926	GNPDA1	GNPI1 Glucosamine-6-phosphate isomerase 1	5	141991749	142013041	q31.3	glucosamine-6-phosphate deaminase activity [GO:0004342]; hydrolase activity [GO:0016787]	enzyme	2.15814
P61956	SUMO2	SUMO2 Small ubiquitin-related modifier 2	17	75165586	75182983	q25.1	protein tag [GO:0031386]; RNA binding [GO:0003723]; transcription corepressor binding [GO:0001222]; ubiquitin protein ligase binding [GO:0031625]	enzyme	2.13749
P62273	RPS29	RS29 40S ribosomal protein S29	14	49570984	49599164	q21.3	structural constituent of ribosome [GO:0003735]; zinc ion binding [GO:0008270]	other	2.11021
Q6FI13	HIST2H2AA3	H2A2A Histone H2A type 2-A	1	149842188	149842736	q21.2	DNA binding [GO:0003677]; protein heterodimerization activity [GO:0046982]	other	2.11012
Q16777	HIST2H2AC	H2A2C Histone H2A type 2-C	1	149886975	149887364	q21.2	DNA binding [GO:0003677]; protein heterodimerization activity [GO:0046982]	other	2.11012
P68133	ACTA1	ACTS Actin, alpha skeletal muscle	1	229431245	229434098	q42.13	ADP binding [GO:0043531]; ATP binding [GO:0005524]; myosin binding [GO:0017022]; structural constituent of cytoskeleton [GO:0005200]	other	2.08554
P68032	ACTC1	ACTC Actin, alpha cardiac muscle 1	15	34788096	34796139	q14	ATPase activity [GO:0016887]; ATP binding [GO:0005524]; myosin binding [GO:0017022]	enzyme	2.08554
O75347	TBCA	TBCA Tubulin-specific chaperone A	5	77691166	77868780	q14.1	beta-tubulin binding [GO:0048487]; chaperone binding [GO:0051087]; RNA binding [GO:0003723]	other	2.0843
P62316	SNRPD2	SMD2 Small nuclear ribonucleoprotein Sm D2	19	45687454	45692569	q13.32	RNA binding [GO:0003723]	other	2.07246
Q07666	KHDRBS1	KHDR1 KH domain-containing, RNA-binding, signal transduction-associated protein 1	1	32013829	32060850	p35.2	DNA binding [GO:0003677]; identical protein binding [GO:0042802]; poly(A) binding [GO:0008143]; poly(U) RNA binding [GO:0008266]; protein complex binding [GO:0032403]; protein domain specific binding [GO:0019904]; RNA binding [GO:0003723]; SH3/SH2 adaptor activity [GO:0005070]; SH3 domain binding [GO:0017124]	transcription regulator	2.06794
Q16778	HIST2H2BE	H2B2E Histone H2B type 2-E	1	149884459	149886652	q21.2	DNA binding [GO:0003677]; protein heterodimerization activity [GO:0046982]	other	2.06705
P22626	HNRNPA2B1	ROA2 Heterogeneous nuclear ribonucleoproteins A2/B1	7	26189927	26201529	p15.2	G-rich strand telomeric DNA binding [GO:0098505]; miRNA binding [GO:0035198]; mRNA 3'-UTR binding [GO:0003730]; N6-methyladenosine-containing RNA binding [GO:1990247]; pre-mRNA intronic binding [GO:0097157]; RNA binding [GO:0003723]; single-stranded telomeric DNA binding [GO:0043047]	other	2.04595
Q15056	EIF4H	IF4H Eukaryotic translation initiation factor 4H	7	74174245	74197101	q11.23	cadherin binding [GO:0045296]; helicase activity [GO:0004386]; ribosomal small subunit binding [GO:0043024]; RNA binding [GO:0003723]; RNA strand annealing activity [GO:0033592]; RNA strand-exchange activity [GO:0034057]; translation factor activity, RNA binding [GO:0008135]; translation initiation factor activity [GO:0003743]	translation regulator	2.02761
Q08945	SSRP1	SSRP1 FACT complex subunit SSRP1	11	57325985	57335877	q12.1	chromatin binding [GO:0003682]; DNA binding [GO:0003677]; RNA binding [GO:0003723]	other	2.02328
P13667	PDIA4	PDIA4 Protein disulfide-isomerase A4	7	149003062	149028641	q36.1	peptide disulfide oxidoreductase activity [GO:0015037]; protein disulfide isomerase activity [GO:0003756]; RNA binding [GO:0003723]	enzyme	2.00096
O95336	PGLS	6PGL 6-phosphogluconolactonase	19	17511629	17521288	p13.11	6-phosphogluconolactonase activity [GO:0017057]	enzyme	2.00027
Q9Y266	NUDC	NUDC Nuclear migration protein nudC	1	26900238	26946862	p36.11	cadherin binding [GO:0045296]; unfolded protein binding [GO:0051082]	other	1.98398
Q9Y2Z9	COQ6	COQ6 Ubiquinone biosynthesis monooxygenase COQ6, mitochondrial	14	73949926	73963670	q24.3	FAD binding [GO:0071949]; oxidoreductase activity, acting on paired donors, with incorporation or reduction of molecular oxygen, NAD(P)H as one donor, and incorporation of one atom of oxygen [GO:0016709]	enzyme	1.95778
Q71UI9	H2AFV	H2AV Histone H2A.V	7	44826791	44848083	p13	DNA binding [GO:0003677]; protein heterodimerization activity [GO:0046982]	other	1.95152
P0C0S5	H2AFZ	H2AZ Histone H2A.Z	4	99948086	99950388	q23	chromatin DNA binding [GO:0031490]; nucleosomal DNA binding [GO:0031492]; protein heterodimerization activity [GO:0046982]; RNA polymerase II core promoter proximal region sequence-specific DNA binding [GO:0000978]; RNA polymerase II core promoter sequence-specific DNA binding [GO:0000979]; RNA polymerase II distal enhancer sequence-specific DNA binding [GO:0000980]	other	1.95152
P14550	AKR1A1	AK1A1 Alcohol dehydrogenase [NADP(+)]	1	45550543	45570049	p34.1	alditol:NADP+ 1-oxidoreductase activity [GO:0004032]; aldo-keto reductase (NADP) activity [GO:0004033]; electron carrier activity [GO:0009055]; L-glucuronate reductase activity [GO:0047939]	enzyme	1.92833
P62805	HIST1H4A	H4 Histone H4	6	26021679	26021990	p22.2	DNA binding [GO:0003677]; histone binding [GO:0042393]; protein domain specific binding [GO:0019904]; protein heterodimerization activity [GO:0046982]; RNA binding [GO:0003723]	other	1.92082
P52209	PGD	6PGD 6-phosphogluconate dehydrogenase, decarboxylating	1	10398592	10420144	p36.22	phosphogluconate dehydrogenase (decarboxylating) activity [GO:0004616]	enzyme	1.92013
P00387	CYB5R3	NB5R3 NADH-cytochrome b5 reductase 3	22	42617840	42649568	q13.2	ADP binding [GO:0043531]; AMP binding [GO:0016208]; cytochrome-b5 reductase activity, acting on NAD(P)H [GO:0004128]; FAD binding [GO:0071949]; flavin adenine dinucleotide binding [GO:0050660]; NAD binding [GO:0051287]; oxidoreductase activity [GO:0016491]	enzyme	1.91084
O14979	HNRNPDL	HNRDL Heterogeneous nuclear ribonucleoprotein D-like	4	82422564	82430408	q21.22	DNA binding [GO:0003677]; double-stranded DNA binding [GO:0003690]; poly(A) binding [GO:0008143]; poly(G) binding [GO:0034046]; RNA binding [GO:0003723]; single-stranded DNA binding [GO:0003697]	other	1.90757
P07237	P4HB	PDIA1 Protein disulfide-isomerase	17	81843159	81860694	q25.3	enzyme binding [GO:0019899]; integrin binding [GO:0005178]; peptide disulfide oxidoreductase activity [GO:0015037]; procollagen-proline 4-dioxygenase activity [GO:0004656]; protein disulfide isomerase activity [GO:0003756]; protein heterodimerization activity [GO:0046982]; RNA binding [GO:0003723]	enzyme	1.89887
P63261	ACTG1	ACTG Actin, cytoplasmic 2	17	81509971	81523847	q25.3	ATP binding [GO:0005524]; identical protein binding [GO:0042802]; structural constituent of cytoskeleton [GO:0005200]; ubiquitin protein ligase binding [GO:0031625]	other	1.87927
Q9UHV9	PFDN2	PFD2 Prefoldin subunit 2	1	161100556	161118111	q23.3	protein binding involved in protein folding [GO:0044183]; unfolded protein binding [GO:0051082]	other	1.86481
O14950	MYL12B	ML12B Myosin regulatory light chain 12B	18	3261909	3278284	p11.31	calcium ion binding [GO:0005509]; myosin heavy chain binding [GO:0032036]	other	1.86283
O75367	H2AFY	H2AY Core histone macro-H2A.1	5	135333900	135399914	q31.1	chromatin DNA binding [GO:0031490]; core promoter sequence-specific DNA binding [GO:0001046]; DNA binding [GO:0003677]; double-stranded methylated DNA binding [GO:0010385]; enzyme binding [GO:0019899]; nucleosomal DNA binding [GO:0031492]; protein heterodimerization activity [GO:0046982]; protein kinase binding [GO:0019901]; protein serine/threonine kinase inhibitor activity [GO:0030291]; rDNA bi…	other	1.85837
P58546	MTPN	MTPN Myotrophin	7	135926761	135977353	q33	sequence-specific DNA binding [GO:0043565]	transcription regulator	1.79729
Q8N163	CCAR2	CCAR2 Cell cycle and apoptosis regulator protein 2	8	22604632	22621514	p21.3	enzyme binding [GO:0019899]; enzyme inhibitor activity [GO:0004857]; RNA binding [GO:0003723]; RNA polymerase II core binding [GO:0000993]	peptidase	1.77875
Q9BTT0	ANP32E	AN32E Acidic leucine-rich nuclear phosphoprotein 32 family member E	1	150218417	150236156	q21.2	histone binding [GO:0042393]; phosphatase inhibitor activity [GO:0019212]	other	1.76479
P07355	ANXA2	ANXA2 Annexin A2	15	60347134	60402883	q22.2	cadherin binding involved in cell-cell adhesion [GO:0098641]; calcium-dependent phospholipid binding [GO:0005544]; calcium-dependent protein binding [GO:0048306]; calcium ion binding [GO:0005509]; cytoskeletal protein binding [GO:0008092]; identical protein binding [GO:0042802]; phosphatidylinositol-4,5-bisphosphate binding [GO:0005546]; phospholipase A2 inhibitor activity [GO:0019834]; protease …	other	1.73811
P68036	UBE2L3	UB2L3 Ubiquitin-conjugating enzyme E2 L3	22	21549447	21624034	q11.21	ATP binding [GO:0005524]; enzyme binding [GO:0019899]; RNA binding [GO:0003723]; transcription coactivator activity [GO:0003713]; ubiquitin conjugating enzyme activity [GO:0061631]; ubiquitin protein ligase binding [GO:0031625]; ubiquitin-protein transferase activator activity [GO:0097027]; ubiquitin-protein transferase activity [GO:0004842]	enzyme	1.71689
Q15019	SEPT2	SEPT2 Septin-2	2	241315100	241354027	q37.3	cadherin binding [GO:0045296]; GTP binding [GO:0005525]	enzyme	1.71312
Q15365	PCBP1	PCBP1 Poly(rC)-binding protein 1	2	70087454	70089203	p13.3	cadherin binding [GO:0045296]; mRNA binding [GO:0003729]; RNA binding [GO:0003723]; RNA polymerase II transcription factor activity, sequence-specific DNA binding [GO:0000981]; sequence-specific single stranded DNA binding [GO:0098847]; single-stranded DNA binding [GO:0003697]	translation regulator	1.69777
P26641	EEF1G	EF1G Elongation factor 1-gamma	11	62559601	62574086	q12.3	cadherin binding [GO:0045296]; glutathione transferase activity [GO:0004364]; translation elongation factor activity [GO:0003746]	translation regulator	1.68376
Q96PK6	RBM14	RBM14 RNA-binding protein 14	11	66616582	66627347	q13.2	ligand-dependent nuclear receptor transcription coactivator activity [GO:0030374]; protein binding, bridging [GO:0030674]; RNA binding [GO:0003723]; RNA polymerase II transcription cofactor activity [GO:0001104]	transcription regulator	1.66142
P08621	SNRNP70	RU17 U1 small nuclear ribonucleoprotein 70 kDa	19	49085419	49108605	q13.33	mRNA binding [GO:0003729]; RNA binding [GO:0003723]; U1 snRNA binding [GO:0030619]; U1 snRNP binding [GO:1990446]	other	1.60485
Q14568	HSP90AA2P	HS902 Heat shock protein HSP 90-alpha A2	11	27888838	27891033	p14.1	ATP binding [GO:0005524]; unfolded protein binding [GO:0051082]	other	1.58325
P07900	HSP90AA1	HS90A Heat shock protein HSP 90-alpha	14	102080738	102139699	q32.31	ATPase activity [GO:0016887]; ATP binding [GO:0005524]; disordered domain specific binding [GO:0097718]; DNA polymerase binding [GO:0070182]; GTPase binding [GO:0051020]; histone deacetylase binding [GO:0042826]; identical protein binding [GO:0042802]; MHC class II protein complex binding [GO:0023026]; nitric-oxide synthase regulator activity [GO:0030235]; nucleotide binding [GO:0000166]; protein…	enzyme	1.58325
P30040	ERP29	ERP29 Endoplasmic reticulum resident protein 29	12	112013316	112023451	q24.13	chaperone binding [GO:0051087]; protein homodimerization activity [GO:0042803]	transporter	1.5424
Q00839	HNRNPU	HNRPU Heterogeneous nuclear ribonucleoprotein U	1	244840638	244864560	q44	ATP binding [GO:0005524]; core promoter binding [GO:0001047]; DNA binding [GO:0003677]; RNA binding [GO:0003723]; telomerase RNA binding [GO:0070034]	transporter	1.52985
P51991	HNRNPA3	ROA3 Heterogeneous nuclear ribonucleoprotein A3	2	177212563	177223958	q31.2	mRNA binding [GO:0003729]; RNA binding [GO:0003723]; RNA transmembrane transporter activity [GO:0051033]	other	1.50343
Q58FF7	HSP90AB3P	H90B3 Putative heat shock protein HSP 90-beta-3	4	87891748	87891288	q22.1	ATP binding [GO:0005524]; unfolded protein binding [GO:0051082]	other	1.4305
P08238	HSP90AB1	HS90B Heat shock protein HSP 90-beta	6	44246166	44253888	p21.1	ATP binding [GO:0005524]; ATP-dependent protein binding [GO:0043008]; cadherin binding [GO:0045296]; CTP binding [GO:0002135]; dATP binding [GO:0032564]; disordered domain specific binding [GO:0097718]; DNA polymerase binding [GO:0070182]; double-stranded RNA binding [GO:0003725]; drug binding [GO:0008144]; glycoprotein binding [GO:0001948]; GTP binding [GO:0005525]; heat shock protein binding [G…	enzyme	1.4305
P32119	PRDX2	PRDX2 Peroxiredoxin-2	19	12796820	12801859	p13.13	antioxidant activity [GO:0016209]; thioredoxin peroxidase activity [GO:0008379]	enzyme	1.3278
P68402	PAFAH1B2	PA1B2 Platelet-activating factor acetylhydrolase IB subunit beta	11	117144267	117176894	q23.3	1-alkyl-2-acetylglycerophosphocholine esterase activity [GO:0003847]; phospholipase A2 activity [GO:0004623]; platelet-activating factor acetyltransferase activity [GO:0047179]; protein heterodimerization activity [GO:0046982]; protein homodimerization activity [GO:0042803]	enzyme	1.24406
P11142	HSPA8	HSP7C Heat shock cognate 71 kDa protein	11	123057489	123063230	q24.1	ATPase activity [GO:0016887]; ATPase activity, coupled [GO:0042623]; ATP binding [GO:0005524]; C3HC4-type RING finger domain binding [GO:0055131]; cadherin binding [GO:0045296]; enzyme binding [GO:0019899]; G-protein coupled receptor binding [GO:0001664]; heat shock protein binding [GO:0031072]; MHC class II protein complex binding [GO:0023026]; phosphatidylserine binding [GO:0001786]; RNA bindin…	enzyme	-1.10646
P04406	GAPDH	G3P Glyceraldehyde-3-phosphate dehydrogenase	12	6533927	6538374	p13.31	aspartic-type endopeptidase inhibitor activity [GO:0019828]; disordered domain specific binding [GO:0097718]; glyceraldehyde-3-phosphate dehydrogenase (NAD+) (phosphorylating) activity [GO:0004365]; identical protein binding [GO:0042802]; microtubule binding [GO:0008017]; NAD binding [GO:0051287]; NADP binding [GO:0050661]; peptidyl-cysteine S-nitrosylase activity [GO:0035605]	enzyme	-1.23206
P61981	YWHAG	1433G 14-3-3 protein gamma	7	76326794	76359031	q11.23	insulin-like growth factor receptor binding [GO:0005159]; protein domain specific binding [GO:0019904]; protein kinase C binding [GO:0005080]; protein kinase C inhibitor activity [GO:0008426]; receptor tyrosine kinase binding [GO:0030971]; RNA binding [GO:0003723]	other	-1.2948
P31946	YWHAB	1433B 14-3-3 protein beta/alpha	20	44885676	44908532	q13.12	cadherin binding [GO:0045296]; enzyme binding [GO:0019899]; histone deacetylase binding [GO:0042826]; phosphoprotein binding [GO:0051219]; phosphoserine residue binding [GO:0050815]; protein complex binding [GO:0032403]; protein C-terminus binding [GO:0008022]; protein domain specific binding [GO:0019904]; transcription corepressor activity [GO:0003714]	transcription regulator	-1.31466
Q9NUQ9	FAM49B	FA49B Protein FAM49B	8	129839593	130017129	q24.21	MHC class Ib protein binding, via antigen binding groove [GO:0023030]	other	-1.38558
P31947	SFN	1433S 14-3-3 protein sigma	1	26863138	26864457	p36.11	cadherin binding [GO:0045296]; identical protein binding [GO:0042802]; phosphoprotein binding [GO:0051219]; protein domain specific binding [GO:0019904]; protein kinase binding [GO:0019901]; protein kinase C inhibitor activity [GO:0008426]	other	-1.38849
P60953	CDC42	CDC42 Cell division control protein 42 homolog	1	22052627	22092946	p36.12	apolipoprotein A-I receptor binding [GO:0034191]; GBD domain binding [GO:0032427]; GTPase activity [GO:0003924]; GTP binding [GO:0005525]; GTP-dependent protein binding [GO:0030742]; identical protein binding [GO:0042802]; mitogen-activated protein kinase kinase kinase binding [GO:0031435]; protein kinase binding [GO:0019901]; Rho GDP-dissociation inhibitor binding [GO:0051022]; thioesterase bind…	enzyme	-1.41076
Q00325	SLC25A3	MPCP Phosphate carrier protein, mitochondrial	12	98593591	98606379	q23.1	phosphate ion carrier activity [GO:0015320]; protein complex binding [GO:0032403]; symporter activity [GO:0015293]	transporter	-1.418
P09622	DLD	DLDH Dihydrolipoyl dehydrogenase, mitochondrial	7	107890970	107931730	q31.1	dihydrolipoyl dehydrogenase activity [GO:0004148]; flavin adenine dinucleotide binding [GO:0050660]; lipoamide binding [GO:0043544]; NAD binding [GO:0051287]	enzyme	-1.41879
P49588	AARS	SYAC Alanine--tRNA ligase, cytoplasmic	16	70252295	70289543	q22.1	alanine-tRNA ligase activity [GO:0004813]; amino acid binding [GO:0016597]; aminoacyl-tRNA editing activity [GO:0002161]; ATP binding [GO:0005524]; metal ion binding [GO:0046872]; tRNA binding [GO:0000049]	enzyme	-1.43523
P30153	PPP2R1A	2AAA Serine/threonine-protein phosphatase 2A 65 kDa regulatory subunit A alpha isoform	19	52190039	52229533	q13.41	antigen binding [GO:0003823]; protein heterodimerization activity [GO:0046982]; protein phosphatase regulator activity [GO:0019888]; protein serine/threonine phosphatase activity [GO:0004722]	phosphatase	-1.44498
Q9H9B4	SFXN1	SFXN1 Sideroflexin-1	5	175477062	175529742	q35.2	ion transmembrane transporter activity [GO:0015075]	transporter	-1.50281
P45880	VDAC2	VDAC2 Voltage-dependent anion-selective channel protein 2	10	75210154	75231448	q22.2	nucleotide binding [GO:0000166]; porin activity [GO:0015288]; voltage-gated anion channel activity [GO:0008308]	ion channel	-1.50861
P61224	RAP1B	RAP1B Ras-related protein Rap-1b	12	68610839	68671901	q15	GDP binding [GO:0019003]; GTPase activity [GO:0003924]; GTP binding [GO:0005525]; protein complex binding [GO:0032403]	enzyme	-1.54132
P62834	RAP1A	RAP1A Ras-related protein Rap-1A	1	111542218	111716691	p13.2	GTPase activity [GO:0003924]; GTP binding [GO:0005525]; protein complex binding [GO:0032403]; protein transporter activity [GO:0008565]; Rap guanyl-nucleotide exchange factor activity [GO:0017034]; Ras GTPase binding [GO:0017016]	enzyme	-1.54132
O95202	LETM1	LETM1 LETM1 and EF-hand domain-containing protein 1, mitochondrial	4	1811479	1856247	p16.3	calcium:proton antiporter activity [GO:0015369]; calcium ion binding [GO:0005509]; ribosome binding [GO:0043022]	other	-1.54155
P04075	ALDOA	ALDOA Fructose-bisphosphate aldolase A	16	30053090	30070457	p11.2	actin binding [GO:0003779]; cadherin binding [GO:0045296]; cytoskeletal protein binding [GO:0008092]; fructose binding [GO:0070061]; fructose-bisphosphate aldolase activity [GO:0004332]; identical protein binding [GO:0042802]; RNA binding [GO:0003723]; tubulin binding [GO:0015631]	enzyme	-1.54993
P06396	GSN	GELS Gelsolin	9	121207794	121332843	q33.2	actin binding [GO:0003779]; actin filament binding [GO:0051015]; calcium ion binding [GO:0005509]; myosin II binding [GO:0045159]; protein domain specific binding [GO:0019904]	other	-1.59817
Q9Y6C9	MTCH2	MTCH2 Mitochondrial carrier homolog 2	11	47617315	47642623	p11.2	transport (GO:0006810); positive regulation of apoptotic process (GO:004365); protein localization to mitochondrion (GO:0070585)	other	-1.61622
P37837	TALDO1	TALDO Transaldolase	11	747329	765024	p15.5	monosaccharide binding [GO:0048029]; sedoheptulose-7-phosphate:D-glyceraldehyde-3-phosphate glyceronetransferase activity [GO:0004801]	enzyme	-1.64354
P07954	FH	FUMH Fumarate hydratase, mitochondrial	1	241497603	241519761	q43	fumarate hydratase activity [GO:0004333]	enzyme	-1.64822
P00491	PNP	PNPH Purine nucleoside phosphorylase	14	20468954	20477094	q11.2	drug binding [GO:0008144]; nucleoside binding [GO:0001882]; phosphate ion binding [GO:0042301]; purine nucleobase binding [GO:0002060]; purine-nucleoside phosphorylase activity [GO:0004731]	enzyme	-1.65436
P22061	PCMT1	PIMT Protein-L-isoaspartate(D-aspartate) O-methyltransferase	6	149749443	149811420	q25.1	cadherin binding [GO:0045296]; protein-L-isoaspartate (D-aspartate) O-methyltransferase activity [GO:0004719]	enzyme	-1.65593
P21266	GSTM3	GSTM3 Glutathione S-transferase Mu 3	1	109733932	109741038	p13.3	enzyme binding [GO:0019899]; glutathione binding [GO:0043295]; glutathione transferase activity [GO:0004364]; identical protein binding [GO:0042802]; protein homodimerization activity [GO:0042803]	enzyme	-1.65891
O15144	ARPC2	ARPC2 Actin-related protein 2/3 complex subunit 2	2	218217094	218254356	q35	actin binding [GO:0003779]; structural constituent of cytoskeleton [GO:0005200]	other	-1.65949
P42224	STAT1	STAT1 Signal transducer and activator of transcription 1-alpha/beta	2	190964358	191020960	q32.2	cadherin binding [GO:0045296]; core promoter binding [GO:0001047]; double-stranded DNA binding [GO:0003690]; enzyme binding [GO:0019899]; identical protein binding [GO:0042802]; nuclear hormone receptor binding [GO:0035257]; protein homodimerization activity [GO:0042803]; repressing transcription factor binding [GO:0070491]; RNA polymerase II core promoter proximal region sequence-specific DNA bi…	transcription regulator	-1.67087
Q9H0U4	RAB1B	RAB1B Ras-related protein Rab-1B	11	66268533	66277492	q13.2	GTPase activity [GO:0003924]; GTP binding [GO:0005525]	other	-1.67585
Q92928	RAB1C	RAB1C Putative Ras-related protein Rab-1C	9	37636688	37637293	p13.2	GTPase activity [GO:0003924]; GTP binding [GO:0005525]	other	-1.67585
P30042	C21orf33	ES1 ES1 protein homolog, mitochondrial	21	44133605	44145723	q22.3		other	-1.68728
P62820	RAB1A	RAB1A Ras-related protein Rab-1A	2	65070701	65130106	p14	cadherin binding [GO:0045296]; GTPase activity [GO:0003924]; GTP binding [GO:0005525]	enzyme	-1.70263
O75947	ATP5H	ATP5H ATP synthase subunit d, mitochondrial	17	75038863	75046985	q25.1	hydrogen ion transmembrane transporter activity [GO:0015078]; transmembrane transporter activity [GO:0022857]	enzyme	-1.70864
P05091	ALDH2	ALDH2 Aldehyde dehydrogenase, mitochondrial	12	111766887	111817529	q24.12	aldehyde dehydrogenase (NAD) activity [GO:0004029]; aldehyde dehydrogenase [NAD(P)+] activity [GO:0004030]; electron carrier activity [GO:0009055]; NAD binding [GO:0051287]	enzyme	-1.70959
A6NHG4	DDTL	DDTL D-dopachrome decarboxylase-like protein	22	23966901	23972532	q11.23	lyase activity [GO:0016829]	other	-1.71299
P30046	DDT	DOPD D-dopachrome decarboxylase	22	23971365	23980469	q11.23	D-dopachrome decarboxylase activity [GO:0033981]; dopachrome isomerase activity [GO:0004167]	enzyme	-1.71299
P06576	ATP5B	ATPB ATP synthase subunit beta, mitochondrial	12	56638175	56646068	q13.3	angiostatin binding [GO:0043532]; ATP binding [GO:0005524]; MHC class I protein binding [GO:0042288]; proton-transporting ATPase activity, rotational mechanism [GO:0046961]; proton-transporting ATP synthase activity, rotational mechanism [GO:0046933]; transmembrane transporter activity [GO:0022857]; transporter activity [GO:0005215]	transporter	-1.72013
P20340	RAB6A	RAB6A Ras-related protein Rab-6A	11	73675638	73761137	q13.4	GTPase activity [GO:0003924]; GTP binding [GO:0005525]; myosin V binding [GO:0031489]; protein domain specific binding [GO:0019904]	enzyme	-1.74079
Q99497	PARK7	PARK7 Protein deglycase DJ-1	1	7954291	7985505	p36.23	androgen receptor binding [GO:0050681]; cadherin binding [GO:0045296]; copper ion binding [GO:0005507]; cupric ion binding [GO:1903135]; cuprous ion binding [GO:1903136]; cytokine binding [GO:0019955]; enzyme binding [GO:0019899]; identical protein binding [GO:0042802]; kinase binding [GO:0019900]; L-dopa decarboxylase activator activity [GO:0036478]; mercury ion binding [GO:0045340]; mRNA bindin…	enzyme	-1.74206
Q9Y4W6	AFG3L2	AFG32 AFG3-like protein 2	18	12328944	12377314	p11.21	ATP binding [GO:0005524]; metalloendopeptidase activity [GO:0004222]; metallopeptidase activity [GO:0008237]; unfolded protein binding [GO:0051082]; zinc ion binding [GO:0008270]	peptidase	-1.75248
P11233	RALA	RALA Ras-related protein Ral-A	7	39623483	39708124	p14.1	ATPase binding [GO:0051117]; Edg-2 lysophosphatidic acid receptor binding [GO:0031755]; GDP binding [GO:0019003]; GTPase activity [GO:0003924]; GTP binding [GO:0005525]; myosin binding [GO:0017022]; ubiquitin protein ligase binding [GO:0031625]	enzyme	-1.75482
P00403	MT-CO2	COX2 Cytochrome c oxidase subunit 2	MT	7586	8269	0	copper ion binding [GO:0005507]; cytochrome-c oxidase activity [GO:0004129]	enzyme	-1.76176
P61019	RAB2A	RAB2A Ras-related protein Rab-2A	8	60516857	60623627	q12.1	GDP binding [GO:0019003]; GTPase activity [GO:0003924]; GTP binding [GO:0005525]	enzyme	-1.76831
P40925	MDH1	MDHC Malate dehydrogenase, cytoplasmic	2	63588609	63607197	p15	diiodophenylpyruvate reductase activity [GO:0047860]; L-malate dehydrogenase activity [GO:0030060]; malic enzyme activity [GO:0004470]; NAD binding [GO:0051287]	enzyme	-1.76886
P12236	SLC25A6	ADT3 ADP/ATP translocase 3	X	1386152	1392724	p22.33	adenine transmembrane transporter activity [GO:0015207]; ATP:ADP antiporter activity [GO:0005471]	transporter	-1.77146
P63000	RAC1	RAC1 Ras-related C3 botulinum toxin substrate 1	7	6374523	6403977	p22.1	ATPase binding [GO:0051117]; enzyme binding [GO:0019899]; GTPase activity [GO:0003924]; GTP binding [GO:0005525]; histone deacetylase binding [GO:0042826]; protein kinase binding [GO:0019901]; Rab GTPase binding [GO:0017137]; Rho GDP-dissociation inhibitor binding [GO:0051022]; thioesterase binding [GO:0031996]	enzyme	-1.77355
P51149	RAB7A	RAB7A Ras-related protein Rab-7a	3	128726122	128814796	q21.3	GDP binding [GO:0019003]; GTPase activity [GO:0003924]; GTP binding [GO:0005525]; Rac GTPase binding [GO:0048365]; retromer complex binding [GO:1905394]	enzyme	-1.77494
Q02978	SLC25A11	M2OM Mitochondrial 2-oxoglutarate/malate carrier protein	17	4937130	4940251	p13.2	oxoglutarate:malate antiporter activity [GO:0015367]; RNA binding [GO:0003723]	transporter	-1.82589
P05141	SLC25A5	ADT2 ADP/ATP translocase 2	X	119468400	119471319	q24	adenine transmembrane transporter activity [GO:0015207]; ATP:ADP antiporter activity [GO:0005471]; RNA binding [GO:0003723]; ubiquitin protein ligase binding [GO:0031625]	transporter	-1.85871
Q92598	HSPH1	HS105 Heat shock protein 105 kDa	13	31134974	31162388	q12.3	adenyl-nucleotide exchange factor activity [GO:0000774]; alpha-tubulin binding [GO:0043014]; ATP binding [GO:0005524]	other	-1.86904
P18669	PGAM1	PGAM1 Phosphoglycerate mutase 1	10	97426160	97433441	q24.1	2,3-bisphosphoglycerate-dependent phosphoglycerate mutase activity [GO:0046538]; bisphosphoglycerate mutase activity [GO:0004082]; hydrolase activity [GO:0016787]; phosphoglycerate mutase activity [GO:0004619]; protein kinase binding [GO:0019901]	phosphatase	-1.90566
Q9NP97	DYNLRB1	DLRB1 Dynein light chain roadblock-type 1	20	34516409	34540958	q11.22	dynein intermediate chain binding [GO:0045505]; microtubule motor activity [GO:0003777]	other	-1.94238
P47755	CAPZA2	CAZA2 F-actin-capping protein subunit alpha-2	7	116811070	116922049	q31.2	actin binding [GO:0003779]	other	-1.95996
Q9H115	NAPB	SNAB Beta-soluble NSF attachment protein	20	23374519	23421519	p11.21	soluble NSF attachment protein activity [GO:0005483]; syntaxin binding [GO:0019905]	transporter	-2.00598
Q9Y281	CFL2	COF2 Cofilin-2	14	34706769	34714823	q13.1	actin filament binding [GO:0051015]	other	-2.11665
Q96QK1	VPS35	VPS35 Vacuolar protein sorting-associated protein 35	16	46656132	46689518	q11.2	D1 dopamine receptor binding [GO:0031748]; protein transporter activity [GO:0008565]	transporter	-2.12967
P63010	AP2B1	AP2B1 AP-2 complex subunit beta	17	35578046	35726409	q12	clathrin binding [GO:0030276]; protein complex binding [GO:0032403]; protein transporter activity [GO:0008565]; signal sequence binding [GO:0005048]	transporter	-2.15683
P17655	CAPN2	CAN2 Calpain-2 catalytic subunit	1	223701593	223776018	q41	calcium-dependent cysteine-type endopeptidase activity [GO:0004198]; calcium ion binding [GO:0005509]; cysteine-type peptidase activity [GO:0008234]; cytoskeletal protein binding [GO:0008092]; protein heterodimerization activity [GO:0046982]	peptidase	-2.17542
O00217	NDUFS8	NDUS8 NADH dehydrogenase [ubiquinone] iron-sulfur protein 8, mitochondrial	11	68030617	68036644	q13.2	4 iron, 4 sulfur cluster binding [GO:0051539]; metal ion binding [GO:0046872]; NADH dehydrogenase (ubiquinone) activity [GO:0008137]	enzyme	-2.21103
Q8WUM4	PDCD6IP	PDC6I Programmed cell death 6-interacting protein	3	33798352	33869707	p22.3	calcium-dependent protein binding [GO:0048306]; proteinase activated receptor binding [GO:0031871]; protein homodimerization activity [GO:0042803]	other	-2.24808
P36542	ATP5C1	ATPG ATP synthase subunit gamma, mitochondrial	10	7788129	7807815	p14	proton-transporting ATP synthase activity, rotational mechanism [GO:0046933]; RNA binding [GO:0003723]; transmembrane transporter activity [GO:0022857]	transporter	-2.25569
P61160	ACTR2	ARP2 Actin-related protein 2	2	65227753	65271253	p14	actin binding [GO:0003779]; ATP binding [GO:0005524]; structural constituent of cytoskeleton [GO:0005200]	other	-2.29655
P43304	GPD2	GPDM Glycerol-3-phosphate dehydrogenase, mitochondrial	2	156435290	156613735	q24.1	calcium ion binding [GO:0005509]; glycerol-3-phosphate dehydrogenase activity [GO:0004368]; sn-glycerol-3-phosphate:ubiquinone-8 oxidoreductase activity [GO:0052591]	enzyme	-2.31826
Q00577	PURA	PURA Transcriptional activator protein Pur-alpha	5	140107777	140125619	q31.3	double-stranded telomeric DNA binding [GO:0003691]; purine-rich negative regulatory element binding [GO:0032422]; RNA binding [GO:0003723]; single-stranded DNA binding [GO:0003697]; SMAD binding [GO:0046332]; transcription factor activity, RNA polymerase II distal enhancer sequence-specific binding [GO:0003705]; transcription factor binding [GO:0008134]; translation repressor activity, nucleic ac…	transcription regulator	-2.32538
P07108	DBI	ACBP Acyl-CoA-binding protein	2	119366921	119372560	q14.2	benzodiazepine receptor binding [GO:0030156]; lipid binding [GO:0008289]; long-chain fatty acyl-CoA binding [GO:0036042]; protein dimerization activity [GO:0046983]	other	-2.37715
P31150	GDI1	GDIA Rab GDP dissociation inhibitor alpha	X	154436913	154443467	q28	GDP-dissociation inhibitor activity [GO:0005092]; GTPase activator activity [GO:0005096]; oxidoreductase activity [GO:0016491]; Rab GDP-dissociation inhibitor activity [GO:0005093]; Rab GTPase binding [GO:0017137]	other	-2.38301
P24539	ATP5F1	AT5F1 ATP synthase F(0) complex subunit B1, mitochondrial	1	111448864	111462773	p13.2	hydrogen ion transmembrane transporter activity [GO:0015078]; transmembrane transporter activity [GO:0022857]	transporter	-2.38753
O95757	HSPA4L	HS74L Heat shock 70 kDa protein 4L	4	127781821	127840733	q28.1	ATP binding [GO:0005524]	other	-2.39188
P16615	ATP2A2	AT2A2 Sarcoplasmic/endoplasmic reticulum calcium ATPase 2	12	110280756	110351093	q24.11	ATP binding [GO:0005524]; calcium ion binding [GO:0005509]; calcium-transporting ATPase activity [GO:0005388]; calcium-transporting ATPase activity involved in regulation of cardiac muscle cell membrane potential [GO:0086039]; enzyme binding [GO:0019899]; lutropin-choriogonadotropic hormone receptor binding [GO:0031775]; protein C-terminus binding [GO:0008022]; S100 protein binding [GO:0044548]	transporter	-2.39946
P00492	HPRT1	HPRT Hypoxanthine-guanine phosphoribosyltransferase	X	134460153	134520513	q26.2	guanine phosphoribosyltransferase activity [GO:0052657]; hypoxanthine phosphoribosyltransferase activity [GO:0004422]; identical protein binding [GO:0042802]; magnesium ion binding [GO:0000287]; nucleotide binding [GO:0000166]; protein homodimerization activity [GO:0042803]	enzyme	-2.39966
Q8IUE6	HIST2H2AB	H2A2B Histone H2A type 2-B	1	149887524	149887916	q21.2	DNA binding [GO:0003677]; protein heterodimerization activity [GO:0046982]	other	-2.40757
P54920	NAPA	SNAA Alpha-soluble NSF attachment protein	19	47487637	47515240	q13.33	protein complex binding [GO:0032403]; SNARE binding [GO:0000149]; soluble NSF attachment protein activity [GO:0005483]; syntaxin binding [GO:0019905]	transporter	-2.40842
O95831	AIFM1	AIFM1 Apoptosis-inducing factor 1, mitochondrial	X	130129362	130165887	q26.1	DNA binding [GO:0003677]; FAD binding [GO:0071949]; NAD(P)H oxidase activity [GO:0016174]; oxidoreductase activity, acting on NAD(P)H [GO:0016651]; protein dimerization activity [GO:0046983]	enzyme	-2.42328
O75489	NDUFS3	NDUS3 NADH dehydrogenase [ubiquinone] iron-sulfur protein 3, mitochondrial	11	47565336	47584562	p11.2	electron carrier activity [GO:0009055]; NADH dehydrogenase (ubiquinone) activity [GO:0008137]; NADH dehydrogenase activity [GO:0003954]	enzyme	-2.46051
Q96F07	CYFIP2	CYFP2 Cytoplasmic FMR1-interacting protein 2	5	157266079	157395595	q33.3	cell-cell adhesion (GO:0098609); dendrite extension (GO:0097484); activation of cysteine-type endopeptidase activity (GO:0097202); positive regulation of neurotrophin TRK receptor signaling pathway (GO:0051388); vascular endothelial growth factor receptor signaling pathway (GO:0048010); positive regulation of proteolysis (GO:0045862); Fc-gamma receptor signaling pathway involved in phagocytosis (…	other	-2.49289
Q15121	PEA15	PEA15 Astrocytic phosphoprotein PEA-15	1	160205337	160215376	q23.2	positive and negative regulation of extrinsic apoptotic signaling pathway via death domain receptors (GO:1902043; GO:1902042); negative regulation of glucose import (GO:0046325); response to morphine (GO:0043278); regulation of apoptotic process (GO:0042981); carbohydrate transport (GO:0008643); apoptotic process (GO:0006915); transport (GO:0006810); activation of MAPK activity (GO:0000187); MAPK…	transporter	-2.49778
Q04917	YWHAH	1433F 14-3-3 protein eta	22	31944461	31957603	q12.3	actin binding [GO:0003779]; enzyme binding [GO:0019899]; glucocorticoid receptor binding [GO:0035259]; insulin-like growth factor receptor binding [GO:0005159]; ion channel binding [GO:0044325]; protein domain specific binding [GO:0019904]; protein heterodimerization activity [GO:0046982]; sodium channel regulator activity [GO:0017080]	transcription regulator	-2.49921
P09104	ENO2	ENOG Gamma-enolase	12	6913745	6923698	p13.31	magnesium ion binding [GO:0000287]; phosphopyruvate hydratase activity [GO:0004634]	enzyme	-2.52045
A6NCE7	MAP1LC3B2	MP3B2 Microtubule-associated proteins 1A/1B light chain 3 beta 2	12	116548105	116576448	q24.22	autophagosome assembly (GO:0000045); autophagy of mitochondrion (GO:0000422); autophagy (GO:0006914); cellular response to nitrogen starvation (GO:0006995)	other	-2.52952
Q9GZQ8	MAP1LC3B	MLP3B Microtubule-associated proteins 1A/1B light chain 3B	16	87383995	87404779	q24.2	ubiquitin protein ligase binding [GO:0031625]	other	-2.52952
P09936	UCHL1	UCHL1 Ubiquitin carboxyl-terminal hydrolase isozyme L1	4	41256413	41268455	p13	alpha-2A adrenergic receptor binding [GO:0031694]; cysteine-type endopeptidase activity [GO:0004197]; ligase activity [GO:0016874]; omega peptidase activity [GO:0008242]; thiol-dependent ubiquitin-specific protease activity [GO:0004843]; thiol-dependent ubiquitinyl hydrolase activity [GO:0036459]; ubiquitin binding [GO:0043130]; ubiquitin protein ligase binding [GO:0031625]	peptidase	-2.53064
Q9HCJ6	VAT1L	VAT1L Synaptic vesicle membrane protein VAT-1 homolog-like	16	77788530	77980107	q23.1	oxidoreductase activity [GO:0016491]; zinc ion binding [GO:0008270]	enzyme	-2.53454
P68363	TUBA1B	TBA1B Tubulin alpha-1B chain	12	49127782	49131397	q13.12	double-stranded RNA binding [GO:0003725]; GTPase activity [GO:0003924]; GTP binding [GO:0005525]; structural constituent of cytoskeleton [GO:0005200]; structural molecule activity [GO:0005198]; ubiquitin protein ligase binding [GO:0031625]	other	-2.53931
P56385	ATP5I	ATP5I ATP synthase subunit e, mitochondrial	4	672436	674338	p16.3	hydrogen ion transmembrane transporter activity [GO:0015078]; transmembrane transporter activity [GO:0022857]	transporter	-2.54402
P25705	ATP5A1	ATPA ATP synthase subunit alpha, mitochondrial	18	46080248	46104334	q21.1	angiostatin binding [GO:0043532]; ATP binding [GO:0005524]; MHC class I protein binding [GO:0042288]; proton-transporting ATP synthase activity, rotational mechanism [GO:0046933]; RNA binding [GO:0003723]; transmembrane transporter activity [GO:0022857]	transporter	-2.58742
O75083	WDR1	WDR1 WD repeat-containing protein 1	4	10074339	10116949	p16.1	actin filament binding [GO:0051015]	other	-2.61224
P47985	UQCRFS1	UCRI Cytochrome b-c1 complex subunit Rieske, mitochondrial	19	29205321	29213541	q12	2 iron, 2 sulfur cluster binding [GO:0051537]; metal ion binding [GO:0046872]; protein complex binding [GO:0032403]; ubiquinol-cytochrome-c reductase activity [GO:0008121]	enzyme	-2.65606
P12235	SLC25A4	ADT1 ADP/ATP translocase 1	4	185143241	185150382	q35.1	adenine transmembrane transporter activity [GO:0015207]; ATP:ADP antiporter activity [GO:0005471]	transporter	-2.75827
Q16891	IMMT	MIC60 MICOS complex subunit MIC60	2	86143932	86195770	p11.2	RNA binding [GO:0003723]	other	-2.79189
P07384	CAPN1	CAN1 Calpain-1 catalytic subunit	11	65180566	65212006	q13.1	calcium-dependent cysteine-type endopeptidase activity [GO:0004198]; calcium ion binding [GO:0005509]; endopeptidase activity [GO:0004175]	peptidase	-2.82633
P30086	PEBP1	PEBP1 Phosphatidylethanolamine-binding protein 1	12	118135858	118145584	q24.23	ATP binding [GO:0005524]; enzyme binding [GO:0019899]; phosphatidylethanolamine binding [GO:0008429]; protein kinase binding [GO:0019901]; RNA binding [GO:0003723]; serine-type endopeptidase inhibitor activity [GO:0004867]	other	-2.84475
P31930	UQCRC1	QCR1 Cytochrome b-c1 complex subunit 1, mitochondrial	3	48599002	48610976	p21.31	metalloendopeptidase activity [GO:0004222]; protein complex binding [GO:0032403]; ubiquinol-cytochrome-c reductase activity [GO:0008121]; ubiquitin protein ligase binding [GO:0031625]; zinc ion binding [GO:0008270]	enzyme	-2.84805
Q5JWF2	GNAS	GNAS1 Guanine nucleotide-binding protein G(s) subunit alpha isoforms XLas	20	58839718	58911192	q13.32	beta-2 adrenergic receptor binding [GO:0031698]; corticotropin-releasing hormone receptor 1 binding [GO:0051430]; D1 dopamine receptor binding [GO:0031748]; G-protein beta/gamma-subunit complex binding [GO:0031683]; GTPase activity [GO:0003924]; GTP binding [GO:0005525]; insulin-like growth factor receptor binding [GO:0005159]; ionotropic glutamate receptor binding [GO:0035255]; metal ion binding…	enzyme	-2.88308
P63092	GNAS	GNAS2 Guanine nucleotide-binding protein G(s) subunit alpha isoforms short	20	58839718	58911192	q13.32	G-protein beta/gamma-subunit complex binding [GO:0031683]; GTPase activity [GO:0003924]; GTP binding [GO:0005525]; metal ion binding [GO:0046872]; signal transducer activity [GO:0004871]	enzyme	-2.88308
P21281	ATP6V1B2	VATB2 V-type proton ATPase subunit B, brain isoform	8	20197367	20226819	p21.3	ATP binding [GO:0005524]; hydrogen ion transmembrane transporter activity [GO:0015078]; proton-transporting ATPase activity, rotational mechanism [GO:0046961]	transporter	-2.88751
P19404	NDUFV2	NDUV2 NADH dehydrogenase [ubiquinone] flavoprotein 2, mitochondrial	18	9102630	9134345	p11.22	2 iron, 2 sulfur cluster binding [GO:0051537]; electron carrier activity [GO:0009055]; metal ion binding [GO:0046872]; NADH dehydrogenase (ubiquinone) activity [GO:0008137]	enzyme	-2.89357
P04179	SOD2	SODM Superoxide dismutase [Mn], mitochondrial	6	159669057	159762529	q25.3	identical protein binding [GO:0042802]; manganese ion binding [GO:0030145]; superoxide dismutase activity [GO:0004784]	enzyme	-2.90101
Q9Y617	PSAT1	SERC Phosphoserine aminotransferase	9	78297143	78330093	q21.2	O-phospho-L-serine:2-oxoglutarate aminotransferase activity [GO:0004648]	enzyme	-2.90739
O75964	ATP5L	ATP5L ATP synthase subunit g, mitochondrial	11	118401154	118431496	q23.3	hydrogen ion transmembrane transporter activity [GO:0015078]; transmembrane transporter activity [GO:0022857]	enzyme	-2.9118
P48047	ATP5O	ATPO ATP synthase subunit O, mitochondrial	21	33903453	33915980	q22.11	ATPase activity [GO:0016887]; drug binding [GO:0008144]; proton-transporting ATP synthase activity, rotational mechanism [GO:0046933]; transmembrane transporter activity [GO:0022857]; transporter activity [GO:0005215]	transporter	-2.92717
P36543	ATP6V1E1	VATE1 V-type proton ATPase subunit E 1	22	17592136	17628818	q11.21	ATPase binding [GO:0051117]; hydrogen-exporting ATPase activity, phosphorylative mechanism [GO:0008553]; proton-transporting ATPase activity, rotational mechanism [GO:0046961]	transporter	-2.93685
Q00610	CLTC	CLH1 Clathrin heavy chain 1	17	59619689	59696956	q23.1	clathrin light chain binding [GO:0032051]; disordered domain specific binding [GO:0097718]; double-stranded RNA binding [GO:0003725]; low-density lipoprotein particle receptor binding [GO:0050750]; protein kinase binding [GO:0019901]; RNA binding [GO:0003723]; structural molecule activity [GO:0005198]	other	-2.96023
P40939	HADHA	ECHA Trifunctional enzyme subunit alpha, mitochondrial	2	26190635	26244726	p23.3	3-hydroxyacyl-CoA dehydrogenase activity [GO:0003857]; acetyl-CoA C-acetyltransferase activity [GO:0003985]; enoyl-CoA hydratase activity [GO:0004300]; fatty-acyl-CoA binding [GO:0000062]; long-chain-3-hydroxyacyl-CoA dehydrogenase activity [GO:0016509]; long-chain-enoyl-CoA hydratase activity [GO:0016508]; NAD binding [GO:0051287]; protein complex binding [GO:0032403]	enzyme	-2.99746
P30044	PRDX5	PRDX5 Peroxiredoxin-5, mitochondrial	11	64318088	64321811	q13.1	antioxidant activity [GO:0016209]; cysteine-type endopeptidase inhibitor activity involved in apoptotic process [GO:0043027]; peroxidase activity [GO:0004601]; peroxiredoxin activity [GO:0051920]; peroxynitrite reductase activity [GO:0072541]; protein dimerization activity [GO:0046983]; receptor binding [GO:0005102]; RNA polymerase III regulatory region DNA binding [GO:0001016]; thioredoxin perox…	enzyme	-3.08576
Q16181	SEPT7	SEPT7 Septin-7	7	35800932	35907105	p14.2	cadherin binding [GO:0045296]; GTP binding [GO:0005525]; identical protein binding [GO:0042802]; structural molecule activity [GO:0005198]	other	-3.10982
O75390	CS	CISY Citrate synthase, mitochondrial	12	56271699	56300392	q13.3	citrate (Si)-synthase activity [GO:0004108]; RNA binding [GO:0003723]	enzyme	-3.16391
P08195	SLC3A2	4F2 4F2 cell-surface antigen heavy chain	11	62856102	62888875	q12.3	cadherin binding [GO:0045296]; calcium:sodium antiporter activity [GO:0005432]; catalytic activity [GO:0003824]; double-stranded RNA binding [GO:0003725]; neutral amino acid transmembrane transporter activity [GO:0015175]; RNA binding [GO:0003723]	transporter	-3.16836
P22695	UQCRC2	QCR2 Cytochrome b-c1 complex subunit 2, mitochondrial	16	21952660	21983660	p12.2	metalloendopeptidase activity [GO:0004222]; protein complex binding [GO:0032403]; zinc ion binding [GO:0008270]	enzyme	-3.2166
P11177	PDHB	ODPB Pyruvate dehydrogenase E1 component subunit beta, mitochondrial	3	58427630	58433857	p14.3	pyruvate dehydrogenase (acetyl-transferring) activity [GO:0004739]; pyruvate dehydrogenase activity [GO:0004738]	enzyme	-3.24177
Q9Y6M9	NDUFB9	NDUB9 NADH dehydrogenase [ubiquinone] 1 beta subcomplex subunit 9	8	124539103	124568510	q24.13	NADH dehydrogenase (ubiquinone) activity [GO:0008137]	enzyme	-3.29028
Q13813	SPTAN1	SPTN1 Spectrin alpha chain, non-erythrocytic 1	9	128552558	128633662	q34.11	actin binding [GO:0003779]; cadherin binding [GO:0045296]; calcium ion binding [GO:0005509]; calmodulin binding [GO:0005516]; Ras guanyl-nucleotide exchange factor activity [GO:0005088]; structural constituent of cytoskeleton [GO:0005200]	other	-3.29695
Q96IX5	USMG5	USMG5 Up-regulated during skeletal muscle growth protein 5	10	103389041	103396466	q24.33		other	-3.32049
P10515	DLAT	ODP2 Dihydrolipoyllysine-residue acetyltransferase component of pyruvate dehydrogenase complex, mitochondrial	11	112024814	112064390	q23.1	dihydrolipoyllysine-residue acetyltransferase activity [GO:0004742]	enzyme	-3.33014
O00154	ACOT7	BACH Cytosolic acyl coenzyme A thioester hydrolase	1	6264269	6394391	p36.31	acyl-CoA hydrolase activity [GO:0047617]; carboxylic ester hydrolase activity [GO:0052689]; fatty-acyl-CoA binding [GO:0000062]; long-chain fatty acyl-CoA binding [GO:0036042]; myristoyl-CoA hydrolase activity [GO:0102991]; palmitoyl-CoA hydrolase activity [GO:0016290]; protein homodimerization activity [GO:0042803]	enzyme	-3.34996
P06744	GPI	G6PI Glucose-6-phosphate isomerase	19	34359480	34402156	q13.11	cytokine activity [GO:0005125]; glucose-6-phosphate isomerase activity [GO:0004347]; growth factor activity [GO:0008083]; intramolecular transferase activity [GO:0016866]; monosaccharide binding [GO:0048029]; ubiquitin protein ligase binding [GO:0031625]	enzyme	-3.45241
P35080	PFN2	PROF2 Profilin-2	3	149964904	150050788	q25.1	actin monomer binding [GO:0003785]; ATPase activity [GO:0016887]; phosphatidylinositol-4,5-bisphosphate binding [GO:0005546]	enzyme	-3.54872
P68371	TUBB4B	TBB4B Tubulin beta-4B chain	9	137241213	137243707	q34.3	double-stranded RNA binding [GO:0003725]; GTPase activity [GO:0003924]; GTP binding [GO:0005525]; MHC class I protein binding [GO:0042288]; structural constituent of cytoskeleton [GO:0005200]; unfolded protein binding [GO:0051082]	other	-3.56851
P16152	CBR1	CBR1 Carbonyl reductase [NADPH] 1	21	36069941	36073166	q22.12	15-hydroxyprostaglandin dehydrogenase (NADP+) activity [GO:0047021]; carbonyl reductase (NADPH) activity [GO:0004090]; oxidoreductase activity, acting on NAD(P)H, quinone or similar compound as acceptor [GO:0016655]; prostaglandin-E2 9-reductase activity [GO:0050221]	enzyme	-3.62548
Q16795	NDUFA9	NDUA9 NADH dehydrogenase [ubiquinone] 1 alpha subcomplex subunit 9, mitochondrial	12	4649095	4694317	p13.32	coenzyme binding [GO:0050662]; NADH dehydrogenase (ubiquinone) activity [GO:0008137]; NADH dehydrogenase activity [GO:0003954]; protein complex binding [GO:0032403]	enzyme	-3.64745
P20674	COX5A	COX5A Cytochrome c oxidase subunit 5A, mitochondrial	15	74919791	74938168	q24.2	cytochrome-c oxidase activity [GO:0004129]; electron carrier activity [GO:0009055]; metal ion binding [GO:0046872]	enzyme	-3.8282
P38606	ATP6V1A	VATA V-type proton ATPase catalytic subunit A	3	113747019	113812056	q13.31	ATP binding [GO:0005524]; proton-transporting ATPase activity, rotational mechanism [GO:0046961]	transporter	-3.8712
P56134	ATP5J2	ATPK ATP synthase subunit f, mitochondrial	7	99448475	99466331	q22.1	transmembrane transporter activity [GO:0022857]	transporter	-3.87241
P09417	QDPR	DHPR Dihydropteridine reductase	4	17460261	17512234	p15.32	6,7-dihydropteridine reductase activity [GO:0004155]; electron carrier activity [GO:0009055]; NADH binding [GO:0070404]; NADPH binding [GO:0070402]; protein homodimerization activity [GO:0042803]	enzyme	-3.88636
O60313	OPA1	OPA1 Dynamin-like 120 kDa protein, mitochondrial	3	193593144	193697823	q29	GTPase activity [GO:0003924]; GTP binding [GO:0005525]; magnesium ion binding [GO:0000287]; microtubule binding [GO:0008017]	enzyme	-3.92921
P13073	COX4I1	COX41 Cytochrome c oxidase subunit 4 isoform 1, mitochondrial	16	85798633	85807044	q24.1	cytochrome-c oxidase activity [GO:0004129]	enzyme	-3.94826
P00846	MT-ATP6	ATP6 ATP synthase subunit a	MT	8527	9207	0	hydrogen ion transmembrane transporter activity [GO:0015078]; transmembrane transporter activity [GO:0022857]	transporter	-3.95052
P09471	GNAO1	GNAO Guanine nucleotide-binding protein G(o) subunit alpha	16	56191347	56357457	q13	corticotropin-releasing hormone receptor 1 binding [GO:0051430]; G-protein beta/gamma-subunit complex binding [GO:0031683]; G-protein coupled serotonin receptor binding [GO:0031821]; GTPase activating protein binding [GO:0032794]; GTPase activity [GO:0003924]; GTP binding [GO:0005525]; metal ion binding [GO:0046872]; mu-type opioid receptor binding [GO:0031852]; signal transducer activity [GO:000…	enzyme	-4.02675
O00483	NDUFA4	NDUA4 Cytochrome c oxidase subunit NDUFA4	7	10931951	10940256	p21.3	NADH dehydrogenase (ubiquinone) activity [GO:0008137]; protein complex binding [GO:0032403]	enzyme	-4.16769
Q02218	OGDH	ODO1 2-oxoglutarate dehydrogenase, mitochondrial	7	44606572	44709066	p13	chaperone binding [GO:0051087]; heat shock protein binding [GO:0031072]; metal ion binding [GO:0046872]; oxoglutarate dehydrogenase (NAD+) activity [GO:0034602]; oxoglutarate dehydrogenase (succinyl-transferring) activity [GO:0004591]; thiamine pyrophosphate binding [GO:0030976]	enzyme	-4.21042
O95782	AP2A1	AP2A1 AP-2 complex subunit alpha-1	19	49766968	49807113	q13.33	low-density lipoprotein particle receptor binding [GO:0050750]; protein complex binding [GO:0032403]; protein C-terminus binding [GO:0008022]; protein kinase binding [GO:0019901]; protein transporter activity [GO:0008565]	transporter	-4.37813
P30049	ATP5D	ATPD ATP synthase subunit delta, mitochondrial	19	1241746	1244826	p13.3	ATPase activity [GO:0016887]; proton-transporting ATP synthase activity, rotational mechanism [GO:0046933]; transmembrane transporter activity [GO:0022857]; transporter activity [GO:0005215]	transporter	-4.39916
P62879	GNB2	GBB2 Guanine nucleotide-binding protein G(I)/G(S)/G(T) subunit beta-2	7	100673531	100679174	q22.1	calcium channel regulator activity [GO:0005246]; GTPase activity [GO:0003924]; GTPase binding [GO:0051020]; protein complex binding [GO:0032403]; signal transducer activity [GO:0004871]	enzyme	-4.41293
O94760	DDAH1	DDAH1 N(G),N(G)-dimethylarginine dimethylaminohydrolase 1	1	85318481	85578363	p22.3	amino acid binding [GO:0016597]; catalytic activity [GO:0003824]; dimethylargininase activity [GO:0016403]; metal ion binding [GO:0046872]	enzyme	-4.5766
P28482	MAPK1	MK01 Mitogen-activated protein kinase 1	22	21754500	21867680	q11.22	ATP binding [GO:0005524]; DNA binding [GO:0003677]; identical protein binding [GO:0042802]; kinase activity [GO:0016301]; MAP kinase activity [GO:0004707]; MAP kinase kinase activity [GO:0004708]; mitogen-activated protein kinase kinase kinase binding [GO:0031435]; phosphatase binding [GO:0019902]; phosphotyrosine residue binding [GO:0001784]; protein serine/threonine kinase activity [GO:0004674]…	kinase	-4.58004
Q16555	DPYSL2	DPYL2 Dihydropyrimidinase-related protein 2	8	26514022	26658178	p21.2	dihydropyrimidinase activity [GO:0004157]; identical protein binding [GO:0042802]; microtubule binding [GO:0008017]	enzyme	-4.59565
P00505	GOT2	AATM Aspartate aminotransferase, mitochondrial	16	58707131	58734357	q21	4-hydroxyglutamate transaminase activity [GO:0047578]; amino acid binding [GO:0016597]; enzyme binding [GO:0019899]; kynurenine-oxoglutarate transaminase activity [GO:0016212]; L-aspartate:2-oxoglutarate aminotransferase activity [GO:0004069]; L-phenylalanine:2-oxoglutarate aminotransferase activity [GO:0080130]; phospholipid binding [GO:0005543]; protein homodimerization activity [GO:0042803]; p…	enzyme	-4.75748
O43175	PHGDH	SERA D-3-phosphoglycerate dehydrogenase	1	119648411	119744226	p12	electron carrier activity [GO:0009055]; L-malate dehydrogenase activity [GO:0030060]; NAD binding [GO:0051287]; phosphoglycerate dehydrogenase activity [GO:0004617]	enzyme	-4.80699
P10606	COX5B	COX5B Cytochrome c oxidase subunit 5B, mitochondrial	2	97646040	97648383	q11.2	cytochrome-c oxidase activity [GO:0004129]; metal ion binding [GO:0046872]	enzyme	-4.81349
Q01814	ATP2B2	AT2B2 Plasma membrane calcium-transporting ATPase 2	3	10324023	10708031	p25.3	ATP binding [GO:0005524]; calcium ion binding [GO:0005509]; calcium-transporting ATPase activity [GO:0005388]; calmodulin binding [GO:0005516]; metal ion binding [GO:0046872]; PDZ domain binding [GO:0030165]; protein C-terminus binding [GO:0008022]	transporter	-4.81965
Q9UI09	NDUFA12	NDUAC NADH dehydrogenase [ubiquinone] 1 alpha subcomplex subunit 12	12	94897055	95003770	q22	electron carrier activity [GO:0009055]; NADH dehydrogenase (ubiquinone) activity [GO:0008137]	enzyme	-4.9903
Q99798	ACO2	ACON Aconitate hydratase, mitochondrial	22	41469125	41528989	q13.2	3 iron, 4 sulfur cluster binding [GO:0051538]; 4 iron, 4 sulfur cluster binding [GO:0051539]; aconitate hydratase activity [GO:0003994]; iron ion binding [GO:0005506]	enzyme	-5.16921
P08237	PFKM	PFKAM ATP-dependent 6-phosphofructokinase, muscle type	12	48105139	48146404	q13.11	6-phosphofructokinase activity [GO:0003872]; ATP binding [GO:0005524]; fructose binding [GO:0070061]; identical protein binding [GO:0042802]; kinase binding [GO:0019900]; metal ion binding [GO:0046872]; protein C-terminus binding [GO:0008022]; protein homodimerization activity [GO:0042803]	kinase	-5.26747
P07196	NEFL	NFL Neurofilament light polypeptide	8	24950955	24957110	p21.2	identical protein binding [GO:0042802]; phospholipase binding [GO:0043274]; protein binding, bridging [GO:0030674]; protein C-terminus binding [GO:0008022]; protein domain specific binding [GO:0019904]; protein heterodimerization activity [GO:0046982]; Ras guanyl-nucleotide exchange factor activity [GO:0005088]; structural constituent of cytoskeleton [GO:0005200]	other	-5.30078
P07197	NEFM	NFM Neurofilament medium polypeptide	8	24913012	24919098	p21.2	microtubule binding [GO:0008017]; structural constituent of cytoskeleton [GO:0005200]	other	-5.49398
Q12860	CNTN1	CNTN1 Contactin-1	12	40692442	41072418	q12	carbohydrate binding [GO:0030246]; glycoprotein binding [GO:0001948]	enzyme	-5.52087
P46459	NSF	NSF Vesicle-fusing ATPase	17	46590669	46757464	q21.31	ATPase activity [GO:0016887]; ATPase activity, coupled [GO:0042623]; ATP binding [GO:0005524]; ionotropic glutamate receptor binding [GO:0035255]; metal ion binding [GO:0046872]; PDZ domain binding [GO:0030165]; protein complex binding [GO:0032403]; protein kinase binding [GO:0019901]; Rab GTPase binding [GO:0017137]; SNARE binding [GO:0000149]; syntaxin-1 binding [GO:0017075]	transporter	-5.58489
Q12765	SCRN1	SCRN1 Secernin-1	7	29920103	29990289	p14.3	dipeptidase activity [GO:0016805]	other	-5.63288
Q01813	PFKP	PFKAP ATP-dependent 6-phosphofructokinase, platelet type	10	3066333	3137712	p15.2	6-phosphofructokinase activity [GO:0003872]; ATP binding [GO:0005524]; cadherin binding [GO:0045296]; metal ion binding [GO:0046872]; protein complex binding [GO:0032403]	kinase	-5.79132
P00367	GLUD1	DHE3 Glutamate dehydrogenase 1, mitochondrial	10	87050486	87094866	q23.2	ADP binding [GO:0043531]; ATP binding [GO:0005524]; glutamate dehydrogenase (NAD+) activity [GO:0004352]; glutamate dehydrogenase [NAD(P)+] activity [GO:0004353]; GTP binding [GO:0005525]; identical protein binding [GO:0042802]; leucine binding [GO:0070728]; NAD+ binding [GO:0070403]	enzyme	-5.86436
P12277	CKB	KCRB Creatine kinase B-type	14	103519659	103523111	q32.33	ATP binding [GO:0005524]; creatine kinase activity [GO:0004111]; ubiquitin protein ligase binding [GO:0031625]	kinase	-5.99257
P62873	GNB1	GBB1 Guanine nucleotide-binding protein G(I)/G(S)/G(T) subunit beta-1	1	1785285	1891117	p36.33	alkylglycerophosphoethanolamine phosphodiesterase activity [GO:0047391]; GTPase activity [GO:0003924]; GTPase binding [GO:0051020]; protein complex binding [GO:0032403]; signal transducer activity [GO:0004871]; spectrin binding [GO:0030507]; type 1 angiotensin receptor binding [GO:0031702]	enzyme	-6.19529
Q05193	DNM1	DYN1 Dynamin-1	9	128191655	128255248	q34.11	GTPase activity [GO:0003924]; GTP binding [GO:0005525]; identical protein binding [GO:0042802]; microtubule binding [GO:0008017]; protein dimerization activity [GO:0046983]; protein kinase binding [GO:0019901]; RNA binding [GO:0003723]	enzyme	-6.24882
P28331	NDUFS1	NDUS1 NADH-ubiquinone oxidoreductase 75 kDa subunit, mitochondrial	2	206114817	206159603	q33.3	2 iron, 2 sulfur cluster binding [GO:0051537]; 4 iron, 4 sulfur cluster binding [GO:0051539]; electron carrier activity [GO:0009055]; iron-sulfur cluster binding [GO:0051536]; metal ion binding [GO:0046872]; NADH dehydrogenase (ubiquinone) activity [GO:0008137]	enzyme	-6.26042
P27144	AK4	KAD4 Adenylate kinase 4, mitochondrial	1	65147549	65232145	p31.3	adenylate kinase activity [GO:0004017]; ATP binding [GO:0005524]; GTP binding [GO:0005525]; nucleoside diphosphate kinase activity [GO:0004550]; nucleoside phosphate kinase activity [GO:0050145]; nucleoside triphosphate adenylate kinase activity [GO:0046899]	kinase	-6.29555
P61006	RAB8A	RAB8A Ras-related protein Rab-8A	19	16111629	16134234	p13.11	GDP binding [GO:0019003]; GTPase activity [GO:0003924]; GTP binding [GO:0005525]; myosin V binding [GO:0031489]; protein kinase binding [GO:0019901]; Rab GTPase binding [GO:0017137]	enzyme	-6.46684
P50213	IDH3A	IDH3A Isocitrate dehydrogenase [NAD] subunit alpha, mitochondrial	15	78131498	78171949	q25.1	isocitrate dehydrogenase (NAD+) activity [GO:0004449]; magnesium ion binding [GO:0000287]; NAD binding [GO:0051287]	enzyme	-7.96186
P17174	GOT1	AATC Aspartate aminotransferase, cytoplasmic	10	99396870	99430624	q24.2	carboxylic acid binding [GO:0031406]; L-aspartate:2-oxoglutarate aminotransferase activity [GO:0004069]; L-cysteine:2-oxoglutarate aminotransferase activity [GO:0047801]; L-phenylalanine:2-oxoglutarate aminotransferase activity [GO:0080130]; phosphatidylserine decarboxylase activity [GO:0004609]; pyridoxal phosphate binding [GO:0030170]	enzyme	-8.80628
O75746	SLC25A12	CMC1 Calcium-binding mitochondrial carrier protein Aralar1	2	171784370	171999859	q31.1	acidic amino acid transmembrane transporter activity [GO:0015172]; calcium ion binding [GO:0005509]; L-aspartate transmembrane transporter activity [GO:0015183]; L-glutamate transmembrane transporter activity [GO:0005313]	transporter	-9.18339
P09972	ALDOC	ALDOC Fructose-bisphosphate aldolase C	17	28573115	28577264	q11.2	cytoskeletal protein binding [GO:0008092]; fructose-bisphosphate aldolase activity [GO:0004332]	enzyme	-9.55014
P11216	PYGB	PYGB Glycogen phosphorylase, brain form	20	25248069	25298014	p11.21	glycogen phosphorylase activity [GO:0008184]; pyridoxal phosphate binding [GO:0030170]	enzyme	-10.112
P68366	TUBA4A	TBA4A Tubulin alpha-4A chain	2	219249711	219278170	q35	enzyme binding [GO:0019899]; GTPase activity [GO:0003924]; GTP binding [GO:0005525]; structural constituent of cytoskeleton [GO:0005200]	other	-10.4921
P36871	PGM1	PGM1 Phosphoglucomutase-1	1	63593276	63660245	p31.3	magnesium ion binding [GO:0000287]; phosphoglucomutase activity [GO:0004614]	enzyme	-11.8062
P05023	ATP1A1	AT1A1 Sodium/potassium-transporting ATPase subunit alpha-1	1	116372668	116410261	p13.1	ADP binding [GO:0043531]; ankyrin binding [GO:0030506]; ATP binding [GO:0005524]; chaperone binding [GO:0051087]; phosphatase activity [GO:0016791]; phosphatidylinositol 3-kinase binding [GO:0043548]; potassium ion binding [GO:0030955]; protein domain specific binding [GO:0019904]; protein kinase binding [GO:0019901]; sodium:potassium-exchanging ATPase activity [GO:0005391]; sodium ion binding [G…	transporter	-11.889
P61764	STXBP1	STXB1 Syntaxin-binding protein 1	9	127579370	127696027	q34.11	identical protein binding [GO:0042802]; phospholipase binding [GO:0043274]; protein domain specific binding [GO:0019904]; protein kinase binding [GO:0019901]; protein N-terminus binding [GO:0047485]; RNA binding [GO:0003723]; SNARE binding [GO:0000149]; syntaxin-1 binding [GO:0017075]; syntaxin binding [GO:0019905]	transporter	-13.2613
P19367	HK1	HXK1 Hexokinase-1	10	69269984	69401882	q22.1	ATP binding [GO:0005524]; fructokinase activity [GO:0008865]; glucokinase activity [GO:0004340]; glucose binding [GO:0005536]; hexokinase activity [GO:0004396]; mannokinase activity [GO:0019158]	kinase	-17.6823
P04350	TUBB4A	TBB4A Tubulin beta-4A chain	19	6494319	6502848	p13.3	calcium ion binding [GO:0005509]; GTPase activity [GO:0003924]; GTP binding [GO:0005525]; structural constituent of cytoskeleton [GO:0005200]	other	-19.3712

## Sheet: Group 4 vs Cerebellum
UNIPROT assesion number	gene symbol	gene name	chromosome location				function		Fold Change
			chr	gene start (bp)	gene stop (bp)	karyotype band	gene onthology	IPA
P33316	DUT	DUT Deoxyuridine 5'-triphosphate nucleotidohydrolase, mitochondrial	15	48343373	48331011	q21.1	dUTP diphosphatase activity [GO:0004170]; magnesium ion binding [GO:0000287]; RNA binding [GO:0003723]	enzyme	146.632
P25205	MCM3	MCM3 DNA replication licensing factor MCM3	6	52284881	52264009	p12.2	ATP binding [GO:0005524]; DNA binding [GO:0003677]; helicase activity [GO:0004386]	enzyme	33.7373
P51532	SMARCA4	SMCA4 Transcription activator BRG1	19	11065395	10961001	p13.2	androgen receptor binding [GO:0050681]; ATP binding [GO:0005524]; DNA-dependent ATPase activity [GO:0008094]; DNA polymerase binding [GO:0070182]; helicase activity [GO:0004386]; lysine-acetylated histone binding [GO:0070577]; p53 binding [GO:0002039]; protein N-terminus binding [GO:0047485]; RNA polymerase I CORE element sequence-specific DNA binding [GO:0001164]; RNA polymerase II transcription…	transcription regulator	24.2141
Q13442	PDAP1	HAP28 28 kDa heat- and acid-stable phosphoprotein	7	99392048	99408829	q22.1	RNA binding [GO:0003723]	other	22.2815
Q16643	DBN1	DREB Drebrin	5	177474401	177456608	q35.3	endopeptidase activator activity [GO:0061133]; identical protein binding [GO:0042802]	other	20.0665
P61289	PSME3	PSME3 Proteasome activator complex subunit 3	17	42843758	42824385	q21.31	chromatin binding [GO:0003682]; dynein complex binding [GO:0070840]; heat shock protein binding [GO:0031072]; mitogen-activated protein kinase binding [GO:0051019]; mRNA binding [GO:0003729]; nucleocytoplasmic transporter activity [GO:0005487]; protein homodimerization activity [GO:0042803]; RNA binding [GO:0003723]; tubulin binding [GO:0015631]	peptidase	19.8231
Q9UL46	PSME2	PSME2 Proteasome activator complex subunit 2	14	24143362	24147570	q12	endopeptidase activator activity [GO:0061133]; identical protein binding [GO:0042802]	peptidase	16.7579
P12270	TPR	TPR Nucleoprotein TPR	1	186311652	186375693	q31.1	chromatin binding [GO:0003682]; dynein complex binding [GO:0070840]; heat shock protein binding [GO:0031072]; mitogen-activated protein kinase binding [GO:0051019]; mRNA binding [GO:0003729]; nucleocytoplasmic transporter activity [GO:0005487]; protein homodimerization activity [GO:0042803]; RNA binding [GO:0003723]; tubulin binding [GO:0015631]	transporter	15.3569
Q02880	TOP2B	TOP2B DNA topoisomerase 2-beta	3	25597905	25664907	p24.2	ATP binding [GO:0005524]; chromatin binding [GO:0003682]; DNA binding [GO:0003677]; DNA topoisomerase type II (ATP-hydrolyzing) activity [GO:0003918]; enzyme binding [GO:0019899]; histone deacetylase binding [GO:0042826]; metal ion binding [GO:0046872]; protein C-terminus binding [GO:0008022]; protein heterodimerization activity [GO:0046982]; protein kinase C binding [GO:0005080]	enzyme	13.8223
Q09028	RBBP4	RBBP4 Histone-binding protein RBBP4	1	32651142	32686211	p35.1	histone binding [GO:0042393]; histone deacetylase activity [GO:0004407]; histone deacetylase binding [GO:0042826]	enzyme	13.5353
O00231	PSMD11	PSD11 26S proteasome non-ATPase regulatory subunit 11	17	32444261	32483318	q11.2	structural molecule activity [GO:0005198]	other	12.4799
Q16576	RBBP7	RBBP7 Histone-binding protein RBBP7	X	16839283	16870414	p22.2	histone deacetylase activity [GO:0004407]; RNA binding [GO:0003723]	transcription regulator	12.0308
P22102	GART	PUR2 Trifunctional purine biosynthetic protein adenosine-3	21	33503931	33543491	q22.11	ATP binding [GO:0005524]; metal ion binding [GO:0046872]; phosphoribosylamine-glycine ligase activity [GO:0004637]; phosphoribosylformylglycinamidine cyclo-ligase activity [GO:0004641]; phosphoribosylglycinamide formyltransferase activity [GO:0004644]	enzyme	10.9532
P25789	PSMA4	PSA4 Proteasome subunit alpha type-4	15	78540405	78552419	q25.1	threonine-type endopeptidase activity [GO:0004298]	peptidase	10.4188
P15311	EZR	EZRI Ezrin	6	158765741	158819412	q25.3	actin binding [GO:0003779]; actin filament binding [GO:0051015]; ATPase binding [GO:0051117]; cadherin binding [GO:0045296]; cell adhesion molecule binding [GO:0050839]; disordered domain specific binding [GO:0097718]; microtubule binding [GO:0008017]; protein C-terminus binding [GO:0008022]; protein domain specific binding [GO:0019904]; protein kinase A catalytic subunit binding [GO:0034236]; pr…	other	10.388
P16401	HIST1H1B	H15 Histone H1.5	6	27866849	27867529	p22.1	chromatin DNA binding [GO:0031490]; histone deacetylase binding [GO:0042826]; RNA binding [GO:0003723]	other	10.0434
O15173	PGRMC2	PGRC2 Membrane-associated progesterone receptor component 2	4	128269237	128288829	q28.2	heme binding [GO:0020037]; steroid binding [GO:0005496]; steroid hormone receptor activity [GO:0003707]	other	9.95023
Q16658	FSCN1	FSCN1 Fascin	7	5592823	5606655	p22.1	actin binding [GO:0003779]; actin filament binding [GO:0051015]; cadherin binding [GO:0045296]; drug binding [GO:0008144]; protein binding, bridging [GO:0030674]; RNA binding [GO:0003723]	other	9.75532
Q86UP2	KTN1	KTN1 Kinectin	14	55559072	55701526	q22.3	cadherin binding [GO:0045296]; kinesin binding [GO:0019894]; RNA binding [GO:0003723]	transmembrane receptor	9.20787
P35221	CTNNA1	CTNA1 Catenin alpha-1	5	138610967	138935034	q31.2	actin filament binding [GO:0051015]; beta-catenin binding [GO:0008013]; cadherin binding [GO:0045296]; gamma-catenin binding [GO:0045295]; protein heterodimerization activity [GO:0046982]; RNA binding [GO:0003723]; structural molecule activity [GO:0005198]; vinculin binding [GO:0017166]	other	8.41326
Q15691	MAPRE1	MARE1 Microtubule-associated protein RP/EB family member 1	20	32819893	32850405	q11.21	cadherin binding [GO:0045296]; identical protein binding [GO:0042802]; microtubule plus-end binding [GO:0051010]; protein C-terminus binding [GO:0008022]; RNA binding [GO:0003723]	other	8.34456
O75643	SNRNP200	U520 U5 small nuclear ribonucleoprotein 200 kDa helicase	2	96274336	96305515	q11.2	ATP binding [GO:0005524]; ATP-dependent helicase activity [GO:0008026]; ATP-dependent RNA helicase activity [GO:0004004]; identical protein binding [GO:0042802]; RNA binding [GO:0003723]	enzyme	8.33946
Q93045	STMN2	STMN2 Stathmin-2	8	79610814	79666175	q21.13	calcium-dependent protein binding [GO:0048306]; tubulin binding [GO:0015631]	other	8.31616
P02751	FN1	FINC Fibronectin	2	215360440	215436172	q35	chaperone binding [GO:0051087]; collagen binding [GO:0005518]; disordered domain specific binding [GO:0097718]; enzyme binding [GO:0019899]; heparin binding [GO:0008201]; identical protein binding [GO:0042802]; integrin binding [GO:0005178]; peptidase activator activity [GO:0016504]; protease binding [GO:0002020]; protein C-terminus binding [GO:0008022]; receptor binding [GO:0005102]	enzyme	8.22715
P49321	NASP	NASP Nuclear autoantigenic sperm protein	1	45583846	45618904	p34.1	histone binding [GO:0042393]; Hsp90 protein binding [GO:0051879]; protein complex binding [GO:0032403]	other	8.14449
P12004	PCNA	PCNA Proliferating cell nuclear antigen	20	5114953	5126626	p12.3	chromatin binding [GO:0003682]; damaged DNA binding [GO:0003684]; dinucleotide insertion or deletion binding [GO:0032139]; DNA polymerase binding [GO:0070182]; DNA polymerase processivity factor activity [GO:0030337]; enzyme binding [GO:0019899]; estrogen receptor binding [GO:0030331]; histone acetyltransferase binding [GO:0035035]; identical protein binding [GO:0042802]; MutLalpha complex bindin…	enzyme	8.0308
Q96TA1	FAM129B	NIBL1 Niban-like protein 1	9	127505339	127578989	q34.11	cadherin binding [GO:0045296]; transcription coactivator activity [GO:0003713]	transcription regulator	8.01087
Q14980	NUMA1	NUMA1 Nuclear mitotic apparatus protein 1	11	72002864	72080693	q13.4	disordered domain specific binding [GO:0097718]; dynein complex binding [GO:0070840]; microtubule binding [GO:0008017]; microtubule minus-end binding [GO:0051011]; microtubule plus-end binding [GO:0051010]; phosphatidylinositol binding [GO:0035091]; protein C-terminus binding [GO:0008022]; structural molecule activity [GO:0005198]; tubulin binding [GO:0015631]	other	7.99666
P46940	IQGAP1	IQGA1 Ras GTPase-activating-like protein IQGAP1	15	90388218	90502243	q26.1	cadherin binding [GO:0045296]; calcium ion binding [GO:0005509]; calmodulin binding [GO:0005516]; GTPase activator activity [GO:0005096]; GTPase inhibitor activity [GO:0005095]; mitogen-activated protein kinase binding [GO:0051019]; phosphatidylinositol-3,4,5-trisphosphate binding [GO:0005547]; protein complex binding [GO:0032403]; protein domain specific binding [GO:0019904]; protein kinase bind…	other	7.89704
P17480	UBTF	UBF1 Nucleolar transcription factor 1	17	44205033	44221626	q21.31	chromatin binding [GO:0003682]; RNA binding [GO:0003723]; RNA polymerase I CORE element sequence-specific DNA binding [GO:0001164]; RNA polymerase I upstream control element sequence-specific DNA binding [GO:0001165]	transcription regulator	7.61687
P23588	EIF4B	IF4B Eukaryotic translation initiation factor 4B	12	53006158	53042209	q13.13	helicase activity [GO:0004386]; ribosomal small subunit binding [GO:0043024]; RNA binding [GO:0003723]; RNA strand annealing activity [GO:0033592]; RNA strand-exchange activity [GO:0034057]; translation initiation factor activity [GO:0003743]	translation regulator	7.54431
P06454	PTMA	PTMA Prothymosin alpha	2	231706895	231713541	q37.1	activating transcription factor binding [GO:0033613]	other	7.49401
P16949	STMN1	STMN1 Stathmin	1	25884181	25906991	p36.11	signal transducer activity [GO:0004871]; tubulin binding [GO:0015631]	other	7.4844
Q8TAQ2	SMARCC2	SMRC2 SWI/SNF complex subunit SMARCC2	12	56162983	56189567	q13.2	DNA binding [GO:0003677]; transcription coactivator activity [GO:0003713]	transcription regulator	7.43227
Q8NC51	SERBP1	PAIRB Plasminogen activator inhibitor 1 RNA-binding protein	1	67407810	67430415	p31.3	cadherin binding [GO:0045296]; mRNA 3'-UTR binding [GO:0003730]; RNA binding [GO:0003723]	other	7.1551
P20700	LMNB1	LMNB1 Lamin-B1	5	126776623	126837020	q23.2	phospholipase binding [GO:0043274]; structural molecule activity [GO:0005198]	other	7.13114
Q14166	TTLL12	TTL12 Tubulin--tyrosine ligase-like protein 12	22	43166622	43187133	q13.2	ATP binding [GO:0005524]; catalytic activity [GO:0003824]	other	6.51322
Q02952	AKAP12	AKA12 A-kinase anchor protein 12	6	151239999	151358557	q25.1	adenylate cyclase binding [GO:0008179]; protein kinase A binding [GO:0051018]	transporter	6.43637
Q15942	ZYX	ZYX Zyxin	7	143381080	143391111	q34	metal ion binding [GO:0046872]; RNA binding [GO:0003723]	other	6.37044
Q92688	ANP32B	AN32B Acidic leucine-rich nuclear phosphoprotein 32 family member B	9	97983361	98015943	q22.33	histone binding [GO:0042393]; RNA polymerase binding [GO:0070063]	other	6.17873
P54727	RAD23B	RD23B UV excision repair protein RAD23 homolog B	9	107283137	107332194	q31.2	damaged DNA binding [GO:0003684]; polyubiquitin binding [GO:0031593]; single-stranded DNA binding [GO:0003697]	other	6.08528
Q13867	BLMH	BLMH Bleomycin hydrolase	17	30248195	30292056	q11.2	aminopeptidase activity [GO:0004177]; carboxypeptidase activity [GO:0004180]; cysteine-type endopeptidase activity [GO:0004197]; cysteine-type peptidase activity [GO:0008234]; identical protein binding [GO:0042802]	peptidase	5.8584
Q9ULV4	CORO1C	COR1C Coronin-1C	12	108645109	108731596	q24.11	actin filament binding [GO:0051015]; Rac GTPase binding [GO:0048365]	other	5.81895
Q6QEF8	CORO6	CORO6 Coronin-6	17	29614756	29622907	q11.2	actin filament binding [GO:0051015]	other	5.81895
Q99733	NAP1L4	NP1L4 Nucleosome assembly protein 1-like 4	11	2944431	2992377	p15.4	nucleosome binding [GO:0031491]; RNA binding [GO:0003723]; unfolded protein binding [GO:0051082]	other	5.63418
P05556	ITGB1	ITB1 Integrin beta-1	10	32900319	33005792	p11.22	actin binding [GO:0003779]; cadherin binding [GO:0045296]; cell adhesion molecule binding [GO:0050839]; collagen binding involved in cell-matrix adhesion [GO:0098639]; coreceptor activity [GO:0015026]; fibronectin binding [GO:0001968]; integrin binding [GO:0005178]; laminin binding [GO:0043236]; metal ion binding [GO:0046872]; protease binding [GO:0002020]; protein complex binding [GO:0032403]; p…	transmembrane receptor	5.32245
Q9BSJ8	ESYT1	ESYT1 Extended synaptotagmin-1	12	56118250	56144671	q13.2	lipid binding [GO:0008289]; metal ion binding [GO:0046872]	other	5.0549
[truncated: 404 more rows]
