# Supplementary material for: Proteomic analysis of Medulloblastoma reveals functional biology with translational potential
Source: Acta Neuropathol Commun. 2018 Jun 7;6:48. doi: 10.1186/s40478-018-0548-7 (PMC5992829; doi:10.1186/s40478-018-0548-7)
Supplement: Supplementary file 14 — Table S6. List of present and absent proteins. (XLSX 153 kb) [file 40478_2018_548_MOESM14_ESM.xlsx]

## Sheet: WNT vs Cerebellum
UNIPROT assesion number	gene symbol	gene name	chromosome location				function		PRESENT/ ABSENT
			chr	gene start (bp)	gene stop (bp)	karyotype band	gene onthology	IPA
A3KMH1	VWA8	VWA8 von Willebrand factor A domain-containing protein 8	13	41566837	41961120	q14.11	ATPase activity [GO:0016887]; ATP binding [GO:0005524]	other	PRESENT
O00425	IGF2BP3	IF2B3 Insulin-like growth factor 2 mRNA-binding protein 3	7	23310209	23470467	p15.3	mRNA 3'-UTR binding [GO:0003730]; mRNA 5'-UTR binding [GO:0048027]; RNA binding [GO:0003723]; translation regulator activity [GO:0045182]	translation regulator	PRESENT
O14579	COPE	COPE Coatomer subunit epsilon	19	18899514	18919397	p13.11	structural molecule activity [GO:0005198]	transporter	PRESENT
O14617	AP3D1	AP3D1 AP-3 complex subunit delta-1	19	2100988	2164465	p13.3	transporter activity [GO:0005215]	transporter	PRESENT
O14776	TCERG1	TCRG1 Transcription elongation regulator 1	5	146447311	146511961	q32	proline-rich region binding [GO:0070064]; RNA binding [GO:0003723]; RNA polymerase II repressing transcription factor binding [GO:0001103]; RNA polymerase II transcription corepressor activity [GO:0001106]; transcription coactivator activity [GO:0003713]	transcription regulator	PRESENT
O15067	PFAS	PUR4 Phosphoribosylformylglycinamidine synthase	17	8247618	8270491	p13.1	ATP binding [GO:0005524]; metal ion binding [GO:0046872]; phosphoribosylformylglycinamidine synthase activity [GO:0004642]	enzyme	PRESENT
O15347	HMGB3	HMGB3 High mobility group protein B3	X	150980509	150990775	q28	DNA binding, bending [GO:0008301]; double-stranded DNA binding [GO:0003690]; four-way junction DNA binding [GO:0000400]; RNA binding [GO:0003723]	other	PRESENT
O15372	EIF3H	EIF3H Eukaryotic translation initiation factor 3 subunit H	8	116642130	116766925	q24.11	RNA binding [GO:0003723]; translation initiation factor activity [GO:0003743]	other	PRESENT
O43399	TPD52L2	TPD54 Tumor protein D54	20	63865228	63891545	q13.33	protein heterodimerization activity [GO:0046982]; protein homodimerization activity [GO:0042803]; RNA binding [GO:0003723]	other	PRESENT
O43795	MYO1B	MYO1B Unconventional myosin-Ib	2	191245185	191425389	q32.3	NADH dehydrogenase (ubiquinone) activity [GO:0008137]	enzyme	PRESENT
O60701	UGDH	UGDH UDP-glucose 6-dehydrogenase	4	39498755	39528311	p14	metal ion binding [GO:0046872]; RNA binding [GO:0003723]; RS domain binding [GO:0050733]	enzyme	PRESENT
O60841	EIF5B	IF2P Eukaryotic translation initiation factor 5B	2	99337353	99401326	q11.2	metal ion binding [GO:0046872]; pre-mRNA 3'-splice site binding [GO:0030628]	translation regulator	PRESENT
O75369	FLNB	FLNB Filamin-B	3	58008400	58172251	p14.3	heme binding [GO:0020037]; iron ion binding [GO:0005506]; oxygen binding [GO:0019825]; oxygen transporter activity [GO:0005344]	other	PRESENT
O75494	SRSF10	SRS10 Serine/arginine-rich splicing factor 10	1	23964804	23980927	p36.11	chromatin binding [GO:0003682]	other	PRESENT
O75937	DNAJC8	DNJC8 DnaJ homolog subfamily C member 8	1	28199456	28233025	p35.3	zinc ion binding [GO:0008270]	other	PRESENT
O76094	SRP72	SRP72 Signal recognition particle subunit SRP72	4	56466915	56503680	q12	7S RNA binding [GO:0008312]; RNA binding [GO:0003723]; signal recognition particle binding [GO:0005047]; TPR domain binding [GO:0030911]	kinase	PRESENT
O94905	ERLIN2	ERLN2 Erlin-2	8	37736599	37759101	p11.23	cholesterol binding [GO:0015485]; protein tyrosine kinase activity [GO:0004713]; ubiquitin protein ligase binding [GO:0031625]	kinase	PRESENT
O95865	DDAH2	DDAH2 N(G),N(G)-dimethylarginine dimethylaminohydrolase 2	6	31766492	31770071	p21.33	amino acid binding [GO:0016597]; catalytic activity [GO:0003824]; dimethylargininase activity [GO:0016403]	enzyme	PRESENT
P00167	CYB5A	CYB5 Cytochrome b5	18	74250847	74292016	q22.3	aldo-keto reductase (NADP) activity [GO:0004033]; cytochrome-c oxidase activity [GO:0004129]; enzyme binding [GO:0019899]; heme binding [GO:0020037]; metal ion binding [GO:0046872]	enzyme	PRESENT
P04040	CAT	CATA Catalase	11	34438925	34472062	p13	aminoacylase activity [GO:0004046]; antioxidant activity [GO:0016209]; catalase activity [GO:0004096]; enzyme binding [GO:0019899]; heme binding [GO:0020037]; metal ion binding [GO:0046872]; NADP binding [GO:0050661]; oxidoreductase activity, acting on peroxide as acceptor [GO:0016684]; protein homodimerization activity [GO:0042803]; receptor binding [GO:0005102]	enzyme	PRESENT
P04632	CAPNS1	CPNS1 Calpain small subunit 1	19	36139575	36150353	q13.12	calcium-dependent cysteine-type endopeptidase activity [GO:0004198]; calcium ion binding [GO:0005509]; endopeptidase activity [GO:0004175]	peptidase	PRESENT
P06493	CDK1	CDK1 Cyclin-dependent kinase 1	10	60778331	60794852	q21.2	ATP binding [GO:0005524]; chromatin binding [GO:0003682]; cyclin binding [GO:0030332]; cyclin-dependent protein kinase activity [GO:0097472]; cyclin-dependent protein serine/threonine kinase activity [GO:0004693]; histone kinase activity [GO:0035173]; Hsp70 protein binding [GO:0030544]; protein kinase activity [GO:0004672]; protein serine/threonine kinase activity [GO:0004674]; RNA polymerase II …	kinase	PRESENT
P07602	PSAP	SAP Prosaposin	10	71816298	71851375	q22.1	beta-galactosidase activity [GO:0004565]; enzyme activator activity [GO:0008047]; ganglioside GM1 binding [GO:1905573]; ganglioside GM2 binding [GO:1905574]; ganglioside GM3 binding [GO:1905575]; ganglioside GP1c binding [GO:1905577]; ganglioside GT1b binding [GO:1905576]; G-protein coupled receptor binding [GO:0001664]; lipid binding [GO:0008289]; phospholipid binding [GO:0005543]; protein homod…	enzyme	PRESENT
P07858	CTSB	CATB Cathepsin B	8	11842524	11869448	p23.1	collagen binding [GO:0005518]; cysteine-type endopeptidase activity [GO:0004197]; cysteine-type peptidase activity [GO:0008234]; peptidase activity [GO:0008233]; proteoglycan binding [GO:0043394]; serine-type endopeptidase activity [GO:0004252]	peptidase	PRESENT
P09525	ANXA4	ANXA4 Annexin A4	2	69644425	69827100	p13.3	calcium-dependent phospholipid binding [GO:0005544]; calcium-dependent protein binding [GO:0048306]; calcium ion binding [GO:0005509]; identical protein binding [GO:0042802]; NF-kappaB binding [GO:0051059]; phospholipase inhibitor activity [GO:0004859]	other	PRESENT
Q01081	U2AF1	U2AF1 Splicing factor U2AF 35 kDa subunit	21	43092956	43107587	q22.3	metal ion binding [GO:0046872]; pre-mRNA 3'-splice site binding [GO:0030628]; RNA binding [GO:0003723]	other	PRESENT
P17980	PSMC3	PRS6A 26S protease regulatory subunit 6A	11	47418769	47426473	p11.2	ATPase activity [GO:0016887]; ATP binding [GO:0005524]; identical protein binding [GO:0042802]; proteasome-activating ATPase activity [GO:0036402]; TBP-class protein binding [GO:0017025]	transcription regulator	PRESENT
P49006	MARCKSL1	MRP MARCKS-related protein	1	32333832	32336379	p35.1	actin binding [GO:0003779]; calmodulin binding [GO:0005516]	other	PRESENT
P19623	SRM	SPEE Spermidine synthase	1	11054584	11060024	p36.22	identical protein binding [GO:0042802]; protein homodimerization activity [GO:0042803]; spermidine synthase activity [GO:0004766]	enzyme	PRESENT
P14735	IDE	IDE Insulin-degrading enzyme	10	92451684	92574076	q23.33	ATPase activity [GO:0016887]; ATP binding [GO:0005524]; beta-amyloid binding [GO:0001540]; beta-endorphin binding [GO:0031626]; glycoprotein binding [GO:0001948]; insulin binding [GO:0043559]; metalloendopeptidase activity [GO:0004222]; peptide binding [GO:0042277]; protein homodimerization activity [GO:0042803]; receptor binding [GO:0005102]; ubiquitin binding [GO:0043130]; virus receptor activi…	peptidase	PRESENT
P15927	RPA2	RFA2 Replication protein A 32 kDa subunit	1	27891524	27914746	p35.3	damaged DNA binding [GO:0003684]; enzyme binding [GO:0019899]; G-rich strand telomeric DNA binding [GO:0098505]; protein N-terminus binding [GO:0047485]; protein phosphatase binding [GO:0019903]; single-stranded DNA binding [GO:0003697]; ubiquitin protein ligase binding [GO:0031625]	other	PRESENT
P25325	MPST	THTM 3-mercaptopyruvate sulfurtransferase	22	37019635	37029822	q12.3	3-mercaptopyruvate sulfurtransferase activity [GO:0016784]; identical protein binding [GO:0042802]; thiosulfate sulfurtransferase activity [GO:0004792]	enzyme	PRESENT
P26368	U2AF2	U2AF2 Splicing factor U2AF 65 kDa subunit	19	55654146	55674715	q13.42	C2H2 zinc finger domain binding [GO:0070742]; enzyme binding [GO:0019899]; poly-pyrimidine tract binding [GO:0008187]; pre-mRNA 3'-splice site binding [GO:0030628]; RNA binding [GO:0003723]	other	PRESENT
P27105	STOM	STOM Erythrocyte band 7 integral membrane protein	9	121338988	121370304	q33.2	protein homodimerization activity [GO:0042803]; RNA polymerase binding [GO:0070063]	other	PRESENT
P29373	CRABP2	RABP2 Cellular retinoic acid-binding protein 2	1	156699606	156705816	q23.1	retinal binding [GO:0016918]; retinoic acid binding [GO:0001972]; retinoid binding [GO:0005501]; retinol binding [GO:0019841]; transporter activity [GO:0005215]	transporter	PRESENT
P31689	DNAJA1	DNJA1 DnaJ homolog subfamily A member 1	9	33025211	33039907	p21.1	ATPase activator activity [GO:0001671]; ATP binding [GO:0005524]; C3HC4-type RING finger domain binding [GO:0055131]; chaperone binding [GO:0051087]; G-protein coupled receptor binding [GO:0001664]; Hsp70 protein binding [GO:0030544]; low-density lipoprotein particle receptor binding [GO:0050750]; metal ion binding [GO:0046872]; Tat protein binding [GO:0030957]; ubiquitin protein ligase binding […	other	PRESENT
P32322	PYCR1	P5CR1 Pyrroline-5-carboxylate reductase 1, mitochondrial	17	81932384	81942412	q25.3	identical protein binding [GO:0042802]; pyrroline-5-carboxylate reductase activity [GO:0004735]	enzyme	PRESENT
P33992	MCM5	MCM5 DNA replication licensing factor MCM5	22	35400063	35425430	q12.3	ATP binding [GO:0005524]; chromatin binding [GO:0003682]; DNA helicase activity [GO:0003678]; DNA replication origin binding [GO:0003688]	enzyme	PRESENT
P33993	MCM7	MCM7 DNA replication licensing factor MCM7	7	100092728	100101940	q22.1	ATP binding [GO:0005524]; DNA helicase activity [GO:0003678]; single-stranded DNA binding [GO:0003697]	enzyme	PRESENT
P35658	NUP214	NU214 Nuclear pore complex protein Nup214	9	131125561	131234670	q34.13	nuclear export signal receptor activity [GO:0005049]; nuclear localization sequence binding [GO:0008139]; structural constituent of nuclear pore [GO:0017056]	transporter	PRESENT
P42166	TMPO	LAP2A Lamina-associated polypeptide 2, isoform alpha	12	98515512	98550379	q23.1	cadherin binding [GO:0045296]; DNA binding [GO:0003677]; lamin binding [GO:0005521]	other	PRESENT
P43307	SSR1	SSRA Translocon-associated protein subunit alpha	6	7268306	7347446	p24.3	cotranslational protein targeting to membrane, positive regulation of cell proliferation, IRE 1-mediated unfolded protein response	other	PRESENT
P48681	NES	NEST Nestin	1	156668763	156677397	q23.1	intermediate filament binding [GO:0019215]; structural molecule activity [GO:0005198]	other	PRESENT
P54105	CLNS1A	ICLN Methylosome subunit pICln	11	77514936	77637805	q14.1	protein heterodimerization activity [GO:0046982]; RNA binding [GO:0003723]	ion channel	PRESENT
P45973	CBX5	CBX5 Chromobox protein homolog 5	12	54230940	54280133	q13.13	chromatin binding [GO:0003682]; histone deacetylase binding [GO:0042826]; methylated histone binding [GO:0035064]; protein binding, bridging [GO:0030674]; protein homodimerization activity [GO:0042803]; repressing transcription factor binding [GO:0070491]	transcription regulator	PRESENT
P46977	STT3A	STT3A Dolichyl-diphosphooligosaccharide--protein glycosyltransferase subunit STT3A	11	125591712	125625215	q24.2	dolichyl-diphosphooligosaccharide-protein glycotransferase activity [GO:0004579]; metal ion binding [GO:0046872]	enzyme	PRESENT
P49589	CARS	SYCC Cysteine--tRNA ligase, cytoplasmic	11	2999797	3056458	p15.4	ATP binding [GO:0005524]; cysteine-tRNA ligase activity [GO:0004817]; metal ion binding [GO:0046872]; protein homodimerization activity [GO:0042803]; tRNA binding [GO:0000049]	enzyme	PRESENT
P49736	MCM2	MCM2 DNA replication licensing factor MCM2	3	127598223	127622436	q21.3	ATP binding [GO:0005524]; DNA binding [GO:0003677]; DNA helicase activity [GO:0003678]; DNA replication origin binding [GO:0003688]; enzyme binding [GO:0019899]; histone binding [GO:0042393]; metal ion binding [GO:0046872]	enzyme	PRESENT
P50897	PPT1	PPT1 Palmitoyl-protein thioesterase 1	1	40072705	40097703	p34.2	palmitoyl-(protein) hydrolase activity [GO:0008474]; palmitoyl-CoA hydrolase activity [GO:0016290]	enzyme	PRESENT
P51610	HCFC1	HCFC1 Host cell factor 1	X	153947553	153971807	q28	activating transcription factor binding [GO:0033613]; cadherin binding [GO:0045296]; chromatin binding [GO:0003682]; identical protein binding [GO:0042802]; transcriptional activator activity, RNA polymerase II distal enhancer sequence-specific binding [GO:0001205]; transcription coactivator activity [GO:0003713]; transcription factor activity, sequence-specific DNA binding [GO:0003700]	transcription regulator	PRESENT
P55145	MANF	MANF Mesencephalic astrocyte-derived neurotrophic factor	3	51385047	51389397	p21.2	growth factor activity [GO:0008083]; RNA binding [GO:0003723]	other	PRESENT
P55265	ADAR	DSRAD Double-stranded RNA-specific adenosine deaminase	1	154582062	154627999	q21.3	DNA binding [GO:0003677]; double-stranded RNA adenosine deaminase activity [GO:0003726]; metal ion binding [GO:0046872]; RNA binding [GO:0003723]	enzyme	PRESENT
O43765	SGTA	SGTA Small glutamine-rich tetratricopeptide repeat-containing protein alpha	19	2754714	2783371	p13.3	BAT3 complex binding [GO:1904288]; protein self-association [GO:0043621]	other	PRESENT
P60228	EIF3E	EIF3E Eukaryotic translation initiation factor 3 subunit E	8	108201216	108435333	q23.1	cadherin binding [GO:0045296]; protein N-terminus binding [GO:0047485]; RNA binding [GO:0003723]; translation initiation factor activity [GO:0003743]	other	PRESENT
P61457	PCBD1	PHS Pterin-4-alpha-carbinolamine dehydratase	10	70882280	70888784	q22.1	4-alpha-hydroxytetrahydrobiopterin dehydratase activity [GO:0008124]; identical protein binding [GO:0042802]; phenylalanine 4-monooxygenase activity [GO:0004505]; transcription coactivator activity [GO:0003713]	transcription regulator	PRESENT
P61803	DAD1	DAD1 Dolichyl-diphosphooligosaccharide--protein glycosyltransferase subunit DAD1	14	22564905	22589269	q11.2	dolichyl-diphosphooligosaccharide-protein glycotransferase activity [GO:0004579]	other	PRESENT
P62140	PPP1CB	PP1B Serine/threonine-protein phosphatase PP1-beta catalytic subunit	2	28751640	28802940	p23.2	metal ion binding [GO:0046872]; myosin-light-chain-phosphatase activity [GO:0050115]; myosin phosphatase activity [GO:0017018]; phosphatase activity [GO:0016791]; protein kinase binding [GO:0019901]	phosphatase	PRESENT
P0DN76	U2AF1L5	U2AF5 Splicing factor U2AF 35 kDa subunit-like protein	21	6484623	6499261	p12	metal ion binding [GO:0046872]; RNA binding [GO:0003723]; RS domain binding [GO:0050733]	other	PRESENT
Q00534	CDK6	CDK6 Cyclin-dependent kinase 6	7	92604921	92836594	q21.2	ATP binding [GO:0005524]; cyclin binding [GO:0030332]; cyclin-dependent protein serine/threonine kinase activity [GO:0004693]; FBXO family protein binding [GO:0098770]	kinase	PRESENT
Q04637	EIF4G1	IF4G1 Eukaryotic translation initiation factor 4 gamma 1	3	184314495	184335358	q27.1	ATP binding [GO:0005524]; cadherin binding [GO:0045296]; eukaryotic initiation factor 4E binding [GO:0008190]; mRNA binding [GO:0003729]; protein complex scaffold [GO:0032947]; RNA binding [GO:0003723]; translation factor activity, RNA binding [GO:0008135]; translation initiation factor activity [GO:0003743]; translation initiation factor binding [GO:0031369]	translation regulator	PRESENT
Q08257	CRYZ	QOR Quinone oxidoreductase	1	74705482	74733408	p31.1	mRNA 3'-UTR binding [GO:0003730]; NADPH:quinone reductase activity [GO:0003960]; NADPH binding [GO:0070402]; zinc ion binding [GO:0008270]	enzyme	PRESENT
Q13148	TARDBP	TADBP TAR DNA-binding protein 43	1	11012344	11026420	p36.22	double-stranded DNA binding [GO:0003690]; identical protein binding [GO:0042802]; mRNA 3'-UTR binding [GO:0003730]; RNA binding [GO:0003723]; transcriptional activator activity, RNA polymerase II distal enhancer sequence-specific binding [GO:0001205]; transcription factor activity, sequence-specific DNA binding [GO:0003700]	transcription regulator	PRESENT
Q13347	EIF3I	EIF3I Eukaryotic translation initiation factor 3 subunit I	1	32221928	32231604	p35.2	translation initiation factor activity [GO:0003743]	translation regulator	PRESENT
Q14232	EIF2B1	EI2BA Translation initiation factor eIF-2B subunit alpha	12	123620406	123633766	q24.31	identical protein binding [GO:0042802]; translation initiation factor activity [GO:0003743]	translation regulator	PRESENT
Q14257	RCN2	RCN2 Reticulocalbin-2	15	76931619	76954392	q24.3	calcium ion binding [GO:0005509]	other	PRESENT
Q14315	FLNC	FLNC Filamin-C	7	128830377	128859274	q32.1	actin filament binding [GO:0051015]; ankyrin binding [GO:0030506]; cytoskeletal protein binding [GO:0008092]	other	PRESENT
Q14444	CAPRIN1	CAPR1 Caprin-1	11	34051683	34101156	p13	RNA binding [GO:0003723]	other	PRESENT
Q14566	MCM6	MCM6 DNA replication licensing factor MCM6	2	135839626	135876426	q21.3	ATP binding [GO:0005524]; DNA helicase activity [GO:0003678]; identical protein binding [GO:0042802]; single-stranded DNA binding [GO:0003697]	enzyme	PRESENT
Q15185	PTGES3	TEBP Prostaglandin E synthase 3	12	56663341	56688408	q13.3	DNA polymerase binding [GO:0070182]; Hsp90 protein binding [GO:0051879]; prostaglandin-E synthase activity [GO:0050220]; telomerase activity [GO:0003720]; unfolded protein binding [GO:0051082]	enzyme	PRESENT
Q15287	RNPS1	RNPS1 RNA-binding protein with serine-rich domain 1	16	2253116	2268412	p13.3	mRNA 3'-UTR binding [GO:0003730]; RNA binding [GO:0003723]	other	PRESENT
Q15582	TGFBI	BGH3 Transforming growth factor-beta-induced protein ig-h3	5	136028895	136063818	q31.1	collagen binding [GO:0005518]; extracellular matrix binding [GO:0050840]; integrin binding [GO:0005178]	other	PRESENT
Q15637	SF1	SF01 Splicing factor 1	11	64764606	64778786	q13.1	identical protein binding [GO:0042802]; pre-mRNA branch point binding [GO:0045131]; RNA binding [GO:0003723]; transcription corepressor activity [GO:0003714]; zinc ion binding [GO:0008270]	transcription regulator	PRESENT
Q15363	TMED2	TMED2 Transmembrane emp24 domain-containing protein 2	12	123584531	123598577	q24.31	somitogenesis, neural tube closure, embryonic placenta development, heart looping, transport, intracellular protein transport, ER to Golgi vesicle-mediated transport, retrograde vesicle-mediated transport, Golgi organization, positive regulation of gene expression, somite rostral/caudal axis specification, negative regulation of GTPase activity, multicellular organism growth, cargo loading into v…	transporter	PRESENT
Q16543	CDC37	CDC37 Hsp90 co-chaperone Cdc37	19	10391134	10420121	p13.2	chaperone binding [GO:0051087]; heat shock protein binding [GO:0031072]; Hsp90 protein binding [GO:0051879]; kinase binding [GO:0019900]; protein kinase binding [GO:0019901]; protein kinase regulator activity [GO:0019887]; protein tyrosine kinase activity [GO:0004713]; unfolded protein binding [GO:0051082]	kinase	PRESENT
Q5TZJ5	SPATA31A1	S31A1 Spermatogenesis-associated protein 31A1	9	39355667	39361962	p12	spermatogenesis, cell diferentiation	other	PRESENT
Q6P2Q9	PRPF8	PRP8 Pre-mRNA-processing-splicing factor 8	17	1650629	1684882	p13.3	K63-linked polyubiquitin binding [GO:0070530]; pre-mRNA intronic binding [GO:0097157]; RNA binding [GO:0003723]; second spliceosomal transesterification activity [GO:0000386]; U1 snRNA binding [GO:0030619]; U2 snRNA binding [GO:0030620]; U5 snRNA binding [GO:0030623]; U6 snRNA binding [GO:0017070]	other	PRESENT
Q6ZMI0	PPP1R21	PPR21 Protein phosphatase 1 regulatory subunit 21	2	48440598	48515391	p16.3	phosphatase binding [GO:0019902]	other	PRESENT
Q7Z406	MYH14	MYH14 Myosin-14	19	50188186	50310545	q13.33	actin-dependent ATPase activity [GO:0030898]; actin filament binding [GO:0051015]; ATPase activity [GO:0016887]; ATP binding [GO:0005524]; calmodulin binding [GO:0005516]; microfilament motor activity [GO:0000146]	enzyme	PRESENT
Q8WU68	U2AF1L4	U2AF4 Splicing factor U2AF 26 kDa subunit	19	35742464	35745445	q13.12	metal ion binding [GO:0046872]; pre-mRNA 3'-splice site binding [GO:0030628]	other	PRESENT
Q7Z7H5	TMED4	TMED4 Transmembrane emp24 domain-containing protein 4	7	44577894	44582287	p13	signal transducer activity [GO:0004871]	transporter	PRESENT
Q7Z7K6	CENPV	CENPV Centromere protein V	17	16342534	16353656	p11.2	carbon-sulfur lyase activity [GO:0016846]	other	PRESENT
Q8IZL8	PELP1	PELP1 Proline-, glutamic acid- and leucine-rich protein 1	17	4669774	4704337	p13.2	chromatin binding [GO:0003682]; RNA binding [GO:0003723]; transcription factor binding [GO:0008134]	other	PRESENT
Q8N8S7	ENAH	ENAH Protein enabled homolog	1	225486835	225653142	q42.12	actin binding [GO:0003779]; SH3 domain binding [GO:0017124]; WW domain binding [GO:0050699]	other	PRESENT
Q8NBK3	SUMF1	SUMF1 Sulfatase-modifying factor 1	3	3700814	4467281	p26.1	metal ion binding [GO:0046872]; oxidoreductase activity [GO:0016491]; protein homodimerization activity [GO:0042803]	enzyme	PRESENT
Q8NBS9	TXNDC5	TXND5 Thioredoxin domain-containing protein 5	6	7881517	7910814	p24.3	protein disulfide isomerase activity [GO:0003756]	enzyme	PRESENT
Q8WWM7	ATXN2L	ATX2L Ataxin-2-like protein	16	28823035	28837237	p11.2	cadherin binding [GO:0045296]; RNA binding [GO:0003723]	other	PRESENT
Q92616	GCN1	GCN1 eIF-2-alpha kinase activator GCN1	12	120127203	120194710	q24.23	cadherin binding [GO:0045296]; protein kinase binding [GO:0019901]; protein kinase regulator activity [GO:0019887]; ribosome binding [GO:0043022]; RNA binding [GO:0003723]; translation factor activity, RNA binding [GO:0008135]	translation regulator	PRESENT
Q92820	GGH	GGH Gamma-glutamyl hydrolase	8	63015079	63039171	q12.3	exopeptidase activity [GO:0008238]; gamma-glutamyl-peptidase activity [GO:0034722]; omega peptidase activity [GO:0008242]	peptidase	PRESENT
Q92922	SMARCC1	SMRC1 SWI/SNF complex subunit SMARCC1	3	47585272	47782106	p21.31	chromatin binding [GO:0003682]; DNA binding [GO:0003677]; protein N-terminus binding [GO:0047485]; transcription coactivator activity [GO:0003713]	transcription regulator	PRESENT
Q96AC1	FERMT2	FERM2 Fermitin family homolog 2	14	52857268	52952435	q22.1	phosphatidylinositol-3,4,5-trisphosphate binding [GO:0005547]	other	PRESENT
Q96EN8	MOCOS	MOCOS Molybdenum cofactor sulfurase	18	36187519	36272157	q12.2	molybdenum cofactor sulfurtransferase activity [GO:0102867]; molybdenum ion binding [GO:0030151]; Mo-molybdopterin cofactor sulfurase activity [GO:0008265]; pyridoxal phosphate binding [GO:0030170]	enzyme	PRESENT
Q96G03	PGM2	PGM2 Phosphoglucomutase-2	4	37826633	37862937	p14	magnesium ion binding [GO:0000287]; phosphoglucomutase activity [GO:0004614]; phosphopentomutase activity [GO:0008973]	enzyme	PRESENT
Q96PE5	OPALIN	OPALI Opalin	10	96343216	96359365	q24.1	cell-cell contact zone	other	PRESENT
Q96S66	CLCC1	CLCC1 Chloride channel CLIC-like protein 1	1	108929508	108963457	p13.3	chloride channel activity [GO:0005254]	ion channel	PRESENT
Q99598	TSNAX	TSNAX Translin-associated protein X	1	231528653	231566524	q42.2	DNA binding [GO:0003677]; metal ion binding [GO:0046872]; protein transporter activity [GO:0008565]; RNA binding [GO:0003723]; sequence-specific DNA binding [GO:0043565]	transporter	PRESENT
Q9BSD7	NTPCR	NTPCR Cancer-related nucleoside-triphosphatase	1	232950605	232983882	q42.2	ATP binding [GO:0005524]; nucleoside-triphosphatase activity [GO:0017111]; nucleotide phosphatase activity, acting on free nucleotides [GO:0098519]; RNA binding [GO:0003723]	other	PRESENT
Q9BUJ2	HNRNPUL1	HNRL1 Heterogeneous nuclear ribonucleoprotein U-like protein 1	19	41262496	41307598	q13.2	enzyme binding [GO:0019899]; RNA binding [GO:0003723]	other	PRESENT
Q9BZZ5	API5	API5 Apoptosis inhibitor 5	11	43311963	43344529	p12	fibroblast growth factor binding [GO:0017134]; RNA binding [GO:0003723]	other	PRESENT
Q9H307	PNN	PININ Pinin	14	39175183	39183218	q21.1	DNA binding [GO:0003677]; RNA binding [GO:0003723]; structural molecule activity [GO:0005198]	other	PRESENT
Q9H3N1	TMX1	TMX1 Thioredoxin-related transmembrane protein 1	14	51240162	51257546	q22.1	disulfide oxidoreductase activity [GO:0015036]; protein disulfide isomerase activity [GO:0003756]	enzyme	PRESENT
Q9H773	DCTPP1	DCTP1 dCTP pyrophosphatase 1	16	30423619	30430075	p11.2	dCTP diphosphatase activity [GO:0047840]; identical protein binding [GO:0042802]; magnesium ion binding [GO:0000287]; nucleoside-triphosphate diphosphatase activity [GO:0047429]; pyrimidine deoxyribonucleotide binding [GO:0032556]	enzyme	PRESENT
Q9NP81	SARS2	SYSM Serine--tRNA ligase, mitochondrial	19	38915266	38930896	q13.2	ATP binding [GO:0005524]; RNA binding [GO:0003723]; serine-tRNA ligase activity [GO:0004828]	enzyme	PRESENT
Q9NRX4	PHPT1	PHP14 14 kDa phosphohistidine phosphatase	9	136848724	136851027	q34.3	calcium channel inhibitor activity [GO:0019855]; ion channel binding [GO:0044325]; phosphohistidine phosphatase activity [GO:0008969]; phosphoprotein phosphatase activity [GO:0004721]	phosphatase	PRESENT
Q9NTI5	PDS5B	PDS5B Sister chromatid cohesion protein PDS5 homolog B	13	32586427	32778019	q13.1	ATP binding [GO:0005524]; DNA binding [GO:0003677]	other	PRESENT
Q9NVP1	DDX18	DDX18 ATP-dependent RNA helicase DDX18	2	117814650	117832379	q14.1	ATP binding [GO:0005524]; ATP-dependent RNA helicase activity [GO:0004004]; RNA binding [GO:0003723]	enzyme	PRESENT
Q9NZL9	MAT2B	MAT2B Methionine adenosyltransferase 2 subunit beta	5	163503114	163519336	q34	enzyme binding [GO:0019899]; methionine adenosyltransferase regulator activity [GO:0048270]	enzyme	PRESENT
Q9P2E9	RRBP1	RRBP1 Ribosome-binding protein 1	20	17613678	17682295	p12.1	receptor activity [GO:0004872]; RNA binding [GO:0003723]	other	PRESENT
Q7Z4V5	HDGFRP2	HDGR2 Hepatoma-derived growth factor-related protein 2	19	4472196	4502220	p13.3	chromatin binding [GO:0003682]	other	PRESENT
Q9UKD2	MRTO4	MRT4 mRNA turnover protein 4 homolog	1	19251539	19260128	p36.13	RNA binding [GO:0003723]	other	PRESENT
Q9UKV3	ACIN1	ACINU Apoptotic chromatin condensation inducer in the nucleus	14	23058564	23095614	q11.2	ATPase activity [GO:0016887]; enzyme binding [GO:0019899]; nucleic acid binding [GO:0003676]; RNA binding [GO:0003723]	enzyme	PRESENT
Q9UNS2	COPS3	CSN3 COP9 signalosome complex subunit 3	17	17246820	17281293	p11.2	protein deneddylation, mucleotide-excision repair, DNA damage recognition, in utero embryonic development, transcription-coupled nucletide-excision repair, ubiquitin-dependent protein catabolic process, signal transduction, response to light stimulus, post-translational protein modification	other	PRESENT
Q9UNZ2	NSFL1C	NSF1C NSFL1 cofactor p47	20	1442162	1473842	p13	ATPase binding [GO:0051117]; phospholipid binding [GO:0005543]; protein phosphatase regulator activity [GO:0019888]; ubiquitin binding [GO:0043130]	other	PRESENT
Q9UPN3	MACF1	MACF1 Microtubule-actin cross-linking factor 1, isoforms 1/2/3/5	1	39081316	39487177	p34.3	actin binding [GO:0003779]; actin filament binding [GO:0051015]; ATPase activity [GO:0016887]; cadherin binding [GO:0045296]; calcium ion binding [GO:0005509]; microtubule binding [GO:0008017]; RNA binding [GO:0003723]	enzyme	PRESENT
Q9UQ35	SRRM2	SRRM2 Serine/arginine repetitive matrix protein 2	16	2752329	2772538	p13.3	C2H2 zinc finger domain binding [GO:0070742]; protein N-terminus binding [GO:0047485]; RNA binding [GO:0003723]	other	PRESENT
O14880	MGST3	MGST3 Microsomal glutathione S-transferase 3	1	165630861	165661796	q24.1	glutathione peroxidase activity [GO:0004602]; glutathione transferase activity [GO:0004364]; peroxidase activity [GO:0004601]	enzyme	ABSENT
O14949	UQCRQ	QCR8 Cytochrome b-c1 complex subunit 8	5	132866560	132868031	q31.1	ubiquinol-cytochrome-c reductase activity [GO:0008121]	enzyme	ABSENT
E9PQ53	NDUFC2-KCTD14	NDUCR NADH dehydrogenase [ubiquinone] 1 subunit C2, isoform 2	11	78016971	78079865	q14.1	NADH dehydrogenase (ubiquinone) activity [GO:0008137]	enzyme	ABSENT
O75251	NDUFS7	NDUS7 NADH dehydrogenase [ubiquinone] iron-sulfur protein 7, mitochondrial	19	1383527	1395589	p13.3	DNA binding [GO:0003677]; protein heterodimerization activity [GO:0046982]	enzyme	ABSENT
O94925	GLS	GLSK Glutaminase kidney isoform, mitochondrial	2	190880827	190965552	q32.2	glutaminase activity [GO:0004359]	enzyme	ABSENT
O95139	NDUFB6	NDUB6 NADH dehydrogenase [ubiquinone] 1 beta subcomplex subunit 6	9	32552999	32573184	p21.1	NADH dehydrogenase (ubiquinone) activity [GO:0008137]	enzyme	ABSENT
O95168	NDUFB4	NDUB4 NADH dehydrogenase [ubiquinone] 1 beta subcomplex subunit 4	3	120596309	120602500	q13.33	NADH dehydrogenase (ubiquinone) activity [GO:0008137]	transporter	ABSENT
O95169	NDUFB8	NDUB8 NADH dehydrogenase [ubiquinone] 1 beta subcomplex subunit 8, mitochondrial	10	100523740	100530000	q24.31	NADH dehydrogenase (ubiquinone) activity [GO:0008137]	enzyme	ABSENT
O95298	NDUFC2	NDUC2 NADH dehydrogenase [ubiquinone] 1 subunit C2	11	78068304	78080219	q14.1	NADH dehydrogenase (ubiquinone) activity [GO:0008137]	enzyme	ABSENT
P57053	H2BFS	H2BFS Histone H2B type F-S	21	43565189	43565648	q22.3	DNA binding [GO:0003677]; protein heterodimerization activity [GO:0046982]	other	ABSENT
O95831	AIFM1	AIFM1 Apoptosis-inducing factor 1, mitochondrial	X	130129362	130165887	q26.1	DNA binding [GO:0003677]; FAD binding [GO:0071949]; NAD(P)H oxidase activity [GO:0016174]; oxidoreductase activity, acting on NAD(P)H [GO:0016651]; protein dimerization activity [GO:0046983]	enzyme	ABSENT
P01116	KRAS	RASK GTPase KRas	12	25204789	25250936	p12.1	GDP binding [GO:0019003]; GMP binding [GO:0019002]; GTPase activity [GO:0003924]; GTP binding [GO:0005525]; LRR domain binding [GO:0030275]; protein complex binding [GO:0032403]	enzyme	ABSENT
P02686	MBP	MBP Myelin basic protein	18	76978827	77133683	q23	calmodulin binding [GO:0005516]; protease binding [GO:0002020]; structural constituent of myelin sheath [GO:0019911]	other	ABSENT
P03915	MT-ND5	NU5M NADH-ubiquinone oxidoreductase chain 5	MT	12337	14148	0	NADH dehydrogenase (ubiquinone) activity [GO:0008137]	enzyme	ABSENT
P09543	CNP	CN37 2',3'-cyclic-nucleotide 3'-phosphodiesterase	17	41966741	41977731	q21.2	2',3'-cyclic-nucleotide 3'-phosphodiesterase activity [GO:0004113]; cyclic nucleotide binding [GO:0030551]; RNA binding [GO:0003723]	enzyme	ABSENT
Q9UBQ0	VPS29	VPS29 Vacuolar protein sorting-associated protein 29	12	110491097	110502117	q24.11	zinc ion binding [GO:0008270]	transporter	ABSENT
P11498	PC	PYC Pyruvate carboxylase, mitochondrial	11	66848233	66958376	q13.2	ATP binding [GO:0005524]; biotin binding [GO:0009374]; biotin carboxylase activity [GO:0004075]; metal ion binding [GO:0046872]; pyruvate carboxylase activity [GO:0004736]	enzyme	ABSENT
P12074	COX6A1	CX6A1 Cytochrome c oxidase subunit 6A1, mitochondrial	12	120438090	120440742	q24.31	cytochrome-c oxidase activity [GO:0004129]; enzyme regulator activity [GO:0030234]	enzyme	ABSENT
P13637	ATP1A3	AT1A3 Sodium/potassium-transporting ATPase subunit alpha-3	19	41966582	41997497	q13.2	ATP binding [GO:0005524]; beta-amyloid binding [GO:0001540]; chaperone binding [GO:0051087]; D1 dopamine receptor binding [GO:0031748]; heparan sulfate proteoglycan binding [GO:0043395]; metal ion binding [GO:0046872]; sodium:potassium-exchanging ATPase activity [GO:0005391]; sodium:potassium-exchanging ATPase activity involved in regulation of cardiac muscle cell membrane potential [GO:0086037];…	transporter	ABSENT
P14927	UQCRB	QCR7 Cytochrome b-c1 complex subunit 7	8	96225920	96235634	q22.1	oxidative phosphorylation, mitochondrial electron transport, ubiquinol to cythochrome c, aerobic respiration, mitochondrial respiratory chain complex II assembly, oxidation-reduction process, hydrogen ion transmembrane transport	enzyme	ABSENT
P20472	PVALB	PRVA Parvalbumin alpha	22	36800684	36819479	q12.3	calcium ion binding [GO:0005509]; protein heterodimerization activity [GO:0046982]; protein homodimerization activity [GO:0042803]	other	ABSENT
P21281	ATP6V1B2	VATB2 V-type proton ATPase subunit B, brain isoform	8	20197367	20226819	p21.3	ATP binding [GO:0005524]; hydrogen ion transmembrane transporter activity [GO:0015078]; proton-transporting ATPase activity, rotational mechanism [GO:0046961]	transporter	ABSENT
P21926	CD9	CD9 CD9 antigen	12	6199715	6238271	p13.31	integrin binding [GO:0005178]	other	ABSENT
P31937	HIBADH	3HIDH 3-hydroxyisobutyrate dehydrogenase, mitochondrial	7	27525442	27662995	p15.2	3-hydroxyisobutyrate dehydrogenase activity [GO:0008442]; NAD binding [GO:0051287]; phosphogluconate dehydrogenase (decarboxylating) activity [GO:0004616]	enzyme	ABSENT
P43121	MCAM	MUC18 Cell surface glycoprotein MUC18	11	119308529	119321521	q23.3	cell adhesion, cohesion of the endothelial monolayer at intercellular junctions in vascular tissue, enhancing hematogeneous tumor spread, angiogenesis, glomerular filtration	other	ABSENT
P49748	ACADVL	ACADV Very long-chain specific acyl-CoA dehydrogenase, mitochondrial	17	7217125	7225273	p13.1	acyl-CoA dehydrogenase activity [GO:0003995]; flavin adenine dinucleotide binding [GO:0050660]; long-chain-acyl-CoA dehydrogenase activity [GO:0004466]	enzyme	ABSENT
P56589	PEX3	PEX3 Peroxisomal biogenesis factor 3	6	143450807	143490010	q24.2	lipid binding [GO:0008289]; protein dimerization activity [GO:0046983]	other	ABSENT
P50993	ATP1A2	AT1A2 Sodium/potassium-transporting ATPase subunit alpha-2	1	160115759	160143591	q23.2	ATP binding [GO:0005524]; chaperone binding [GO:0051087]; metal ion binding [GO:0046872]; sodium:potassium-exchanging ATPase activity [GO:0005391]; steroid hormone binding [GO:1990239]	transporter	ABSENT
P55809	OXCT1	SCOT1 Succinyl-CoA:3-ketoacid coenzyme A transferase 1, mitochondrial	5	41730065	41870519	p13.1	3-oxoacid CoA-transferase activity [GO:0008260]; protein homodimerization activity [GO:0042803]	enzyme	ABSENT
P37840	SNCA	SYUA Alpha-synuclein	4	89724099	89838315	q22.1	alpha-tubulin binding [GO:0043014]; beta-tubulin binding [GO:0048487]; calcium ion binding [GO:0005509]; copper ion binding [GO:0005507]; cuprous ion binding [GO:1903136]; cysteine-type endopeptidase inhibitor activity involved in apoptotic process [GO:0043027]; dynein complex binding [GO:0070840]; ferrous iron binding [GO:0008198]; histone binding [GO:0042393]; Hsp70 protein binding [GO:0030544]…	enzyme	ABSENT
P49189	ALDH9A1	AL9A1 4-trimethylaminobutyraldehyde dehydrogenase	1	165662216	165698863	q24.1	1-pyrroline dehydrogenase activity [GO:0033737]; 3-chloroallyl aldehyde dehydrogenase activity [GO:0004028]; 4-trimethylammoniobutyraldehyde dehydrogenase activity [GO:0047105]; aldehyde dehydrogenase (NAD) activity [GO:0004029]; aminobutyraldehyde dehydrogenase activity [GO:0019145]	enzyme	ABSENT
P51452	DUSP3	DUS3 Dual specificity protein phosphatase 3	17	43766121	43778988	q21.31	MAP kinase phosphatase activity [GO:0033549]; phosphatase activity [GO:0016791]; protein kinase binding [GO:0019901]; protein tyrosine/serine/threonine phosphatase activity [GO:0008138]; protein tyrosine phosphatase activity [GO:0004725]	phosphatase	ABSENT
Q5VTU8	ATP5EP2	AT5EL ATP synthase subunit epsilon-like protein, mitochondrial	13	27945206	27945590	q12.2	proton-transporting ATP synthase activity, rotational mechanism [GO:0046933]	other	ABSENT
P56381	ATP5E	ATP5E ATP synthase subunit epsilon, mitochondrial	20	59025467	59032382	q13.32	proton-transporting ATP synthase activity, rotational mechanism [GO:0046933]; transmembrane transporter activity [GO:0022857]	other	ABSENT
P56556	NDUFA6	NDUA6 NADH dehydrogenase [ubiquinone] 1 alpha subcomplex subunit 6	22	42085525	42090955	q13.2	NADH dehydrogenase (ubiquinone) activity [GO:0008137]	enzyme	ABSENT
P60201	PLP1	MYPR Myelin proteolipid protein	X	103773718	103792619	q22.2	structural constituent of myelin sheath [GO:0019911]; structural molecule activity [GO:0005198]	other	ABSENT
P61006	RAB8A	RAB8A Ras-related protein Rab-8A	19	16111629	16134234	p13.11	GDP binding [GO:0019003]; GTPase activity [GO:0003924]; GTP binding [GO:0005525]; myosin V binding [GO:0031489]; protein kinase binding [GO:0019901]; Rab GTPase binding [GO:0017137]	enzyme	ABSENT
P61221	ABCE1	ABCE1 ATP-binding cassette sub-family E member 1	4	145097932	145129179	q31.21	ATPase activity [GO:0016887]; ATP binding [GO:0005524]; endoribonuclease inhibitor activity [GO:0060698]; iron ion binding [GO:0005506]; ribosomal small subunit binding [GO:0043024]	transporter	ABSENT
P63027	VAMP2	VAMP2 Vesicle-associated membrane protein 2	17	8159149	8163546	p13.1	calcium-dependent protein binding [GO:0048306]; calmodulin binding [GO:0005516]; phospholipid binding [GO:0005543]; protein self-association [GO:0043621]; SNAP receptor activity [GO:0005484]; SNARE binding [GO:0000149]; syntaxin-1 binding [GO:0017075]; syntaxin binding [GO:0019905]	other	ABSENT
Q01484	ANK2	ANK2 Ankyrin-2	4	112818109	113383740	q25	ATPase binding [GO:0051117]; enzyme binding [GO:0019899]; ion channel binding [GO:0044325]; protein binding, bridging [GO:0030674]; protein kinase binding [GO:0019901]; spectrin binding [GO:0030507]; structural constituent of cytoskeleton [GO:0005200]	other	ABSENT
Q08722	CD47	CD47 Leukocyte surface antigen CD47	3	108043298	108091025	q13.12	thrombospondin receptor activity [GO:0070053]	transmembrane receptor	ABSENT
Q16878	CDO1	CDO1 Cysteine dioxygenase type 1	5	115804733	115816954	q22.3	cysteine dioxygenase activity [GO:0017172]; ferrous iron binding [GO:0008198]	enzyme	ABSENT
Q92599	SEPT8	SEPT8 Septin-8	5	132750817	132807241	q31.1	GTP binding [GO:0005525]	other	ABSENT
Q9NP72	RAB18	RAB18 Ras-related protein Rab-18	10	27504174	27542237	p12.1	GDP binding [GO:0019003]; GTPase activity [GO:0003924]; GTP binding [GO:0005525]	enzyme	ABSENT
Q13177	PAK2	PAK2 Serine/threonine-protein kinase PAK 2	3	196739857	196832647	q29	ATP binding [GO:0005524]; cadherin binding [GO:0045296]; identical protein binding [GO:0042802]; protein kinase activity [GO:0004672]; protein kinase binding [GO:0019901]; protein serine/threonine kinase activity [GO:0004674]; protein tyrosine kinase activator activity [GO:0030296]; Rac GTPase binding [GO:0048365]; small GTPase binding [GO:0031267]	kinase	ABSENT
Q15027	ACAP1	ACAP1 Arf-GAP with coiled-coil, ANK repeat and PH domain-containing protein 1	17	7336529	7351478	p13.1	GTPase activator activity [GO:0005096]; metal ion binding [GO:0046872]	other	ABSENT
Q75T13	PGAP1	PGAP1 GPI inositol-deacylase	2	196833004	196927796	q33.1	hydrolase activity, acting on ester bonds [GO:0016788]; nuclease activity [GO:0004518]; phosphoric ester hydrolase activity [GO:0042578]	enzyme	ABSENT
Q86XP3	DDX42	DDX42 ATP-dependent RNA helicase DDX42	17	63773603	63819317	q23.3	ATP binding [GO:0005524]; ATP-dependent RNA helicase activity [GO:0004004]; RNA binding [GO:0003723]	enzyme	ABSENT
Q93050	ATP6V0A1	VPP1 V-type proton ATPase 116 kDa subunit a isoform 1	17	42458844	42522611	q21.2	ATPase binding [GO:0051117]; proton-transporting ATPase activity, rotational mechanism [GO:0046961]	transporter	ABSENT
Q96GQ7	DDX27	DDX27 Probable ATP-dependent RNA helicase DDX27	20	49219295	49244077	q13.13	ATP binding [GO:0005524]; ATP-dependent RNA helicase activity [GO:0004004]; RNA binding [GO:0003723]	enzyme	ABSENT
Q99471	PFDN5	PFD5 Prefoldin subunit 5	12	53295291	53299450	q13.13	transcription corepressor activity [GO:0003714]; unfolded protein binding [GO:0051082]	transcription regulator	ABSENT
Q9BPU6	DPYSL5	DPYL5 Dihydropyrimidinase-related protein 5	2	26847747	26950351	p23.3	hydrolase activity, acting on carbon-nitrogen (but not peptide) bonds [GO:0016810]; microtubule binding [GO:0008017]	enzyme	ABSENT
Q9H1H9	KIF13A	KI13A Kinesin-like protein KIF13A	6	17759183	17987623	p22.3	ATPase activity [GO:0016887]; ATP binding [GO:0005524]; microtubule binding [GO:0008017]; microtubule motor activity [GO:0003777]	transporter	ABSENT
Q9NRV9	HEBP1	HEBP1 Heme-binding protein 1	12	12974864	13000273	p13.1	heme binding [GO:0020037]	other	ABSENT
Q9NRW1	RAB6B	RAB6B Ras-related protein Rab-6B	3	133824239	133895836	q22.1	GTPase activity [GO:0003924]; GTP binding [GO:0005525]; myosin V binding [GO:0031489]	enzyme	ABSENT
Q9NUP9	LIN7C	LIN7C Protein lin-7 homolog C	11	27494576	27506773	p14.1	cytoskeletal protein binding [GO:0008092]; L27 domain binding [GO:0097016]; PDZ domain binding [GO:0030165]; protein domain specific binding [GO:0019904]	other	ABSENT
Q9NZ45	CISD1	CISD1 CDGSH iron-sulfur domain-containing protein 1	10	58269058	58289586	q21.1	2 iron, 2 sulfur cluster binding [GO:0051537]; metal ion binding [GO:0046872]	other	ABSENT
Q9P0J0	NDUFA13	NDUAD NADH dehydrogenase [ubiquinone] 1 alpha subcomplex subunit 13	19	19515736	19529054	p13.11	ATP binding [GO:0005524]; NADH dehydrogenase (ubiquinone) activity [GO:0008137]; NADH dehydrogenase activity [GO:0003954]	enzyme	ABSENT
Q9P2R7	SUCLA2	SUCB1 Succinyl-CoA ligase [ADP-forming] subunit beta, mitochondrial	13	47936491	48001354	q14.2	ATP binding [GO:0005524]; metal ion binding [GO:0046872]; succinate-CoA ligase (ADP-forming) activity [GO:0004775]	enzyme	ABSENT
Q9UBB6	NCDN	NCDN Neurochondrin	1	35557473	35567274	p34.3	neuron projection development, bone resorption, regulation of neuronal synaptic plasticity	other	ABSENT
Q9ULV4	CORO1C	COR1C Coronin-1C	12	108645109	108731596	q24.11	actin filament binding [GO:0051015]; Rac GTPase binding [GO:0048365]	other	ABSENT
Q6QEF8	CORO6	CORO6 Coronin-6	17	29614756	29622907	q11.2	actin filament binding [GO:0051015]	other	ABSENT
Q9UN36	NDRG2	NDRG2 Protein NDRG2	14	21016763	21070872	q11.2	WNT signalig pathway, negative regulation of cytokine production, signal transduction, multicellular organism development, nervous system development, regulation of vascular endothelial growth factor production, cell differentiation, negative regulation of smooth muscle cell proliferation, negative regulation of ERK1 and ERK2 cascade, regulation of PDGF production, substantia nigra production	other	ABSENT

## Sheet: SHH vs Cerebellum
UNIPROT assesion number	gene symbol	gene name	chromosome location				function		PRESENT/ ABSENT
			chr	gene start (bp)	gene stop (bp)	karyotype band	gene onthology	IPA
A0AVT1	UBA6	UBA6 Ubiquitin-like modifier-activating enzyme 6	4	67612652	67701179	q13.2	ATP binding [GO:0005524]; FAT10 activating enzyme activity [GO:0019780]; ubiquitin activating enzyme activity [GO:0004839]	enzyme	PRESENT
O00139	KIF2A	KIF2A Kinesin-like protein KIF2A	5	62306162	62537249	q12.1	ATPase activity [GO:0016887]; ATP binding [GO:0005524]; microtubule binding [GO:0008017]; microtubule motor activity [GO:0003777]; motor activity [GO:0003774]	other	PRESENT
Q9BXW7	CECR5	CECR5 Cat eye syndrome critical region protein 5	22	17137511	17165287	q11.1	glycerophospholipid biosynthetic process [GO:0046474]	other	PRESENT
O00203	AP3B1	AP3B1 AP-3 complex subunit beta-1	20	473591	543821	p13	GTP-dependent protein binding [GO:0030742]; protein phosphatase binding [GO:0019903]	transporter	PRESENT
O00232	PSMD12	PSD12 26S proteasome non-ATPase regulatory subunit 12	17	67337916	67366627	q24.2	MAPK cascade, protein polyubiquitination, stimulatory C-type lectin receptor signaling pathway, antigen processing and presentation of exogenous peptide antigen via MHC class I, TAP-dependent, regulation of cellular amino acid metabolic process, negative regulation of G2/M transition of mitotic cell cycle, protein deubiquitination, anaphase-promoting complex-dependent catabolic process, SCF-depen…	other	PRESENT
O00303	EIF3F	EIF3F Eukaryotic translation initiation factor 3 subunit F	11	7970251	8001862	p15.4	thiol-dependent ubiquitin-specific protease activity [GO:0004843]; translation initiation factor activity [GO:0003743]; translation initiation factor binding [GO:0031369]	translation regulator	PRESENT
O00422	SAP18	SAP18 Histone deacetylase complex subunit SAP18	13	21140514	21149084	q12.11	histone deacetylase activity [GO:0004407]; RNA binding [GO:0003723]; transcription corepressor activity [GO:0003714]	transcription regulator	PRESENT
O00425	IGF2BP3	IF2B3 Insulin-like growth factor 2 mRNA-binding protein 3	7	23310209	23470467	p15.3	mRNA 3'-UTR binding [GO:0003730]; mRNA 5'-UTR binding [GO:0048027]; RNA binding [GO:0003723]; translation regulator activity [GO:0045182]	translation regulator	PRESENT
O14578	CIT	CTRO Citron Rho-interacting kinase	12	119685790	119877291	q24.23	ATP binding [GO:0005524]; metal ion binding [GO:0046872]; PDZ domain binding [GO:0030165]; protein serine/threonine kinase activity [GO:0004674]; Rho GTPase binding [GO:0017048]; scaffold protein binding [GO:0097110]; SH3 domain binding [GO:0017124]	kinase	PRESENT
O14594	NCAN	NCAN Neurocan core protein	19	19211973	19252233	p13.11	calcium ion binding [GO:0005509]; carbohydrate binding [GO:0030246]; extracellular matrix structural constituent [GO:0005201]; hyaluronic acid binding [GO:0005540]	other	PRESENT
O14617	AP3D1	AP3D1 AP-3 complex subunit delta-1	19	2100988	2164465	p13.3	transporter activity [GO:0005215]	transporter	PRESENT
O14735	CDIPT	CDIPT CDP-diacylglycerol--inositol 3-phosphatidyltransferase	16	29858357	29863736	p11.2	alcohol binding [GO:0043178]; carbohydrate binding [GO:0030246]; CDP-diacylglycerol-inositol 3-phosphatidyltransferase activity [GO:0003881]; diacylglycerol binding [GO:0019992]; manganese ion binding [GO:0030145]	enzyme	PRESENT
O14776	TCERG1	TCRG1 Transcription elongation regulator 1	5	146447311	146511961	q32	proline-rich region binding [GO:0070064]; RNA binding [GO:0003723]; RNA polymerase II repressing transcription factor binding [GO:0001103]; RNA polymerase II transcription corepressor activity [GO:0001106]; transcription coactivator activity [GO:0003713]	transcription regulator	PRESENT
O15067	PFAS	PUR4 Phosphoribosylformylglycinamidine synthase	17	8247618	8270491	p13.1	ATP binding [GO:0005524]; metal ion binding [GO:0046872]; phosphoribosylformylglycinamidine synthase activity [GO:0004642]	enzyme	PRESENT
O15347	HMGB3	HMGB3 High mobility group protein B3	X	150980509	150990775	q28	DNA binding, bending [GO:0008301]; double-stranded DNA binding [GO:0003690]; four-way junction DNA binding [GO:0000400]; RNA binding [GO:0003723]	other	PRESENT
O15498	YKT6	YKT6 Synaptobrevin homolog YKT6	7	44200968	44214294	p13	cadherin binding [GO:0045296]; protein-cysteine S-palmitoyltransferase activity [GO:0019706]; SNAP receptor activity [GO:0005484]; SNARE binding [GO:0000149]	enzyme	PRESENT
O15511	ARPC5	ARPC5 Actin-related protein 2/3 complex subunit 5	1	183620846	183635757	q25.3	actin binding [GO:0003779]; structural constituent of cytoskeleton [GO:0005200]	other	PRESENT
O43252	PAPSS1	PAPS1 Bifunctional 3'-phosphoadenosine 5'-phosphosulfate synthase 1	4	107590276	107720452	q25	adenylylsulfate kinase activity [GO:0004020]; ATP binding [GO:0005524]; nucleotidyltransferase activity [GO:0016779]; protein homodimerization activity [GO:0042803]; sulfate adenylyltransferase (ATP) activity [GO:0004781]	enzyme	PRESENT
O43264	ZW10	ZW10 Centromere/kinetochore protein zw10 homolog	11	113733187	113773811	q23.2	centromeric DNA binding [GO:0019237]	other	PRESENT
O43399	TPD52L2	TPD54 Tumor protein D54	20	63865228	63891545	q13.33	protein heterodimerization activity [GO:0046982]; protein homodimerization activity [GO:0042803]; RNA binding [GO:0003723]	other	PRESENT
O43447	PPIH	PPIH Peptidyl-prolyl cis-trans isomerase H	1	42658425	42676758	p34.2	cyclosporin A binding [GO:0016018]; peptidyl-prolyl cis-trans isomerase activity [GO:0003755]; ribonucleoprotein complex binding [GO:0043021]	enzyme	PRESENT
O43491	EPB41L2	E41L2 Band 4.1-like protein 2	6	130839347	131063322	q23.2	actin binding [GO:0003779]; PH domain binding [GO:0042731]; spectrin binding [GO:0030507]; structural constituent of cytoskeleton [GO:0005200]	other	PRESENT
O43684	BUB3	BUB3 Mitotic checkpoint protein BUB3	10	123154277	123170467	q26.13	ubiquitin binding [GO:0043130]	other	PRESENT
O43765	SGTA	SGTA Small glutamine-rich tetratricopeptide repeat-containing protein alpha	19	2754714	2783371	p13.3	BAT3 complex binding [GO:1904288]; protein self-association [GO:0043621]	other	PRESENT
O43795	MYO1B	MYO1B Unconventional myosin-Ib	2	191245185	191425389	q32.3	actin-dependent ATPase activity [GO:0030898]; actin filament binding [GO:0051015]; ATP binding [GO:0005524]; cadherin binding [GO:0045296]; calmodulin binding [GO:0005516]; microfilament motor activity [GO:0000146]; phosphatidylinositol-3,4,5-trisphosphate binding [GO:0005547]; phosphatidylinositol-4,5-bisphosphate binding [GO:0005546]	enzyme	PRESENT
O60271	SPAG9	JIP4 C-Jun-amino-terminal kinase-interacting protein 4	17	50962174	51120865	q21.33	JUN kinase binding [GO:0008432]; kinesin binding [GO:0019894]; MAP-kinase scaffold activity [GO:0005078]; mitogen-activated protein kinase p38 binding [GO:0048273]; receptor signaling complex scaffold activity [GO:0030159]	other	PRESENT
O60341	KDM1A	KDM1A Lysine-specific histone demethylase 1A	1	23019448	23083689	p36.12	androgen receptor binding [GO:0050681]; chromatin binding [GO:0003682]; demethylase activity [GO:0032451]; enzyme binding [GO:0019899]; flavin adenine dinucleotide binding [GO:0050660]; histone deacetylase activity [GO:0004407]; histone demethylase activity [GO:0032452]; histone demethylase activity (H3-dimethyl-K4 specific) [GO:0034648]; histone demethylase activity (H3-K4 specific) [GO:0032453]…	enzyme	PRESENT
O60701	UGDH	UGDH UDP-glucose 6-dehydrogenase	4	39498755	39528311	p14	electron carrier activity [GO:0009055]; NAD binding [GO:0051287]; UDP-glucose 6-dehydrogenase activity [GO:0003979]	enzyme	PRESENT
O60841	EIF5B	IF2P Eukaryotic translation initiation factor 5B	2	99337353	99401326	q11.2	GTPase activity [GO:0003924]; GTP binding [GO:0005525]; metal ion binding [GO:0046872]; RNA binding [GO:0003723]; translation initiation factor activity [GO:0003743]	translation regulator	PRESENT
O75369	FLNB	FLNB Filamin-B	3	58008400	58172251	p14.3	actin binding [GO:0003779]; cadherin binding [GO:0045296]; identical protein binding [GO:0042802]; RNA binding [GO:0003723]	other	PRESENT
O75494	SRSF10	SRS10 Serine/arginine-rich splicing factor 10	1	23964804	23980927	p36.11	RNA binding [GO:0003723]; RS domain binding [GO:0050733]; unfolded protein binding [GO:0051082]	other	PRESENT
O75534	CSDE1	CSDE1 Cold shock domain-containing protein E1	1	114716913	114758676	p13.2	DNA binding [GO:0003677]; RNA binding [GO:0003723]	enzyme	PRESENT
O75608	LYPLA1	LYPA1 Acyl-protein thioesterase 1	8	54046367	54102017	q11.23	lipase activity [GO:0016298]; lysophospholipase activity [GO:0004622]; palmitoyl-(protein) hydrolase activity [GO:0008474]	enzyme	PRESENT
O75694	NUP155	NU155 Nuclear pore complex protein Nup155	5	37288137	37371181	p13.2	structural constituent of nuclear pore [GO:0017056]; transporter activity [GO:0005215]	transporter	PRESENT
O75821	EIF3G	EIF3G Eukaryotic translation initiation factor 3 subunit G	19	10115017	10119918	p13.2	RNA binding [GO:0003723]; translation initiation factor activity [GO:0003743]	other	PRESENT
O75935	DCTN3	DCTN3 Dynactin subunit 3	9	34613545	34620523	p13.3	structural molecule activity [GO:0005198]	other	PRESENT
O94905	ERLIN2	ERLN2 Erlin-2	8	37736599	37759101	p11.23	cholesterol binding [GO:0015485]; protein tyrosine kinase activity [GO:0004713]; ubiquitin protein ligase binding [GO:0031625]	kinase	PRESENT
O75937	DNAJC8	DNJC8 DnaJ homolog subfamily C member 8	1	28199456	28233025	p35.3	mRNA splicing, via spliceosome	other	PRESENT
O76094	SRP72	SRP72 Signal recognition particle subunit SRP72	4	56466915	56503680	q12	7S RNA binding [GO:0008312]; RNA binding [GO:0003723]; signal recognition particle binding [GO:0005047]; TPR domain binding [GO:0030911]	kinase	PRESENT
O94906	PRPF6	PRP6 Pre-mRNA-processing factor 6	20	63981135	64033100	q13.33	androgen receptor binding [GO:0050681]; ribonucleoprotein complex binding [GO:0043021]; RNA binding [GO:0003723]; transcription coactivator activity [GO:0003713]	transcription regulator	PRESENT
O94979	SEC31A	SC31A Protein transport protein Sec31A	4	82818661	82901166	q21.22	calcium-dependent protein binding [GO:0048306]	other	PRESENT
O95347	SMC2	SMC2 Structural maintenance of chromosomes protein 2	9	104094260	104141417	q31.1	ATP binding [GO:0005524]; protein heterodimerization activity [GO:0046982]	transporter	PRESENT
O95372	LYPLA2	LYPA2 Acyl-protein thioesterase 2	1	23790970	23795539	p36.11	cadherin binding [GO:0045296]; carboxylic ester hydrolase activity [GO:0052689]; palmitoyl-(protein) hydrolase activity [GO:0008474]	enzyme	PRESENT
O95747	OXSR1	OXSR1 Serine/threonine-protein kinaseR1	3	38165089	38255488	p22.2	ATP binding [GO:0005524]; magnesium ion binding [GO:0000287]; protein serine/threonine kinase activity [GO:0004674]; signal transducer, downstream of receptor, with serine/threonine kinase activity [GO:0004702]	kinase	PRESENT
O95865	DDAH2	DDAH2 N(G),N(G)-dimethylarginine dimethylaminohydrolase 2	6	31766492	31770071	p21.33	amino acid binding [GO:0016597]; catalytic activity [GO:0003824]; dimethylargininase activity [GO:0016403]	enzyme	PRESENT
P00918	CA2	CAH2 Carbonic anhydrase 2	8	85463852	85481493	q21.2	arylesterase activity [GO:0004064]; carbonate dehydratase activity [GO:0004089]; zinc ion binding [GO:0008270]	enzyme	PRESENT
P04632	CAPNS1	CPNS1 Calpain small subunit 1	19	36139575	36150353	q13.12	calcium-dependent cysteine-type endopeptidase activity [GO:0004198]; calcium ion binding [GO:0005509]; endopeptidase activity [GO:0004175]	peptidase	PRESENT
P05204	HMGN2	HMGN2 Non-histone chromosomal protein HMG-17	1	26472450	26475972	p36.11	nucleosomal DNA binding [GO:0031492]; RNA binding [GO:0003723]	other	PRESENT
P06493	CDK1	CDK1 Cyclin-dependent kinase 1	10	60778331	60794852	q21.2	ATP binding [GO:0005524]; chromatin binding [GO:0003682]; cyclin binding [GO:0030332]; cyclin-dependent protein kinase activity [GO:0097472]; cyclin-dependent protein serine/threonine kinase activity [GO:0004693]; histone kinase activity [GO:0035173]; Hsp70 protein binding [GO:0030544]; protein kinase activity [GO:0004672]; protein serine/threonine kinase activity [GO:0004674]; RNA polymerase II …	kinase	PRESENT
P07858	CTSB	CATB Cathepsin B	8	11842524	11869448	p23.1	collagen binding [GO:0005518]; cysteine-type endopeptidase activity [GO:0004197]; cysteine-type peptidase activity [GO:0008234]; peptidase activity [GO:0008233]; proteoglycan binding [GO:0043394]; serine-type endopeptidase activity [GO:0004252]	peptidase	PRESENT
P09234	SNRPC	RU1C U1 small nuclear ribonucleoprotein C	6	34757406	34773794	p21.31	pre-mRNA 5'-splice site binding [GO:0030627]; protein homodimerization activity [GO:0042803]; RNA binding [GO:0003723]; single-stranded RNA binding [GO:0003727]; U1 snRNP binding [GO:1990446]; zinc ion binding [GO:0008270]	other	PRESENT
P09525	ANXA4	ANXA4 Annexin A4	2	69644425	69827100	p13.3	calcium-dependent phospholipid binding [GO:0005544]; calcium-dependent protein binding [GO:0048306]; calcium ion binding [GO:0005509]; identical protein binding [GO:0042802]; NF-kappaB binding [GO:0051059]; phospholipase inhibitor activity [GO:0004859]	other	PRESENT
P0DN76	U2AF1L5	U2AF5 Splicing factor U2AF 35 kDa subunit-like protein	21	6484623	6499261	p12	metal ion binding [GO:0046872]; RNA binding [GO:0003723]; RS domain binding [GO:0050733]	other	PRESENT
Q01081	U2AF1	U2AF1 Splicing factor U2AF 35 kDa subunit	21	43092956	43107587	q22.3	metal ion binding [GO:0046872]; pre-mRNA 3'-splice site binding [GO:0030628]; RNA binding [GO:0003723]	other	PRESENT
Q8WU68	U2AF1L4	U2AF4 Splicing factor U2AF 26 kDa subunit	19	35742464	35745445	q13.12	metal ion binding [GO:0046872]; pre-mRNA 3'-splice site binding [GO:0030628]	other	PRESENT
P11310	ACADM	ACADM Medium-chain specific acyl-CoA dehydrogenase, mitochondrial	1	75724347	75787575	p31.1	acyl-CoA dehydrogenase activity [GO:0003995]; flavin adenine dinucleotide binding [GO:0050660]; identical protein binding [GO:0042802]; medium-chain-acyl-CoA dehydrogenase activity [GO:0070991]	enzyme	PRESENT
P11388	TOP2A	TOP2A DNA topoisomerase 2-alpha	17	40388516	40417950	q21.2	ATP binding [GO:0005524]; chromatin binding [GO:0003682]; DNA binding [GO:0003677]; DNA binding, bending [GO:0008301]; DNA-dependent ATPase activity [GO:0008094]; DNA topoisomerase type II (ATP-hydrolyzing) activity [GO:0003918]; drug binding [GO:0008144]; enzyme binding [GO:0019899]; histone deacetylase binding [GO:0042826]; magnesium ion binding [GO:0000287]; protein C-terminus binding [GO:0008…	enzyme	PRESENT
P11766	ADH5	ADHX Alcohol dehydrogenase class-3	4	99070978	99088801	q23	alcohol dehydrogenase (NAD) activity [GO:0004022]; electron carrier activity [GO:0009055]; fatty acid binding [GO:0005504]; formaldehyde dehydrogenase activity [GO:0018467]; protein homodimerization activity [GO:0042803]; S-(hydroxymethyl)glutathione dehydrogenase activity [GO:0051903]; zinc ion binding [GO:0008270]	enzyme	PRESENT
P12110	COL6A2	CO6A2 Collagen alpha-2(VI) chain	21	46098097	46132849	q22.3	cell adhesion, response to glucose, extracellular matrix organization, collagen catabolic process, protein heterotrimerization	other	PRESENT
P12111	COL6A3	CO6A3 Collagen alpha-3(VI) chain	2	237324003	237414375	q37.3	serine-type endopeptidase inhibitor activity [GO:0004867]	other	PRESENT
P13489	RNH1	RINI Ribonuclease inhibitor	11	494512	507300	p15.5	ribonuclease inhibitor activity [GO:0008428]	other	PRESENT
P13611	VCAN	CSPG2 Versican core protein	5	83471465	83582303	q14.2	calcium ion binding [GO:0005509]; carbohydrate binding [GO:0030246]; extracellular matrix structural constituent [GO:0005201]; glycosaminoglycan binding [GO:0005539]; hyaluronic acid binding [GO:0005540]	other	PRESENT
P14735	IDE	IDE Insulin-degrading enzyme	10	92451684	92574076	q23.33	ATPase activity [GO:0016887]; ATP binding [GO:0005524]; beta-amyloid binding [GO:0001540]; beta-endorphin binding [GO:0031626]; glycoprotein binding [GO:0001948]; insulin binding [GO:0043559]; metalloendopeptidase activity [GO:0004222]; peptide binding [GO:0042277]; protein homodimerization activity [GO:0042803]; receptor binding [GO:0005102]; ubiquitin binding [GO:0043130]; virus receptor activi…	peptidase	PRESENT
P17980	PSMC3	PRS6A 26S protease regulatory subunit 6A	11	47418769	47426473	p11.2	ATPase activity [GO:0016887]; ATP binding [GO:0005524]; identical protein binding [GO:0042802]; proteasome-activating ATPase activity [GO:0036402]; TBP-class protein binding [GO:0017025]	transcription regulator	PRESENT
P18583	SON	SON Protein SON	21	33542618	33577481	q22.11	DNA binding [GO:0003677]; RNA binding [GO:0003723]; RS domain binding [GO:0050733]	other	PRESENT
P19174	PLCG1	PLCG1 1-phosphatidylinositol 4,5-bisphosphate phosphodiesterase gamma-1	20	41136960	41196801	q12	calcium ion binding [GO:0005509]; glutamate receptor binding [GO:0035254]; neurotrophin TRKA receptor binding [GO:0005168]; phosphatidylinositol phospholipase C activity [GO:0004435]; phospholipase C activity [GO:0004629]; protein kinase binding [GO:0019901]; receptor tyrosine kinase binding [GO:0030971]; signal transducer activity, downstream of receptor [GO:0005057]	enzyme	PRESENT
P19623	SRM	SPEE Spermidine synthase	1	11054584	11060024	p36.22	identical protein binding [GO:0042802]; protein homodimerization activity [GO:0042803]; spermidine synthase activity [GO:0004766]	enzyme	PRESENT
P21980	TGM2	TGM2 Protein-glutamine gamma-glutamyltransferase 2	20	38127387	38166578	q11.23	GTP binding [GO:0005525]; metal ion binding [GO:0046872]; protein domain specific binding [GO:0019904]; protein-glutamine gamma-glutamyltransferase activity [GO:0003810]	enzyme	PRESENT
P23368	ME2	MAOM NAD-dependent malic enzyme, mitochondrial	18	50878734	50954257	q21.2	electron carrier activity [GO:0009055]; malate dehydrogenase (decarboxylating) (NAD+) activity [GO:0004471]; malate dehydrogenase (decarboxylating) (NADP+) activity [GO:0004473]; malic enzyme activity [GO:0004470]; metal ion binding [GO:0046872]; NAD binding [GO:0051287]; oxaloacetate decarboxylase activity [GO:0008948]	enzyme	PRESENT
P23919	DTYMK	KTHY Thymidylate kinase	2	241675742	241686991	q37.3	ATP binding [GO:0005524]; nucleoside phosphate kinase activity [GO:0050145]; thymidylate kinase activity [GO:0004798]; uridylate kinase activity [GO:0009041]	kinase	PRESENT
P23921	RRM1	RIR1 Ribonucleoside-diphosphate reductase large subunit	11	4094707	4138876	p15.4	ATP binding [GO:0005524]; disordered domain specific binding [GO:0097718]; ribonucleoside-diphosphate reductase activity, thioredoxin disulfide as acceptor [GO:0004748]	enzyme	PRESENT
P51674	GPM6A	GPM6A Neuronal membrane glycoprotein M6-a	4	175632934	176002664	q34.2	calcium channel activity [GO:0005262]	ion channel	PRESENT
P25325	MPST	THTM 3-mercaptopyruvate sulfurtransferase	22	37019635	37029822	q12.3	3-mercaptopyruvate sulfurtransferase activity [GO:0016784]; identical protein binding [GO:0042802]; thiosulfate sulfurtransferase activity [GO:0004792]	enzyme	PRESENT
P26378	ELAVL4	ELAV4 ELAV-like protein 4	1	50048014	50203786	p33	AU-rich element binding [GO:0017091]; mRNA 3'-UTR binding [GO:0003730]; RNA binding [GO:0003723]	other	PRESENT
P48444	ARCN1	COPD Coatomer subunit delta	11	118572390	118603033	q23.3	RNA binding [GO:0003723]	other	PRESENT
P26368	U2AF2	U2AF2 Splicing factor U2AF 65 kDa subunit	19	55654146	55674715	q13.42	C2H2 zinc finger domain binding [GO:0070742]; enzyme binding [GO:0019899]; poly-pyrimidine tract binding [GO:0008187]; pre-mRNA 3'-splice site binding [GO:0030628]; RNA binding [GO:0003723]	other	PRESENT
P27708	CAD	PYR1 CAD protein	2	27217390	27243943	p23.3	aspartate binding [GO:0070335]; aspartate carbamoyltransferase activity [GO:0004070]; ATP binding [GO:0005524]; carbamoyl-phosphate synthase (ammonia) activity [GO:0004087]; carbamoyl-phosphate synthase (glutamine-hydrolyzing) activity [GO:0004088]; dihydroorotase activity [GO:0004151]; enzyme binding [GO:0019899]; identical protein binding [GO:0042802]; protein kinase activity [GO:0004672]; zinc…	enzyme	PRESENT
P29144	TPP2	TPP2 Tripeptidyl-peptidase 2	13	102597003	102679958	q33.1	aminopeptidase activity [GO:0004177]; endopeptidase activity [GO:0004175]; serine-type endopeptidase activity [GO:0004252]; tripeptidyl-peptidase activity [GO:0008240]	peptidase	PRESENT
P29218	IMPA1	IMPA1 Inositol monophosphatase 1	8	81657961	81686693	q21.13	identical protein binding [GO:0042802]; inositol monophosphate 1-phosphatase activity [GO:0008934]; inositol monophosphate 3-phosphatase activity [GO:0052832]; inositol monophosphate 4-phosphatase activity [GO:0052833]; inositol monophosphate phosphatase activity [GO:0052834]; lithium ion binding [GO:0031403]; magnesium ion binding [GO:0000287]; manganese ion binding [GO:0030145]; protein homodim…	phosphatase	PRESENT
P30405	PPIF	PPIF Peptidyl-prolyl cis-trans isomerase F, mitochondrial	10	79347469	79355337	q22.3	cyclosporin A binding [GO:0016018]; peptidyl-prolyl cis-trans isomerase activity [GO:0003755]	enzyme	PRESENT
P31689	DNAJA1	DNJA1 DnaJ homolog subfamily A member 1	9	33025211	33039907	p21.1	ATPase activator activity [GO:0001671]; ATP binding [GO:0005524]; C3HC4-type RING finger domain binding [GO:0055131]; chaperone binding [GO:0051087]; G-protein coupled receptor binding [GO:0001664]; Hsp70 protein binding [GO:0030544]; low-density lipoprotein particle receptor binding [GO:0050750]; metal ion binding [GO:0046872]; Tat protein binding [GO:0030957]; ubiquitin protein ligase binding […	other	PRESENT
P32322	PYCR1	P5CR1 Pyrroline-5-carboxylate reductase 1, mitochondrial	17	81932384	81942412	q25.3	identical protein binding [GO:0042802]; pyrroline-5-carboxylate reductase activity [GO:0004735]	enzyme	PRESENT
P33991	MCM4	MCM4 DNA replication licensing factor MCM4	8	47960185	47978160	q11.21	ATP binding [GO:0005524]; DNA helicase activity [GO:0003678]; single-stranded DNA binding [GO:0003697]	enzyme	PRESENT
P33992	MCM5	MCM5 DNA replication licensing factor MCM5	22	35400063	35425430	q12.3	ATP binding [GO:0005524]; chromatin binding [GO:0003682]; DNA helicase activity [GO:0003678]; DNA replication origin binding [GO:0003688]	enzyme	PRESENT
P33993	MCM7	MCM7 DNA replication licensing factor MCM7	7	100092728	100101940	q22.1	ATP binding [GO:0005524]; DNA helicase activity [GO:0003678]; single-stranded DNA binding [GO:0003697]	enzyme	PRESENT
P36873	PPP1CC	PP1G Serine/threonine-protein phosphatase PP1-gamma catalytic subunit	12	110719680	110742939	q24.11	lamin binding [GO:0005521]; metal ion binding [GO:0046872]; phosphatase activity [GO:0016791]; phosphoprotein phosphatase activity [GO:0004721]; protein complex binding [GO:0032403]; protein C-terminus binding [GO:0008022]; protein domain specific binding [GO:0019904]; protein kinase binding [GO:0019901]; protein N-terminus binding [GO:0047485]; protein phosphatase 1 binding [GO:0008157]; protein…	phosphatase	PRESENT
P39060	COL18A1	COIA1 Collagen alpha-1(XVIII) chain	21	45405137	45513720	q22.3	identical protein binding [GO:0042802]; metal ion binding [GO:0046872]; structural molecule activity [GO:0005198]	other	PRESENT
P42166	TMPO	LAP2A Lamina-associated polypeptide 2, isoform alpha	12	98515512	98550379	q23.1	cadherin binding [GO:0045296]; DNA binding [GO:0003677]; lamin binding [GO:0005521]	other	PRESENT
P43307	SSR1	SSRA Translocon-associated protein subunit alpha	6	7268306	7347446	p24.3	cotranslational protein targeting to membrane, positive regulation of cell proliferation, IRE1-mediated unfolded protein response	other	PRESENT
P45973	CBX5	CBX5 Chromobox protein homolog 5	12	54230940	54280133	q13.13	chromatin binding [GO:0003682]; histone deacetylase binding [GO:0042826]; methylated histone binding [GO:0035064]; protein binding, bridging [GO:0030674]; protein homodimerization activity [GO:0042803]; repressing transcription factor binding [GO:0070491]	transcription regulator	PRESENT
P46087	NOP2	NOP2 Probable 28S rRNA (cytosine(4447)-C(5))-methyltransferase	12	6556863	6568691	p13.31	RNA binding [GO:0003723]; rRNA (cytosine-C5-)-methyltransferase activity [GO:0009383]	other	PRESENT
P48681	NES	NEST Nestin	1	156668763	156677397	q23.1	intermediate filament binding [GO:0019215]; structural molecule activity [GO:0005198]	other	PRESENT
P49006	MARCKSL1	MRP MARCKS-related protein	1	32333832	32336379	p35.1	actin binding [GO:0003779]; calmodulin binding [GO:0005516]	other	PRESENT
P49207	RPL34	RL34 60S ribosomal protein L34	4	108620566	108630412	q25	cadherin binding [GO:0045296]; RNA binding [GO:0003723]; structural constituent of ribosome [GO:0003735]	other	PRESENT
P49736	MCM2	MCM2 DNA replication licensing factor MCM2	3	127598223	127622436	q21.3	ATP binding [GO:0005524]; DNA binding [GO:0003677]; DNA helicase activity [GO:0003678]; DNA replication origin binding [GO:0003688]; enzyme binding [GO:0019899]; histone binding [GO:0042393]; metal ion binding [GO:0046872]	enzyme	PRESENT
P51610	HCFC1	HCFC1 Host cell factor 1	X	153947553	153971807	q28	activating transcription factor binding [GO:0033613]; cadherin binding [GO:0045296]; chromatin binding [GO:0003682]; identical protein binding [GO:0042802]; transcriptional activator activity, RNA polymerase II distal enhancer sequence-specific binding [GO:0001205]; transcription coactivator activity [GO:0003713]; transcription factor activity, sequence-specific DNA binding [GO:0003700]	transcription regulator	PRESENT
P52292	KPNA2	IMA1 Importin subunit alpha-1	17	68035519	68046842	q24.2	histone deacetylase binding [GO:0042826]; nuclear localization sequence binding [GO:0008139]; protein transporter activity [GO:0008565]; RNA binding [GO:0003723]	transporter	PRESENT
P52566	ARHGDIB	GDIR2 Rho GDP-dissociation inhibitor 2	12	14942017	14961728	p12.3	GTPase activator activity [GO:0005096]; GTPase activity [GO:0003924]; Rac GTPase binding [GO:0048365]; Rho GDP-dissociation inhibitor activity [GO:0005094]	enzyme	PRESENT
P52701	MSH6	MSH6 DNA mismatch repair protein Msh6	2	47695530	47810101	p16.3	ATP binding [GO:0005524]; chromatin binding [GO:0003682]; damaged DNA binding [GO:0003684]; DNA-dependent ATPase activity [GO:0008094]; guanine/thymine mispair binding [GO:0032137]; methylated histone binding [GO:0035064]; mismatched DNA binding [GO:0030983]	enzyme	PRESENT
P52943	CRIP2	CRIP2 Cysteine-rich protein 2	14	105472962	105480170	q32.33	zinc ion binding [GO:0008270]	other	PRESENT
P55036	PSMD4	PSMD4 26S proteasome non-ATPase regulatory subunit 4	1	151254703	151267479	q21.3	identical protein binding [GO:0042802]; polyubiquitin binding [GO:0031593]; RNA binding [GO:0003723]	other	PRESENT
P55145	MANF	MANF Mesencephalic astrocyte-derived neurotrophic factor	3	51385047	51389397	p21.2	growth factor activity [GO:0008083]; RNA binding [GO:0003723]	other	PRESENT
P55265	ADAR	DSRAD Double-stranded RNA-specific adenosine deaminase	1	154582062	154627999	q21.3	DNA binding [GO:0003677]; double-stranded RNA adenosine deaminase activity [GO:0003726]; metal ion binding [GO:0046872]; RNA binding [GO:0003723]	enzyme	PRESENT
P55327	TPD52	TPD52 Tumor protein D52	8	80034745	80231232	q21.13	calcium ion binding [GO:0005509]; protein heterodimerization activity [GO:0046982]; protein homodimerization activity [GO:0042803]	other	PRESENT
P60228	EIF3E	EIF3E Eukaryotic translation initiation factor 3 subunit E	8	108201216	108435333	q23.1	cadherin binding [GO:0045296]; protein N-terminus binding [GO:0047485]; RNA binding [GO:0003723]; translation initiation factor activity [GO:0003743]	other	PRESENT
P61803	DAD1	DAD1 Dolichyl-diphosphooligosaccharide--protein glycosyltransferase subunit DAD1	14	22564905	22589269	q11.2	dolichyl-diphosphooligosaccharide-protein glycotransferase activity [GO:0004579]	other	PRESENT
P62140	PPP1CB	PP1B Serine/threonine-protein phosphatase PP1-beta catalytic subunit	2	28751640	28802940	p23.2	metal ion binding [GO:0046872]; myosin-light-chain-phosphatase activity [GO:0050115]; myosin phosphatase activity [GO:0017018]; phosphatase activity [GO:0016791]; protein kinase binding [GO:0019901]	phosphatase	PRESENT
P68400	CSNK2A1	CSK21 Casein kinase II subunit alpha	20	473591	543821	p13	ATP binding [GO:0005524]; Hsp90 protein binding [GO:0051879]; kinase activity [GO:0016301]; protein N-terminus binding [GO:0047485]; protein serine/threonine kinase activity [GO:0004674]	kinase	PRESENT
Q8NEV1	CSNK2A3	CSK23 Casein kinase II subunit alpha 3	11	11351942	11353357	p15.4	ATP binding [GO:0005524]; protein serine/threonine kinase activity [GO:0004674]	kinase	PRESENT
P98160	HSPG2	PGBM Basement membrane-specific heparan sulfate proteoglycan core protein	1	21822245	21937297	p36.12	calcium ion binding [GO:0005509]; low-density lipoprotein particle receptor binding [GO:0050750]; protein C-terminus binding [GO:0008022]	enzyme	PRESENT
Q08257	CRYZ	QOR Quinone oxidoreductase	1	74705482	74733408	p31.1	mRNA 3'-UTR binding [GO:0003730]; NADPH:quinone reductase activity [GO:0003960]; NADPH binding [GO:0070402]; zinc ion binding [GO:0008270]	enzyme	PRESENT
Q00796	SORD	DHSO Sorbitol dehydrogenase	15	45023104	45077185	q21.1	carbohydrate binding [GO:0030246]; D-xylulose reductase activity [GO:0046526]; identical protein binding [GO:0042802]; L-iditol 2-dehydrogenase activity [GO:0003939]; NAD binding [GO:0051287]; zinc ion binding [GO:0008270]	enzyme	PRESENT
Q02809	PLOD1	PLOD1 Procollagen-lysine,2-oxoglutarate 5-dioxygenase 1	1	11934205	11975538	p36.22	iron ion binding [GO:0005506]; L-ascorbic acid binding [GO:0031418]; procollagen-lysine 5-dioxygenase activity [GO:0008475]; protein homodimerization activity [GO:0042803]	enzyme	PRESENT
Q09161	NCBP1	NCBP1 Nuclear cap-binding protein subunit 1	9	97633626	97673748	q22.33	mRNA binding [GO:0003729]; RNA 7-methylguanosine cap binding [GO:0000340]; RNA binding [GO:0003723]; RNA cap binding [GO:0000339]	other	PRESENT
Q00534	CDK6	CDK6 Cyclin-dependent kinase 6	7	92604921	92836594	q21.2	ATP binding [GO:0005524]; cyclin binding [GO:0030332]; cyclin-dependent protein serine/threonine kinase activity [GO:0004693]; FBXO family protein binding [GO:0098770]	kinase	PRESENT
Q03001	DST	DYST Dystonin	6	56457987	56954628	p12.1	actin binding [GO:0003779]; calcium ion binding [GO:0005509]; integrin binding [GO:0005178]; microtubule plus-end binding [GO:0051010]; protein C-terminus binding [GO:0008022]; protein homodimerization activity [GO:0042803]	other	PRESENT
Q04637	EIF4G1	IF4G1 Eukaryotic translation initiation factor 4 gamma 1	3	184314495	184335358	q27.1	ATP binding [GO:0005524]; cadherin binding [GO:0045296]; eukaryotic initiation factor 4E binding [GO:0008190]; mRNA binding [GO:0003729]; protein complex scaffold [GO:0032947]; RNA binding [GO:0003723]; translation factor activity, RNA binding [GO:0008135]; translation initiation factor activity [GO:0003743]; translation initiation factor binding [GO:0031369]	translation regulator	PRESENT
Q0ZGT2	NEXN	NEXN Nexilin	1	77888513	77943895	p31.1	actin filament binding [GO:0051015]; structural constituent of muscle [GO:0008307]	other	PRESENT
Q13148	TARDBP	TADBP TAR DNA-binding protein 43	1	11012344	11026420	p36.22	double-stranded DNA binding [GO:0003690]; identical protein binding [GO:0042802]; mRNA 3'-UTR binding [GO:0003730]; RNA binding [GO:0003723]; transcriptional activator activity, RNA polymerase II distal enhancer sequence-specific binding [GO:0001205]; transcription factor activity, sequence-specific DNA binding [GO:0003700]	transcription regulator	PRESENT
Q13310	PABPC4	PABP4 Polyadenylate-binding protein 4	1	39560816	39576790	p34.3	poly(A) binding [GO:0008143]; poly(U) RNA binding [GO:0008266]; RNA binding [GO:0003723]	translation regulator	PRESENT
Q13315	ATM	ATM Serine-protein kinase ATM	11	108222484	108369102	q22.3	1-phosphatidylinositol-3-kinase activity [GO:0016303]; ATP binding [GO:0005524]; DNA binding [GO:0003677]; DNA-dependent protein kinase activity [GO:0004677]; protein complex binding [GO:0032403]; protein dimerization activity [GO:0046983]; protein N-terminus binding [GO:0047485]; protein serine/threonine kinase activity [GO:0004674]	kinase	PRESENT
Q13347	EIF3I	EIF3I Eukaryotic translation initiation factor 3 subunit I	1	32221928	32231604	p35.2	translation initiation factor activity [GO:0003743]	translation regulator	PRESENT
Q14008	CKAP5	CKAP5 Cytoskeleton-associated protein 5	11	46743048	46846308	p11.2	cadherin binding [GO:0045296]; microtubule plus-end binding [GO:0051010]	transcription regulator	PRESENT
Q14232	EIF2B1	EI2BA Translation initiation factor eIF-2B subunit alpha	12	123620406	123633766	q24.31	identical protein binding [GO:0042802]; translation initiation factor activity [GO:0003743]	translation regulator	PRESENT
Q14247	CTTN	SRC8 Src substrate cortactin	11	70398404	70436584	q13.3	cadherin binding [GO:0045296]; profilin binding [GO:0005522]	other	PRESENT
Q14257	RCN2	RCN2 Reticulocalbin-2	15	76931619	76954392	q24.3	calcium ion binding [GO:0005509]	other	PRESENT
Q14315	FLNC	FLNC Filamin-C	7	128830377	128859274	q32.1	actin filament binding [GO:0051015]; ankyrin binding [GO:0030506]; cytoskeletal protein binding [GO:0008092]	other	PRESENT
Q14444	CAPRIN1	CAPR1 Caprin-1	11	34051683	34101156	p13	RNA binding [GO:0003723]	other	PRESENT
Q14566	MCM6	MCM6 DNA replication licensing factor MCM6	2	135839626	135876426	q21.3	ATP binding [GO:0005524]; DNA helicase activity [GO:0003678]; identical protein binding [GO:0042802]; single-stranded DNA binding [GO:0003697]	enzyme	PRESENT
Q14839	CHD4	CHD4 Chromodomain-helicase-DNA-binding protein 4	12	6570083	6607476	p13.31	ATP binding [GO:0005524]; ATP-dependent DNA helicase activity [GO:0004003]; DNA binding [GO:0003677]; histone deacetylase activity [GO:0004407]; histone deacetylase binding [GO:0042826]; microtubule binding [GO:0008017]; RNA polymerase II repressing transcription factor binding [GO:0001103]; zinc ion binding [GO:0008270]	enzyme	PRESENT
Q15059	BRD3	BRD3 Bromodomain-containing protein 3	9	134030305	134068535	q34.2	chromatin binding [GO:0003682]; lysine-acetylated histone binding [GO:0070577]	kinase	PRESENT
Q15075	EEA1	EEA1 Early endosome antigen 1	12	92770637	92929331	q22	1-phosphatidylinositol binding [GO:0005545]; calmodulin binding [GO:0005516]; GTP-dependent protein binding [GO:0030742]; nucleic acid binding [GO:0003676]; protein homodimerization activity [GO:0042803]; zinc ion binding [GO:0008270]	other	PRESENT
Q15125	EBP	EBP 3-beta-hydroxysteroid-Delta(8),Delta(7)-isomerase	X	48521158	48528716	p11.23	C-8 sterol isomerase activity [GO:0000247]; cholestenol delta-isomerase activity [GO:0047750]; drug transmembrane transporter activity [GO:0015238]; steroid delta-isomerase activity [GO:0004769]; transmembrane signaling receptor activity [GO:0004888]	enzyme	PRESENT
Q15155	NOMO1	NOMO1 Nodal modulator 1	16	15317897	15380303	?	carbohydrate binding [GO:0030246]	other	PRESENT
Q15185	PTGES3	TEBP Prostaglandin E synthase 3	12	56663341	56688408	q13.3	DNA polymerase binding [GO:0070182]; Hsp90 protein binding [GO:0051879]; prostaglandin-E synthase activity [GO:0050220]; telomerase activity [GO:0003720]; unfolded protein binding [GO:0051082]	enzyme	PRESENT
Q15363	TMED2	TMED2 Transmembrane emp24 domain-containing protein 2	12	123584531	123598577	q24.31	somitogenesis, neural tube closure, embryonic placenta development, heart looping, transport, intracellular protein transport, ER to Golgi vesicle-mediated transport, retrograde vesicle-mediated transport, Golgi organization, positive regulation of gene expression, somite rostral/caudal axis specification, negative regulation of GTPase activity, multicellular organism growth, cargo loading into v…	transporter	PRESENT
Q15404	RSU1	RSU1 Ras suppressor protein 1	10	16590611	16817528	p13	signal transduction, positive regulation of cell-substrate adhesion, positive regulation of GTPase activity	other	PRESENT
Q15582	TGFBI	BGH3 Transforming growth factor-beta-induced protein ig-h3	5	136028895	136063818	q31.1	collagen binding [GO:0005518]; extracellular matrix binding [GO:0050840]; integrin binding [GO:0005178]	other	PRESENT
Q16543	CDC37	CDC37 Hsp90 co-chaperone Cdc37	19	10391134	10420121	p13.2	chaperone binding [GO:0051087]; heat shock protein binding [GO:0031072]; Hsp90 protein binding [GO:0051879]; kinase binding [GO:0019900]; protein kinase binding [GO:0019901]; protein kinase regulator activity [GO:0019887]; protein tyrosine kinase activity [GO:0004713]; unfolded protein binding [GO:0051082]	kinase	PRESENT
Q16822	PCK2	PCKGM Phosphoenolpyruvate carboxykinase [GTP], mitochondrial	14	24094053	24110598	q11.2	GTP binding [GO:0005525]; metal ion binding [GO:0046872]; phosphoenolpyruvate carboxykinase (GTP) activity [GO:0004613]; phosphoenolpyruvate carboxykinase activity [GO:0004611]	kinase	PRESENT
Q16881	TXNRD1	TRXR1 Thioredoxin reductase 1, cytoplasmic	12	104215779	104350305	q23.3	electron carrier activity [GO:0009055]; flavin adenine dinucleotide binding [GO:0050660]; methylseleninic acid reductase activity [GO:0098626]; methylselenol reductase activity [GO:0098625]; protein disulfide oxidoreductase activity [GO:0015035]; thioredoxin-disulfide reductase activity [GO:0004791]	enzyme	PRESENT
Q29RF7	PDS5A	PDS5A Sister chromatid cohesion protein PDS5 homolog A	4	39822863	39977956	p14	DNA repair, cell cycle, sister chromatid cohesion, mitotic sister chromatid chesion, negative regulation of DNA replication, cell division,	other	PRESENT
Q52LJ0	FAM98B	FA98B Protein FAM98B	15	38454127	38487710	q14	RNA binding [GO:0003723]	other	PRESENT
Q53GG5	PDLIM3	PDLI3 PDZ and LIM domain protein 3	4	185500660	185535612	q35.1	cytoskeletal protein binding [GO:0008092]; metal ion binding [GO:0046872]; structural constituent of muscle [GO:0008307]	other	PRESENT
O00178	GTPBP1	GTPB1 GTP-binding protein 1	22	38705723	38738299	q13.1	GTPase activity [GO:0003924]; GTP binding [GO:0005525]; RNA binding [GO:0003723]	enzyme	PRESENT
Q9H910	HN1L	HN1L Hematological and neurological expressed 1-like protein	16	1678256	1702280	p13.3		other	PRESENT
Q5JTH9	RRP12	RRP12 RRP12-like protein	10	97356358	97426076	q24.1	RNA binding [GO:0003723]	other	PRESENT
Q5T4S7	UBR4	UBR4 E3 ubiquitin-protein ligase UBR4	1	19074506	19210276	p36.13	calmodulin binding [GO:0005516]; ubiquitin-protein transferase activity [GO:0004842]; zinc ion binding [GO:0008270]	enzyme	PRESENT
Q5TZJ5	SPATA31A1	S31A1 Spermatogenesis-associated protein 31A1	9	39355667	39361962	p12	spermatogenesis, cell diferentiation	other	PRESENT
Q6P2Q9	PRPF8	PRP8 Pre-mRNA-processing-splicing factor 8	17	1650629	1684882	p13.3	K63-linked polyubiquitin binding [GO:0070530]; pre-mRNA intronic binding [GO:0097157]; RNA binding [GO:0003723]; second spliceosomal transesterification activity [GO:0000386]; U1 snRNA binding [GO:0030619]; U2 snRNA binding [GO:0030620]; U5 snRNA binding [GO:0030623]; U6 snRNA binding [GO:0017070]	other	PRESENT
Q6PGP7	TTC37	TTC37 Tetratricopeptide repeat protein 37	5	95463895	95555007	q15	exonucleolytic nuclear-transcribed mRNA catabolic process involved in deadenylation-dependent decay	other	PRESENT
Q6S8J3	POTEE	POTEE POTE ankyrin domain family member E	2	131218067	131265278	q21.1	retina homestasis, substantia nigra development	other	PRESENT
Q58FG1	HSP90AA4P	HS904 Putative heat shock protein HSP 90-alpha A4	4	189472965	189475192	q35.2	ATP binding [GO:0005524]; unfolded protein binding [GO:0051082]	other	PRESENT
Q7L2H7	EIF3M	EIF3M Eukaryotic translation initiation factor 3 subunit M	11	32583798	32606262	p13	translation initiation factor activity [GO:0003743]; translation initiation factor binding [GO:0031369]	other	PRESENT
Q7L576	CYFIP1	CYFP1 Cytoplasmic FMR1-interacting protein 1	15	22867052	22981063	q11.2	actin filament binding [GO:0051015]; protein complex binding [GO:0032403]; Rac GTPase binding [GO:0048365]; RNA 7-methylguanosine cap binding [GO:0000340]	other	PRESENT
Q7Z406	MYH14	MYH14 Myosin-14	19	50188186	50310545	q13.33	actin-dependent ATPase activity [GO:0030898]; actin filament binding [GO:0051015]; ATPase activity [GO:0016887]; ATP binding [GO:0005524]; calmodulin binding [GO:0005516]; microfilament motor activity [GO:0000146]	enzyme	PRESENT
Q86VM9	ZC3H18	ZCH18 Zinc finger CCCH domain-containing protein 18	16	88570381	88631966	q24.2	metal ion binding [GO:0046872]; RNA binding [GO:0003723]	other	PRESENT
Q86Y82	STX12	STX12 Syntaxin-12	1	27773183	27824452	p35.3	SNAP receptor activity [GO:0005484]; SNARE binding [GO:0000149]	other	PRESENT
Q7Z4V5	HDGFRP2	HDGR2 Hepatoma-derived growth factor-related protein 2	19	4472196	4502220	p13.3	chromatin binding [GO:0003682]	other	PRESENT
Q7Z6Z7	HUWE1	HUWE1 E3 ubiquitin-protein ligase HUWE1	X	53532096	53686729	p11.22	DNA binding [GO:0003677]; RNA binding [GO:0003723]; ubiquitin protein ligase activity [GO:0061630]; ubiquitin-protein transferase activity [GO:0004842]	transcription regulator	PRESENT
Q8IX01	SUGP2	SUGP2 SURP and G-patch domain-containing protein 2	19	18990888	19034023	p13.11	RNA binding [GO:0003723]	other	PRESENT
Q8IY81	FTSJ3	SPB1 pre-rRNA processing protein FTSJ3	17	63819433	63830012	q23.3	RNA binding [GO:0003723]; rRNA (guanine) methyltransferase activity [GO:0016435]; rRNA (uridine-2'-O-)-methyltransferase activity [GO:0008650]	enzyme	PRESENT
Q8IZL8	PELP1	PELP1 Proline-, glutamic acid- and leucine-rich protein 1	17	4669774	4704337	p13.2	chromatin binding [GO:0003682]; RNA binding [GO:0003723]; transcription factor binding [GO:0008134]	other	PRESENT
Q8N8S7	ENAH	ENAH Protein enabled homolog	1	225486835	225653142	q42.12	actin binding [GO:0003779]; SH3 domain binding [GO:0017124]; WW domain binding [GO:0050699]	other	PRESENT
Q8NBK3	SUMF1	SUMF1 Sulfatase-modifying factor 1	3	3700814	4467281	p26.1	metal ion binding [GO:0046872]; oxidoreductase activity [GO:0016491]; protein homodimerization activity [GO:0042803]	enzyme	PRESENT
Q8NBS9	TXNDC5	TXND5 Thioredoxin domain-containing protein 5	6	7881517	7910814	p24.3	protein disulfide isomerase activity [GO:0003756]	enzyme	PRESENT
Q8TCS8	PNPT1	PNPT1 Polyribonucleotide nucleotidyltransferase 1, mitochondrial	2	55634265	55693910	p16.1	3'-5'-exoribonuclease activity [GO:0000175]; miRNA binding [GO:0035198]; poly(G) binding [GO:0034046]; poly(U) RNA binding [GO:0008266]; polyribonucleotide nucleotidyltransferase activity [GO:0004654]; RNA binding [GO:0003723]	enzyme	PRESENT
Q8TEA8	DTD1	DTD1 D-tyrosyl-tRNA(Tyr) deacylase 1	20	18567453	18763917	p11.23	aminoacyl-tRNA editing activity [GO:0002161]; DNA binding [GO:0003677]; D-tyrosyl-tRNA(Tyr) deacylase activity [GO:0051500]; metal ion binding [GO:0046872]	enzyme	PRESENT
Q8TEQ6	GEMIN5	GEMI5 Gem-associated protein 5	5	154887416	154938209	q33.2	mRNA 3'-UTR binding [GO:0003730]; ribosome binding [GO:0043022]; RNA 7-methylguanosine cap binding [GO:0000340]; RNA binding [GO:0003723]; snRNA binding [GO:0017069]; U1 snRNA binding [GO:0030619]; U4atac snRNA binding [GO:0030622]; U4 snRNA binding [GO:0030621]	other	PRESENT
Q92616	GCN1	GCN1 eIF-2-alpha kinase activator GCN1	12	120127203	120194710	q24.23	cadherin binding [GO:0045296]; protein kinase binding [GO:0019901]; protein kinase regulator activity [GO:0019887]; ribosome binding [GO:0043022]; RNA binding [GO:0003723]; translation factor activity, RNA binding [GO:0008135]	translation regulator	PRESENT
Q92797	SYMPK	SYMPK Symplekin	19	45815410	45863290	q13.32	mRNA splicing, via spliceosome, termination of RNA polymerase II transcription, mRNA polyadenylation, mRNA processing, mRNA export from nucleus, cell adhesion, mRNA 3'-end processing, positive regulation of protein dephosphorylation	other	PRESENT
Q92878	RAD50	RAD50 DNA repair protein RAD50	5	132556019	132646344	q31.1	adenylate kinase activity [GO:0004017]; ATPase activity [GO:0016887]; ATP binding [GO:0005524]; DNA binding [GO:0003677]; double-stranded telomeric DNA binding [GO:0003691]; G-quadruplex DNA binding [GO:0051880]; metal ion binding [GO:0046872]; protein binding, bridging [GO:0030674]; single-stranded telomeric DNA binding [GO:0043047]	enzyme	PRESENT
Q92896	GLG1	GSLG1 Golgi apparatus protein 1	16	74447427	74607144	q23.1	fibroblast growth factor binding [GO:0017134]; receptor binding [GO:0005102]	other	PRESENT
Q92922	SMARCC1	SMRC1 SWI/SNF complex subunit SMARCC1	3	47585272	47782106	p21.31	chromatin binding [GO:0003682]; DNA binding [GO:0003677]; protein N-terminus binding [GO:0047485]; transcription coactivator activity [GO:0003713]	transcription regulator	PRESENT
Q93009	USP7	UBP7 Ubiquitin carboxyl-terminal hydrolase 7	16	8892094	8964514	p13.2	cysteine-type endopeptidase activity [GO:0004197]; p53 binding [GO:0002039]; protein C-terminus binding [GO:0008022]; thiol-dependent ubiquitin-specific protease activity [GO:0004843]; thiol-dependent ubiquitinyl hydrolase activity [GO:0036459]; transcription factor binding [GO:0008134]; ubiquitin protein ligase binding [GO:0031625]	peptidase	PRESENT
Q96AC1	FERMT2	FERM2 Fermitin family homolog 2	14	52857268	52952435	q22.1	phosphatidylinositol-3,4,5-trisphosphate binding [GO:0005547]	other	PRESENT
Q96G03	PGM2	PGM2 Phosphoglucomutase-2	4	37826633	37862937	p14	magnesium ion binding [GO:0000287]; phosphoglucomutase activity [GO:0004614]; phosphopentomutase activity [GO:0008973]	enzyme	PRESENT
Q96PE5	OPALIN	OPALI Opalin	10	96343216	96359365	q24.1	cell-cell contact zone	other	PRESENT
Q96S66	CLCC1	CLCC1 Chloride channel CLIC-like protein 1	1	108929508	108963457	p13.3	chloride channel activity [GO:0005254]	ion channel	PRESENT
Q96ST2	IWS1	IWS1 Protein IWS1 homolog	2	127436207	127526886	q14.3	transcription, DNA-templated, regulation of transcription, DNA-templated, transcription from RNA polymerase II promoter, transcription elongation from RNA polymerase II promoter, mRNA processing, mRNA transport, transport, RNA splicing, regulation of mRNA export from nucleus, regulation of DNA-templated transcription, elongation, regulation of mRNA processing, regulation of histone H4 acetylation…	enzyme	PRESENT
Q99598	TSNAX	TSNAX Translin-associated protein X	1	231528653	231566524	q42.2	DNA binding [GO:0003677]; metal ion binding [GO:0046872]; protein transporter activity [GO:0008565]; RNA binding [GO:0003723]; sequence-specific DNA binding [GO:0043565]	transporter	PRESENT
Q99715	COL12A1	COCA1 Collagen alpha-1(XII) chain	6	75084326	75206051	q14.1	extracellular matrix structural constituent conferring tensile strength [GO:0030020]	other	PRESENT
Q99873	PRMT1	ANM1 Protein arginine N-methyltransferase 1	19	49675786	49689029	q13.33	enzyme binding [GO:0019899]; histone methyltransferase activity [GO:0042054]; histone methyltransferase activity (H4-R3 specific) [GO:0044020]; identical protein binding [GO:0042802]; methyl-CpG binding [GO:0008327]; methyltransferase activity [GO:0008168]; mitogen-activated protein kinase p38 binding [GO:0048273]; N-methyltransferase activity [GO:0008170]; protein-arginine N-methyltransferase ac…	enzyme	PRESENT
Q9BQG0	MYBBP1A	MBB1A Myb-binding protein 1A	17	4538897	4555631	p13.2	core promoter binding [GO:0001047]; DNA-directed DNA polymerase activity [GO:0003887]; RNA binding [GO:0003723]; sequence-specific DNA binding [GO:0043565]; transcription corepressor activity [GO:0003714]; transcription factor binding [GO:0008134]	transcription regulator	PRESENT
Q9BUJ2	HNRNPUL1	HNRL1 Heterogeneous nuclear ribonucleoprotein U-like protein 1	19	41262496	41307598	q13.2	enzyme binding [GO:0019899]; RNA binding [GO:0003723]	other	PRESENT
Q9BWD1	ACAT2	THIC Acetyl-CoA acetyltransferase, cytosolic	6	159760328	159779055	q25.3	acetyl-CoA C-acetyltransferase activity [GO:0003985]	enzyme	PRESENT
Q58FF6	HSP90AB4P	H90B4 Putative heat shock protein HSP 90-beta 4	15	58690473	58693607	q21.3	ATP binding [GO:0005524]; unfolded protein binding [GO:0051082]	other	PRESENT
Q9BZZ5	API5	API5 Apoptosis inhibitor 5	4	70902326	71022449	q13.3	fibroblast growth factor binding [GO:0017134]; RNA binding [GO:0003723]	other	PRESENT
Q9C0C9	UBE2O	UBE2O (E3-independent) E2 ubiquitin-conjugating enzyme	4	70902326	71022449	q13.3	ATP binding [GO:0005524]; RNA binding [GO:0003723]; ubiquitin conjugating enzyme activity [GO:0061631]; ubiquitin protein ligase activity [GO:0061630]; ubiquitin protein ligase binding [GO:0031625]; ubiquitin-protein transferase activity [GO:0004842]	enzyme	PRESENT
Q9GZZ1	NAA50	NAA50 N-alpha-acetyltransferase 50	4	70902326	71022449	q13.3	H4 histone acetyltransferase activity [GO:0010485]; peptide alpha-N-acetyltransferase activity [GO:0004596]; peptidyl-lysine acetyltransferase activity [GO:0052858]	enzyme	PRESENT
Q9H0A0	NAT10	NAT10 RNA cytidine acetyltransferase	4	70902326	71022449	q13.3	ATP binding [GO:0005524]; DNA polymerase binding [GO:0070182]; N-acetyltransferase activity [GO:0008080]; RNA binding [GO:0003723]; rRNA cytidine N-acetyltransferase activity [GO:1990883]; tRNA binding [GO:0000049]; tRNA N-acetyltransferase activity [GO:0051392]	enzyme	PRESENT
Q9H0D6	XRN2	XRN2 5'-3' exoribonuclease 2	4	70902326	71022449	q13.3	3'-5'-exoribonuclease activity [GO:0000175]; 5'-3' exonuclease activity [GO:0008409]; 5'-3' exoribonuclease activity [GO:0004534]; metal ion binding [GO:0046872]; nuclease activity [GO:0004518]; RNA binding [GO:0003723]; transcription termination site sequence-specific DNA binding [GO:0001147]	enzyme	PRESENT
Q9H307	PNN	PININ Pinin	4	70902326	71022449	q13.3	DNA binding [GO:0003677]; RNA binding [GO:0003723]; structural molecule activity [GO:0005198]	other	PRESENT
Q9H8S9	MOB1A	MOB1A MOB kinase activator 1A	4	70902326	71022449	q13.3	metal ion binding [GO:0046872]	other	PRESENT
Q9H3N1	TMX1	TMX1 Thioredoxin-related transmembrane protein 1	4	70902326	71022449	q13.3	disulfide oxidoreductase activity [GO:0015036]; protein disulfide isomerase activity [GO:0003756]	enzyme	PRESENT
Q9H773	DCTPP1	DCTP1 dCTP pyrophosphatase 1	4	70902326	71022449	q13.3	dCTP diphosphatase activity [GO:0047840]; identical protein binding [GO:0042802]; magnesium ion binding [GO:0000287]; nucleoside-triphosphate diphosphatase activity [GO:0047429]; pyrimidine deoxyribonucleotide binding [GO:0032556]	enzyme	PRESENT
Q7L9L4	MOB1B	MOB1B MOB kinase activator 1B	4	70902326	71022449	q13.3	kinase activator activity [GO:0019209]; kinase binding [GO:0019900]; metal ion binding [GO:0046872]	other	PRESENT
Q9BYX7	POTEKP	ACTBM Putative beta-actin-like protein 3	2	131592093	131609401	q21.1	ATP binding [GO:0005524]	other	PRESENT
Q9H930	SP140L	SP14L Nuclear body protein SP140-like protein	2	230327184	230403732	q37.1	DNA binding [GO:0003677]; metal ion binding [GO:0046872]	other	PRESENT
Q9NP81	SARS2	SYSM Serine--tRNA ligase, mitochondrial	19	38915266	38930896	q13.2	ATP binding [GO:0005524]; RNA binding [GO:0003723]; serine-tRNA ligase activity [GO:0004828]	enzyme	PRESENT
Q9NQW7	XPNPEP1	XPP1 Xaa-Pro aminopeptidase 1	10	109864766	109923553	q25.1	aminopeptidase activity [GO:0004177]; manganese ion binding [GO:0030145]; metalloaminopeptidase activity [GO:0070006]; protein homodimerization activity [GO:0042803]	peptidase	PRESENT
Q9NR28	DIABLO	DBLOH Diablo homolog, mitochondrial	12	122207662	122227534	q24.31	apoptotic process, activation of cysteine-type endopeptidase activity involved in apoptotic process, extrinsic apoptotic signaling pathway via death domain receptors, activation of cysteine-type endopeptidase activity involved in apoptotic process by cytochrome c, positive regulation of apoptotic process, neuron apoptotic process, intrinsic apoptotic signaling pathway	other	PRESENT
Q9NRX4	PHPT1	PHP14 14 kDa phosphohistidine phosphatase	9	136848724	136851027	q34.3	calcium channel inhibitor activity [GO:0019855]; ion channel binding [GO:0044325]; phosphohistidine phosphatase activity [GO:0008969]; phosphoprotein phosphatase activity [GO:0004721]	phosphatase	PRESENT
Q9NTI5	PDS5B	PDS5B Sister chromatid cohesion protein PDS5 homolog B	13	32586427	32778019	q13.1	ATP binding [GO:0005524]; DNA binding [GO:0003677]	other	PRESENT
Q9NTJ3	SMC4	SMC4 Structural maintenance of chromosomes protein 4	3	160399274	160434962	q25.33	ATP binding [GO:0005524]; protein heterodimerization activity [GO:0046982]	transporter	PRESENT
Q9NU22	MDN1	MDN1 Midasin	6	89642499	89819723	q15	ATPase activity [GO:0016887]; ATP binding [GO:0005524]; unfolded protein binding [GO:0051082]	other	PRESENT
Q9NVP1	DDX18	DDX18 ATP-dependent RNA helicase DDX18	2	117814650	117832379	q14.1	ATP binding [GO:0005524]; ATP-dependent RNA helicase activity [GO:0004004]; RNA binding [GO:0003723]	enzyme	PRESENT
Q9NWH9	SLTM	SLTM SAFB-like transcription modulator	15	58879045	58933653	q22.1	double-stranded DNA binding [GO:0003690]; RNA binding [GO:0003723]; sequence-specific DNA binding [GO:0043565]	other	PRESENT
Q9NZL9	MAT2B	MAT2B Methionine adenosyltransferase 2 subunit beta	5	163503114	163519336	q34	enzyme binding [GO:0019899]; methionine adenosyltransferase regulator activity [GO:0048270]	enzyme	PRESENT
Q9NZM1	MYOF	MYOF Myoferlin	10	93306429	93482317	q23.33	phospholipid binding [GO:0005543]	other	PRESENT
Q9P258	RCC2	RCC2 Protein RCC2	1	17406760	17439724	p36.13	microtubule binding [GO:0008017]; protein domain specific binding [GO:0019904]; protein kinase binding [GO:0019901]; Rac GTPase binding [GO:0048365]; RNA binding [GO:0003723]; small GTPase binding [GO:0031267]	other	PRESENT
Q9P2E9	RRBP1	RRBP1 Ribosome-binding protein 1	20	17613678	17682295	p12.1	receptor activity [GO:0004872]; RNA binding [GO:0003723]	other	PRESENT
Q9UBE0	SAE1	SAE1 SUMO-activating enzyme subunit 1	19	47113274	47210636	q13.32	ATP-dependent protein binding [GO:0043008]; enzyme activator activity [GO:0008047]; protein C-terminus binding [GO:0008022]; protein heterodimerization activity [GO:0046982]; small protein activating enzyme binding [GO:0044388]; ubiquitin activating enzyme activity [GO:0004839]	enzyme	PRESENT
Q9UBQ7	GRHPR	GRHPR Glyoxylate reductase/hydroxypyruvate reductase	9	37422666	37436990	p13.2	carboxylic acid binding [GO:0031406]; glycerate dehydrogenase activity [GO:0008465]; glyoxylate reductase (NADP) activity [GO:0030267]; hydroxypyruvate reductase activity [GO:0016618]; NAD binding [GO:0051287]; NADPH binding [GO:0070402]; protein homodimerization activity [GO:0042803]	enzyme	PRESENT
Q9UH99	SUN2	SUN2 SUN domain-containing protein 2	22	38734725	38794143	q13.1	identical protein binding [GO:0042802]; lamin binding [GO:0005521]; microtubule binding [GO:0008017]; protein anchor [GO:0043495]	other	PRESENT
Q9UHC6	CNTNAP2	CNTP2 Contactin-associated protein-like 2	7	148217288	148419466	q35	enzyme binding [GO:0019899]	other	PRESENT
Q9UKD2	MRTO4	MRT4 mRNA turnover protein 4 homolog	1	19251539	19260128	p36.13	RNA binding [GO:0003723]	other	PRESENT
Q9UKV3	ACIN1	ACINU Apoptotic chromatin condensation inducer in the nucleus	14	23058564	23095614	q11.2	ATPase activity [GO:0016887]; enzyme binding [GO:0019899]; nucleic acid binding [GO:0003676]; RNA binding [GO:0003723]	enzyme	PRESENT
Q9UM54	MYO6	MYO6 Unconventional myosin-VI	6	75749192	75919537	q14.1	actin binding [GO:0003779]; actin filament binding [GO:0051015]; ADP binding [GO:0043531]; ATP binding [GO:0005524]; cadherin binding [GO:0045296]; calmodulin binding [GO:0005516]; minus-end directed microfilament motor activity [GO:0060001]; motor activity [GO:0003774]	other	PRESENT
Q9UMS4	PRPF19	PRP19 Pre-mRNA-processing factor 19	11	60890730	60906588	q12.2	identical protein binding [GO:0042802]; ubiquitin protein ligase activity [GO:0061630]; ubiquitin-ubiquitin ligase activity [GO:0034450]	enzyme	PRESENT
Q9UMY4	SNX12	SNX12 Sorting nexin-12	X	71056332	71073426	q13.1	enzyme binding [GO:0019899]; phosphatidylinositol binding [GO:0035091]	transporter	PRESENT
Q9UN37	VPS4A	VPS4A Vacuolar protein sorting-associated protein 4A	16	69311356	69326939	q22.1	ATPase activity [GO:0016887]; ATPase activity, coupled [GO:0042623]; ATP binding [GO:0005524]; protein C-terminus binding [GO:0008022]; protein domain specific binding [GO:0019904]	enzyme	PRESENT
Q9UPN3	MACF1	MACF1 Microtubule-actin cross-linking factor 1, isoforms 1/2/3/5	1	39081316	39487177	p34.3	actin binding [GO:0003779]; actin filament binding [GO:0051015]; ATPase activity [GO:0016887]; cadherin binding [GO:0045296]; calcium ion binding [GO:0005509]; microtubule binding [GO:0008017]; RNA binding [GO:0003723]	enzyme	PRESENT
Q9UQ35	SRRM2	SRRM2 Serine/arginine repetitive matrix protein 2	16	2752329	2772538	p13.3	C2H2 zinc finger domain binding [GO:0070742]; protein N-terminus binding [GO:0047485]; RNA binding [GO:0003723]	other	PRESENT
Q9UQ88	CDK11A	CD11A Cyclin-dependent kinase 11A	1	1702730	1724324	p36.33	ATP binding [GO:0005524]; cyclin-dependent protein serine/threonine kinase activity [GO:0004693]; protein kinase activity [GO:0004672]; protein serine/threonine kinase activity [GO:0004674]	kinase	PRESENT
Q9Y2S6	TMA7	TMA7 Translation machinery-associated protein 7	3	48440257	48444208	p21.31		other	PRESENT
Q9Y2V2	CARHSP1	CHSP1 Calcium-regulated heat stable protein 1	16	8852942	8869012	p13.2	DNA binding [GO:0003677]; mRNA 3'-UTR binding [GO:0003730]; phosphatase binding [GO:0019902]	other	PRESENT
Q9Y383	LUC7L2	LC7L2 Putative RNA-binding protein Luc7-like 2	7	139340359	139423457	q34	enzyme binding [GO:0019899]; mRNA binding [GO:0003729]; RNA binding [GO:0003723]	other	PRESENT
Q9Y3E1	HDGFRP3	HDGR3 Hepatoma-derived growth factor-related protein 3	15	83112738	83208018	q25.2	growth factor activity [GO:0008083]; microtubule binding [GO:0008017]; tubulin binding [GO:0015631]	other	PRESENT
Q9Y3Y2	CHTOP	CHTOP Chromatin target of PRMT1 protein	1	153633982	153646306	q21.3	methyl-CpG binding [GO:0008327]; RNA binding [GO:0003723]	other	PRESENT
Q9Y4Z0	LSM4	LSM4 U6 snRNA-associated Sm-like protein LSm4	19	18306230	18323274	p13.11	PH domain binding [GO:0042731]; RNA binding [GO:0003723]; U6 snRNA binding [GO:0017070]	other	PRESENT
O43678	NDUFA2	NDUA2 NADH dehydrogenase [ubiquinone] 1 alpha subcomplex subunit 2	5	140638740	140647785	q31.3	NADH dehydrogenase (ubiquinone) activity [GO:0008137]	enzyme	ABSENT
O75251	NDUFS7	NDUS7 NADH dehydrogenase [ubiquinone] iron-sulfur protein 7, mitochondrial	19	1383527	1395589	p13.3	4 iron, 4 sulfur cluster binding [GO:0051539]; metal ion binding [GO:0046872]; NADH dehydrogenase (ubiquinone) activity [GO:0008137]; oxidoreductase activity, acting on NAD(P)H, quinone or similar compound as acceptor [GO:0016655]; protease binding [GO:0002020]; quinone binding [GO:0048038]	enzyme	ABSENT
O75306	NDUFS2	NDUS2 NADH dehydrogenase [ubiquinone] iron-sulfur protein 2, mitochondrial	1	161197104	161214395	q23.3	4 iron, 4 sulfur cluster binding [GO:0051539]; electron carrier activity [GO:0009055]; metal ion binding [GO:0046872]; NAD binding [GO:0051287]; NADH dehydrogenase (ubiquinone) activity [GO:0008137]; quinone binding [GO:0048038]; ubiquitin protein ligase binding [GO:0031625]	enzyme	ABSENT
O95169	NDUFB8	NDUB8 NADH dehydrogenase [ubiquinone] 1 beta subcomplex subunit 8, mitochondrial	10	100523740	100530000	q24.31	NADH dehydrogenase (ubiquinone) activity [GO:0008137]	enzyme	ABSENT
O95298	NDUFC2	NDUC2 NADH dehydrogenase [ubiquinone] 1 subunit C2	11	78068304	78080219	q14.1	NADH dehydrogenase (ubiquinone) activity [GO:0008137]	enzyme	ABSENT
E9PQ53	NDUFC2-KCTD14	NDUCR NADH dehydrogenase [ubiquinone] 1 subunit C2, isoform 2	11	78016971	78079865	q14.1	NADH dehydrogenase (ubiquinone) activity [GO:0008137]	enzyme	ABSENT
P00846	MT-ATP6	ATP6 ATP synthase subunit a	MT	8527	9207	0	hydrogen ion transmembrane transporter activity [GO:0015078]; transmembrane transporter activity [GO:0022857]	transporter	ABSENT
P02686	MBP	MBP Myelin basic protein	18	76978827	77133683	q23	calmodulin binding [GO:0005516]; protease binding [GO:0002020]; structural constituent of myelin sheath [GO:0019911]	other	ABSENT
P03915	MT-ND5	NU5M NADH-ubiquinone oxidoreductase chain 5	MT	12337	14148	0	NADH dehydrogenase (ubiquinone) activity [GO:0008137]	enzyme	ABSENT
P12036	NEFH	NFH Neurofilament heavy polypeptide	22	29480230	29491390	q12.2	dynein complex binding [GO:0070840]; kinesin binding [GO:0019894]; microtubule binding [GO:0008017]; protein binding, bridging [GO:0030674]; protein kinase binding [GO:0019901]; structural constituent of cytoskeleton [GO:0005200]; structural molecule activity [GO:0005198]	other	ABSENT
P20472	PVALB	PRVA Parvalbumin alpha	22	36800684	36819479	q12.3	calcium ion binding [GO:0005509]; protein heterodimerization activity [GO:0046982]; protein homodimerization activity [GO:0042803]	other	ABSENT
P21926	CD9	CD9 CD9 antigen	12	6199715	6238271	p13.31	integrin binding [GO:0005178]	other	ABSENT
P55809	OXCT1	SCOT1 Succinyl-CoA:3-ketoacid coenzyme A transferase 1, mitochondrial	5	41730065	41870519	p13.1	3-oxoacid CoA-transferase activity [GO:0008260]; protein homodimerization activity [GO:0042803]	enzyme	ABSENT
P43121	MCAM	MUC18 Cell surface glycoprotein MUC18	11	119308529	119321521	q23.3	cell adhesion, cohesion of the endothelial monolayer at intercellular junctions in vascular tissue, enhancing hematogeneous tumor spread, angiogenesis, glomerular filtration	other	ABSENT
P51452	DUSP3	DUS3 Dual specificity protein phosphatase 3	17	43766121	43778988	q21.31	MAP kinase phosphatase activity [GO:0033549]; phosphatase activity [GO:0016791]; protein kinase binding [GO:0019901]; protein tyrosine/serine/threonine phosphatase activity [GO:0008138]; protein tyrosine phosphatase activity [GO:0004725]	phosphatase	ABSENT
Q5VTU8	ATP5EP2	AT5EL ATP synthase subunit epsilon-like protein, mitochondrial	13	27945206	27945590	q12.2	proton-transporting ATP synthase activity, rotational mechanism [GO:0046933]	other	ABSENT
P56381	ATP5E	ATP5E ATP synthase subunit epsilon, mitochondrial	20	59025467	59032382	q13.32	proton-transporting ATP synthase activity, rotational mechanism [GO:0046933]; transmembrane transporter activity [GO:0022857]	other	ABSENT
P60201	PLP1	MYPR Myelin proteolipid protein	X	103773718	103792619	q22.2	structural constituent of myelin sheath [GO:0019911]; structural molecule activity [GO:0005198]	other	ABSENT
Q08722	CD47	CD47 Leukocyte surface antigen CD47	3	108043298	108091025	q13.12	thrombospondin receptor activity [GO:0070053]	transmembrane receptor	ABSENT
Q16718	NDUFA5	NDUA5 NADH dehydrogenase [ubiquinone] 1 alpha subcomplex subunit 5	7	123536997	123558255	q31.32	NADH dehydrogenase (ubiquinone) activity [GO:0008137]	enzyme	ABSENT
Q75T13	PGAP1	PGAP1 GPI inositol-deacylase	2	196833004	196927796	q33.1	hydrolase activity, acting on ester bonds [GO:0016788]; nuclease activity [GO:0004518]; phosphoric ester hydrolase activity [GO:0042578]	enzyme	ABSENT
Q92599	2017-09-08	SEPT8 Septin-8	5	132750817	132807241	q31.1	GTP binding [GO:0005525]	other	ABSENT
Q00577	PURA	PURA Transcriptional activator protein Pur-alpha	5	140107777	140125619	q31.3	double-stranded telomeric DNA binding [GO:0003691]; purine-rich negative regulatory element binding [GO:0032422]; RNA binding [GO:0003723]; single-stranded DNA binding [GO:0003697]; SMAD binding [GO:0046332]; transcription factor activity, RNA polymerase II distal enhancer sequence-specific binding [GO:0003705]; transcription factor binding [GO:0008134]; translation repressor activity, nucleic ac…	transcription regulator	ABSENT
Q8WXF1	PSPC1	PSPC1 Paraspeckle component 1	13	19674752	19783019	q12.11	core promoter binding [GO:0001047]; RNA binding [GO:0003723]; transcription regulatory region sequence-specific DNA binding [GO:0000976]	other	ABSENT
Q93050	ATP6V0A1	VPP1 V-type proton ATPase 116 kDa subunit a isoform 1	17	42458844	42522611	q21.2	ATPase binding [GO:0051117]; proton-transporting ATPase activity, rotational mechanism [GO:0046961]	transporter	ABSENT
Q9BPX5	ARPC5L	ARP5L Actin-related protein 2/3 complex subunit 5-like protein	9	124862130	124877733	q33.3	actin filament binding [GO:0051015]	other	ABSENT
Q9P2R7	SUCLA2	SUCB1 Succinyl-CoA ligase [ADP-forming] subunit beta, mitochondrial	13	47936491	48001354	q14.2	ATP binding [GO:0005524]; metal ion binding [GO:0046872]; succinate-CoA ligase (ADP-forming) activity [GO:0004775]	enzyme	ABSENT
Q9UN36	NDRG2	NDRG2 Protein NDRG2	14	21016763	21070872	q11.2	WNT signalig pathway, negative regulation of cytokine production, signal transduction, multicellular organism development, nervous system development, regulation of vascular endothelial growth factor production, cell differentiation, negative regulation of smooth muscle cell proliferation, negative regulation of ERK1 and ERK2 cascade, regulation of PDGF production, substantia nigra production	other	ABSENT

## Sheet: Group 3 vs Cerebellum
UNIPROT assesion number	gene symbol	gene name	chromosome location				function		PRESENT/ ABSENT
			chr	gene start (bp)	gene stop (bp)	karyotype band	gene onthology	IPA
A0AVT1	UBA6	UBA6 Ubiquitin-like modifier-activating enzyme 6	4	67612652	67701179	q13.2	ATP binding [GO:0005524]; FAT10 activating enzyme activity [GO:0019780]; ubiquitin activating enzyme activity [GO:0004839]	enzyme	PRESENT
A6NHL2	TUBAL3	TBAL3 Tubulin alpha chain-like 3	10	5393098	5404830	p15.1	GTPase activity [GO:0003924]; GTP binding [GO:0005525]; structural constituent of cytoskeleton [GO:0005200]	enzyme	PRESENT
A6NHR9	SMCHD1	SMHD1 Structural maintenance of chromosomes flexible hinge domain-containing protein 1	18	2655738	2805017	p11.32	ATPase activity [GO:0016887]; ATP binding [GO:0005524]	other	PRESENT
Q9HB07	C12orf10	MYG1 UPF0160 protein MYG1, mitochondrial	12	53299686	53307177	q13.13	locomotory exploration behavior [GO:0035641], pigmentation[GO:0043473], molecular function [GO:0003674]	other	PRESENT
B7ZAP0	RABGAP1L	RBG10 Rab GTPase-activating protein 1-like, isoform 10	1	174159410	174995308	q25.1	mRNA binding [GO:0003729]; ribosome binding [GO:0043022]; translation initiation factor activity [GO:0003743]	other	PRESENT
O00203	AP3B1	AP3B1 AP-3 complex subunit beta-1	5	78000525	78294755	q14.1	BAT3 complex binding [GO:1904288]; protein self-association [GO:0043621]	transporter	PRESENT
O00232	PSMD12	PSD12 26S proteasome non-ATPase regulatory subunit 12	17	67337916	67366627	q24.2	enzyme inhibitor activity [GO:0004857]; magnesium ion binding [GO:0000287]; ribose phosphate diphosphokinase activity [GO:0004749]	other	PRESENT
O00422	SAP18	SAP18 Histone deacetylase complex subunit SAP18	13	21140514	21149084	q12.11	metal ion binding [GO:0046872]; RNA binding [GO:0003723]; RS domain binding [GO:0050733]	transcription regulator	PRESENT
O00425	IGF2BP3	IF2B3 Insulin-like growth factor 2 mRNA-binding protein 3	7	23310209	23470467	p15.3	ATP binding [GO:0005524]; Hsp90 protein binding [GO:0051879]; kinase activity [GO:0016301]; protein N-terminus binding [GO:0047485]; protein serine/threonine kinase activity [GO:0004674]	translation regulator	PRESENT
O14579	COPE	COPE Coatomer subunit epsilon	19	18899514	18919397	p13.11	hydrolase activity [GO:0016787]	transporter	PRESENT
O14617	AP3D1	AP3D1 AP-3 complex subunit delta-1	19	2100988	2164465	p13.3	identical protein binding [GO:0042802]	transporter	PRESENT
O14735	CDIPT	CDIPT CDP-diacylglycerol--inositol 3-phosphatidyltransferase	16	29858357	29863736	p11.2	chromatin binding [GO:0003682]	enzyme	PRESENT
O14776	TCERG1	TCRG1 Transcription elongation regulator 1	5	146447311	146511961	q32	RNA binding [GO:0003723]	transcription regulator	PRESENT
O15067	PFAS	PUR4 Phosphoribosylformylglycinamidine synthase	17	8247618	8270491	p13.1	calcium ion binding [GO:0005509]	enzyme	PRESENT
O15347	HMGB3	HMGB3 High mobility group protein B3	X	150980509	150990775	q28	mRNA binding [GO:0003729]; RNA binding [GO:0003723]; RNA polymerase II regulatory region sequence-specific DNA binding [GO:0000977]; single-stranded DNA binding [GO:0003697]; SMAD binding [GO:0046332]; transcriptional repressor activity, RNA polymerase II transcription regulatory region sequence-specific binding [GO:0001227]; transcription factor binding [GO:0008134]	other	PRESENT
O15372	EIF3H	EIF3H Eukaryotic translation initiation factor 3 subunit H	8	116642130	116766925	q24.11	metal ion binding [GO:0046872]; phosphoprotein phosphatase activity [GO:0004721]	other	PRESENT
O15498	YKT6	YKT6 Synaptobrevin homolog YKT6	7	44200968	44214294	p13	SNARE binding [GO:0000149], SNAP receptor activity [GO:0005484], transferase activity [GO:0016740], protein-cystein S-palmitoyltransferase activity [GO:0019706], cadherine binding [GO:0045296], transport [GO:0006810], ER to Golgi vesicle-mediated transport [GO:0006888], vesicle targeting [GO:0006903]	enzyme	PRESENT
O43237	DYNC1LI2	DC1L2 Cytoplasmic dynein 1 light intermediate chain 2	16	66720893	66751798	q22.1	metal ion binding [GO:0046872]; metalloendopeptidase activity [GO:0004222]; peptide binding [GO:0042277]	other	PRESENT
O43252	PAPSS1	PAPS1 Bifunctional 3'-phosphoadenosine 5'-phosphosulfate synthase 1	4	107590276	107720452	q25	nucleotide binding [GO:0000166], catalytic activity [GO:0003824], adenylylsulfate kinase activity [GO:0004020], sulfate adenylyltransferase (ATP) activity [GO:0004781], ATP binding [GO;0005524], transferase activity [GO:0016740], nucleotidyltransferase activity [GO:0016779]	enzyme	PRESENT
O43264	ZW10	ZW10 Centromere/kinetochore protein zw10 homolog	11	113733187	113773811	q23.2	DNA binding [GO:0003677]; mRNA 3'-UTR binding [GO:0003730]; phosphatase binding [GO:0019902]	other	PRESENT
O43347	MSI1	MSI1H RNA-binding protein Musashi homolog 1	12	120341330	120369180	q24.31	identical protein binding [GO:0042802]; poly(U) RNA binding [GO:0008266]; RNA binding [GO:0003723]	other	PRESENT
O43399	TPD52L2	TPD54 Tumor protein D54	20	63865228	63891545	q13.33	protein heterodimerization activity [GO:0046982]; protein homodimerization activity [GO:0042803]; RNA binding [GO:0003723]	other	PRESENT
O43447	PPIH	PPIH Peptidyl-prolyl cis-trans isomerase H	1	42658425	42676758	p34.2	cyclosporin A binding [GO:0016018]; peptidyl-prolyl cis-trans isomerase activity [GO:0003755]; ribonucleoprotein complex binding [GO:0043021]	enzyme	PRESENT
O43491	EPB41L2	E41L2 Band 4.1-like protein 2	6	130839347	131063322	q23.2	actin binding [GO:0003779]; PH domain binding [GO:0042731]; spectrin binding [GO:0030507]; structural constituent of cytoskeleton [GO:0005200]	other	PRESENT
Q9Y2V2	CARHSP1	CHSP1 Calcium-regulated heat stable protein 1	16	8852942	8869012	p13.2	DNA binding [GO:0003677]; mRNA 3'-UTR binding [GO:0003730]; phosphatase binding [GO:0019902]	other	PRESENT
O43681	ASNA1	ASNA ATPase ASNA1	19	12737139	12748323	p13.13	arsenite transmembrane transporter activity [GO:0015105]; ATPase activity, coupled to movement of substances [GO:0043492]; ATP binding [GO:0005524]; metal ion binding [GO:0046872]; transporter activity [GO:0005215]	transporter	PRESENT
O43684	BUB3	BUB3 Mitotic checkpoint protein BUB3	10	123154277	123170467	q26.13	ubiquitin binding [GO:0043130]	other	PRESENT
Q96CT7	CCDC124	CC124 Coiled-coil domain-containing protein 124	19	17933016	17943991	p13.11	RNA binding [GO:0003723]	other	PRESENT
O43795	MYO1B	MYO1B Unconventional myosin-Ib	2	191245185	191425389	q32.3	actin-dependent ATPase activity [GO:0030898]; actin filament binding [GO:0051015]; ATP binding [GO:0005524]; cadherin binding [GO:0045296]; calmodulin binding [GO:0005516]; microfilament motor activity [GO:0000146]; phosphatidylinositol-3,4,5-trisphosphate binding [GO:0005547]; phosphatidylinositol-4,5-bisphosphate binding [GO:0005546]	enzyme	PRESENT
P0DN76	U2AF1L5	U2AF5 Splicing factor U2AF 35 kDa subunit-like protein	21	6484623	6499261	p12	metal ion binding [GO:0046872]; RNA binding [GO:0003723]; RS domain binding [GO:0050733]	other	PRESENT
O75153	CLUH	CLU Clustered mitochondria protein homolog	17	2689386	2712663	p13.3	mRNA binding [GO:0003729]	translation regulator	PRESENT
O60701	UGDH	UGDH UDP-glucose 6-dehydrogenase	4	39498755	39528311	p14	electron carrier activity [GO:0009055]; NAD binding [GO:0051287]; UDP-glucose 6-dehydrogenase activity [GO:0003979]	enzyme	PRESENT
O94979	SEC31A	SC31A Protein transport protein Sec31A	4	82818661	82901166	q21.22	calcium-dependent protein binding [GO:0048306]	other	PRESENT
O60271	SPAG9	JIP4 C-Jun-amino-terminal kinase-interacting protein 4	21	6484623	6499261	p12	JUN kinase binding [GO:0008432]; kinesin binding [GO:0019894]; MAP-kinase scaffold activity [GO:0005078]; mitogen-activated protein kinase p38 binding [GO:0048273]; receptor signaling complex scaffold activity [GO:0030159]	other	PRESENT
O60610	DIAPH1	DIAP1 Protein diaphanous homolog 1	20	473591	543821	p13	actin binding [GO:0003779]; ion channel binding [GO:0044325]; receptor binding [GO:0005102]; Rho GTPase binding [GO:0017048]; RNA binding [GO:0003723]	other	PRESENT
O60841	EIF5B	IF2P Eukaryotic translation initiation factor 5B	2	99337353	99401326	q11.2	GTPase activity [GO:0003924]; GTP binding [GO:0005525]; metal ion binding [GO:0046872]; RNA binding [GO:0003723]; translation initiation factor activity [GO:0003743]	translation regulator	PRESENT
O75116	ROCK2	ROCK2 Rho-associated protein kinase 2	2	11179761	11348330	p25.1	ATP binding [GO:0005524]; metal ion binding [GO:0046872]; protein serine/threonine kinase activity [GO:0004674]; Rho-dependent protein serine/threonine kinase activity [GO:0072518]; Rho GTPase binding [GO:0017048]; RNA binding [GO:0003723]; structural molecule activity [GO:0005198]	kinase	PRESENT
O75223	GGCT	GGCT Gamma-glutamylcyclotransferase	7	30496621	30504844	p14.3	gamma-glutamylcyclotransferase activity [GO:0003839]; protein homodimerization activity [GO:0042803]	enzyme	PRESENT
O75369	FLNB	FLNB Filamin-B	3	58008400	58172251	p14.3	actin binding [GO:0003779]; cadherin binding [GO:0045296]; identical protein binding [GO:0042802]; RNA binding [GO:0003723]	other	PRESENT
O75477	ERLIN1	ERLN1 Erlin-1	10	100150094	100188334	q24.31	cholesterol binding [GO:0015485]; ubiquitin protein ligase binding [GO:0031625]	other	PRESENT
O75494	SRSF10	SRS10 Serine/arginine-rich splicing factor 10	1	23964804	23980927	p36.11	RNA binding [GO:0003723]; RS domain binding [GO:0050733]; unfolded protein binding [GO:0051082]	other	PRESENT
O75534	CSDE1	CSDE1 Cold shock domain-containing protein E1	1	114716913	114758676	p13.2	DNA binding [GO:0003677]; RNA binding [GO:0003723]	enzyme	PRESENT
O75569	PRKRA	PRKRA Interferon-inducible double-stranded RNA-dependent protein kinase activator A	2	178431414	178451512	q31.2	double-stranded RNA binding [GO:0003725]; enzyme activator activity [GO:0008047]; enzyme binding [GO:0019899]; identical protein binding [GO:0042802]; protein homodimerization activity [GO:0042803]; RNA binding [GO:0003723]	other	PRESENT
O75582	RPS6KA5	KS6A5 Ribosomal protein S6 kinase alpha-5	14	90847862	91060636	q32.11	ATP binding [GO:0005524]; magnesium ion binding [GO:0000287]; protein kinase activity [GO:0004672]; protein serine/threonine kinase activity [GO:0004674]	kinase	PRESENT
O75663	TIPRL	TIPRL TIP41-like protein	1	168178933	168202114	q24.2	DNA damage checkpoint, negative regulation of phosphoprotein phosphatase activit	other	PRESENT
O75694	NUP155	NU155 Nuclear pore complex protein Nup155	5	37288137	37371181	p13.2	structural constituent of nuclear pore [GO:0017056]; transporter activity [GO:0005215]	transporter	PRESENT
O75821	EIF3G	EIF3G Eukaryotic translation initiation factor 3 subunit G	19	10115017	10119918	p13.2	RNA binding [GO:0003723]; translation initiation factor activity [GO:0003743]	other	PRESENT
O75822	EIF3J	EIF3J Eukaryotic translation initiation factor 3 subunit J	15	44537057	44563029	q21.1	translation initiation factor activity [GO:0003743]	translation regulator	PRESENT
O75937	DNAJC8	DNJC8 DnaJ homolog subfamily C member 8	1	28199456	28233025	p35.3	Mrna splicing, via spliceosome	other	PRESENT
O75976	CPD	CBPD Carboxypeptidase D	17	30378905	30469989	q11.2	metallocarboxypeptidase activity [GO:0004181]; serine-type carboxypeptidase activity [GO:0004185]; zinc ion binding [GO:0008270]	peptidase	PRESENT
O76003	GLRX3	GLRX3 Glutaredoxin-3	10	130136399	130184521	q26.3	electron carrier activity [GO:0009055]; iron-sulfur cluster binding [GO:0051536]; metal ion binding [GO:0046872]; protein disulfide oxidoreductase activity [GO:0015035]; protein kinase C binding [GO:0005080]; RNA binding [GO:0003723]	enzyme	PRESENT
O76094	SRP72	SRP72 Signal recognition particle subunit SRP72	4	56466915	56503680	q12	7S RNA binding [GO:0008312]; RNA binding [GO:0003723]; signal recognition particle binding [GO:0005047]; TPR domain binding [GO:0030911]	kinase	PRESENT
O94874	UFL1	UFL1 E3 UFM1-protein ligase 1	6	96521595	96555276	q16.1	ligase activity [GO:0016874]; UFM1 transferase activity [GO:0071568]	enzyme	PRESENT
O94903	PROSC	PROSC Proline synthase co-transcribed bacterial homolog protein	8	37762593	37779767	p11.23	pyridoxal phosphate binding [GO:0030170]	enzyme	PRESENT
O94905	ERLIN2	ERLN2 Erlin-2	8	37736599	37759101	p11.23	cholesterol binding [GO:0015485]; protein tyrosine kinase activity [GO:0004713]; ubiquitin protein ligase binding [GO:0031625]	kinase	PRESENT
O94906	PRPF6	PRP6 Pre-mRNA-processing factor 6	20	63981135	64033100	q13.33	androgen receptor binding [GO:0050681]; ribonucleoprotein complex binding [GO:0043021]; RNA binding [GO:0003723]; transcription coactivator activity [GO:0003713]	transcription regulator	PRESENT
O95104	SCAF4	SFR15 Splicing factor, arginine/serine-rich 15	21	31671033	31732075	q22.11	RNA binding [GO:0003723]	other	PRESENT
O95347	SMC2	SMC2 Structural maintenance of chromosomes protein 2	9	104094260	104141417	q31.1	ATP binding [GO:0005524]; protein heterodimerization activity [GO:0046982]	transporter	PRESENT
O95573	ACSL3	ACSL3 Long-chain-fatty-acid--CoA ligase 3	2	222860934	222944639	q36.1	ATP binding [GO:0005524]; decanoate--CoA ligase activity [GO:0102391]; long-chain fatty acid-CoA ligase activity [GO:0004467]; protein domain specific binding [GO:0019904]; protein kinase binding [GO:0019901]	enzyme	PRESENT
O95747	OXSR1	OXSR1 Serine/threonine-protein kinaseR1	3	38165089	38255488	p22.2	ATP binding [GO:0005524]; magnesium ion binding [GO:0000287]; protein serine/threonine kinase activity [GO:0004674]; signal transducer, downstream of receptor, with serine/threonine kinase activity [GO:0004702]	kinase	PRESENT
O95861	BPNT1	BPNT1 3'(2'),5'-bisphosphate nucleotidase 1	1	220057482	220090462	q41	3'(2'),5'-bisphosphate nucleotidase activity [GO:0008441]; metal ion binding [GO:0046872]	phosphatase	PRESENT
O95865	DDAH2	DDAH2 N(G),N(G)-dimethylarginine dimethylaminohydrolase 2	6	31766492	31770071	p21.33	amino acid binding [GO:0016597]; catalytic activity [GO:0003824]; dimethylargininase activity [GO:0016403]	enzyme	PRESENT
Q96L14	CEP170P1	C170L Cep170-like protein	4	118467590	118554100	q26	identical protein binding [GO:0042802]	other	PRESENT
P00167	CYB5A	CYB5 Cytochrome b5	18	74250847	74292016	q22.3	aldo-keto reductase (NADP) activity [GO:0004033]; cytochrome-c oxidase activity [GO:0004129]; enzyme binding [GO:0019899]; heme binding [GO:0020037]; metal ion binding [GO:0046872]	enzyme	PRESENT
P00390	GSR	GSHR Glutathione reductase, mitochondrial	8	30678061	30727926	p12	electron carrier activity [GO:0009055]; flavin adenine dinucleotide binding [GO:0050660]; glutathione-disulfide reductase activity [GO:0004362]; NADP binding [GO:0050661]	enzyme	PRESENT
P00918	CA2	CAH2 Carbonic anhydrase 2	8	85463852	85481493	q21.2	arylesterase activity [GO:0004064]; carbonate dehydratase activity [GO:0004089]; zinc ion binding [GO:0008270]	enzyme	PRESENT
P00966	ASS1	ASSY Argininosuccinate synthase	9	130444929	130501274	q34.11	amino acid binding [GO:0016597]; argininosuccinate synthase activity [GO:0004055]; ATP binding [GO:0005524]; identical protein binding [GO:0042802]; RNA binding [GO:0003723]	enzyme	PRESENT
P04632	CAPNS1	CPNS1 Calpain small subunit 1	19	36139575	36150353	q13.12	calcium-dependent cysteine-type endopeptidase activity [GO:0004198]; calcium ion binding [GO:0005509]; endopeptidase activity [GO:0004175]	peptidase	PRESENT
P05114	HMGN1	HMGN1 Non-histone chromosomal protein HMG-14	21	39342315	39349647	q22.2	DNA binding [GO:0003677]; nucleosomal DNA binding [GO:0031492]	transcription regulator	PRESENT
P05204	HMGN2	HMGN2 Non-histone chromosomal protein HMG-17	1	26472450	26475972	p36.11	nucleosomal DNA binding [GO:0031492]; RNA binding [GO:0003723]	other	PRESENT
P06756	ITGAV	ITAV Integrin alpha-V	2	186590065	186680901	q32.1	coreceptor activity [GO:0015026]; extracellular matrix binding [GO:0050840]; extracellular matrix protein binding [GO:1990430]; fibronectin binding [GO:0001968]; metal ion binding [GO:0046872]; opsonin binding [GO:0001846]; peptide binding [GO:0042277]; protease binding [GO:0002020]; protein kinase C binding [GO:0005080]; receptor binding [GO:0005102]; transforming growth factor beta binding [GO:…	transmembrane receptor	PRESENT
P07203	GPX1	GPX1 Glutathione peroxidase 1	3	49357176	49358600	p21.31	glutathione peroxidase activity [GO:0004602]; SH3 domain binding [GO:0017124]	enzyme	PRESENT
P07858	CTSB	CATB Cathepsin B	8	11842524	11869448	p23.1	collagen binding [GO:0005518]; cysteine-type endopeptidase activity [GO:0004197]; cysteine-type peptidase activity [GO:0008234]; peptidase activity [GO:0008233]; proteoglycan binding [GO:0043394]; serine-type endopeptidase activity [GO:0004252]	peptidase	PRESENT
P07942	LAMB1	LAMB1 Laminin subunit beta-1	7	107923799	108003255	q31.1	extracellular matrix structural constituent [GO:0005201]; structural molecule activity [GO:0005198]	other	PRESENT
P08579	SNRPB2	RU2B U2 small nuclear ribonucleoprotein B''	20	16729961	16742563	p12.1	snRNA stem-loop binding [GO:0035614]; snRNP binding [GO:0070990]; U1 snRNA binding [GO:0030619]	other	PRESENT
P09525	ANXA4	ANXA4 Annexin A4	2	69644425	69827100	p13.3	calcium-dependent phospholipid binding [GO:0005544]; calcium-dependent protein binding [GO:0048306]; calcium ion binding [GO:0005509]; identical protein binding [GO:0042802]; NF-kappaB binding [GO:0051059]; phospholipase inhibitor activity [GO:0004859]	other	PRESENT
Q01081	U2AF1	U2AF1 Splicing factor U2AF 35 kDa subunit	21	43092956	43107587	q22.3	metal ion binding [GO:0046872]; pre-mRNA 3'-splice site binding [GO:0030628]; RNA binding [GO:0003723]	other	PRESENT
Q8WU68	U2AF1L4	U2AF4 Splicing factor U2AF 26 kDa subunit	19	35742464	35745445	q13.12	metal ion binding [GO:0046872]; pre-mRNA 3'-splice site binding [GO:0030628]	other	PRESENT
P10155	TROVE2	RO60 60 kDa SS-A/Ro ribonucleoprotein	1	193059422	193091777	q31.2	metal ion binding [GO:0046872]; RNA binding [GO:0003723]; U2 snRNA binding [GO:0030620]	other	PRESENT
P11047	LAMC1	LAMC1 Laminin subunit gamma-1	1	183023460	183145592	q25.3	extracellular matrix structural constituent [GO:0005201]	other	PRESENT
P11388	TOP2A	TOP2A DNA topoisomerase 2-alpha	17	40388516	40417950	q21.2	ATP binding [GO:0005524]; chromatin binding [GO:0003682]; DNA binding [GO:0003677]; DNA binding, bending [GO:0008301]; DNA-dependent ATPase activity [GO:0008094]; DNA topoisomerase type II (ATP-hydrolyzing) activity [GO:0003918]; drug binding [GO:0008144]; enzyme binding [GO:0019899]; histone deacetylase binding [GO:0042826]; magnesium ion binding [GO:0000287]; protein C-terminus binding [GO:0008…	enzyme	PRESENT
P11717	IGF2R	MPRI Cation-independent mannose-6-phosphate receptor	6	159969099	160113507	q25.3	enzyme binding [GO:0019899]; glycoprotein binding [GO:0001948]; G-protein alpha-subunit binding [GO:0001965]; G-protein coupled receptor activity [GO:0004930]; identical protein binding [GO:0042802]; insulin-like growth factor-activated receptor activity [GO:0005010]; insulin-like growth factor II binding [GO:0031995]; mannose binding [GO:0005537]; phosphoprotein binding [GO:0051219]; receptor ac…	transmembrane receptor	PRESENT
P11766	ADH5	ADHX Alcohol dehydrogenase class-3	4	99070978	99088801	q23	alcohol dehydrogenase (NAD) activity [GO:0004022]; electron carrier activity [GO:0009055]; fatty acid binding [GO:0005504]; formaldehyde dehydrogenase activity [GO:0018467]; protein homodimerization activity [GO:0042803]; S-(hydroxymethyl)glutathione dehydrogenase activity [GO:0051903]; zinc ion binding [GO:0008270]	enzyme	PRESENT
P12110	COL6A2	CO6A2 Collagen alpha-2(VI) chain	21	46098097	46132849	q22.3	cell adhesion, response to glucose, extracellular matrix organization, collagen catabolic process, protein heterotrimerization	other	PRESENT
P13489	RNH1	RINI Ribonuclease inhibitor	11	494512	507300	p15.5	ribonuclease inhibitor activity [GO:0008428]	other	PRESENT
P18583	SON	SON Protein SON	21	33542618	33577481	q22.11	DNA binding [GO:0003677]; RNA binding [GO:0003723]; RS domain binding [GO:0050733]	other	PRESENT
P13861	PRKAR2A	KAP2 cAMP-dependent protein kinase type II-alpha regulatory subunit	3	48744597	48847846	p21.31	cAMP binding [GO:0030552]; cAMP-dependent protein kinase inhibitor activity [GO:0004862]; cAMP-dependent protein kinase regulator activity [GO:0008603]; protein kinase A catalytic subunit binding [GO:0034236]; ubiquitin protein ligase binding [GO:0031625]	kinase	PRESENT
P13611	VCAN	CSPG2 Versican core protein	5	83471465	83582303	q14.2	calcium ion binding [GO:0005509]; carbohydrate binding [GO:0030246]; extracellular matrix structural constituent [GO:0005201]; glycosaminoglycan binding [GO:0005539]; hyaluronic acid binding [GO:0005540]	other	PRESENT
P19388	POLR2E	RPAB1 DNA-directed RNA polymerases I, II, and III subunit RPABC1	19	1086579	1095380	p13.3	DNA binding [GO:0003677]; DNA-directed 5'-3' RNA polymerase activity [GO:0003899]	enzyme	PRESENT
P14735	IDE	IDE Insulin-degrading enzyme	10	92451684	92574076	q23.33	ATPase activity [GO:0016887]; ATP binding [GO:0005524]; beta-amyloid binding [GO:0001540]; beta-endorphin binding [GO:0031626]; glycoprotein binding [GO:0001948]; insulin binding [GO:0043559]; metalloendopeptidase activity [GO:0004222]; peptide binding [GO:0042277]; protein homodimerization activity [GO:0042803]; receptor binding [GO:0005102]; ubiquitin binding [GO:0043130]; virus receptor activi…	peptidase	PRESENT
P15374	UCHL3	UCHL3 Ubiquitin carboxyl-terminal hydrolase isozyme L3	13	75549480	75606020	q22.2	NEDD8-specific protease activity [GO:0019784]; peptidase activity [GO:0008233]; thiol-dependent ubiquitin-specific protease activity [GO:0004843]; thiol-dependent ubiquitinyl hydrolase activity [GO:0036459]; ubiquitin binding [GO:0043130]	peptidase	PRESENT
P15927	RPA2	RFA2 Replication protein A 32 kDa subunit	1	27891524	27914746	p35.3	damaged DNA binding [GO:0003684]; enzyme binding [GO:0019899]; G-rich strand telomeric DNA binding [GO:0098505]; protein N-terminus binding [GO:0047485]; protein phosphatase binding [GO:0019903]; single-stranded DNA binding [GO:0003697]; ubiquitin protein ligase binding [GO:0031625]	other	PRESENT
P17980	PSMC3	PRS6A 26S protease regulatory subunit 6A	11	47418769	47426473	p11.2	ATPase activity [GO:0016887]; ATP binding [GO:0005524]; identical protein binding [GO:0042802]; proteasome-activating ATPase activity [GO:0036402]; TBP-class protein binding [GO:0017025]	transcription regulator	PRESENT
P18887	XRCC1	XRCC1 DNA repair protein XRCC1	19	43543040	43580473	q13.31	3' overhang single-stranded DNA endodeoxyribonuclease activity [GO:1990599]; damaged DNA binding [GO:0003684]; DNA ligase activity [GO:0003909]; enzyme binding [GO:0019899]	enzyme	PRESENT
P19174	PLCG1	PLCG1 1-phosphatidylinositol 4,5-bisphosphate phosphodiesterase gamma-1	20	41136960	41196801	q12	calcium ion binding [GO:0005509]; glutamate receptor binding [GO:0035254]; neurotrophin TRKA receptor binding [GO:0005168]; phosphatidylinositol phospholipase C activity [GO:0004435]; phospholipase C activity [GO:0004629]; protein kinase binding [GO:0019901]; receptor tyrosine kinase binding [GO:0030971]; signal transducer activity, downstream of receptor [GO:0005057]	enzyme	PRESENT
P19623	SRM	SPEE Spermidine synthase	1	11054584	11060024	p36.22	identical protein binding [GO:0042802]; protein homodimerization activity [GO:0042803]; spermidine synthase activity [GO:0004766]	enzyme	PRESENT
P19784	CSNK2A2	CSK22 Casein kinase II subunit alpha'	16	58157907	58197920	q21	ATP binding [GO:0005524]; protein N-terminus binding [GO:0047485]; protein serine/threonine kinase activity [GO:0004674]	kinase	PRESENT
P21912	SDHB	SDHB Succinate dehydrogenase [ubiquinone] iron-sulfur subunit, mitochondrial	1	17018722	17054170	p36.13	2 iron, 2 sulfur cluster binding [GO:0051537]; 3 iron, 4 sulfur cluster binding [GO:0051538]; 4 iron, 4 sulfur cluster binding [GO:0051539]; electron carrier activity [GO:0009055]; metal ion binding [GO:0046872]; succinate dehydrogenase (ubiquinone) activity [GO:0008177]; ubiquinone binding [GO:0048039]	enzyme	PRESENT
P21980	TGM2	TGM2 Protein-glutamine gamma-glutamyltransferase 2	20	38127387	38166578	q11.23	GTP binding [GO:0005525]; metal ion binding [GO:0046872]; protein domain specific binding [GO:0019904]; protein-glutamine gamma-glutamyltransferase activity [GO:0003810]	enzyme	PRESENT
P22694	PRKACB	KAPCB cAMP-dependent protein kinase catalytic subunit beta	1	84078062	84238498	p31.1	ATP binding [GO:0005524]; cAMP-dependent protein kinase activity [GO:0004691]; kinase activity [GO:0016301]; magnesium ion binding [GO:0000287]; protein serine/threonine kinase activity [GO:0004674]; ubiquitin protein ligase binding [GO:0031625]	kinase	PRESENT
P23193	TCEA1	TCEA1 Transcription elongation factor A protein 1	8	53966552	54022529	q11.23	DNA binding [GO:0003677]; zinc ion binding [GO:0008270]	transcription regulator	PRESENT
P23921	RRM1	RIR1 Ribonucleoside-diphosphate reductase large subunit	11	4094707	4138876	p15.4	ATP binding [GO:0005524]; disordered domain specific binding [GO:0097718]; ribonucleoside-diphosphate reductase activity, thioredoxin disulfide as acceptor [GO:0004748]	enzyme	PRESENT
P25685	DNAJB1	DNJB1 DnaJ homolog subfamily B member 1	19	14514770	14529770	p13.12	ATPase activator activity [GO:0001671]; ATPase binding [GO:0051117]; cadherin binding [GO:0045296]; chaperone binding [GO:0051087]; Hsp70 protein binding [GO:0030544]; RNA polymerase II transcription corepressor activity [GO:0001106]; unfolded protein binding [GO:0051082]	transcription regulator	PRESENT
P26196	DDX6	DDX6 Probable ATP-dependent RNA helicase DDX6	11	118747766	118791149	q23.3	ATP binding [GO:0005524]; ATP-dependent RNA helicase activity [GO:0004004]; cadherin binding [GO:0045296]; helicase activity [GO:0004386]; protein domain specific binding [GO:0019904]; RNA binding [GO:0003723]; RNA helicase activity [GO:0003724]	enzyme	PRESENT
P26368	U2AF2	U2AF2 Splicing factor U2AF 65 kDa subunit	19	55654146	55674715	q13.42	C2H2 zinc finger domain binding [GO:0070742]; enzyme binding [GO:0019899]; poly-pyrimidine tract binding [GO:0008187]; pre-mRNA 3'-splice site binding [GO:0030628]; RNA binding [GO:0003723]	other	PRESENT
P26998	CRYBB3	CRBB3 Beta-crystallin B3	22	25199850	25207363	q11.23	structural constituent of eye lens [GO:0005212]	other	PRESENT
P27708	CAD	PYR1 CAD protein	2	27217390	27243943	p23.3	aspartate binding [GO:0070335]; aspartate carbamoyltransferase activity [GO:0004070]; ATP binding [GO:0005524]; carbamoyl-phosphate synthase (ammonia) activity [GO:0004087]; carbamoyl-phosphate synthase (glutamine-hydrolyzing) activity [GO:0004088]; dihydroorotase activity [GO:0004151]; enzyme binding [GO:0019899]; identical protein binding [GO:0042802]; protein kinase activity [GO:0004672]; zinc…	enzyme	PRESENT
P29144	TPP2	TPP2 Tripeptidyl-peptidase 2	13	102597003	102679958	q33.1	aminopeptidase activity [GO:0004177]; endopeptidase activity [GO:0004175]; serine-type endopeptidase activity [GO:0004252]; tripeptidyl-peptidase activity [GO:0008240]	peptidase	PRESENT
P29373	CRABP2	RABP2 Cellular retinoic acid-binding protein 2	1	156699606	156705816	q23.1	retinal binding [GO:0016918]; retinoic acid binding [GO:0001972]; retinoid binding [GO:0005501]; retinol binding [GO:0019841]; transporter activity [GO:0005215]	transporter	PRESENT
P26358	DNMT1	DNMT1 DNA (cytosine-5)-methyltransferase 1	19	10133345	10231286	p13.2	DNA (cytosine-5-)-methyltransferase activity [GO:0003886]; DNA binding [GO:0003677]; DNA-methyltransferase activity [GO:0009008]; methyl-CpG binding [GO:0008327]; promoter-specific chromatin binding [GO:1990841]; RNA binding [GO:0003723]; zinc ion binding [GO:0008270]	enzyme	PRESENT
P28370	SMARCA1	SMCA1 Probable global transcription activator SNF2L1	X	129446501	129523500	q26.1	annealing helicase activity [GO:0036310]; ATPase activity [GO:0016887]; ATP binding [GO:0005524]; DNA binding [GO:0003677]; helicase activity [GO:0004386]; nucleosome binding [GO:0031491]; transcription factor binding [GO:0008134]	transcription regulator	PRESENT
P29218	IMPA1	IMPA1 Inositol monophosphatase 1	8	81657961	81686693	q21.13	identical protein binding [GO:0042802]; inositol monophosphate 1-phosphatase activity [GO:0008934]; inositol monophosphate 3-phosphatase activity [GO:0052832]; inositol monophosphate 4-phosphatase activity [GO:0052833]; inositol monophosphate phosphatase activity [GO:0052834]; lithium ion binding [GO:0031403]; magnesium ion binding [GO:0000287]; manganese ion binding [GO:0030145]; protein homodim…	phosphatase	PRESENT
P29992	GNA11	GNA11 Guanine nucleotide-binding protein subunit alpha-11	19	3094410	3124004	p13.3	G-protein beta/gamma-subunit complex binding [GO:0031683]; GTPase activity [GO:0003924]; GTP binding [GO:0005525]; metal ion binding [GO:0046872]; signal transducer activity [GO:0004871]; type 2A serotonin receptor binding [GO:0031826]	enzyme	PRESENT
P30837	ALDH1B1	AL1B1 Aldehyde dehydrogenase X, mitochondrial	9	38392664	38398661	p13.1	aldehyde dehydrogenase (NAD) activity [GO:0004029]; NAD binding [GO:0051287]	enzyme	PRESENT
P30876	POLR2B	RPB2 DNA-directed RNA polymerase II subunit RPB2	4	56977722	57031168	q12	chromatin binding [GO:0003682]; DNA binding [GO:0003677]; DNA-directed 5'-3' RNA polymerase activity [GO:0003899]; metal ion binding [GO:0046872]; ribonucleoside binding [GO:0032549]; RNA binding [GO:0003723]	enzyme	PRESENT
P31689	DNAJA1	DNJA1 DnaJ homolog subfamily A member 1	9	33025211	33039907	p21.1	ATPase activator activity [GO:0001671]; ATP binding [GO:0005524]; C3HC4-type RING finger domain binding [GO:0055131]; chaperone binding [GO:0051087]; G-protein coupled receptor binding [GO:0001664]; Hsp70 protein binding [GO:0030544]; low-density lipoprotein particle receptor binding [GO:0050750]; metal ion binding [GO:0046872]; Tat protein binding [GO:0030957]; ubiquitin protein ligase binding […	other	PRESENT
P32243	OTX2	OTX2 Homeobox protein OTX2	14	56799905	56810479	q22.3	eukaryotic initiation factor 4E binding [GO:0008190]; RNA polymerase II core promoter proximal region sequence-specific DNA binding [GO:0000978]; transcriptional activator activity, RNA polymerase II core promoter proximal region sequence-specific binding [GO:0001077]	transcription regulator	PRESENT
P32242	OTX1	OTX1 Homeobox protein OTX1	2	63050057	63057836	p15	RNA polymerase II core promoter proximal region sequence-specific DNA binding [GO:0000978]; transcriptional activator activity, RNA polymerase II core promoter proximal region sequence-specific binding [GO:0001077]	transcription regulator	PRESENT
P32322	PYCR1	P5CR1 Pyrroline-5-carboxylate reductase 1, mitochondrial	17	81932384	81942412	q25.3	identical protein binding [GO:0042802]; pyrroline-5-carboxylate reductase activity [GO:0004735]	enzyme	PRESENT
P33991	MCM4	MCM4 DNA replication licensing factor MCM4	8	47960185	47978160	q11.21	ATP binding [GO:0005524]; DNA helicase activity [GO:0003678]; single-stranded DNA binding [GO:0003697]	enzyme	PRESENT
P33992	MCM5	MCM5 DNA replication licensing factor MCM5	22	35400063	35425430	q12.3	ATP binding [GO:0005524]; chromatin binding [GO:0003682]; DNA helicase activity [GO:0003678]; DNA replication origin binding [GO:0003688]	enzyme	PRESENT
P33993	MCM7	MCM7 DNA replication licensing factor MCM7	7	100092728	100101940	q22.1	ATP binding [GO:0005524]; DNA helicase activity [GO:0003678]; single-stranded DNA binding [GO:0003697]	enzyme	PRESENT
P35251	RFC1	RFC1 Replication factor C subunit 1	4	39287456	39366375	p14	ATP binding [GO:0005524]; DNA binding [GO:0003677]; DNA clamp loader activity [GO:0003689]; double-stranded DNA binding [GO:0003690]; enzyme activator activity [GO:0008047]; protein domain specific binding [GO:0019904]; sequence-specific DNA binding [GO:0043565]	transcription regulator	PRESENT
P35573	AGL	GDE Glycogen debranching enzyme	1	99850084	99924023	p21.2	4-alpha-glucanotransferase activity [GO:0004134]; amylo-alpha-1,6-glucosidase activity [GO:0004135]; glycogen debranching enzyme activity [GO:0004133]; polysaccharide binding [GO:0030247]; polyubiquitin binding [GO:0031593]	enzyme	PRESENT
P36873	PPP1CC	PP1G Serine/threonine-protein phosphatase PP1-gamma catalytic subunit	12	110719680	110742939	q24.11	lamin binding [GO:0005521]; metal ion binding [GO:0046872]; phosphatase activity [GO:0016791]; phosphoprotein phosphatase activity [GO:0004721]; protein complex binding [GO:0032403]; protein C-terminus binding [GO:0008022]; protein domain specific binding [GO:0019904]; protein kinase binding [GO:0019901]; protein N-terminus binding [GO:0047485]; protein phosphatase 1 binding [GO:0008157]; protein…	phosphatase	PRESENT
P36969	GPX4	GPX4 Phospholipid hydroperoxide glutathione peroxidase, mitochondrial	19	1103926	1106791	p13.3	glutathione peroxidase activity [GO:0004602]; identical protein binding [GO:0042802]; phospholipid-hydroperoxide glutathione peroxidase activity [GO:0047066]	enzyme	PRESENT
P40261	NNMT	NNMT Nicotinamide N-methyltransferase	11	114257787	114313285	q23.2	nicotinamide N-methyltransferase activity [GO:0008112]; pyridine N-methyltransferase activity [GO:0030760]	enzyme	PRESENT
P40616	ARL1	ARL1 ADP-ribosylation factor-like protein 1	12	101393120	101407820	q23.2	enzyme activator activity [GO:0008047]; GTPase activity [GO:0003924]; GTP binding [GO:0005525]; metal ion binding [GO:0046872]; protein domain specific binding [GO:0019904]	enzyme	PRESENT
P48444	ARCN1	COPD Coatomer subunit delta	11	118572390	118603033	q23.3	RNA binding [GO:0003723]	other	PRESENT
P42166	TMPO	LAP2A Lamina-associated polypeptide 2, isoform alpha	12	98515512	98550379	q23.1	cadherin binding [GO:0045296]; DNA binding [GO:0003677]; lamin binding [GO:0005521]	other	PRESENT
P43307	SSR1	SSRA Translocon-associated protein subunit alpha	6	7268306	7347446	p24.3	cotranslational protein targeting to membrane, positive regulation of cell proliferation, IRE1-mediated unfolded protein response	other	PRESENT
P43490	NAMPT	NAMPT Nicotinamide phosphoribosyltransferase	7	106248285	106286326	q22.3	cytokine activity [GO:0005125]; drug binding [GO:0008144]; nicotinamide phosphoribosyltransferase activity [GO:0047280]; nicotinate-nucleotide diphosphorylase (carboxylating) activity [GO:0004514]; protein homodimerization activity [GO:0042803]	cytokine	PRESENT
P45973	CBX5	CBX5 Chromobox protein homolog 5	12	54230940	54280133	q13.13	chromatin binding [GO:0003682]; histone deacetylase binding [GO:0042826]; methylated histone binding [GO:0035064]; protein binding, bridging [GO:0030674]; protein homodimerization activity [GO:0042803]; repressing transcription factor binding [GO:0070491]	transcription regulator	PRESENT
P46087	NOP2	NOP2 Probable 28S rRNA (cytosine(4447)-C(5))-methyltransferase	12	6556863	6568691	p13.31	RNA binding [GO:0003723]; rRNA (cytosine-C5-)-methyltransferase activity [GO:0009383]	other	PRESENT
P46109	CRKL	CRKL Crk-like protein	22	20917426	20953749	q11.21	cadherin binding [GO:0045296]; phosphotyrosine binding [GO:0001784]; RNA binding [GO:0003723]; SH3/SH2 adaptor activity [GO:0005070]; signal transducer activity [GO:0004871]	kinase	PRESENT
P46379	BAG6	BAG6 Large proline-rich protein BAG6	6	31639028	31652705	p21.33	Hsp70 protein binding [GO:0030544]; misfolded protein binding [GO:0051787]; polyubiquitin binding [GO:0031593]; proteasome binding [GO:0070628]; receptor binding [GO:0005102]; ribosome binding [GO:0043022]; toxic substance binding [GO:0015643]; ubiquitin protein ligase binding [GO:0031625]; ubiquitin-specific protease binding [GO:1990381]	enzyme	PRESENT
P48681	NES	NEST Nestin	1	156668763	156677397	q23.1	intermediate filament binding [GO:0019215]; structural molecule activity [GO:0005198]	other	PRESENT
P49006	MARCKSL1	MRP MARCKS-related protein	1	32333832	32336379	p35.1	actin binding [GO:0003779]; calmodulin binding [GO:0005516]	other	PRESENT
P49589	CARS	SYCC Cysteine--tRNA ligase, cytoplasmic	11	2999797	3056458	p15.4	ATP binding [GO:0005524]; cysteine-tRNA ligase activity [GO:0004817]; metal ion binding [GO:0046872]; protein homodimerization activity [GO:0042803]; tRNA binding [GO:0000049]	enzyme	PRESENT
P49736	MCM2	MCM2 DNA replication licensing factor MCM2	3	127598223	127622436	q21.3	ATP binding [GO:0005524]; DNA binding [GO:0003677]; DNA helicase activity [GO:0003678]; DNA replication origin binding [GO:0003688]; enzyme binding [GO:0019899]; histone binding [GO:0042393]; metal ion binding [GO:0046872]	enzyme	PRESENT
P49750	YLPM1	YLPM1 YLP motif-containing protein 1	14	74763366	74859435	q24.3	RNA binding [GO:0003723]	transcription regulator	PRESENT
P49792	RANBP2	RBP2 E3 SUMO-protein ligase RanBP2	2	108719481	108785811	q13	ligase activity [GO:0016874]; metal ion binding [GO:0046872]; peptidyl-prolyl cis-trans isomerase activity [GO:0003755]; protein complex binding [GO:0032403]; Ran GTPase binding [GO:0008536]; RNA binding [GO:0003723]; SUMO transferase activity [GO:0019789]	enzyme	PRESENT
P49916	LIG3	DNLI3 DNA ligase 3	17	34980494	35009743	q12	ATP binding [GO:0005524]; DNA binding [GO:0003677]; DNA ligase (ATP) activity [GO:0003910]; DNA ligase activity [GO:0003909]; zinc ion binding [GO:0008270]	enzyme	PRESENT
P50148	GNAQ	GNAQ Guanine nucleotide-binding protein G(q) subunit alpha	9	77716087	78031458	q21.2	G-protein beta/gamma-subunit complex binding [GO:0031683]; GTPase activator activity [GO:0005096]; GTPase activity [GO:0003924]; GTP binding [GO:0005525]; metal ion binding [GO:0046872]; signal transducer activity [GO:0004871]; type 2A serotonin receptor binding [GO:0031826]	enzyme	PRESENT
P50552	VASP	VASP Vasodilator-stimulated phosphoprotein	19	45506579	45526983	q13.32	actin binding [GO:0003779]; cadherin binding [GO:0045296]; profilin binding [GO:0005522]; SH3 domain binding [GO:0017124]	other	PRESENT
P50897	PPT1	PPT1 Palmitoyl-protein thioesterase 1	1	40072705	40097703	p34.2	palmitoyl-(protein) hydrolase activity [GO:0008474]; palmitoyl-CoA hydrolase activity [GO:0016290]	enzyme	PRESENT
P51610	HCFC1	HCFC1 Host cell factor 1	X	153947553	153971807	q28	activating transcription factor binding [GO:0033613]; cadherin binding [GO:0045296]; chromatin binding [GO:0003682]; identical protein binding [GO:0042802]; transcriptional activator activity, RNA polymerase II distal enhancer sequence-specific binding [GO:0001205]; transcription coactivator activity [GO:0003713]; transcription factor activity, sequence-specific DNA binding [GO:0003700]	transcription regulator	PRESENT
P51784	USP11	UBP11 Ubiquitin carboxyl-terminal hydrolase 11	X	47232690	47248328	p11.3	cysteine-type endopeptidase activity [GO:0004197]; thiol-dependent ubiquitin-specific protease activity [GO:0004843]; thiol-dependent ubiquitinyl hydrolase activity [GO:0036459]	peptidase	PRESENT
P52434	POLR2H	RPAB3 DNA-directed RNA polymerases I, II, and III subunit RPABC3	3	184361718	184368596	q27.1	DNA-directed 5'-3' RNA polymerase activity [GO:0003899]; single-stranded DNA binding [GO:0003697]	enzyme	PRESENT
P52701	MSH6	MSH6 DNA mismatch repair protein Msh6	2	47695530	47810101	p16.3	ATP binding [GO:0005524]; chromatin binding [GO:0003682]; damaged DNA binding [GO:0003684]; DNA-dependent ATPase activity [GO:0008094]; guanine/thymine mispair binding [GO:0032137]; methylated histone binding [GO:0035064]; mismatched DNA binding [GO:0030983]	enzyme	PRESENT
P52788	SMS	SPSY Spermine synthase	X	21940573	21994835	p22.11	spermine synthase activity [GO:0016768]	enzyme	PRESENT
P52789	HK2	HXK2 Hexokinase-2	2	74833981	74893359	p12	ATP binding [GO:0005524]; fructokinase activity [GO:0008865]; glucokinase activity [GO:0004340]; glucose binding [GO:0005536]; hexokinase activity [GO:0004396]; mannokinase activity [GO:0019158]	kinase	PRESENT
P52943	CRIP2	CRIP2 Cysteine-rich protein 2	14	105472962	105480170	q32.33	zinc ion binding [GO:0008270]	other	PRESENT
P53007	SLC25A1	TXTP Tricarboxylate transport protein, mitochondrial	22	19175575	19178830	q11.21	citrate transmembrane transporter activity [GO:0015137]; tricarboxylic acid transmembrane transporter activity [GO:0015142]	transporter	PRESENT
P55265	ADAR	DSRAD Double-stranded RNA-specific adenosine deaminase	1	154582062	154627999	q21.3	DNA binding [GO:0003677]; double-stranded RNA adenosine deaminase activity [GO:0003726]; metal ion binding [GO:0046872]; RNA binding [GO:0003723]	enzyme	PRESENT
P53992	SEC24C	SC24C Protein transport protein Sec24C	10	73744384	73772161	q22.2	zinc ion binding [GO:0008270]	transporter	PRESENT
P54105	CLNS1A	ICLN Methylosome subunit pICln	11	77514936	77637805	q14.1	protein heterodimerization activity [GO:0046982]; RNA binding [GO:0003723]	ion channel	PRESENT
P55010	EIF5	IF5 Eukaryotic translation initiation factor 5	14	103333544	103345025	q32.32	cadherin binding [GO:0045296]; eukaryotic initiation factor eIF2 binding [GO:0071074]; GTPase activity [GO:0003924]; GTP binding [GO:0005525]; RNA binding [GO:0003723]; translation factor activity, RNA binding [GO:0008135]; translation initiation factor activity [GO:0003743]	translation regulator	PRESENT
P55036	PSMD4	PSMD4 26S proteasome non-ATPase regulatory subunit 4	1	151254703	151267479	q21.3	identical protein binding [GO:0042802]; polyubiquitin binding [GO:0031593]; RNA binding [GO:0003723]	other	PRESENT
P55327	TPD52	TPD52 Tumor protein D52	8	80034745	80231232	q21.13	calcium ion binding [GO:0005509]; protein heterodimerization activity [GO:0046982]; protein homodimerization activity [GO:0042803]	other	PRESENT
P55795	HNRNPH2	HNRH2 Heterogeneous nuclear ribonucleoprotein H2	X	101408295	101414133	q22.1	RNA binding [GO:0003723]	other	PRESENT
P57740	NUP107	NU107 Nuclear pore complex protein Nup107	12	68686734	68745809	q15	nucleocytoplasmic transporter activity [GO:0005487]; structural constituent of nuclear pore [GO:0017056]	transporter	PRESENT
P60228	EIF3E	EIF3E Eukaryotic translation initiation factor 3 subunit E	8	108201216	108435333	q23.1	cadherin binding [GO:0045296]; protein N-terminus binding [GO:0047485]; RNA binding [GO:0003723]; translation initiation factor activity [GO:0003743]	other	PRESENT
P60891	PRPS1	PRPS1 Ribose-phosphate pyrophosphokinase 1	X	107628424	107651026	q22.3	ADP binding [GO:0043531]; AMP binding [GO:0016208]; ATP binding [GO:0005524]; carbohydrate binding [GO:0030246]; GDP binding [GO:0019003]; identical protein binding [GO:0042802]; kinase activity [GO:0016301]; magnesium ion binding [GO:0000287]; protein homodimerization activity [GO:0042803]; ribose phosphate diphosphokinase activity [GO:0004749]	kinase	PRESENT
P11908	PRPS2	PRPS2 Ribose-phosphate pyrophosphokinase 2	X	12791355	12824222	p22.2	ADP binding [GO:0043531]; AMP binding [GO:0016208]; ATP binding [GO:0005524]; carbohydrate binding [GO:0030246]; GDP binding [GO:0019003]; identical protein binding [GO:0042802]; kinase activity [GO:0016301]; magnesium ion binding [GO:0000287]; protein homodimerization activity [GO:0042803]; ribose phosphate diphosphokinase activity [GO:0004749]	kinase	PRESENT
P21108	PRPS1L1	PRPS3 Ribose-phosphate pyrophosphokinase 3	7	18026774	18027863	p21.1	ATP binding [GO:0005524]; kinase activity [GO:0016301]; magnesium ion binding [GO:0000287]; protein homodimerization activity [GO:0042803]; ribose phosphate diphosphokinase activity [GO:0004749]	kinase	PRESENT
P61803	DAD1	DAD1 Dolichyl-diphosphooligosaccharide--protein glycosyltransferase subunit DAD1	14	22564905	22589269	q11.2	dolichyl-diphosphooligosaccharide-protein glycotransferase activity [GO:0004579]	other	PRESENT
P61964	WDR5	WDR5 WD repeat-containing protein 5	9	134135365	134159968	q34.2	histone-lysine N-methyltransferase activity [GO:0018024]; methylated histone binding [GO:0035064]	enzyme	PRESENT
P62140	PPP1CB	PP1B Serine/threonine-protein phosphatase PP1-beta catalytic subunit	2	28751640	28802940	p23.2	metal ion binding [GO:0046872]; myosin-light-chain-phosphatase activity [GO:0050115]; myosin phosphatase activity [GO:0017018]; phosphatase activity [GO:0016791]; protein kinase binding [GO:0019901]	phosphatase	PRESENT
P62877	RBX1	RBX1 E3 ubiquitin-protein ligase RBX1	22	40951347	40973309	q13.2	cullin family protein binding [GO:0097602]; ligase activity [GO:0016874]; NEDD8 transferase activity [GO:0019788]; protein complex binding [GO:0032403]; ubiquitin protein ligase activity [GO:0061630]; ubiquitin protein ligase binding [GO:0031625]; ubiquitin-protein transferase activity [GO:0004842]; ubiquitin-ubiquitin ligase activity [GO:0034450]; zinc ion binding [GO:0008270]	enzyme	PRESENT
Q9BRF8	CPPED1	CPPED Serine/threonine-protein phosphatase CPPED1	16	12659799	12804017	p13.12	metal ion binding [GO:0046872]; phosphoprotein phosphatase activity [GO:0004721]	enzyme	PRESENT
Q8NEV1	CSNK2A3	CSK23 Casein kinase II subunit alpha 3	11	11351942	11353357	p15.4	ATP binding [GO:0005524]; protein serine/threonine kinase activity [GO:0004674]	kinase	PRESENT
P82970	HMGN5	HMGN5 High mobility group nucleosome-binding domain-containing protein 5	X	81113701	81201942	q21.1	chromatin binding [GO:0003682]; nucleosomal DNA binding [GO:0031492]; RNA binding [GO:0003723]	transcription regulator	PRESENT
P98160	HSPG2	PGBM Basement membrane-specific heparan sulfate proteoglycan core protein	1	21822245	21937297	p36.12	calcium ion binding [GO:0005509]; low-density lipoprotein particle receptor binding [GO:0050750]; protein C-terminus binding [GO:0008022]	enzyme	PRESENT
Q00534	CDK6	CDK6 Cyclin-dependent kinase 6	7	92604921	92836594	q21.2	ATP binding [GO:0005524]; cyclin binding [GO:0030332]; cyclin-dependent protein serine/threonine kinase activity [GO:0004693]; FBXO family protein binding [GO:0098770]	kinase	PRESENT
Q13620	CUL4B	CUL4B Cullin-4B	X	120524609	120575794	q24	ubiquitin protein ligase binding [GO:0031625]	other	PRESENT
Q00796	SORD	DHSO Sorbitol dehydrogenase	15	45023104	45077185	q21.1	carbohydrate binding [GO:0030246]; D-xylulose reductase activity [GO:0046526]; identical protein binding [GO:0042802]; L-iditol 2-dehydrogenase activity [GO:0003939]; NAD binding [GO:0051287]; zinc ion binding [GO:0008270]	enzyme	PRESENT
Q02809	PLOD1	PLOD1 Procollagen-lysine,2-oxoglutarate 5-dioxygenase 1	1	11934205	11975538	p36.22	iron ion binding [GO:0005506]; L-ascorbic acid binding [GO:0031418]; procollagen-lysine 5-dioxygenase activity [GO:0008475]; protein homodimerization activity [GO:0042803]	enzyme	PRESENT
Q03001	DST	DYST Dystonin	6	56457987	56954628	p12.1	actin binding [GO:0003779]; calcium ion binding [GO:0005509]; integrin binding [GO:0005178]; microtubule plus-end binding [GO:0051010]; protein C-terminus binding [GO:0008022]; protein homodimerization activity [GO:0042803]	other	PRESENT
Q04323	UBXN1	UBXN1 UBX domain-containing protein 1	11	62676498	62679117	q12.3	ATPase binding [GO:0051117]; K48-linked polyubiquitin binding [GO:0036435]; K6-linked polyubiquitin binding [GO:0071796]; polyubiquitin binding [GO:0031593]; ubiquitin binding [GO:0043130]; ubiquitin protein ligase binding [GO:0031625]	other	PRESENT
Q05086	UBE3A	UBE3A Ubiquitin-protein ligase E3A	15	25333728	25439056	q11.2	metal ion binding [GO:0046872]; transcription coactivator activity [GO:0003713]; ubiquitin protein ligase activity [GO:0061630]; ubiquitin-protein transferase activity [GO:0004842]	enzyme	PRESENT
Q07157	TJP1	ZO1 Tight junction protein ZO-1	15	29699367	29968865	q13.1	cadherin binding [GO:0045296]; calmodulin binding [GO:0005516]	other	PRESENT
Q14157	UBAP2L	UBP2L Ubiquitin-associated protein 2-like	1	154220179	154271510	q21.3	RNA binding [GO:0003723]	other	PRESENT
Q04637	EIF4G1	IF4G1 Eukaryotic translation initiation factor 4 gamma 1	3	184314495	184335358	q27.1	ATP binding [GO:0005524]; cadherin binding [GO:0045296]; eukaryotic initiation factor 4E binding [GO:0008190]; mRNA binding [GO:0003729]; protein complex scaffold [GO:0032947]; RNA binding [GO:0003723]; translation factor activity, RNA binding [GO:0008135]; translation initiation factor activity [GO:0003743]; translation initiation factor binding [GO:0031369]	translation regulator	PRESENT
Q07817	BCL2L1	B2CL1 Bcl-2-like protein 1	20	31664452	31723989	q11.21	BH3 domain binding [GO:0051434]; identical protein binding [GO:0042802]; protein heterodimerization activity [GO:0046982]; protein homodimerization activity [GO:0042803]; protein kinase binding [GO:0019901]	other	PRESENT
Q08257	CRYZ	QOR Quinone oxidoreductase	1	74705482	74733408	p31.1	mRNA 3'-UTR binding [GO:0003730]; NADPH:quinone reductase activity [GO:0003960]; NADPH binding [GO:0070402]; zinc ion binding [GO:0008270]	enzyme	PRESENT
Q09161	NCBP1	NCBP1 Nuclear cap-binding protein subunit 1	9	97633626	97673748	q22.33	mRNA binding [GO:0003729]; RNA 7-methylguanosine cap binding [GO:0000340]; RNA binding [GO:0003723]; RNA cap binding [GO:0000339]	other	PRESENT
Q12756	KIF1A	KIF1A Kinesin-like protein KIF1A	2	240713764	240820308	q37.3	ATPase activity [GO:0016887]; ATP binding [GO:0005524]; microtubule binding [GO:0008017]; microtubule motor activity [GO:0003777]; motor activity [GO:0003774]	other	PRESENT
Q12769	NUP160	NU160 Nuclear pore complex protein Nup160	11	47778087	47848555	p11.2	nucleocytoplasmic transporter activity [GO:0005487]	transporter	PRESENT
Q12797	ASPH	ASPH Aspartyl/asparaginyl beta-hydroxylase	8	61500556	61714640	q12.3	calcium ion binding [GO:0005509]; electron carrier activity [GO:0009055]; ion channel binding [GO:0044325]; peptide-aspartate beta-dioxygenase activity [GO:0004597]; structural constituent of muscle [GO:0008307]; structural molecule activity [GO:0005198]	enzyme	PRESENT
Q12888	TP53BP1	TP53B Tumor suppressor p53-binding protein 1	15	43403061	43510728	q15.3	DNA binding [GO:0003677]; methylated histone binding [GO:0035064]; p53 binding [GO:0002039]; RNA polymerase II activating transcription factor binding [GO:0001102]; RNA polymerase II transcription cofactor activity [GO:0001104]; ubiquitinated histone binding [GO:0061649]	transcription regulator	PRESENT
Q12904	AIMP1	AIMP1 Aminoacyl tRNA synthase complex-interacting multifunctional protein 1	4	106315544	106349226	q24	cytokine activity [GO:0005125]; GTPase binding [GO:0051020]; protein homodimerization activity [GO:0042803]; tRNA binding [GO:0000049]	cytokine	PRESENT
Q12907	LMAN2	LMAN2 Vesicular integral-membrane protein VIP36	5	177331562	177351852	q35.3	carbohydrate binding [GO:0030246]; glycoprotein binding [GO:0001948]; heat shock protein binding [GO:0031072]; mannose binding [GO:0005537]; metal ion binding [GO:0046872]	transporter	PRESENT
Q13126	MTAP	MTAP S-methyl-5'-thioadenosine phosphorylase	9	21802543	21937651	p21.3	phosphorylase activity [GO:0004645]; S-methyl-5-thioadenosine phosphorylase activity [GO:0017061]	enzyme	PRESENT
Q13148	TARDBP	TADBP TAR DNA-binding protein 43	1	11012344	11026420	p36.22	double-stranded DNA binding [GO:0003690]; identical protein binding [GO:0042802]; mRNA 3'-UTR binding [GO:0003730]; RNA binding [GO:0003723]; transcriptional activator activity, RNA polymerase II distal enhancer sequence-specific binding [GO:0001205]; transcription factor activity, sequence-specific DNA binding [GO:0003700]	transcription regulator	PRESENT
Q13155	AIMP2	AIMP2 Aminoacyl tRNA synthase complex-interacting multifunctional protein 2	7	6009245	6023834	p22.1	protein complex scaffold [GO:0032947]	other	PRESENT
Q13310	PABPC4	PABP4 Polyadenylate-binding protein 4	1	39560816	39576790	p34.3	poly(A) binding [GO:0008143]; poly(U) RNA binding [GO:0008266]; RNA binding [GO:0003723]	translation regulator	PRESENT
Q13330	MTA1	MTA1 Metastasis-associated protein MTA1	14	105419820	105470729	q32.33	chromatin binding [GO:0003682]; core promoter binding [GO:0001047]; core promoter sequence-specific DNA binding [GO:0001046]; histone deacetylase activity [GO:0004407]; RNA polymerase II repressing transcription factor binding [GO:0001103]; transcription coactivator activity [GO:0003713]; transcription corepressor activity [GO:0003714]; transcription factor activity, sequence-specific DNA binding…	transcription regulator	PRESENT
Q13347	EIF3I	EIF3I Eukaryotic translation initiation factor 3 subunit I	1	32221928	32231604	p35.2	translation initiation factor activity [GO:0003743]	translation regulator	PRESENT
Q13394	MAB21L1	MB211 Protein mab-21-like 1	13	35474182	35477209	q13.3	ATP binding [GO:0005524]; GTP binding [GO:0005525]; metal ion binding [GO:0046872]; nucleotidyltransferase activity [GO:0016779]	other	PRESENT
Q13510	ASAH1	ASAH1 Acid ceramidase	8	18055992	18084998	p22	catalytic activity [GO:0003824]; ceramidase activity [GO:0017040]	enzyme	PRESENT
Q13576	IQGAP2	IQGA2 Ras GTPase-activating-like protein IQGAP2	5	76403249	76708132	q13.3	actin binding [GO:0003779]; actin filament binding [GO:0051015]; Arp2/3 complex binding [GO:0071933]; calmodulin binding [GO:0005516]; GTPase inhibitor activity [GO:0005095]; phosphatidylinositol-3,4,5-trisphosphate binding [GO:0005547]; Rac GTPase binding [GO:0048365]; Rho GTPase binding [GO:0017048]	other	PRESENT
Q13595	TRA2A	TRA2A Transformer-2 protein homolog alpha	7	23504780	23532041	p15.3	RNA binding [GO:0003723]	other	PRESENT
Q13907	IDI1	IDI1 Isopentenyl-diphosphate Delta-isomerase 1	10	1039908	1049170	p15.3	hydrolase activity [GO:0016787]; isopentenyl-diphosphate delta-isomerase activity [GO:0004452]; magnesium ion binding [GO:0000287]; manganese ion binding [GO:0030145]; metal ion binding [GO:0046872]	enzyme	PRESENT
Q14008	CKAP5	CKAP5 Cytoskeleton-associated protein 5	11	46743048	46846308	p11.2	cadherin binding [GO:0045296]; microtubule plus-end binding [GO:0051010]	transcription regulator	PRESENT
Q14151	SAFB2	SAFB2 Scaffold attachment factor B2	19	5586999	5624046	p13.3	double-stranded DNA binding [GO:0003690]; identical protein binding [GO:0042802]; RNA binding [GO:0003723]; sequence-specific DNA binding [GO:0043565]	other	PRESENT
Q14165	MLEC	MLEC Malectin	12	120686869	120701864	q24.31	carbohydrate binding [GO:0030246]; enzyme binding [GO:0019899]	other	PRESENT
Q14247	CTTN	SRC8 Src substrate cortactin	11	70398404	70436584	q13.3	cadherin binding [GO:0045296]; profilin binding [GO:0005522]	other	PRESENT
Q14257	RCN2	RCN2 Reticulocalbin-2	15	76931619	76954392	q24.3	calcium ion binding [GO:0005509]	other	PRESENT
Q14315	FLNC	FLNC Filamin-C	7	128830377	128859274	q32.1	actin filament binding [GO:0051015]; ankyrin binding [GO:0030506]; cytoskeletal protein binding [GO:0008092]	other	PRESENT
Q14444	CAPRIN1	CAPR1 Caprin-1	11	34051683	34101156	p13	RNA binding [GO:0003723]	other	PRESENT
Q14566	MCM6	MCM6 DNA replication licensing factor MCM6	2	135839626	135876426	q21.3	ATP binding [GO:0005524]; DNA helicase activity [GO:0003678]; identical protein binding [GO:0042802]; single-stranded DNA binding [GO:0003697]	enzyme	PRESENT
Q14690	PDCD11	RRP5 Protein RRP5 homolog	10	103396648	103446292	q24.33	RNA binding [GO:0003723]; transcription factor binding [GO:0008134]	other	PRESENT
Q14839	CHD4	CHD4 Chromodomain-helicase-DNA-binding protein 4	12	6570083	6607476	p13.31	ATP binding [GO:0005524]; ATP-dependent DNA helicase activity [GO:0004003]; DNA binding [GO:0003677]; histone deacetylase activity [GO:0004407]; histone deacetylase binding [GO:0042826]; microtubule binding [GO:0008017]; RNA polymerase II repressing transcription factor binding [GO:0001103]; zinc ion binding [GO:0008270]	enzyme	PRESENT
Q14914	PTGR1	PTGR1 Prostaglandin reductase 1	9	111549722	111599855	q31.3	13-prostaglandin reductase activity [GO:0036132]; 15-oxoprostaglandin 13-oxidase activity [GO:0047522]; 2-alkenal reductase [NAD(P)] activity [GO:0032440]	enzyme	PRESENT
Q14997	PSME4	PSME4 Proteasome activator complex subunit 4	2	53864067	53970840	p16.2	lysine-acetylated histone binding [GO:0070577]; peptidase activator activity [GO:0016504]; proteasome binding [GO:0070628]	other	PRESENT
Q15021	NCAPD2	CND1 Condensin complex subunit 1	12	6493356	6531955	p13.31	chromatin binding [GO:0003682]; histone binding [GO:0042393]	other	PRESENT
Q15075	EEA1	EEA1 Early endosome antigen 1	12	92770637	92929331	q22	1-phosphatidylinositol binding [GO:0005545]; calmodulin binding [GO:0005516]; GTP-dependent protein binding [GO:0030742]; nucleic acid binding [GO:0003676]; protein homodimerization activity [GO:0042803]; zinc ion binding [GO:0008270]	other	PRESENT
Q15155	NOMO1	NOMO1 Nodal modulator 1	16	15317897	15380303	?	carbohydrate binding [GO:0030246]	other	PRESENT
Q15185	PTGES3	TEBP Prostaglandin E synthase 3	12	56663341	56688408	q13.3	DNA polymerase binding [GO:0070182]; Hsp90 protein binding [GO:0051879]; prostaglandin-E synthase activity [GO:0050220]; telomerase activity [GO:0003720]; unfolded protein binding [GO:0051082]	enzyme	PRESENT
Q15257	PPP2R4	PTPA Serine/threonine-protein phosphatase 2A activator	9	129110950	129148946	q34.11	ATP binding [GO:0005524]; peptidyl-prolyl cis-trans isomerase activity [GO:0003755]; protein heterodimerization activity [GO:0046982]; protein homodimerization activity [GO:0042803]; protein phosphatase 2A binding [GO:0051721]; protein phosphatase regulator activity [GO:0019888]; protein tyrosine phosphatase activator activity [GO:0008160]; receptor binding [GO:0005102]	phosphatase	PRESENT
Q15363	TMED2	TMED2 Transmembrane emp24 domain-containing protein 2	12	123584531	123598577	q24.31	somitogenesis, neural tube closure, embryonic placenta development, heart looping, transport, intracellular protein transport, ER to Golgi vesicle-mediated transport, retrograde vesicle-mediated transport, Golgi organization, positive regulation of gene expression, somite rostral/caudal axis specification, negative regulation of GTPase activity, multicellular organism growth, cargo loading into v…	transporter	PRESENT
Q15404	RSU1	RSU1 Ras suppressor protein 1	10	16590611	16817528	p13	signal transduction, positive regulation of cell-substrate adhesion, positive regulation of GTPase activity	other	PRESENT
Q15582	TGFBI	BGH3 Transforming growth factor-beta-induced protein ig-h3	5	136028895	136063818	q31.1	collagen binding [GO:0005518]; extracellular matrix binding [GO:0050840]; integrin binding [GO:0005178]	other	PRESENT
Q15637	SF1	SF01 Splicing factor 1	11	64764606	64778786	q13.1	identical protein binding [GO:0042802]; pre-mRNA branch point binding [GO:0045131]; RNA binding [GO:0003723]; transcription corepressor activity [GO:0003714]; zinc ion binding [GO:0008270]	transcription regulator	PRESENT
Q15642	TRIP10	CIP4 Cdc42-interacting protein 4	19	6737925	6751526	p13.3	GTPase activator activity [GO:0005096]; identical protein binding [GO:0042802]; lipid binding [GO:0008289]	other	PRESENT
Q15648	MED1	MED1 Mediator of RNA polymerase II transcription subunit 1	17	39404285	39451286	q12	chromatin binding [GO:0003682]; chromatin DNA binding [GO:0031490]; core promoter binding [GO:0001047]; estrogen receptor binding [GO:0030331]; LBD domain binding [GO:0050693]; ligand-dependent nuclear receptor binding [GO:0016922]; ligand-dependent nuclear receptor transcription coactivator activity [GO:0030374]; mediator complex binding [GO:0036033]; nuclear hormone receptor binding [GO:0035257…	transcription regulator	PRESENT
Q16186	ADRM1	ADRM1 Proteasomal ubiquitin receptor ADRM1	20	62302093	62308862	q13.33	endopeptidase activator activity [GO:0061133]; protease binding [GO:0002020]; proteasome binding [GO:0070628]; ubiquitin binding [GO:0043130]	other	PRESENT
Q29RF7	PDS5A	PDS5A Sister chromatid cohesion protein PDS5 homolog A	4	39822863	39977956	p14	DNA repair, cell cycle, sister chromatid cohesion, mitotic sister chromatid chesion, negative regulation of DNA replication, cell division,	other	PRESENT
Q2M389	KIAA1033	WASH7 WASH complex subunit 7	12	105107324	105169134	q23.3	transport, endosome organization, protein transport, endosomal transport	other	PRESENT
Q3KQU3	MAP7D1	MA7D1 MAP7 domain-containing protein 1	1	36155579	36180849	p34.3	structural molecule activity [GO:0005198]	other	PRESENT
Q16543	CDC37	CDC37 Hsp90 co-chaperone Cdc37	19	10391134	10420121	p13.2	chaperone binding [GO:0051087]; heat shock protein binding [GO:0031072]; Hsp90 protein binding [GO:0051879]; kinase binding [GO:0019900]; protein kinase binding [GO:0019901]; protein kinase regulator activity [GO:0019887]; protein tyrosine kinase activity [GO:0004713]; unfolded protein binding [GO:0051082]	kinase	PRESENT
Q16881	TXNRD1	TRXR1 Thioredoxin reductase 1, cytoplasmic	12	104215779	104350305	q23.3	electron carrier activity [GO:0009055]; flavin adenine dinucleotide binding [GO:0050660]; methylseleninic acid reductase activity [GO:0098626]; methylselenol reductase activity [GO:0098625]; protein disulfide oxidoreductase activity [GO:0015035]; thioredoxin-disulfide reductase activity [GO:0004791]	enzyme	PRESENT
P68400	CSNK2A1	CSK21 Casein kinase II subunit alpha	20	473591	543821	p13	ATP binding [GO:0005524]; Hsp90 protein binding [GO:0051879]; kinase activity [GO:0016301]; protein N-terminus binding [GO:0047485]; protein serine/threonine kinase activity [GO:0004674]	kinase	PRESENT
Q32P28	P3H1	P3H1 Prolyl 3-hydroxylase 1	1	42746335	42767084	p34.2	iron ion binding [GO:0005506]; L-ascorbic acid binding [GO:0031418]; procollagen-proline 3-dioxygenase activity [GO:0019797]; protein complex binding [GO:0032403]	enzyme	PRESENT
Q3V6T2	CCDC88A	GRDN Girdin	2	55287842	55419921	p16.1	actin binding [GO:0003779]; dynein light intermediate chain binding [GO:0051959]; microtubule binding [GO:0008017]; phosphatidylinositol binding [GO:0035091]; protein homodimerization activity [GO:0042803]; protein kinase B binding [GO:0043422]	other	PRESENT
Q3ZCQ8	TIMM50	TIM50 Mitochondrial import inner membrane translocase subunit TIM50	19	39480412	39493785	q13.2	interleukin-2 receptor binding [GO:0005134]; phosphoprotein phosphatase activity [GO:0004721]; protein serine/threonine phosphatase activity [GO:0004722]; protein tyrosine phosphatase activity [GO:0004725]; ribonucleoprotein complex binding [GO:0043021]; RNA binding [GO:0003723]	phosphatase	PRESENT
Q52LJ0	FAM98B	FA98B Protein FAM98B	15	38454127	38487710	q14	RNA binding [GO:0003723]	other	PRESENT
Q56VL3	OCIAD2	OCAD2 OCIA domain-containing protein 2	4	48885019	48906937	p11		other	PRESENT
Q58FF6	HSP90AB4P	H90B4 Putative heat shock protein HSP 90-beta 4	15	58690473	58693607	q21.3	ATP binding [GO:0005524]; unfolded protein binding [GO:0051082]	other	PRESENT
Q58FG1	HSP90AA4P	HS904 Putative heat shock protein HSP 90-alpha A4	4	189472965	189475192	q35.2	ATP binding [GO:0005524]; unfolded protein binding [GO:0051082]	other	PRESENT
Q5JTH9	RRP12	RRP12 RRP12-like protein	10	97356358	97426076	q24.1	RNA binding [GO:0003723]	other	PRESENT
Q5SW79	CEP170	CE170 Centrosomal protein of 170 kDa	1	243124428	243255321	q43	component of centrosome, functions in maintaining microtubule organization and cell morphology	other	PRESENT
O43583	DENR	DENR Density-regulated protein	12	122752774	122771064	q24.31	mRNA binding [GO:0003729]; ribosome binding [GO:0043022]; translation initiation factor activity [GO:0003743]	other	PRESENT
Q5T4S7	UBR4	UBR4 E3 ubiquitin-protein ligase UBR4	1	19074506	19210276	p36.13	calmodulin binding [GO:0005516]; ubiquitin-protein transferase activity [GO:0004842]; zinc ion binding [GO:0008270]	enzyme	PRESENT
Q5TZA2	CROCC	CROCC Rootletin	1	16740273	16972979	p36.13	actin binding [GO:0003779]; kinesin binding [GO:0019894]; structural molecule activity [GO:0005198]	other	PRESENT
Q5VT52	RPRD2	RPRD2 Regulation of nuclear pre-mRNA domain-containing protein 2	1	150363091	150476566	q21.2	snRNA transcription from RNA polymerase II promoter	other	PRESENT
Q69YN4	KIAA1429	VIR Protein virilizer homolog	8	94487693	94553529	q22.1	RNA binding [GO:0003723]	other	PRESENT
Q6NVY1	HIBCH	HIBCH 3-hydroxyisobutyryl-CoA hydrolase, mitochondrial	2	190189735	190344193	q32.2	3-hydroxyisobutyryl-CoA hydrolase activity [GO:0003860]	enzyme	PRESENT
Q6P2E9	EDC4	EDC4 Enhancer of mRNA-decapping protein 4	16	67873023	67884503	q22.1	deadenylation-independent decapping of nuclear-transcribed mRNA, exonucleolytic nuclear-transcribed mRNA catabolic process involved in deadenylation-dependent decay]	other	PRESENT
Q6S8J3	POTEE	POTEE POTE ankyrin domain family member E	2	131218067	131265278	q21.1	retina homestasis, substantia nigra development	other	PRESENT
Q9BYX7	POTEKP	ACTBM Putative beta-actin-like protein 3	2	131592093	131609401	q21.1	ATP binding [GO:0005524]	other	PRESENT
Q5UIP0	RIF1	RIF1 Telomere-associated protein RIF1	2	151409883	151508013	q23.3	negative regulation of transcription from RNA polymerase II promoter, telomere maintenance, DNA repair, double-strand break repair via nonhomologous end joining, chromatin silencing at telomere, cellular response to DNA damage stimulus, cell cycle, stem cell population maintenance, telomere maintenance in response to DNA damage, positive regulation of isotype switching, positive regulation of his…	other	PRESENT
Q6P2Q9	PRPF8	PRP8 Pre-mRNA-processing-splicing factor 8	17	1650629	1684882	p13.3	K63-linked polyubiquitin binding [GO:0070530]; pre-mRNA intronic binding [GO:0097157]; RNA binding [GO:0003723]; second spliceosomal transesterification activity [GO:0000386]; U1 snRNA binding [GO:0030619]; U2 snRNA binding [GO:0030620]; U5 snRNA binding [GO:0030623]; U6 snRNA binding [GO:0017070]	other	PRESENT
Q6PKG0	LARP1	LARP1 La-related protein 1	5	154712902	154817607	q33.2	cadherin binding [GO:0045296]; eukaryotic initiation factor 4E binding [GO:0008190]; mRNA 3'-UTR binding [GO:0003730]; mRNA 5'-UTR binding [GO:0048027]; RNA binding [GO:0003723]; RNA cap binding [GO:0000339]; translation activator activity [GO:0008494]; translation initiation factor binding [GO:0031369]	translation regulator	PRESENT
Q7L2E3	DHX30	DHX30 Putative ATP-dependent RNA helicase DHX30	3	47802909	47850195	p21.31	ATP binding [GO:0005524]; ATP-dependent RNA helicase activity [GO:0004004]; chromatin binding [GO:0003682]; double-stranded RNA binding [GO:0003725]; RNA binding [GO:0003723]	enzyme	PRESENT
Q7L2H7	EIF3M	EIF3M Eukaryotic translation initiation factor 3 subunit M	11	32583798	32606262	p13	translation initiation factor activity [GO:0003743]; translation initiation factor binding [GO:0031369]	other	PRESENT
Q7L576	CYFIP1	CYFP1 Cytoplasmic FMR1-interacting protein 1	15	22867052	22981063	q11.2	actin filament binding [GO:0051015]; protein complex binding [GO:0032403]; Rac GTPase binding [GO:0048365]; RNA 7-methylguanosine cap binding [GO:0000340]	other	PRESENT
Q7LBC6	KDM3B	KDM3B Lysine-specific demethylase 3B	5	138352596	138437028	q31.2	antioxidant activity [GO:0016209]; chromatin DNA binding [GO:0031490]; dioxygenase activity [GO:0051213]; histone demethylase activity [GO:0032452]; histone demethylase activity (H3-K9 specific) [GO:0032454]; metal ion binding [GO:0046872]; transcription regulatory region sequence-specific DNA binding [GO:0000976]	enzyme	PRESENT
Q7Z3K3	POGZ	POGZ Pogo transposable element with ZNF domain	1	151402724	151459465	q21.3	DNA binding [GO:0003677]; metal ion binding [GO:0046872]	enzyme	PRESENT
Q7Z406	MYH14	MYH14 Myosin-14	19	50188186	50310545	q13.33	actin-dependent ATPase activity [GO:0030898]; actin filament binding [GO:0051015]; ATPase activity [GO:0016887]; ATP binding [GO:0005524]; calmodulin binding [GO:0005516]; microfilament motor activity [GO:0000146]	enzyme	PRESENT
Q7Z460	CLASP1	CLAP1 CLIP-associating protein 1	2	121337776	121649587	q14.3	dystroglycan binding [GO:0002162]; kinetochore binding [GO:0043515]; microtubule binding [GO:0008017]; microtubule plus-end binding [GO:0051010]	other	PRESENT
Q7Z4H3	HDDC2	HDDC2 HD domain-containing protein 2	6	125219962	125302078	q22.31	protein binding [GO:0005515]	other	PRESENT
Q7Z4V5	HDGFRP2	HDGR2 Hepatoma-derived growth factor-related protein 2	19	4472287	4502211	p13.3	chromatin binding [GO:0003682]	other	PRESENT
Q7Z6Z7	HUWE1	HUWE1 E3 ubiquitin-protein ligase HUWE1	X	53532096	53686729	p11.22	DNA binding [GO:0003677]; RNA binding [GO:0003723]; ubiquitin protein ligase activity [GO:0061630]; ubiquitin-protein transferase activity [GO:0004842]	transcription regulator	PRESENT
Q7Z7K6	CENPV	CENPV Centromere protein V	17	16342534	16353656	p11.2	carbon-sulfur lyase activity [GO:0016846]	other	PRESENT
Q86SJ6	DSG4	DSG4 Desmoglein-4	18	31376777	31414912	q12.1	calcium ion binding [GO:0005509]	other	PRESENT
Q86U86	PBRM1	PB1 Protein polybromo-1	3	52545352	52685917	p21.1	chromatin binding [GO:0003682]; DNA binding [GO:0003677]	other	PRESENT
Q86VM9	ZC3H18	ZCH18 Zinc finger CCCH domain-containing protein 18	16	88570381	88631966	q24.2	metal ion binding [GO:0046872]; RNA binding [GO:0003723]	other	PRESENT
Q8IX01	SUGP2	SUGP2 SURP and G-patch domain-containing protein 2	19	18990888	19034023	p13.11	RNA binding [GO:0003723]	other	PRESENT
Q8IX12	CCAR1	CCAR1 Cell division cycle and apoptosis regulator protein 1	10	68721012	68792377	q21.3	core promoter binding [GO:0001047]; ligand-dependent nuclear receptor transcription coactivator activity [GO:0030374]; RNA binding [GO:0003723]; transcription coactivator activity [GO:0003713]; transcription corepressor activity [GO:0003714]	transcription regulator	PRESENT
Q8IXT5	RBM12B	RB12B RNA-binding protein 12B	8	93729356	93741017	q22.1	RNA binding [GO:0003723]	other	PRESENT
Q8IY81	FTSJ3	SPB1 pre-rRNA processing protein FTSJ3	17	63819433	63830012	q23.3	RNA binding [GO:0003723]; rRNA (guanine) methyltransferase activity [GO:0016435]; rRNA (uridine-2'-O-)-methyltransferase activity [GO:0008650]	enzyme	PRESENT
Q8IYD1	GSPT2	ERF3B Eukaryotic peptide chain release factor GTP-binding subunit ERF3B	X	51743431	51746232	p11.22	GTPase activity [GO:0003924]; GTP binding [GO:0005525]; RNA binding [GO:0003723]; translation release factor activity [GO:0003747]	translation regulator	PRESENT
Q8IZL8	PELP1	PELP1 Proline-, glutamic acid- and leucine-rich protein 1	17	4669774	4704337	p13.2	chromatin binding [GO:0003682]; RNA binding [GO:0003723]; transcription factor binding [GO:0008134]	other	PRESENT
Q8N3U4	STAG2	STAG2 Cohesin subunit SA-2	X	123960212	124422664	q25	cell cycle, chromosome segregation, sister chromatid cohesion, negative regulation of DNA endoreduplication, cell division, meiotic cell cycle, regulation of mitotic spindle assembly	transcription regulator	PRESENT
Q8N8S7	ENAH	ENAH Protein enabled homolog	1	225486835	225653142	q42.12	actin binding [GO:0003779]; SH3 domain binding [GO:0017124]; WW domain binding [GO:0050699]	other	PRESENT
Q8WZA0	LZIC	LZIC Protein LZIC	1	9922113	9943407	p36.22	beta-catenin binding [GO:0008013]	other	PRESENT
Q8NBK3	SUMF1	SUMF1 Sulfatase-modifying factor 1	3	3700814	4467281	p26.1	metal ion binding [GO:0046872]; oxidoreductase activity [GO:0016491]; protein homodimerization activity [GO:0042803]	enzyme	PRESENT
Q8NBS9	TXNDC5	TXND5 Thioredoxin domain-containing protein 5	6	7881517	7910814	p24.3	protein disulfide isomerase activity [GO:0003756]	enzyme	PRESENT
Q8TAT6	NPLOC4	NPL4 Nuclear protein localization protein 4 homolog	17	81556887	81648465	q25.3	metal ion binding [GO:0046872]; ubiquitin binding [GO:0043130]; ubiquitin protein ligase binding [GO:0031625]	other	PRESENT
Q8TCD5	NT5C	NT5C 5'(3')-deoxyribonucleotidase, cytosolic type	17	75130225	75131795	q25.1	5'-nucleotidase activity [GO:0008253]; metal ion binding [GO:0046872]; nucleotidase activity [GO:0008252]; pyrimidine nucleotide binding [GO:0019103]	phosphatase	PRESENT
Q8TCS8	PNPT1	PNPT1 Polyribonucleotide nucleotidyltransferase 1, mitochondrial	2	55634265	55693910	p16.1	3'-5'-exoribonuclease activity [GO:0000175]; miRNA binding [GO:0035198]; poly(G) binding [GO:0034046]; poly(U) RNA binding [GO:0008266]; polyribonucleotide nucleotidyltransferase activity [GO:0004654]; RNA binding [GO:0003723]	enzyme	PRESENT
Q8TEM1	NUP210	PO210 Nuclear pore membrane glycoprotein 210	3	13316235	13420309	p25.1	protein dimerization activity [GO:0046983]	transporter	PRESENT
Q8TEQ6	GEMIN5	GEMI5 Gem-associated protein 5	5	154887416	154938209	q33.2	mRNA 3'-UTR binding [GO:0003730]; ribosome binding [GO:0043022]; RNA 7-methylguanosine cap binding [GO:0000340]; RNA binding [GO:0003723]; snRNA binding [GO:0017069]; U1 snRNA binding [GO:0030619]; U4atac snRNA binding [GO:0030622]; U4 snRNA binding [GO:0030621]	other	PRESENT
Q8TEX9	IPO4	IPO4 Importin-4	14	24180219	24188964	q12	nuclear localization sequence binding [GO:0008139]; protein transporter activity [GO:0008565]; Ran GTPase binding [GO:0008536]	transporter	PRESENT
Q8WTT2	NOC3L	NOC3L Nucleolar complex protein 3 homolog	10	94333226	94362959	q23.33	chromatin binding [GO:0003682]; RNA binding [GO:0003723]	other	PRESENT
Q8WUM0	NUP133	NU133 Nuclear pore complex protein Nup133	1	229440260	229508341	q42.13	nucleocytoplasmic transporter activity [GO:0005487]; structural constituent of nuclear pore [GO:0017056]	transporter	PRESENT
Q8WXX5	DNAJC9	DNJC9 DnaJ homolog subfamily C member 9	10	73183362	73248862	q22.2	heat shock protein binding [GO:0031072]	other	PRESENT
Q92504	SLC39A7	S39A7 Zinc transporter SLC39A7	6	33370805	33374799	p21.32	zinc ion transmembrane transporter activity [GO:0005385]	transporter	PRESENT
Q92597	NDRG1	NDRG1 Protein NDRG1	8	133237171	133302022	q24.22	cadherin binding [GO:0045296]; gamma-tubulin binding [GO:0043015]; microtubule binding [GO:0008017]; Rab GTPase binding [GO:0017137]	kinase	PRESENT
Q92621	NUP205	NU205 Nuclear pore complex protein Nup205	7	135557919	135648757	q33	structural constituent of nuclear pore [GO:0017056]	other	PRESENT
Q92896	GLG1	GSLG1 Golgi apparatus protein 1	16	74447427	74607144	q23.1	fibroblast growth factor binding [GO:0017134]; receptor binding [GO:0005102]	other	PRESENT
Q92616	GCN1	GCN1 eIF-2-alpha kinase activator GCN1	12	120127203	120194710	q24.23	cadherin binding [GO:0045296]; protein kinase binding [GO:0019901]; protein kinase regulator activity [GO:0019887]; ribosome binding [GO:0043022]; RNA binding [GO:0003723]; translation factor activity, RNA binding [GO:0008135]	translation regulator	PRESENT
Q92797	SYMPK	SYMPK Symplekin	19	45815410	45863290	q13.32	mRNA splicing, via spliceosome, termination of RNA polymerase II transcription, mRNA polyadenylation, mRNA processing, mRNA export from nucleus, cell adhesion, mRNA 3'-end processing, positive regulation of protein dephosphorylation	other	PRESENT
Q92878	RAD50	RAD50 DNA repair protein RAD50	5	132556019	132646344	q31.1	adenylate kinase activity [GO:0004017]; ATPase activity [GO:0016887]; ATP binding [GO:0005524]; DNA binding [GO:0003677]; double-stranded telomeric DNA binding [GO:0003691]; G-quadruplex DNA binding [GO:0051880]; metal ion binding [GO:0046872]; protein binding, bridging [GO:0030674]; single-stranded telomeric DNA binding [GO:0043047]	enzyme	PRESENT
Q92979	EMG1	NEP1 Ribosomal RNA small subunit methyltransferase NEP1	12	6970893	6979941	p13.31	RNA binding [GO:0003723]; rRNA (pseudouridine) methyltransferase activity [GO:0070037]; rRNA binding [GO:0019843]	enzyme	PRESENT
Q93008	USP9X	USP9X Probable ubiquitin carboxyl-terminal hydrolase FAF-X	X	41085635	41236579	p11.4	co-SMAD binding [GO:0070410]; cysteine-type endopeptidase activity [GO:0004197]; cysteine-type peptidase activity [GO:0008234]; thiol-dependent ubiquitinyl hydrolase activity [GO:0036459]	peptidase	PRESENT
Q93009	USP7	UBP7 Ubiquitin carboxyl-terminal hydrolase 7	16	8892094	8964514	p13.2	cysteine-type endopeptidase activity [GO:0004197]; p53 binding [GO:0002039]; protein C-terminus binding [GO:0008022]; thiol-dependent ubiquitin-specific protease activity [GO:0004843]; thiol-dependent ubiquitinyl hydrolase activity [GO:0036459]; transcription factor binding [GO:0008134]; ubiquitin protein ligase binding [GO:0031625]	peptidase	PRESENT
Q93034	CUL5	CUL5 Cullin-5	11	108008733	108107776	q22.3	calcium channel activity [GO:0005262]; receptor activity [GO:0004872]; ubiquitin protein ligase binding [GO:0031625]; ubiquitin-protein transferase activity [GO:0004842]	ion channel	PRESENT
Q96AC1	FERMT2	FERM2 Fermitin family homolog 2	14	52857268	52952435	q22.1	phosphatidylinositol-3,4,5-trisphosphate binding [GO:0005547]	other	PRESENT
Q96C86	DCPS	DCPS m7GpppX diphosphatase	11	126303752	126345749	q24.2	exoribonuclease activity [GO:0004532]; m7G(5')pppN diphosphatase activity [GO:0050072]; RNA 7-methylguanosine cap binding [GO:0000340]	enzyme	PRESENT
Q2TAA2	IAH1	IAH1 Isoamyl acetate-hydrolyzing esterase 1 homolog	2	9473658	9496543	p25.1	hydrolase activity [GO:0016787]	other	PRESENT
Q9BYT8	NLN	NEUL Neurolysin, mitochondrial	5	65722196	65871725	q12.3	metal ion binding [GO:0046872]; metalloendopeptidase activity [GO:0004222]; peptide binding [GO:0042277]	peptidase	PRESENT
Q96D42	HAVCR1	HAVR1 Hepatitis A virus cellular receptor 1	5	157029413	157059119	q33.3	virus receptor activity [GO:0001618]	other	PRESENT
Q96G03	PGM2	PGM2 Phosphoglucomutase-2	4	37826633	37862937	p14	magnesium ion binding [GO:0000287]; phosphoglucomutase activity [GO:0004614]; phosphopentomutase activity [GO:0008973]	enzyme	PRESENT
Q96S66	CLCC1	CLCC1 Chloride channel CLIC-like protein 1	1	108929508	108963457	p13.3	chloride channel activity [GO:0005254]	ion channel	PRESENT
Q96JM3	CHAMP1	CHAP1 Chromosome alignment-maintaining phosphoprotein 1	13	114314513	114327328	q34	metal ion binding [GO:0046872]; nucleic acid binding [GO:0003676]	other	PRESENT
Q96PZ0	PUS7	PUS7 Pseudouridylate synthase 7 homolog	7	105439661	105522267	q22.3	enzyme binding [GO:0019899]; pseudouridine synthase activity [GO:0009982]; RNA binding [GO:0003723]	other	PRESENT
O60256	PRPSAP2	KPRB Phosphoribosyl pyrophosphate synthase-associated protein 2	17	18840085	18931287	p11.2	enzyme inhibitor activity [GO:0004857]; magnesium ion binding [GO:0000287]; ribose phosphate diphosphokinase activity [GO:0004749]	other	PRESENT
Q96T23	RSF1	RSF1 Remodeling and spacing factor 1	11	77659996	77821017	q14.1	histone binding [GO:0042393]; metal ion binding [GO:0046872]	transcription regulator	PRESENT
Q99436	PSMB7	PSB7 Proteasome subunit beta type-7	9	124353466	124415444	q33.3	threonine-type endopeptidase activity [GO:0004298]	peptidase	PRESENT
Q99538	LGMN	LGMN Legumain	14	92703807	92748702	q32.12	cysteine-type endopeptidase activity [GO:0004197]; peptidase activity [GO:0008233]	peptidase	PRESENT
Q99575	POP1	POP1 Ribonucleases P/MRP protein subunit POP1	8	98117297	98159834	q22.2	ribonuclease MRP activity [GO:0000171]; ribonuclease P activity [GO:0004526]; RNA binding [GO:0003723]	enzyme	PRESENT
Q99598	TSNAX	TSNAX Translin-associated protein X	1	231528653	231566524	q42.2	DNA binding [GO:0003677]; metal ion binding [GO:0046872]; protein transporter activity [GO:0008565]; RNA binding [GO:0003723]; sequence-specific DNA binding [GO:0043565]	transporter	PRESENT
Q99715	COL12A1	COCA1 Collagen alpha-1(XII) chain	6	75084326	75206051	q14.1	extracellular matrix structural constituent conferring tensile strength [GO:0030020]	other	PRESENT
Q99873	PRMT1	ANM1 Protein arginine N-methyltransferase 1	19	49675786	49689029	q13.33	enzyme binding [GO:0019899]; histone methyltransferase activity [GO:0042054]; histone methyltransferase activity (H4-R3 specific) [GO:0044020]; identical protein binding [GO:0042802]; methyl-CpG binding [GO:0008327]; methyltransferase activity [GO:0008168]; mitogen-activated protein kinase p38 binding [GO:0048273]; N-methyltransferase activity [GO:0008170]; protein-arginine N-methyltransferase ac…	enzyme	PRESENT
Q9BQG0	MYBBP1A	MBB1A Myb-binding protein 1A	17	4538897	4555631	p13.2	core promoter binding [GO:0001047]; DNA-directed DNA polymerase activity [GO:0003887]; RNA binding [GO:0003723]; sequence-specific DNA binding [GO:0043565]; transcription corepressor activity [GO:0003714]; transcription factor binding [GO:0008134]	transcription regulator	PRESENT
A8MTI9	PRSS47	PRS47 Putative serine protease 47	9	92184332	92191156	q22.31	serine-type endopeptidase activity [GO:0004252]	other	PRESENT
Q9BRG1	VPS25	VPS25 Vacuolar protein-sorting-associated protein 25	17	42773436	42779599	q21.2	protein homodimerization activity [GO:0042803]; protein N-terminus binding [GO:0047485]; structural molecule activity [GO:0005198]	other	PRESENT
Q9BRX8	FAM213A	F213A Redox-regulatory protein FAM213A	10	80407829	80437115	q23.1	antioxidant activity [GO:0016209]	other	PRESENT
Q9BTV4	TMEM43	TMM43 Transmembrane protein 43	3	14124940	14143679	p25.1	protein self-association [GO:0043621]	other	PRESENT
Q9BV23	ABHD6	ABHD6 Monoacylglycerol lipase ABHD6	3	58237506	58295693	p14.3	acylglycerol lipase activity [GO:0047372]; phospholipase activity [GO:0004620]	enzyme	PRESENT
Q9BQ04	RBM4B	RBM4B RNA-binding protein 4B	11	66664998	66677921	q13.2	RNA binding [GO:0003723]; zinc ion binding [GO:0008270]	other	PRESENT
Q9BWF3	RBM4	RBM4 RNA-binding protein 4	11	66638617	66666682	q13.2	miRNA binding [GO:0035198]; mRNA 3'-UTR binding [GO:0003730]; mRNA binding [GO:0003729]; pre-mRNA intronic binding [GO:0097157]; pre-mRNA intronic pyrimidine-rich binding [GO:0097158]; RNA binding [GO:0003723]; zinc ion binding [GO:0008270]	other	PRESENT
Q96QR8	PURB	PURB Transcriptional activator protein Pur-beta	7	44876293	44885361	p13	mRNA binding [GO:0003729]; RNA binding [GO:0003723]; RNA polymerase II regulatory region sequence-specific DNA binding [GO:0000977]; single-stranded DNA binding [GO:0003697]; SMAD binding [GO:0046332]; transcriptional repressor activity, RNA polymerase II transcription regulatory region sequence-specific binding [GO:0001227]; transcription factor binding [GO:0008134]	transcription regulator	PRESENT
Q96D15	RCN3	RCN3 Reticulocalbin-3	19	49527618	49546962	q13.33	calcium ion binding [GO:0005509]	other	PRESENT
Q9BZZ5	API5	API5 Apoptosis inhibitor 5	11	43311963	43344529	p12	fibroblast growth factor binding [GO:0017134]; RNA binding [GO:0003723]	other	PRESENT
Q9C0C9	UBE2O	UBE2O (E3-independent) E2 ubiquitin-conjugating enzyme	17	76389451	76453206	q25.1	ATP binding [GO:0005524]; RNA binding [GO:0003723]; ubiquitin conjugating enzyme activity [GO:0061631]; ubiquitin protein ligase activity [GO:0061630]; ubiquitin protein ligase binding [GO:0031625]; ubiquitin-protein transferase activity [GO:0004842]	enzyme	PRESENT
Q9GZZ1	NAA50	NAA50 N-alpha-acetyltransferase 50	3	113716460	113746300	q13.31	H4 histone acetyltransferase activity [GO:0010485]; peptide alpha-N-acetyltransferase activity [GO:0004596]; peptidyl-lysine acetyltransferase activity [GO:0052858]	enzyme	PRESENT
Q9H0A0	NAT10	NAT10 RNA cytidine acetyltransferase	11	34105602	34147670	p13	ATP binding [GO:0005524]; DNA polymerase binding [GO:0070182]; N-acetyltransferase activity [GO:0008080]; RNA binding [GO:0003723]; rRNA cytidine N-acetyltransferase activity [GO:1990883]; tRNA binding [GO:0000049]; tRNA N-acetyltransferase activity [GO:0051392]	enzyme	PRESENT
Q9H0D6	XRN2	XRN2 5'-3' exoribonuclease 2	20	21303304	21389827	p11.22	3'-5'-exoribonuclease activity [GO:0000175]; 5'-3' exonuclease activity [GO:0008409]; 5'-3' exoribonuclease activity [GO:0004534]; metal ion binding [GO:0046872]; nuclease activity [GO:0004518]; RNA binding [GO:0003723]; transcription termination site sequence-specific DNA binding [GO:0001147]	enzyme	PRESENT
Q9H2M9	RAB3GAP2	RBGPR Rab3 GTPase-activating protein non-catalytic subunit	1	220148293	220272454	q41	enzyme activator activity [GO:0008047]; enzyme regulator activity [GO:0030234]; GTPase activator activity [GO:0005096]; protein heterodimerization activity [GO:0046982]; Rab GTPase binding [GO:0017137]	enzyme	PRESENT
Q9H2P0	ADNP	ADNP Activity-dependent neuroprotector homeobox protein	20	50888919	50931240	q13.13	beta-tubulin binding [GO:0048487]; chromatin binding [GO:0003682]; copper ion binding [GO:0005507]; DNA binding [GO:0003677]; peptide binding [GO:0042277]	transcription regulator	PRESENT
Q9H307	PNN	PININ Pinin	14	39175183	39183218	q21.1	DNA binding [GO:0003677]; RNA binding [GO:0003723]; structural molecule activity [GO:0005198]	other	PRESENT
Q9H3N1	TMX1	TMX1 Thioredoxin-related transmembrane protein 1	14	51240162	51257546	q22.1	disulfide oxidoreductase activity [GO:0015036]; protein disulfide isomerase activity [GO:0003756]	enzyme	PRESENT
Q9NZM1	MYOF	MYOF Myoferlin	10	93306429	93482317	q23.33	phospholipid binding [GO:0005543]	other	PRESENT
Q9H4G4	GLIPR2	GAPR1 Golgi-associated plant pathogenesis-related protein 1	9	36136536	36163913	p13.3	protein homodimerization activity [GO:0042803]	other	PRESENT
Q9H773	DCTPP1	DCTP1 dCTP pyrophosphatase 1	16	30423619	30430075	p11.2	dCTP diphosphatase activity [GO:0047840]; identical protein binding [GO:0042802]; magnesium ion binding [GO:0000287]; nucleoside-triphosphate diphosphatase activity [GO:0047429]; pyrimidine deoxyribonucleotide binding [GO:0032556]	enzyme	PRESENT
Q9HAV4	XPO5	XPO5 Exportin-5	6	43522330	43576075	p21.1	mRNA binding [GO:0003729]; nuclear export signal receptor activity [GO:0005049]; pre-miRNA binding [GO:0070883]; pre-miRNA transporter activity [GO:0090631]; Ran GTPase binding [GO:0008536]; RNA binding [GO:0003723]; tRNA binding [GO:0000049]	transporter	PRESENT
Q9HAV7	GRPEL1	GRPE1 GrpE protein homolog 1, mitochondrial	4	7058906	7068197	p16.1	adenyl-nucleotide exchange factor activity [GO:0000774]; chaperone binding [GO:0051087]; protein homodimerization activity [GO:0042803]; unfolded protein binding [GO:0051082]	other	PRESENT
O43765	SGTA	SGTA Small glutamine-rich tetratricopeptide repeat-containing protein alpha	19	2754714	2783371	p13.3	BAT3 complex binding [GO:1904288]; protein self-association [GO:0043621]	other	PRESENT
Q9HC35	EML4	EMAL4 Echinoderm microtubule-associated protein-like 4	2	42169350	42332548	p21	microtubule binding [GO:0008017]	other	PRESENT
Q9NQ88	TIGAR	TIGAR Fructose-2,6-bisphosphatase TIGAR	12	4307763	4354593	p13.32	bisphosphoglycerate 2-phosphatase activity [GO:0004083]; fructose-2,6-bisphosphate 2-phosphatase activity [GO:0004331]	enzyme	PRESENT
Q9NQG5	RPRD1B	RPR1B Regulation of nuclear pre-mRNA domain-containing protein 1B	20	38033546	38127780	q11.23	RNA polymerase II core binding [GO:0000993]	other	PRESENT
Q9NQW7	XPNPEP1	XPP1 Xaa-Pro aminopeptidase 1	10	109864766	109923553	q25.1	aminopeptidase activity [GO:0004177]; manganese ion binding [GO:0030145]; metalloaminopeptidase activity [GO:0070006]; protein homodimerization activity [GO:0042803]	peptidase	PRESENT
Q9NR28	DIABLO	DBLOH Diablo homolog, mitochondrial	12	122207662	122227534	q24.31	apoptotic process, activation of cysteine-type endopeptidase activity involved in apoptotic process, extrinsic apoptotic signaling pathway via death domain receptors, activation of cysteine-type endopeptidase activity involved in apoptotic process by cytochrome c, positive regulation of apoptotic process, neuron apoptotic process, intrinsic apoptotic signaling pathway	other	PRESENT
Q9NR45	NANS	SIAS Sialic acid synthase	9	98056739	98083075	q22.33	N-acetylneuraminate synthase activity [GO:0050462]; N-acylneuraminate-9-phosphate synthase activity [GO:0047444]; N-acylneuraminate cytidylyltransferase activity [GO:0008781]	enzyme	PRESENT
Q9NRN7	AASDHPPT	ADPPT L-aminoadipate-semialdehyde dehydrogenase-phosphopantetheinyl transferase	11	106075501	106098710	q22.3	holo-[acyl-carrier-protein] synthase activity [GO:0008897]; magnesium ion binding [GO:0000287]	enzyme	PRESENT
Q9NTI5	PDS5B	PDS5B Sister chromatid cohesion protein PDS5 homolog B	13	32586427	32778019	q13.1	ATP binding [GO:0005524]; DNA binding [GO:0003677]	other	PRESENT
Q9UKD2	MRTO4	MRT4 mRNA turnover protein 4 homolog	1	19251539	19260128	p36.13	RNA binding [GO:0003723]	other	PRESENT
Q9NRX4	PHPT1	PHP14 14 kDa phosphohistidine phosphatase	9	136848724	136851027	q34.3	calcium channel inhibitor activity [GO:0019855]; ion channel binding [GO:0044325]; phosphohistidine phosphatase activity [GO:0008969]; phosphoprotein phosphatase activity [GO:0004721]	phosphatase	PRESENT
Q9NTJ3	SMC4	SMC4 Structural maintenance of chromosomes protein 4	3	160399274	160434962	q25.33	ATP binding [GO:0005524]; protein heterodimerization activity [GO:0046982]	transporter	PRESENT
Q9NU22	MDN1	MDN1 Midasin	6	89642499	89819723	q15	ATPase activity [GO:0016887]; ATP binding [GO:0005524]; unfolded protein binding [GO:0051082]	other	PRESENT
Q9NVP1	DDX18	DDX18 ATP-dependent RNA helicase DDX18	2	117814650	117832379	q14.1	ATP binding [GO:0005524]; ATP-dependent RNA helicase activity [GO:0004004]; RNA binding [GO:0003723]	enzyme	PRESENT
Q9NWH9	SLTM	SLTM SAFB-like transcription modulator	15	58879045	58933653	q22.1	double-stranded DNA binding [GO:0003690]; RNA binding [GO:0003723]; sequence-specific DNA binding [GO:0043565]	other	PRESENT
Q9NWL6	ASNSD1	ASND1 Asparagine synthetase domain-containing protein 1	2	189661385	189670831	q32.2	asparagine synthase (glutamine-hydrolyzing) activity [GO:0004066]; protein homodimerization activity [GO:0042803]	enzyme	PRESENT
Q9NXF1	TEX10	TEX10 Testis-expressed sequence 10 protein	9	100302077	100352939	q31.1	rRNA processing	other	PRESENT
Q9NXG2	THUMPD1	THUM1 THUMP domain-containing protein 1	16	20702816	20742084	p12.3	RNA binding [GO:0003723]	other	PRESENT
Q9NZI8	IGF2BP1	IF2B1 Insulin-like growth factor 2 mRNA-binding protein 1	17	48997412	49055650	q21.32	mRNA 3'-UTR binding [GO:0003730]; mRNA 5'-UTR binding [GO:0048027]; mRNA binding [GO:0003729]; RNA binding [GO:0003723]; translation regulator activity [GO:0045182]	translation regulator	PRESENT
Q9NZL9	MAT2B	MAT2B Methionine adenosyltransferase 2 subunit beta	5	163503114	163519336	q34	enzyme binding [GO:0019899]; methionine adenosyltransferase regulator activity [GO:0048270]	enzyme	PRESENT
Q9P016	THYN1	THYN1 Thymocyte nuclear protein 1	11	134248279	134253370	q25	suggested specific reader of 5hmC, may be involved in the induction of apoptosis	other	PRESENT
Q9P2D1	CHD7	CHD7 Chromodomain-helicase-DNA-binding protein 7	8	60678778	60868028	q12.2	ATP binding [GO:0005524]; chromatin binding [GO:0003682]; helicase activity [GO:0004386]; promoter-specific chromatin binding [GO:1990841]; RNA polymerase II core promoter proximal region sequence-specific DNA binding [GO:0000978]	enzyme	PRESENT
Q9P2E9	RRBP1	RRBP1 Ribosome-binding protein 1	20	17613678	17682295	p12.1	receptor activity [GO:0004872]; RNA binding [GO:0003723]	other	PRESENT
Q9UHB6	LIMA1	LIMA1 LIM domain and actin-binding protein 1	12	50175788	50283546	q13.12	actin filament binding [GO:0051015]; actin monomer binding [GO:0003785]; cadherin binding [GO:0045296]; metal ion binding [GO:0046872]	other	PRESENT
Q9P2K3	RCOR3	RCOR3 REST corepressor 3	1	211258377	211316385	q32.2	transcription corepressor activity [GO:0003714]; transcription factor activity, sequence-specific DNA binding [GO:0003700]; transcription factor binding [GO:0008134]; transcription regulatory region DNA binding [GO:0044212]	other	PRESENT
Q9UBE0	SAE1	SAE1 SUMO-activating enzyme subunit 1	19	47113274	47210636	q13.32	ATP-dependent protein binding [GO:0043008]; enzyme activator activity [GO:0008047]; protein C-terminus binding [GO:0008022]; protein heterodimerization activity [GO:0046982]; small protein activating enzyme binding [GO:0044388]; ubiquitin activating enzyme activity [GO:0004839]	enzyme	PRESENT
Q9UBQ7	GRHPR	GRHPR Glyoxylate reductase/hydroxypyruvate reductase	9	37422666	37436990	p13.2	carboxylic acid binding [GO:0031406]; glycerate dehydrogenase activity [GO:0008465]; glyoxylate reductase (NADP) activity [GO:0030267]; hydroxypyruvate reductase activity [GO:0016618]; NAD binding [GO:0051287]; NADPH binding [GO:0070402]; protein homodimerization activity [GO:0042803]	enzyme	PRESENT
Q9UDT6	CLIP2	CLIP2 CAP-Gly domain-containing linker protein 2	7	74289475	74405943	q11.23	microtubule binding [GO:0008017]; microtubule plus-end binding [GO:0051010]	transcription regulator	PRESENT
Q9UHD1	CHORDC1	CHRD1 Cysteine and histidine-rich domain-containing protein 1	11	90201160	90223364	q14.3	ADP binding [GO:0043531]; ATP binding [GO:0005524]; Hsp90 protein binding [GO:0051879]; zinc ion binding [GO:0008270]	other	PRESENT
Q9UIG0	BAZ1B	BAZ1B Tyrosine-protein kinase BAZ1B	7	73440398	73522278	q11.23	ATP binding [GO:0005524]; chromatin binding [GO:0003682]; histone kinase activity [GO:0035173]; lysine-acetylated histone binding [GO:0070577]; non-membrane spanning protein tyrosine kinase activity [GO:0004715]; protein tyrosine kinase activity [GO:0004713]; vitamin D receptor activator activity [GO:0071884]; zinc ion binding [GO:0008270]	transcription regulator	PRESENT
Q9UJ70	NAGK	NAGK N-acetyl-D-glucosamine kinase	2	71064344	71079805	p13.3	ATP binding [GO:0005524]; N-acetylglucosamine kinase activity [GO:0045127]	kinase	PRESENT
Q9UJU6	DBNL	DBNL Drebrin-like protein	7	44044640	44069456	p13	actin binding [GO:0003779]; actin filament binding [GO:0051015]; cadherin binding [GO:0045296]; enzyme activator activity [GO:0008047]; protein C-terminus binding [GO:0008022]; protein domain specific binding [GO:0019904]	other	PRESENT
Q9UKA9	PTBP2	PTBP2 Polypyrimidine tract-binding protein 2	1	96721665	96823738	p21.3	mRNA binding [GO:0003729]; pre-mRNA binding [GO:0036002]; RNA binding [GO:0003723]	other	PRESENT
Q9UKV3	ACIN1	ACINU Apoptotic chromatin condensation inducer in the nucleus	14	23058564	23095614	q11.2	ATPase activity [GO:0016887]; enzyme binding [GO:0019899]; nucleic acid binding [GO:0003676]; RNA binding [GO:0003723]	enzyme	PRESENT
Q9UKX7	NUP50	NUP50 Nuclear pore complex protein Nup50	22	45163841	45188015	q13.31	Ran GTPase binding [GO:0008536]	transporter	PRESENT
Q9ULU8	CADPS	CAPS1 Calcium-dependent secretion activator 1	3	62398346	62875389	p14.2	lipid binding [GO:0008289]; metal ion binding [GO:0046872]; protein kinase binding [GO:0019901]	other	PRESENT
Q9UM54	MYO6	MYO6 Unconventional myosin-VI	6	75749192	75919537	q14.1	actin binding [GO:0003779]; actin filament binding [GO:0051015]; ADP binding [GO:0043531]; ATP binding [GO:0005524]; cadherin binding [GO:0045296]; calmodulin binding [GO:0005516]; minus-end directed microfilament motor activity [GO:0060001]; motor activity [GO:0003774]	other	PRESENT
Q9UMS4	PRPF19	PRP19 Pre-mRNA-processing factor 19	11	60890730	60906588	q12.2	identical protein binding [GO:0042802]; ubiquitin protein ligase activity [GO:0061630]; ubiquitin-ubiquitin ligase activity [GO:0034450]	enzyme	PRESENT
Q9UNF1	MAGED2	MAGD2 Melanoma-associated antigen D2	X	54807599	54816012	p11.21	platelet degranulation, female pregnancy, renal sodium ion absorption	other	PRESENT
Q9UMY4	SNX12	SNX12 Sorting nexin-12	X	71056332	71073426	q13.1	enzyme binding [GO:0019899]; phosphatidylinositol binding [GO:0035091]	transporter	PRESENT
Q9UNN5	FAF1	FAF1 FAS-associated factor 1	1	50437028	50960263	p32.3	heat shock protein binding [GO:0031072]; NF-kappaB binding [GO:0051059]; protein domain specific binding [GO:0019904]; protein kinase binding [GO:0019901]; protein kinase regulator activity [GO:0019887]; ubiquitin binding [GO:0043130]; ubiquitin protein ligase binding [GO:0031625]	other	PRESENT
Q9UNS2	COPS3	CSN3 COP9 signalosome complex subunit 3	17	17246820	17281293	p11.2	protein deneddylation, mucleotide-excision repair, DNA damage recognition, in utero embryonic development, transcription-coupled nucletide-excision repair, ubiquitin-dependent protein catabolic process, signal transduction, response to light stimulus, post-translational protein modification	other	PRESENT
Q9UNZ2	NSFL1C	NSF1C NSFL1 cofactor p47	20	1442162	1473842	p13	ATPase binding [GO:0051117]; phospholipid binding [GO:0005543]; protein phosphatase regulator activity [GO:0019888]; ubiquitin binding [GO:0043130]	other	PRESENT
Q9UPN3	MACF1	MACF1 Microtubule-actin cross-linking factor 1, isoforms 1/2/3/5	1	39081316	39487177	p34.3	actin binding [GO:0003779]; actin filament binding [GO:0051015]; ATPase activity [GO:0016887]; cadherin binding [GO:0045296]; calcium ion binding [GO:0005509]; microtubule binding [GO:0008017]; RNA binding [GO:0003723]	enzyme	PRESENT
Q9UQ35	SRRM2	SRRM2 Serine/arginine repetitive matrix protein 2	16	2752329	2772538	p13.3	C2H2 zinc finger domain binding [GO:0070742]; protein N-terminus binding [GO:0047485]; RNA binding [GO:0003723]	other	PRESENT
Q9UQ88	CDK11A	CD11A Cyclin-dependent kinase 11A	1	1702730	1724324	p36.33	ATP binding [GO:0005524]; cyclin-dependent protein serine/threonine kinase activity [GO:0004693]; protein kinase activity [GO:0004672]; protein serine/threonine kinase activity [GO:0004674]	kinase	PRESENT
Q9Y2L1	DIS3	RRP44 Exosome complex exonuclease RRP44	13	72752169	72782096	q21.33	3'-5'-exoribonuclease activity [GO:0000175]; endonuclease activity [GO:0004519]; guanyl-nucleotide exchange factor activity [GO:0005085]; RNA binding [GO:0003723]	enzyme	PRESENT
Q9BXW7	CECR5	CECR5 Cat eye syndrome critical region protein 5	22	17137511	17165287	q11.1	glycerophospholipid biosynthetic process [GO:0046474]	other	PRESENT
Q9Y383	LUC7L2	LC7L2 Putative RNA-binding protein Luc7-like 2	7	139340359	139423457	q34	enzyme binding [GO:0019899]; mRNA binding [GO:0003729]; RNA binding [GO:0003723]	other	PRESENT
Q9Y3C6	PPIL1	PPIL1 Peptidyl-prolyl cis-trans isomerase-like 1	6	36854827	36875024	p21.2	disordered domain specific binding [GO:0097718]; peptidyl-prolyl cis-trans isomerase activity [GO:0003755]	enzyme	PRESENT
Q9Y3E1	HDGFRP3	HDGR3 Hepatoma-derived growth factor-related protein 3	15	83112738	83208018	q25.2	growth factor activity [GO:0008083]; microtubule binding [GO:0008017]; tubulin binding [GO:0015631]	other	PRESENT
Q9Y3E5	PTRH2	PTH2 Peptidyl-tRNA hydrolase 2, mitochondrial	17	59674636	59707626	q23.1	aminoacyl-tRNA hydrolase activity [GO:0004045]	enzyme	PRESENT
Q9Y3F4	STRAP	STRAP Serine-threonine kinase receptor-associated protein	12	15882391	15903478	p12.3	receptor binding [GO:0005102]; RNA binding [GO:0003723]	other	PRESENT
Q9Y3Y2	CHTOP	CHTOP Chromatin target of PRMT1 protein	1	153633982	153646306	q21.3	methyl-CpG binding [GO:0008327]; RNA binding [GO:0003723]	other	PRESENT
Q9Y5L0	TNPO3	TNPO3 Transportin-3	7	128954180	129055173	q32.1	identical protein binding [GO:0042802]; nuclear localization sequence binding [GO:0008139]; protein transporter activity [GO:0008565]; receptor activity [GO:0004872]	other	PRESENT
O15258	RER1	RER1 Protein RER1	1	2391775	2405444	p36.32	acetylcholine receptor binding [GO:0033130]	other	ABSENT
O75306	NDUFS2	NDUS2 NADH dehydrogenase [ubiquinone] iron-sulfur protein 2, mitochondrial	1	161197104	161214395	q23.3	4 iron, 4 sulfur cluster binding [GO:0051539]; electron carrier activity [GO:0009055]; metal ion binding [GO:0046872]; NAD binding [GO:0051287]; NADH dehydrogenase (ubiquinone) activity [GO:0008137]; quinone binding [GO:0048038]; ubiquitin protein ligase binding [GO:0031625]	enzyme	ABSENT
O94925	GLS	GLSK Glutaminase kidney isoform, mitochondrial	2	190880827	190965552	q32.2	glutaminase activity [GO:0004359]	enzyme	ABSENT
O95139	NDUFB6	NDUB6 NADH dehydrogenase [ubiquinone] 1 beta subcomplex subunit 6	9	32552999	32573184	p21.1	NADH dehydrogenase (ubiquinone) activity [GO:0008137]	enzyme	ABSENT
P02686	MBP	MBP Myelin basic protein	18	76978827	77133683	q23	calmodulin binding [GO:0005516]; protease binding [GO:0002020]; structural constituent of myelin sheath [GO:0019911]	other	ABSENT
P03915	MT-ND5	NU5M NADH-ubiquinone oxidoreductase chain 5	MT	12337	14148	0	NADH dehydrogenase (ubiquinone) activity [GO:0008137]	enzyme	ABSENT
P12036	NEFH	NFH Neurofilament heavy polypeptide	22	29480230	29491390	q12.2	dynein complex binding [GO:0070840]; kinesin binding [GO:0019894]; microtubule binding [GO:0008017]; protein binding, bridging [GO:0030674]; protein kinase binding [GO:0019901]; structural constituent of cytoskeleton [GO:0005200]; structural molecule activity [GO:0005198]	other	ABSENT
P12074	COX6A1	CX6A1 Cytochrome c oxidase subunit 6A1, mitochondrial	12	120438090	120440742	q24.31	cytochrome-c oxidase activity [GO:0004129]; enzyme regulator activity [GO:0030234]	enzyme	ABSENT
P20472	PVALB	PRVA Parvalbumin alpha	22	36800684	36819479	q12.3	calcium ion binding [GO:0005509]; protein heterodimerization activity [GO:0046982]; protein homodimerization activity [GO:0042803]	other	ABSENT
P43121	MCAM	MUC18 Cell surface glycoprotein MUC18	11	119308529	119321521	q23.3	angiogenesis, glomerular filtration, cell adhesion, anatomical structure morphogenesis, positive regulation of cell migration, vascular wound healing	other	ABSENT
P60201	PLP1	MYPR Myelin proteolipid protein	X	103773718	103792619	q22.2	structural constituent of myelin sheath [GO:0019911]; structural molecule activity [GO:0005198]	other	ABSENT
Q75T13	PGAP1	PGAP1 GPI inositol-deacylase	2	196833004	196927796	q33.1	hydrolase activity, acting on ester bonds [GO:0016788]; nuclease activity [GO:0004518]; phosphoric ester hydrolase activity [GO:0042578]	enzyme	ABSENT
Q8WXF1	PSPC1	PSPC1 Paraspeckle component 1	13	19674752	19783019	q12.11	core promoter binding [GO:0001047]; RNA binding [GO:0003723]; transcription regulatory region sequence-specific DNA binding [GO:0000976]	other	ABSENT
Q93050	ATP6V0A1	VPP1 V-type proton ATPase 116 kDa subunit a isoform 1	17	42458844	42522611	q21.2	ATPase binding [GO:0051117]; proton-transporting ATPase activity, rotational mechanism [GO:0046961]	transporter	ABSENT
Q96CW1	AP2M1	AP2M1 AP-2 complex subunit mu	3	184174689	184184091	q27.1	ion channel binding [GO:0044325]; lipid binding [GO:0008289]; low-density lipoprotein particle receptor binding [GO:0050750]; signal sequence binding [GO:0005048]; transporter activity [GO:0005215]	transporter	ABSENT
P37840	SNCA	SYUA Alpha-synuclein	4	89724099	89838315	q22.1	alpha-tubulin binding [GO:0043014]; beta-tubulin binding [GO:0048487]; calcium ion binding [GO:0005509]; copper ion binding [GO:0005507]; cuprous ion binding [GO:1903136]; cysteine-type endopeptidase inhibitor activity involved in apoptotic process [GO:0043027]; dynein complex binding [GO:0070840]; ferrous iron binding [GO:0008198]; histone binding [GO:0042393]; Hsp70 protein binding [GO:0030544]…	enzyme	ABSENT
Q08722	CD47	CD47 Leukocyte surface antigen CD47	3	108043298	108091025	q13.12	thrombospondin receptor activity [GO:0070053]	transmembrane receptor	ABSENT
Q9H1H9	KIF13A	KI13A Kinesin-like protein KIF13A	6	17759183	17987623	p22.3	ATPase activity [GO:0016887]; ATP binding [GO:0005524]; microtubule binding [GO:0008017]; microtubule motor activity [GO:0003777]	transporter	ABSENT
Q9P2R7	SUCLA2	SUCB1 Succinyl-CoA ligase [ADP-forming] subunit beta, mitochondrial	13	47936491	48001354	q14.2	ATP binding [GO:0005524]; metal ion binding [GO:0046872]; succinate-CoA ligase (ADP-forming) activity [GO:0004775]	enzyme	ABSENT

## Sheet: Group 4 vs Cerebellum
UNIPROT assesion number	gene symbol	gene name	chromosome location				function		PRESENT/ ABSENT
			chr	gene start (bp)	gene stop (bp)	karyotype band	gene onthology	IPA
A0AVT1	UBA6	UBA6 Ubiquitin-like modifier-activating enzyme 6	4	67701179	67612652	q13.2	ATP binding [GO:0005524]; FAT10 activating enzyme activity [GO:0019780]; ubiquitin activating enzyme activity [GO:0004839]	enzyme	PRESENT
A6NHL2	TUBAL3	TBAL3 Tubulin alpha chain-like 3	10	5404830	5393098	p15.1	GTPase activity [GO:0003924]; GTP binding [GO:0005525]; structural constituent of cytoskeleton [GO:0005200]	enzyme	PRESENT
A6NHR9	SMCHD1	SMHD1 Structural maintenance of chromosomes flexible hinge domain-containing protein 1	18	2655738	2805017	p11.32	ATPase activity [GO:0016887]; ATP binding [GO:0005524]	other	PRESENT
A8MTI9	PRSS47	PRS47 Putative serine protease 47	9	92184332	92191156	q22.31	serine-type endopeptidase activity [GO:0004252]	other	PRESENT
B7ZAP0	RABGAP1L	RBG10 Rab GTPase-activating protein 1-like, isoform 10	1	174159410	174995308	q25.1	mRNA binding [GO:0003729]; ribosome binding [GO:0043022]; translation initiation factor activity [GO:0003743]	other	PRESENT
O00203	AP3B1	AP3B1 AP-3 complex subunit beta-1	5	78000525	78294755	q14.1	BAT3 complex binding [GO:1904288]; protein self-association [GO:0043621]	transporter	PRESENT
O00232	PSMD12	PSD12 26S proteasome non-ATPase regulatory subunit 12	17	67366627	67337916	q24.2	MAPK cascade, protein polyubiquitination, stimulatory C-type lectin receptor signaling pathway, antigen processing and presentation of exogenous peptide antigen via MHC class I, TAP-dependent, regulation of cellular amino acid metabolic process, negative regulation of G2/M transition of mitotic cell cycle, protein deubiquitination, anaphase-promoting complex-dependent catabolic process, SCF-depen…	other	PRESENT
O00422	SAP18	SAP18 Histone deacetylase complex subunit SAP18	13	21140514	21149084	q12.11	metal ion binding [GO:0046872]; RNA binding [GO:0003723]; RS domain binding [GO:0050733]	transcription regulator	PRESENT
O00425	IGF2BP3	IF2B3 Insulin-like growth factor 2 mRNA-binding protein 3	7	23310209	23470467	p15.3	ATP binding [GO:0005524]; Hsp90 protein binding [GO:0051879]; kinase activity [GO:0016301]; protein N-terminus binding [GO:0047485]; protein serine/threonine kinase activity [GO:0004674]	translation regulator	PRESENT
O14579	COPE	COPE Coatomer subunit epsilon	19	18899514	18919397	p13.11	hydrolase activity [GO:0016787]	transporter	PRESENT
O14617	AP3D1	AP3D1 AP-3 complex subunit delta-1	19	2164465	2100988	p13.3	transporter activity [GO:0005215]	transporter	PRESENT
O14735	CDIPT	CDIPT CDP-diacylglycerol--inositol 3-phosphatidyltransferase	16	29863736	29858357	p11.2	alcohol binding [GO:0043178]; carbohydrate binding [GO:0030246]; CDP-diacylglycerol-inositol 3-phosphatidyltransferase activity [GO:0003881]; diacylglycerol binding [GO:0019992]; manganese ion binding [GO:0030145]	enzyme	PRESENT
O14776	TCERG1	TCRG1 Transcription elongation regulator 1	5	146511961	146447311	q32	proline-rich region binding [GO:0070064]; RNA binding [GO:0003723]; RNA polymerase II repressing transcription factor binding [GO:0001103]; RNA polymerase II transcription corepressor activity [GO:0001106]; transcription coactivator activity [GO:0003713]	transcription regulator	PRESENT
O15067	PFAS	PUR4 Phosphoribosylformylglycinamidine synthase	17	8270491	8247618	p13.1	ATP binding [GO:0005524]; metal ion binding [GO:0046872]; phosphoribosylformylglycinamidine synthase activity [GO:0004642]	enzyme	PRESENT
O15347	HMGB3	HMGB3 High mobility group protein B3	X	150990775	150980509	q28	DNA binding, bending [GO:0008301]; double-stranded DNA binding [GO:0003690]; four-way junction DNA binding [GO:0000400]; RNA binding [GO:0003723]	other	PRESENT
O15372	EIF3H	EIF3H Eukaryotic translation initiation factor 3 subunit H	8	116766925	116642130	q24.11	RNA binding [GO:0003723]; translation initiation factor activity [GO:0003743]	other	PRESENT
O15498	YKT6	YKT6 Synaptobrevin homolog YKT6	7	44214294	44200968	p13	cadherin binding [GO:0045296]; protein-cysteine S-palmitoyltransferase activity [GO:0019706]; SNAP receptor activity [GO:0005484]; SNARE binding [GO:0000149]	enzyme	PRESENT
O43237	DYNC1LI2	DC1L2 Cytoplasmic dynein 1 light intermediate chain 2	16	66751798	66720893	q22.1	ATP binding [GO:0005524]; dynein heavy chain binding [GO:0045504]; microtubule motor activity [GO:0003777]	other	PRESENT
O43252	PAPSS1	PAPS1 Bifunctional 3'-phosphoadenosine 5'-phosphosulfate synthase 1	4	107720452	107590276	q25	adenylylsulfate kinase activity [GO:0004020]; ATP binding [GO:0005524]; nucleotidyltransferase activity [GO:0016779]; protein homodimerization activity [GO:0042803]; sulfate adenylyltransferase (ATP) activity [GO:0004781]	enzyme	PRESENT
O43264	ZW10	ZW10 Centromere/kinetochore protein zw10 homolog	11	113773811	113733187	q23.2	centromeric DNA binding [GO:0019237]	other	PRESENT
O43347	MSI1	MSI1H RNA-binding protein Musashi homolog 1	12	120341330	120369180	q24.31	identical protein binding [GO:0042802]; poly(U) RNA binding [GO:0008266]; RNA binding [GO:0003723]	other	PRESENT
O43399	TPD52L2	TPD54 Tumor protein D54	20	63891545	63865228	q13.33	protein heterodimerization activity [GO:0046982]; protein homodimerization activity [GO:0042803]; RNA binding [GO:0003723]	other	PRESENT
O43447	PPIH	PPIH Peptidyl-prolyl cis-trans isomerase H	1	42676758	42658425	p34.2	cyclosporin A binding [GO:0016018]; peptidyl-prolyl cis-trans isomerase activity [GO:0003755]; ribonucleoprotein complex binding [GO:0043021]	enzyme	PRESENT
O43491	EPB41L2	E41L2 Band 4.1-like protein 2	6	131063322	130839347	q23.2	actin binding [GO:0003779]; PH domain binding [GO:0042731]; spectrin binding [GO:0030507]; structural constituent of cytoskeleton [GO:0005200]	other	PRESENT
O43583	DENR	DENR Density-regulated protein	12	122752774	122771064	q24.31	mRNA binding [GO:0003729]; ribosome binding [GO:0043022]; translation initiation factor activity [GO:0003743]	other	PRESENT
O43681	ASNA1	ASNA ATPase ASNA1	19	12737139	12748323	p13.13	arsenite transmembrane transporter activity [GO:0015105]; ATPase activity, coupled to movement of substances [GO:0043492]; ATP binding [GO:0005524]; metal ion binding [GO:0046872]; transporter activity [GO:0005215]	transporter	PRESENT
O43684	BUB3	BUB3 Mitotic checkpoint protein BUB3	10	123170467	123154277	q26.13	ubiquitin binding [GO:0043130]	other	PRESENT
O43765	SGTA	SGTA Small glutamine-rich tetratricopeptide repeat-containing protein alpha	19	2754714	2783371	p13.3	BAT3 complex binding [GO:1904288]; protein self-association [GO:0043621]	other	PRESENT
O43795	MYO1B	MYO1B Unconventional myosin-Ib	2	191425389	191245185	q32.3	actin-dependent ATPase activity [GO:0030898]; actin filament binding [GO:0051015]; ATP binding [GO:0005524]; cadherin binding [GO:0045296]; calmodulin binding [GO:0005516]; microfilament motor activity [GO:0000146]; phosphatidylinositol-3,4,5-trisphosphate binding [GO:0005547]; phosphatidylinositol-4,5-bisphosphate binding [GO:0005546]	enzyme	PRESENT
O60256	PRPSAP2	KPRB Phosphoribosyl pyrophosphate synthase-associated protein 2	17	18840085	18931287	p11.2	enzyme inhibitor activity [GO:0004857]; magnesium ion binding [GO:0000287]; ribose phosphate diphosphokinase activity [GO:0004749]	other	PRESENT
O60271	SPAG9	JIP4 C-Jun-amino-terminal kinase-interacting protein 4	17	51120865	50962174	q21.33	JUN kinase binding [GO:0008432]; kinesin binding [GO:0019894]; MAP-kinase scaffold activity [GO:0005078]; mitogen-activated protein kinase p38 binding [GO:0048273]; receptor signaling complex scaffold activity [GO:0030159]	other	PRESENT
O60610	DIAPH1	DIAP1 Protein diaphanous homolog 1	5	141619055	141515016	q31.3	actin binding [GO:0003779]; ion channel binding [GO:0044325]; receptor binding [GO:0005102]; Rho GTPase binding [GO:0017048]; RNA binding [GO:0003723]	other	PRESENT
O60701	UGDH	UGDH UDP-glucose 6-dehydrogenase	4	39528311	39498755	p14	electron carrier activity [GO:0009055]; NAD binding [GO:0051287]; UDP-glucose 6-dehydrogenase activity [GO:0003979]	enzyme	PRESENT
O60841	EIF5B	IF2P Eukaryotic translation initiation factor 5B	2	99401326	99337353	q11.2	GTPase activity [GO:0003924]; GTP binding [GO:0005525]; metal ion binding [GO:0046872]; RNA binding [GO:0003723]; translation initiation factor activity [GO:0003743]	translation regulator	PRESENT
O75116	ROCK2	ROCK2 Rho-associated protein kinase 2	2	11348330	11179761	p25.1	ATP binding [GO:0005524]; metal ion binding [GO:0046872]; protein serine/threonine kinase activity [GO:0004674]; Rho-dependent protein serine/threonine kinase activity [GO:0072518]; Rho GTPase binding [GO:0017048]; RNA binding [GO:0003723]; structural molecule activity [GO:0005198]	kinase	PRESENT
O75153	CLUH	CLU Clustered mitochondria protein homolog	17	2689386	2712663	p13.3	mRNA binding [GO:0003729]	translation regulator	PRESENT
O75223	GGCT	GGCT Gamma-glutamylcyclotransferase	7	30504844	30496621	p14.3	gamma-glutamylcyclotransferase activity [GO:0003839]; protein homodimerization activity [GO:0042803]	enzyme	PRESENT
O75306	NDUFS2	NDUS2 NADH dehydrogenase [ubiquinone] iron-sulfur protein 2, mitochondrial	1	161197104	161214395	q23.3	4 iron, 4 sulfur cluster binding [GO:0051539]; electron carrier activity [GO:0009055]; metal ion binding [GO:0046872]; NAD binding [GO:0051287]; NADH dehydrogenase (ubiquinone) activity [GO:0008137]; quinone binding [GO:0048038]; ubiquitin protein ligase binding [GO:0031625]	enzyme	PRESENT
O75369	FLNB	FLNB Filamin-B	3	58172251	58008400	p14.3	actin binding [GO:0003779]; cadherin binding [GO:0045296]; identical protein binding [GO:0042802]; RNA binding [GO:0003723]	other	PRESENT
O75494	SRSF10	SRS10 Serine/arginine-rich splicing factor 10	1	23980927	23964804	p36.11	RNA binding [GO:0003723]; RS domain binding [GO:0050733]; unfolded protein binding [GO:0051082]	other	PRESENT
O75534	CSDE1	CSDE1 Cold shock domain-containing protein E1	1	114758676	114716913	p13.2	DNA binding [GO:0003677]; RNA binding [GO:0003723]	enzyme	PRESENT
O75569	PRKRA	PRKRA Interferon-inducible double-stranded RNA-dependent protein kinase activator A	2	178451512	178431414	q31.2	double-stranded RNA binding [GO:0003725]; enzyme activator activity [GO:0008047]; enzyme binding [GO:0019899]; identical protein binding [GO:0042802]; protein homodimerization activity [GO:0042803]; RNA binding [GO:0003723]	other	PRESENT
O75582	RPS6KA5	KS6A5 Ribosomal protein S6 kinase alpha-5	14	90847862	91060636	q32.11	ATP binding [GO:0005524]; magnesium ion binding [GO:0000287]; protein kinase activity [GO:0004672]; protein serine/threonine kinase activity [GO:0004674]	kinase	PRESENT
O75663	TIPRL	TIPRL TIP41-like protein	1	168178933	168202114	q24.2	DNA damage checkpoint, negative regulation of phosphoprotein phosphatase activit	other	PRESENT
O75694	NUP155	NU155 Nuclear pore complex protein Nup155	5	37371181	37288137	p13.2	structural constituent of nuclear pore [GO:0017056]; transporter activity [GO:0005215]	transporter	PRESENT
O75937	DNAJC8	DNJC8 DnaJ homolog subfamily C member 8	1	28199456	28233025	p35.3	Mrna splicing, via spliceosome	other	PRESENT
O75821	EIF3G	EIF3G Eukaryotic translation initiation factor 3 subunit G	19	10115017	10119918	p13.2	RNA binding [GO:0003723]; translation initiation factor activity [GO:0003743]	other	PRESENT
O75822	EIF3J	EIF3J Eukaryotic translation initiation factor 3 subunit J	15	44563029	44537057	q21.1	translation initiation factor activity [GO:0003743]	translation regulator	PRESENT
O75976	CPD	CBPD Carboxypeptidase D	17	30378905	30469989	q11.2	metallocarboxypeptidase activity [GO:0004181]; serine-type carboxypeptidase activity [GO:0004185]; zinc ion binding [GO:0008270]	peptidase	PRESENT
O76003	GLRX3	GLRX3 Glutaredoxin-3	10	130136399	130184521	q26.3	electron carrier activity [GO:0009055]; iron-sulfur cluster binding [GO:0051536]; metal ion binding [GO:0046872]; protein disulfide oxidoreductase activity [GO:0015035]; protein kinase C binding [GO:0005080]; RNA binding [GO:0003723]	enzyme	PRESENT
O76094	SRP72	SRP72 Signal recognition particle subunit SRP72	4	56503680	56466915	q12	7S RNA binding [GO:0008312]; RNA binding [GO:0003723]; signal recognition particle binding [GO:0005047]; TPR domain binding [GO:0030911]	kinase	PRESENT
O94874	UFL1	UFL1 E3 UFM1-protein ligase 1	6	96521595	96555276	q16.1	ligase activity [GO:0016874]; UFM1 transferase activity [GO:0071568]	enzyme	PRESENT
O94903	PROSC	PROSC Proline synthase co-transcribed bacterial homolog protein	8	37762593	37779767	p11.23	pyridoxal phosphate binding [GO:0030170]	enzyme	PRESENT
O94905	ERLIN2	ERLN2 Erlin-2	8	37736599	37759101	p11.23	cholesterol binding [GO:0015485]; protein tyrosine kinase activity [GO:0004713]; ubiquitin protein ligase binding [GO:0031625]	kinase	PRESENT
O94906	PRPF6	PRP6 Pre-mRNA-processing factor 6	20	64033100	63981135	q13.33	androgen receptor binding [GO:0050681]; ribonucleoprotein complex binding [GO:0043021]; RNA binding [GO:0003723]; transcription coactivator activity [GO:0003713]	transcription regulator	PRESENT
O94979	SEC31A	SC31A Protein transport protein Sec31A	4	82901166	82818661	q21.22	calcium-dependent protein binding [GO:0048306]	other	PRESENT
O95104	SCAF4	SFR15 Splicing factor, arginine/serine-rich 15	21	31671033	31732075	q22.11	RNA binding [GO:0003723]	other	PRESENT
O95347	SMC2	SMC2 Structural maintenance of chromosomes protein 2	9	104141417	104094260	q31.1	ATP binding [GO:0005524]; protein heterodimerization activity [GO:0046982]	transporter	PRESENT
O95573	ACSL3	ACSL3 Long-chain-fatty-acid--CoA ligase 3	2	222860934	222944639	q36.1	ATP binding [GO:0005524]; decanoate--CoA ligase activity [GO:0102391]; long-chain fatty acid-CoA ligase activity [GO:0004467]; protein domain specific binding [GO:0019904]; protein kinase binding [GO:0019901]	enzyme	PRESENT
O95747	OXSR1	OXSR1 Serine/threonine-protein kinaseR1	3	38255488	38165089	p22.2	ATP binding [GO:0005524]; magnesium ion binding [GO:0000287]; protein serine/threonine kinase activity [GO:0004674]; signal transducer, downstream of receptor, with serine/threonine kinase activity [GO:0004702]	kinase	PRESENT
O95861	BPNT1	BPNT1 3'(2'),5'-bisphosphate nucleotidase 1	1	220057482	220090462	q41	3'(2'),5'-bisphosphate nucleotidase activity [GO:0008441]; metal ion binding [GO:0046872]	phosphatase	PRESENT
O95865	DDAH2	DDAH2 N(G),N(G)-dimethylarginine dimethylaminohydrolase 2	6	31766492	31770071	p21.33	amino acid binding [GO:0016597]; catalytic activity [GO:0003824]; dimethylargininase activity [GO:0016403]	enzyme	PRESENT
P00167	CYB5A	CYB5 Cytochrome b5	18	74250847	74292016	q22.3	aldo-keto reductase (NADP) activity [GO:0004033]; cytochrome-c oxidase activity [GO:0004129]; enzyme binding [GO:0019899]; heme binding [GO:0020037]; metal ion binding [GO:0046872]	enzyme	PRESENT
P00390	GSR	GSHR Glutathione reductase, mitochondrial	8	30678061	30727926	p12	electron carrier activity [GO:0009055]; flavin adenine dinucleotide binding [GO:0050660]; glutathione-disulfide reductase activity [GO:0004362]; NADP binding [GO:0050661]	enzyme	PRESENT
P00918	CA2	CAH2 Carbonic anhydrase 2	8	85481493	85463852	q21.2	arylesterase activity [GO:0004064]; carbonate dehydratase activity [GO:0004089]; zinc ion binding [GO:0008270]	enzyme	PRESENT
P00966	ASS1	ASSY Argininosuccinate synthase	9	130501274	130444929	q34.11	amino acid binding [GO:0016597]; argininosuccinate synthase activity [GO:0004055]; ATP binding [GO:0005524]; identical protein binding [GO:0042802]; RNA binding [GO:0003723]	enzyme	PRESENT
P04632	CAPNS1	CPNS1 Calpain small subunit 1	19	36150353	36139575	q13.12	calcium-dependent cysteine-type endopeptidase activity [GO:0004198]; calcium ion binding [GO:0005509]; endopeptidase activity [GO:0004175]	peptidase	PRESENT
P05114	HMGN1	HMGN1 Non-histone chromosomal protein HMG-14	21	39349647	39342315	q22.2	DNA binding [GO:0003677]; nucleosomal DNA binding [GO:0031492]	transcription regulator	PRESENT
P05204	HMGN2	HMGN2 Non-histone chromosomal protein HMG-17	1	26475972	26472450	p36.11	nucleosomal DNA binding [GO:0031492]; RNA binding [GO:0003723]	other	PRESENT
P06756	ITGAV	ITAV Integrin alpha-V	2	186590065	186680901	q32.1	coreceptor activity [GO:0015026]; extracellular matrix binding [GO:0050840]; extracellular matrix protein binding [GO:1990430]; fibronectin binding [GO:0001968]; metal ion binding [GO:0046872]; opsonin binding [GO:0001846]; peptide binding [GO:0042277]; protease binding [GO:0002020]; protein kinase C binding [GO:0005080]; receptor binding [GO:0005102]; transforming growth factor beta binding [GO:…	transmembrane receptor	PRESENT
P07203	GPX1	GPX1 Glutathione peroxidase 1	3	49357176	49358600	p21.31	glutathione peroxidase activity [GO:0004602]; SH3 domain binding [GO:0017124]	enzyme	PRESENT
P07858	CTSB	CATB Cathepsin B	8	11842524	11869448	p23.1	collagen binding [GO:0005518]; cysteine-type endopeptidase activity [GO:0004197]; cysteine-type peptidase activity [GO:0008234]; peptidase activity [GO:0008233]; proteoglycan binding [GO:0043394]; serine-type endopeptidase activity [GO:0004252]	peptidase	PRESENT
P07942	LAMB1	LAMB1 Laminin subunit beta-1	7	108003255	107923799	q31.1	extracellular matrix structural constituent [GO:0005201]; structural molecule activity [GO:0005198]	other	PRESENT
P08579	SNRPB2	RU2B U2 small nuclear ribonucleoprotein B''	20	16742563	16729961	p12.1	snRNA stem-loop binding [GO:0035614]; snRNP binding [GO:0070990]; U1 snRNA binding [GO:0030619]	other	PRESENT
P09525	ANXA4	ANXA4 Annexin A4	2	69827100	69644425	p13.3	calcium-dependent phospholipid binding [GO:0005544]; calcium-dependent protein binding [GO:0048306]; calcium ion binding [GO:0005509]; identical protein binding [GO:0042802]; NF-kappaB binding [GO:0051059]; phospholipase inhibitor activity [GO:0004859]	other	PRESENT
P0DN76	U2AF1L5	U2AF5 Splicing factor U2AF 35 kDa subunit-like protein	21	6484623	6499261	p12	metal ion binding [GO:0046872]; RNA binding [GO:0003723]; RS domain binding [GO:0050733]	other	PRESENT
Q01081	U2AF1	U2AF1 Splicing factor U2AF 35 kDa subunit	21	43107587	43092956	q22.3	metal ion binding [GO:0046872]; pre-mRNA 3'-splice site binding [GO:0030628]; RNA binding [GO:0003723]	other	PRESENT
Q8WU68	U2AF1L4	U2AF4 Splicing factor U2AF 26 kDa subunit	19	35742464	35745445	q13.12	metal ion binding [GO:0046872]; pre-mRNA 3'-splice site binding [GO:0030628]	other	PRESENT
P10155	TROVE2	RO60 60 kDa SS-A/Ro ribonucleoprotein	1	193059422	193091777	q31.2	metal ion binding [GO:0046872]; RNA binding [GO:0003723]; U2 snRNA binding [GO:0030620]	other	PRESENT
P11047	LAMC1	LAMC1 Laminin subunit gamma-1	1	183145592	183023460	q25.3	extracellular matrix structural constituent [GO:0005201]	other	PRESENT
P11388	TOP2A	TOP2A DNA topoisomerase 2-alpha	17	40417950	40388516	q21.2	ATP binding [GO:0005524]; chromatin binding [GO:0003682]; DNA binding [GO:0003677]; DNA binding, bending [GO:0008301]; DNA-dependent ATPase activity [GO:0008094]; DNA topoisomerase type II (ATP-hydrolyzing) activity [GO:0003918]; drug binding [GO:0008144]; enzyme binding [GO:0019899]; histone deacetylase binding [GO:0042826]; magnesium ion binding [GO:0000287]; protein C-terminus binding [GO:0008…	enzyme	PRESENT
P11717	IGF2R	MPRI Cation-independent mannose-6-phosphate receptor	6	159969099	160113507	q25.3	enzyme binding [GO:0019899]; glycoprotein binding [GO:0001948]; G-protein alpha-subunit binding [GO:0001965]; G-protein coupled receptor activity [GO:0004930]; identical protein binding [GO:0042802]; insulin-like growth factor-activated receptor activity [GO:0005010]; insulin-like growth factor II binding [GO:0031995]; mannose binding [GO:0005537]; phosphoprotein binding [GO:0051219]; receptor ac…	transmembrane receptor	PRESENT
P11766	ADH5	ADHX Alcohol dehydrogenase class-3	4	99088801	99070978	q23	alcohol dehydrogenase (NAD) activity [GO:0004022]; electron carrier activity [GO:0009055]; fatty acid binding [GO:0005504]; formaldehyde dehydrogenase activity [GO:0018467]; protein homodimerization activity [GO:0042803]; S-(hydroxymethyl)glutathione dehydrogenase activity [GO:0051903]; zinc ion binding [GO:0008270]	enzyme	PRESENT
P12036	NEFH	NFH Neurofilament heavy polypeptide	22	29480230	29491390	q12.2	dynein complex binding [GO:0070840]; kinesin binding [GO:0019894]; microtubule binding [GO:0008017]; protein binding, bridging [GO:0030674]; protein kinase binding [GO:0019901]; structural constituent of cytoskeleton [GO:0005200]; structural molecule activity [GO:0005198]	other	PRESENT
P12110	COL6A2	CO6A2 Collagen alpha-2(VI) chain	21	46098097	46132849	q22.3	cell adhesion, response to glucose, extracellular matrix organization, collagen catabolic process, protein heterotrimerization	other	PRESENT
P13489	RNH1	RINI Ribonuclease inhibitor	11	494512	507300	p15.5	ribonuclease inhibitor activity [GO:0008428]	other	PRESENT
P13611	VCAN	CSPG2 Versican core protein	5	83582303	83471465	q14.2	calcium ion binding [GO:0005509]; carbohydrate binding [GO:0030246]; extracellular matrix structural constituent [GO:0005201]; glycosaminoglycan binding [GO:0005539]; hyaluronic acid binding [GO:0005540]	other	PRESENT
P26998	CRYBB3	CRBB3 Beta-crystallin B3	22	25199850	25207363	q11.23	structural constituent of eye lens [GO:0005212]	other	PRESENT
P13861	PRKAR2A	KAP2 cAMP-dependent protein kinase type II-alpha regulatory subunit	3	48847846	48744597	p21.31	cAMP binding [GO:0030552]; cAMP-dependent protein kinase inhibitor activity [GO:0004862]; cAMP-dependent protein kinase regulator activity [GO:0008603]; protein kinase A catalytic subunit binding [GO:0034236]; ubiquitin protein ligase binding [GO:0031625]	kinase	PRESENT
P18583	SON	SON Protein SON	21	33577481	33542618	q22.11	DNA binding [GO:0003677]; RNA binding [GO:0003723]; RS domain binding [GO:0050733]	other	PRESENT
P14735	IDE	IDE Insulin-degrading enzyme	10	92574076	92451684	q23.33	ATPase activity [GO:0016887]; ATP binding [GO:0005524]; beta-amyloid binding [GO:0001540]; beta-endorphin binding [GO:0031626]; glycoprotein binding [GO:0001948]; insulin binding [GO:0043559]; metalloendopeptidase activity [GO:0004222]; peptide binding [GO:0042277]; protein homodimerization activity [GO:0042803]; receptor binding [GO:0005102]; ubiquitin binding [GO:0043130]; virus receptor activi…	peptidase	PRESENT
P15374	UCHL3	UCHL3 Ubiquitin carboxyl-terminal hydrolase isozyme L3	13	75549480	75606020	q22.2	NEDD8-specific protease activity [GO:0019784]; peptidase activity [GO:0008233]; thiol-dependent ubiquitin-specific protease activity [GO:0004843]; thiol-dependent ubiquitinyl hydrolase activity [GO:0036459]; ubiquitin binding [GO:0043130]	peptidase	PRESENT
P15927	RPA2	RFA2 Replication protein A 32 kDa subunit	1	27891524	27914746	p35.3	damaged DNA binding [GO:0003684]; enzyme binding [GO:0019899]; G-rich strand telomeric DNA binding [GO:0098505]; protein N-terminus binding [GO:0047485]; protein phosphatase binding [GO:0019903]; single-stranded DNA binding [GO:0003697]; ubiquitin protein ligase binding [GO:0031625]	other	PRESENT
P17980	PSMC3	PRS6A 26S protease regulatory subunit 6A	11	47418769	47426473	p11.2	ATPase activity [GO:0016887]; ATP binding [GO:0005524]; identical protein binding [GO:0042802]; proteasome-activating ATPase activity [GO:0036402]; TBP-class protein binding [GO:0017025]	transcription regulator	PRESENT
P18887	XRCC1	XRCC1 DNA repair protein XRCC1	19	43543040	43580473	q13.31	3' overhang single-stranded DNA endodeoxyribonuclease activity [GO:1990599]; damaged DNA binding [GO:0003684]; DNA ligase activity [GO:0003909]; enzyme binding [GO:0019899]	enzyme	PRESENT
P19174	PLCG1	PLCG1 1-phosphatidylinositol 4,5-bisphosphate phosphodiesterase gamma-1	20	41196801	41136960	q12	calcium ion binding [GO:0005509]; glutamate receptor binding [GO:0035254]; neurotrophin TRKA receptor binding [GO:0005168]; phosphatidylinositol phospholipase C activity [GO:0004435]; phospholipase C activity [GO:0004629]; protein kinase binding [GO:0019901]; receptor tyrosine kinase binding [GO:0030971]; signal transducer activity, downstream of receptor [GO:0005057]	enzyme	PRESENT
P19388	POLR2E	RPAB1 DNA-directed RNA polymerases I, II, and III subunit RPABC1	19	1086579	1095380	p13.3	DNA binding [GO:0003677]; DNA-directed 5'-3' RNA polymerase activity [GO:0003899]	enzyme	PRESENT
P19623	SRM	SPEE Spermidine synthase	1	11060024	11054584	p36.22	identical protein binding [GO:0042802]; protein homodimerization activity [GO:0042803]; spermidine synthase activity [GO:0004766]	enzyme	PRESENT
P19784	CSNK2A2	CSK22 Casein kinase II subunit alpha'	16	58157907	58197920	q21	ATP binding [GO:0005524]; protein N-terminus binding [GO:0047485]; protein serine/threonine kinase activity [GO:0004674]	kinase	PRESENT
P21912	SDHB	SDHB Succinate dehydrogenase [ubiquinone] iron-sulfur subunit, mitochondrial	1	17054170	17018722	p36.13	2 iron, 2 sulfur cluster binding [GO:0051537]; 3 iron, 4 sulfur cluster binding [GO:0051538]; 4 iron, 4 sulfur cluster binding [GO:0051539]; electron carrier activity [GO:0009055]; metal ion binding [GO:0046872]; succinate dehydrogenase (ubiquinone) activity [GO:0008177]; ubiquinone binding [GO:0048039]	enzyme	PRESENT
P21980	TGM2	TGM2 Protein-glutamine gamma-glutamyltransferase 2	20	38166578	38127387	q11.23	GTP binding [GO:0005525]; metal ion binding [GO:0046872]; protein domain specific binding [GO:0019904]; protein-glutamine gamma-glutamyltransferase activity [GO:0003810]	enzyme	PRESENT
P22694	PRKACB	KAPCB cAMP-dependent protein kinase catalytic subunit beta	1	84238498	84078062	p31.1	ATP binding [GO:0005524]; cAMP-dependent protein kinase activity [GO:0004691]; kinase activity [GO:0016301]; magnesium ion binding [GO:0000287]; protein serine/threonine kinase activity [GO:0004674]; ubiquitin protein ligase binding [GO:0031625]	kinase	PRESENT
P23193	TCEA1	TCEA1 Transcription elongation factor A protein 1	8	53966552	54022529	q11.23	DNA binding [GO:0003677]; zinc ion binding [GO:0008270]	transcription regulator	PRESENT
P23921	RRM1	RIR1 Ribonucleoside-diphosphate reductase large subunit	11	4138876	4094707	p15.4	ATP binding [GO:0005524]; disordered domain specific binding [GO:0097718]; ribonucleoside-diphosphate reductase activity, thioredoxin disulfide as acceptor [GO:0004748]	enzyme	PRESENT
P26196	DDX6	DDX6 Probable ATP-dependent RNA helicase DDX6	11	118747766	118791149	q23.3	ATP binding [GO:0005524]; ATP-dependent RNA helicase activity [GO:0004004]; cadherin binding [GO:0045296]; helicase activity [GO:0004386]; protein domain specific binding [GO:0019904]; RNA binding [GO:0003723]; RNA helicase activity [GO:0003724]	enzyme	PRESENT
P26358	DNMT1	DNMT1 DNA (cytosine-5)-methyltransferase 1	19	10231286	10133345	p13.2	DNA (cytosine-5-)-methyltransferase activity [GO:0003886]; DNA binding [GO:0003677]; DNA-methyltransferase activity [GO:0009008]; methyl-CpG binding [GO:0008327]; promoter-specific chromatin binding [GO:1990841]; RNA binding [GO:0003723]; zinc ion binding [GO:0008270]	enzyme	PRESENT
P26368	U2AF2	U2AF2 Splicing factor U2AF 65 kDa subunit	19	55674715	55654146	q13.42	C2H2 zinc finger domain binding [GO:0070742]; enzyme binding [GO:0019899]; poly-pyrimidine tract binding [GO:0008187]; pre-mRNA 3'-splice site binding [GO:0030628]; RNA binding [GO:0003723]	other	PRESENT
P27708	CAD	PYR1 CAD protein	2	27243943	27217390	p23.3	aspartate binding [GO:0070335]; aspartate carbamoyltransferase activity [GO:0004070]; ATP binding [GO:0005524]; carbamoyl-phosphate synthase (ammonia) activity [GO:0004087]; carbamoyl-phosphate synthase (glutamine-hydrolyzing) activity [GO:0004088]; dihydroorotase activity [GO:0004151]; enzyme binding [GO:0019899]; identical protein binding [GO:0042802]; protein kinase activity [GO:0004672]; zinc…	enzyme	PRESENT
P28370	SMARCA1	SMCA1 Probable global transcription activator SNF2L1	X	129446501	129523500	q26.1	annealing helicase activity [GO:0036310]; ATPase activity [GO:0016887]; ATP binding [GO:0005524]; DNA binding [GO:0003677]; helicase activity [GO:0004386]; nucleosome binding [GO:0031491]; transcription factor binding [GO:0008134]	transcription regulator	PRESENT
P29144	TPP2	TPP2 Tripeptidyl-peptidase 2	13	102679958	102597003	q33.1	aminopeptidase activity [GO:0004177]; endopeptidase activity [GO:0004175]; serine-type endopeptidase activity [GO:0004252]; tripeptidyl-peptidase activity [GO:0008240]	peptidase	PRESENT
P29218	IMPA1	IMPA1 Inositol monophosphatase 1	8	81686693	81657961	q21.13	identical protein binding [GO:0042802]; inositol monophosphate 1-phosphatase activity [GO:0008934]; inositol monophosphate 3-phosphatase activity [GO:0052832]; inositol monophosphate 4-phosphatase activity [GO:0052833]; inositol monophosphate phosphatase activity [GO:0052834]; lithium ion binding [GO:0031403]; magnesium ion binding [GO:0000287]; manganese ion binding [GO:0030145]; protein homodim…	phosphatase	PRESENT
P29373	CRABP2	RABP2 Cellular retinoic acid-binding protein 2	1	156699606	156705816	q23.1	retinal binding [GO:0016918]; retinoic acid binding [GO:0001972]; retinoid binding [GO:0005501]; retinol binding [GO:0019841]; transporter activity [GO:0005215]	transporter	PRESENT
P29992	GNA11	GNA11 Guanine nucleotide-binding protein subunit alpha-11	19	3124004	3094410	p13.3	G-protein beta/gamma-subunit complex binding [GO:0031683]; GTPase activity [GO:0003924]; GTP binding [GO:0005525]; metal ion binding [GO:0046872]; signal transducer activity [GO:0004871]; type 2A serotonin receptor binding [GO:0031826]	enzyme	PRESENT
P30837	ALDH1B1	AL1B1 Aldehyde dehydrogenase X, mitochondrial	9	38398661	38392664	p13.1	aldehyde dehydrogenase (NAD) activity [GO:0004029]; NAD binding [GO:0051287]	enzyme	PRESENT
P30876	POLR2B	RPB2 DNA-directed RNA polymerase II subunit RPB2	4	56977722	57031168	q12	chromatin binding [GO:0003682]; DNA binding [GO:0003677]; DNA-directed 5'-3' RNA polymerase activity [GO:0003899]; metal ion binding [GO:0046872]; ribonucleoside binding [GO:0032549]; RNA binding [GO:0003723]	enzyme	PRESENT
P31689	DNAJA1	DNJA1 DnaJ homolog subfamily A member 1	9	33039907	33025211	p21.1	ATPase activator activity [GO:0001671]; ATP binding [GO:0005524]; C3HC4-type RING finger domain binding [GO:0055131]; chaperone binding [GO:0051087]; G-protein coupled receptor binding [GO:0001664]; Hsp70 protein binding [GO:0030544]; low-density lipoprotein particle receptor binding [GO:0050750]; metal ion binding [GO:0046872]; Tat protein binding [GO:0030957]; ubiquitin protein ligase binding […	other	PRESENT
P32243	OTX2	OTX2 Homeobox protein OTX2	14	56810479	56799905	q22.3	eukaryotic initiation factor 4E binding [GO:0008190]; RNA polymerase II core promoter proximal region sequence-specific DNA binding [GO:0000978]; transcriptional activator activity, RNA polymerase II core promoter proximal region sequence-specific binding [GO:0001077]	transcription regulator	PRESENT
P32242	OTX1	OTX1 Homeobox protein OTX1	2	63057836	63050057	p15	RNA polymerase II core promoter proximal region sequence-specific DNA binding [GO:0000978]; transcriptional activator activity, RNA polymerase II core promoter proximal region sequence-specific binding [GO:0001077]	transcription regulator	PRESENT
P32322	PYCR1	P5CR1 Pyrroline-5-carboxylate reductase 1, mitochondrial	17	81942412	81932384	q25.3	identical protein binding [GO:0042802]; pyrroline-5-carboxylate reductase activity [GO:0004735]	enzyme	PRESENT
P33991	MCM4	MCM4 DNA replication licensing factor MCM4	8	47978160	47960185	q11.21	ATP binding [GO:0005524]; DNA helicase activity [GO:0003678]; single-stranded DNA binding [GO:0003697]	enzyme	PRESENT
P33992	MCM5	MCM5 DNA replication licensing factor MCM5	22	35425430	35400063	q12.3	ATP binding [GO:0005524]; chromatin binding [GO:0003682]; DNA helicase activity [GO:0003678]; DNA replication origin binding [GO:0003688]	enzyme	PRESENT
P33993	MCM7	MCM7 DNA replication licensing factor MCM7	7	100101940	100092728	q22.1	ATP binding [GO:0005524]; DNA helicase activity [GO:0003678]; single-stranded DNA binding [GO:0003697]	enzyme	PRESENT
P35251	RFC1	RFC1 Replication factor C subunit 1	4	39287456	39366375	p14	ATP binding [GO:0005524]; DNA binding [GO:0003677]; DNA clamp loader activity [GO:0003689]; double-stranded DNA binding [GO:0003690]; enzyme activator activity [GO:0008047]; protein domain specific binding [GO:0019904]; sequence-specific DNA binding [GO:0043565]	transcription regulator	PRESENT
P35573	AGL	GDE Glycogen debranching enzyme	1	99850084	99924023	p21.2	4-alpha-glucanotransferase activity [GO:0004134]; amylo-alpha-1,6-glucosidase activity [GO:0004135]; glycogen debranching enzyme activity [GO:0004133]; polysaccharide binding [GO:0030247]; polyubiquitin binding [GO:0031593]	enzyme	PRESENT
P36969	GPX4	GPX4 Phospholipid hydroperoxide glutathione peroxidase, mitochondrial	19	1103926	1106791	p13.3	glutathione peroxidase activity [GO:0004602]; identical protein binding [GO:0042802]; phospholipid-hydroperoxide glutathione peroxidase activity [GO:0047066]	enzyme	PRESENT
P36873	PPP1CC	PP1G Serine/threonine-protein phosphatase PP1-gamma catalytic subunit	12	110742939	110719680	q24.11	lamin binding [GO:0005521]; metal ion binding [GO:0046872]; phosphatase activity [GO:0016791]; phosphoprotein phosphatase activity [GO:0004721]; protein complex binding [GO:0032403]; protein C-terminus binding [GO:0008022]; protein domain specific binding [GO:0019904]; protein kinase binding [GO:0019901]; protein N-terminus binding [GO:0047485]; protein phosphatase 1 binding [GO:0008157]; protein…	phosphatase	PRESENT
P37840	SNCA	SYUA Alpha-synuclein	4	89724099	89838315	q22.1	alpha-tubulin binding [GO:0043014]; beta-tubulin binding [GO:0048487]; calcium ion binding [GO:0005509]; copper ion binding [GO:0005507]; cuprous ion binding [GO:1903136]; cysteine-type endopeptidase inhibitor activity involved in apoptotic process [GO:0043027]; dynein complex binding [GO:0070840]; ferrous iron binding [GO:0008198]; histone binding [GO:0042393]; Hsp70 protein binding [GO:0030544]…	enzyme	PRESENT
P40261	NNMT	NNMT Nicotinamide N-methyltransferase	11	114257787	114313285	q23.2	nicotinamide N-methyltransferase activity [GO:0008112]; pyridine N-methyltransferase activity [GO:0030760]	enzyme	PRESENT
P40616	ARL1	ARL1 ADP-ribosylation factor-like protein 1	12	101393120	101407820	q23.2	enzyme activator activity [GO:0008047]; GTPase activity [GO:0003924]; GTP binding [GO:0005525]; metal ion binding [GO:0046872]; protein domain specific binding [GO:0019904]	enzyme	PRESENT
P42166	TMPO	LAP2A Lamina-associated polypeptide 2, isoform alpha	12	98550379	98515512	q23.1	cadherin binding [GO:0045296]; DNA binding [GO:0003677]; lamin binding [GO:0005521]	other	PRESENT
P43307	SSR1	SSRA Translocon-associated protein subunit alpha	6	7347446	7268306	p24.3	cotranslational protein targeting to membrane, positive regulation of cell proliferation, IRE1-mediated unfolded protein response	other	PRESENT
P43490	NAMPT	NAMPT Nicotinamide phosphoribosyltransferase	7	106248285	106286326	q22.3	cytokine activity [GO:0005125]; drug binding [GO:0008144]; nicotinamide phosphoribosyltransferase activity [GO:0047280]; nicotinate-nucleotide diphosphorylase (carboxylating) activity [GO:0004514]; protein homodimerization activity [GO:0042803]	cytokine	PRESENT
P45973	CBX5	CBX5 Chromobox protein homolog 5	12	54280133	54230940	q13.13	chromatin binding [GO:0003682]; histone deacetylase binding [GO:0042826]; methylated histone binding [GO:0035064]; protein binding, bridging [GO:0030674]; protein homodimerization activity [GO:0042803]; repressing transcription factor binding [GO:0070491]	transcription regulator	PRESENT
P46087	NOP2	NOP2 Probable 28S rRNA (cytosine(4447)-C(5))-methyltransferase	12	6556863	6568691	p13.31	RNA binding [GO:0003723]; rRNA (cytosine-C5-)-methyltransferase activity [GO:0009383]	other	PRESENT
P46109	CRKL	CRKL Crk-like protein	22	20917426	20953749	q11.21	cadherin binding [GO:0045296]; phosphotyrosine binding [GO:0001784]; RNA binding [GO:0003723]; SH3/SH2 adaptor activity [GO:0005070]; signal transducer activity [GO:0004871]	kinase	PRESENT
P46379	BAG6	BAG6 Large proline-rich protein BAG6	6	31652705	31639028	p21.33	Hsp70 protein binding [GO:0030544]; misfolded protein binding [GO:0051787]; polyubiquitin binding [GO:0031593]; proteasome binding [GO:0070628]; receptor binding [GO:0005102]; ribosome binding [GO:0043022]; toxic substance binding [GO:0015643]; ubiquitin protein ligase binding [GO:0031625]; ubiquitin-specific protease binding [GO:1990381]	enzyme	PRESENT
P48444	ARCN1	COPD Coatomer subunit delta	11	118603033	118572390	q23.3	RNA binding [GO:0003723]	other	PRESENT
P48681	NES	NEST Nestin	1	156677397	156668763	q23.1	intermediate filament binding [GO:0019215]; structural molecule activity [GO:0005198]	other	PRESENT
P49006	MARCKSL1	MRP MARCKS-related protein	1	32333832	32336379	p35.1	actin binding [GO:0003779]; calmodulin binding [GO:0005516]	other	PRESENT
P49589	CARS	SYCC Cysteine--tRNA ligase, cytoplasmic	11	2999797	3056458	p15.4	ATP binding [GO:0005524]; cysteine-tRNA ligase activity [GO:0004817]; metal ion binding [GO:0046872]; protein homodimerization activity [GO:0042803]; tRNA binding [GO:0000049]	enzyme	PRESENT
P49736	MCM2	MCM2 DNA replication licensing factor MCM2	3	127622436	127598223	q21.3	ATP binding [GO:0005524]; DNA binding [GO:0003677]; DNA helicase activity [GO:0003678]; DNA replication origin binding [GO:0003688]; enzyme binding [GO:0019899]; histone binding [GO:0042393]; metal ion binding [GO:0046872]	enzyme	PRESENT
P49750	YLPM1	YLPM1 YLP motif-containing protein 1	14	74763366	74859435	q24.3	RNA binding [GO:0003723]	transcription regulator	PRESENT
P49792	RANBP2	RBP2 E3 SUMO-protein ligase RanBP2	2	108719481	108785811	q13	ligase activity [GO:0016874]; metal ion binding [GO:0046872]; peptidyl-prolyl cis-trans isomerase activity [GO:0003755]; protein complex binding [GO:0032403]; Ran GTPase binding [GO:0008536]; RNA binding [GO:0003723]; SUMO transferase activity [GO:0019789]	enzyme	PRESENT
P49916	LIG3	DNLI3 DNA ligase 3	17	35009743	34980494	q12	ATP binding [GO:0005524]; DNA binding [GO:0003677]; DNA ligase (ATP) activity [GO:0003910]; DNA ligase activity [GO:0003909]; zinc ion binding [GO:0008270]	enzyme	PRESENT
P50148	GNAQ	GNAQ Guanine nucleotide-binding protein G(q) subunit alpha	9	78031458	77716087	q21.2	G-protein beta/gamma-subunit complex binding [GO:0031683]; GTPase activator activity [GO:0005096]; GTPase activity [GO:0003924]; GTP binding [GO:0005525]; metal ion binding [GO:0046872]; signal transducer activity [GO:0004871]; type 2A serotonin receptor binding [GO:0031826]	enzyme	PRESENT
P50552	VASP	VASP Vasodilator-stimulated phosphoprotein	19	45506579	45526983	q13.32	actin binding [GO:0003779]; cadherin binding [GO:0045296]; profilin binding [GO:0005522]; SH3 domain binding [GO:0017124]	other	PRESENT
P50897	PPT1	PPT1 Palmitoyl-protein thioesterase 1	1	40072705	40097703	p34.2	palmitoyl-(protein) hydrolase activity [GO:0008474]; palmitoyl-CoA hydrolase activity [GO:0016290]	enzyme	PRESENT
P51610	HCFC1	HCFC1 Host cell factor 1	X	153971807	153947553	q28	activating transcription factor binding [GO:0033613]; cadherin binding [GO:0045296]; chromatin binding [GO:0003682]; identical protein binding [GO:0042802]; transcriptional activator activity, RNA polymerase II distal enhancer sequence-specific binding [GO:0001205]; transcription coactivator activity [GO:0003713]; transcription factor activity, sequence-specific DNA binding [GO:0003700]	transcription regulator	PRESENT
P51784	USP11	UBP11 Ubiquitin carboxyl-terminal hydrolase 11	X	47248328	47232690	p11.3	cysteine-type endopeptidase activity [GO:0004197]; thiol-dependent ubiquitin-specific protease activity [GO:0004843]; thiol-dependent ubiquitinyl hydrolase activity [GO:0036459]	peptidase	PRESENT
P52434	POLR2H	RPAB3 DNA-directed RNA polymerases I, II, and III subunit RPABC3	3	184361718	184368596	q27.1	DNA-directed 5'-3' RNA polymerase activity [GO:0003899]; single-stranded DNA binding [GO:0003697]	enzyme	PRESENT
P52701	MSH6	MSH6 DNA mismatch repair protein Msh6	2	47810101	47695530	p16.3	ATP binding [GO:0005524]; chromatin binding [GO:0003682]; damaged DNA binding [GO:0003684]; DNA-dependent ATPase activity [GO:0008094]; guanine/thymine mispair binding [GO:0032137]; methylated histone binding [GO:0035064]; mismatched DNA binding [GO:0030983]	enzyme	PRESENT
P52788	SMS	SPSY Spermine synthase	X	21940573	21994835	p22.11	spermine synthase activity [GO:0016768]	enzyme	PRESENT
P52943	CRIP2	CRIP2 Cysteine-rich protein 2	14	105480170	105472962	q32.33	zinc ion binding [GO:0008270]	other	PRESENT
P53007	SLC25A1	TXTP Tricarboxylate transport protein, mitochondrial	22	19178830	19175575	q11.21	citrate transmembrane transporter activity [GO:0015137]; tricarboxylic acid transmembrane transporter activity [GO:0015142]	transporter	PRESENT
P53992	SEC24C	SC24C Protein transport protein Sec24C	10	73744384	73772161	q22.2	zinc ion binding [GO:0008270]	transporter	PRESENT
P54105	CLNS1A	ICLN Methylosome subunit pICln	11	77514936	77637805	q14.1	protein heterodimerization activity [GO:0046982]; RNA binding [GO:0003723]	ion channel	PRESENT
P55010	EIF5	IF5 Eukaryotic translation initiation factor 5	14	103345025	103333544	q32.32	cadherin binding [GO:0045296]; eukaryotic initiation factor eIF2 binding [GO:0071074]; GTPase activity [GO:0003924]; GTP binding [GO:0005525]; RNA binding [GO:0003723]; translation factor activity, RNA binding [GO:0008135]; translation initiation factor activity [GO:0003743]	translation regulator	PRESENT
P55036	PSMD4	PSMD4 26S proteasome non-ATPase regulatory subunit 4	1	151254703	151267479	q21.3	identical protein binding [GO:0042802]; polyubiquitin binding [GO:0031593]; RNA binding [GO:0003723]	other	PRESENT
P55265	ADAR	DSRAD Double-stranded RNA-specific adenosine deaminase	1	154627999	154582062	q21.3	DNA binding [GO:0003677]; double-stranded RNA adenosine deaminase activity [GO:0003726]; metal ion binding [GO:0046872]; RNA binding [GO:0003723]	enzyme	PRESENT
P55327	TPD52	TPD52 Tumor protein D52	8	80034745	80231232	q21.13	calcium ion binding [GO:0005509]; protein heterodimerization activity [GO:0046982]; protein homodimerization activity [GO:0042803]	other	PRESENT
P55795	HNRNPH2	HNRH2 Heterogeneous nuclear ribonucleoprotein H2	X	101408295	101414133	q22.1	RNA binding [GO:0003723]	other	PRESENT
P57740	NUP107	NU107 Nuclear pore complex protein Nup107	12	68686734	68745809	q15	nucleocytoplasmic transporter activity [GO:0005487]; structural constituent of nuclear pore [GO:0017056]	transporter	PRESENT
P60201	PLP1	MYPR Myelin proteolipid protein	X	103773718	103792619	q22.2	structural constituent of myelin sheath [GO:0019911]; structural molecule activity [GO:0005198]	other	PRESENT
P60228	EIF3E	EIF3E Eukaryotic translation initiation factor 3 subunit E	8	108435333	108201216	q23.1	cadherin binding [GO:0045296]; protein N-terminus binding [GO:0047485]; RNA binding [GO:0003723]; translation initiation factor activity [GO:0003743]	other	PRESENT
P60891	PRPS1	PRPS1 Ribose-phosphate pyrophosphokinase 1	X	107651026	107628424	q22.3	ADP binding [GO:0043531]; AMP binding [GO:0016208]; ATP binding [GO:0005524]; carbohydrate binding [GO:0030246]; GDP binding [GO:0019003]; identical protein binding [GO:0042802]; kinase activity [GO:0016301]; magnesium ion binding [GO:0000287]; protein homodimerization activity [GO:0042803]; ribose phosphate diphosphokinase activity [GO:0004749]	kinase	PRESENT
Q8NEV1	CSNK2A3	CSK23 Casein kinase II subunit alpha 3	11	11353357	11351942	p15.4	ATP binding [GO:0005524]; protein serine/threonine kinase activity [GO:0004674]	kinase	PRESENT
P11908	PRPS2	PRPS2 Ribose-phosphate pyrophosphokinase 2	X	12824222	12791355	p22.2	ADP binding [GO:0043531]; AMP binding [GO:0016208]; ATP binding [GO:0005524]; carbohydrate binding [GO:0030246]; GDP binding [GO:0019003]; identical protein binding [GO:0042802]; kinase activity [GO:0016301]; magnesium ion binding [GO:0000287]; protein homodimerization activity [GO:0042803]; ribose phosphate diphosphokinase activity [GO:0004749]	kinase	PRESENT
P21108	PRPS1L1	PRPS3 Ribose-phosphate pyrophosphokinase 3	7	18027863	18026774	p21.1	ATP binding [GO:0005524]; kinase activity [GO:0016301]; magnesium ion binding [GO:0000287]; protein homodimerization activity [GO:0042803]; ribose phosphate diphosphokinase activity [GO:0004749]	kinase	PRESENT
P61803	DAD1	DAD1 Dolichyl-diphosphooligosaccharide--protein glycosyltransferase subunit DAD1	14	22564905	22589269	q11.2	dolichyl-diphosphooligosaccharide-protein glycotransferase activity [GO:0004579]	other	PRESENT
P61964	WDR5	WDR5 WD repeat-containing protein 5	9	134159968	134135365	q34.2	histone-lysine N-methyltransferase activity [GO:0018024]; methylated histone binding [GO:0035064]	enzyme	PRESENT
P62140	PPP1CB	PP1B Serine/threonine-protein phosphatase PP1-beta catalytic subunit	2	28802940	28751640	p23.2	metal ion binding [GO:0046872]; myosin-light-chain-phosphatase activity [GO:0050115]; myosin phosphatase activity [GO:0017018]; phosphatase activity [GO:0016791]; protein kinase binding [GO:0019901]	phosphatase	PRESENT
P68400	CSNK2A1	CSK21 Casein kinase II subunit alpha	20	473591	543821	p13	ATP binding [GO:0005524]; Hsp90 protein binding [GO:0051879]; kinase activity [GO:0016301]; protein N-terminus binding [GO:0047485]; protein serine/threonine kinase activity [GO:0004674]	kinase	PRESENT
P98160	HSPG2	PGBM Basement membrane-specific heparan sulfate proteoglycan core protein	1	21937297	21822245	p36.12	calcium ion binding [GO:0005509]; low-density lipoprotein particle receptor binding [GO:0050750]; protein C-terminus binding [GO:0008022]	enzyme	PRESENT
Q00534	CDK6	CDK6 Cyclin-dependent kinase 6	7	92604921	92836594	q21.2	ATP binding [GO:0005524]; cyclin binding [GO:0030332]; cyclin-dependent protein serine/threonine kinase activity [GO:0004693]; FBXO family protein binding [GO:0098770]	kinase	PRESENT
Q00796	SORD	DHSO Sorbitol dehydrogenase	15	45023104	45077185	q21.1	carbohydrate binding [GO:0030246]; D-xylulose reductase activity [GO:0046526]; identical protein binding [GO:0042802]; L-iditol 2-dehydrogenase activity [GO:0003939]; NAD binding [GO:0051287]; zinc ion binding [GO:0008270]	enzyme	PRESENT
Q02809	PLOD1	PLOD1 Procollagen-lysine,2-oxoglutarate 5-dioxygenase 1	1	11934205	11975538	p36.22	iron ion binding [GO:0005506]; L-ascorbic acid binding [GO:0031418]; procollagen-lysine 5-dioxygenase activity [GO:0008475]; protein homodimerization activity [GO:0042803]	enzyme	PRESENT
Q03001	DST	DYST Dystonin	6	56954628	56457987	p12.1	actin binding [GO:0003779]; calcium ion binding [GO:0005509]; integrin binding [GO:0005178]; microtubule plus-end binding [GO:0051010]; protein C-terminus binding [GO:0008022]; protein homodimerization activity [GO:0042803]	other	PRESENT
Q04323	UBXN1	UBXN1 UBX domain-containing protein 1	11	62676498	62679117	q12.3	ATPase binding [GO:0051117]; K48-linked polyubiquitin binding [GO:0036435]; K6-linked polyubiquitin binding [GO:0071796]; polyubiquitin binding [GO:0031593]; ubiquitin binding [GO:0043130]; ubiquitin protein ligase binding [GO:0031625]	other	PRESENT
Q04637	EIF4G1	IF4G1 Eukaryotic translation initiation factor 4 gamma 1	3	184335358	184314495	q27.1	ATP binding [GO:0005524]; cadherin binding [GO:0045296]; eukaryotic initiation factor 4E binding [GO:0008190]; mRNA binding [GO:0003729]; protein complex scaffold [GO:0032947]; RNA binding [GO:0003723]; translation factor activity, RNA binding [GO:0008135]; translation initiation factor activity [GO:0003743]; translation initiation factor binding [GO:0031369]	translation regulator	PRESENT
Q05086	UBE3A	UBE3A Ubiquitin-protein ligase E3A	15	25333728	25439056	q11.2	metal ion binding [GO:0046872]; transcription coactivator activity [GO:0003713]; ubiquitin protein ligase activity [GO:0061630]; ubiquitin-protein transferase activity [GO:0004842]	enzyme	PRESENT
Q07157	TJP1	ZO1 Tight junction protein ZO-1	15	29699367	29968865	q13.1	cadherin binding [GO:0045296]; calmodulin binding [GO:0005516]	other	PRESENT
Q07817	BCL2L1	B2CL1 Bcl-2-like protein 1	20	31664452	31723989	q11.21	BH3 domain binding [GO:0051434]; identical protein binding [GO:0042802]; protein heterodimerization activity [GO:0046982]; protein homodimerization activity [GO:0042803]; protein kinase binding [GO:0019901]	other	PRESENT
Q08257	CRYZ	QOR Quinone oxidoreductase	1	74705482	74733408	p31.1	mRNA 3'-UTR binding [GO:0003730]; NADPH:quinone reductase activity [GO:0003960]; NADPH binding [GO:0070402]; zinc ion binding [GO:0008270]	enzyme	PRESENT
Q09161	NCBP1	NCBP1 Nuclear cap-binding protein subunit 1	9	97673748	97633626	q22.33	mRNA binding [GO:0003729]; RNA 7-methylguanosine cap binding [GO:0000340]; RNA binding [GO:0003723]; RNA cap binding [GO:0000339]	other	PRESENT
Q12756	KIF1A	KIF1A Kinesin-like protein KIF1A	2	240713764	240820308	q37.3	ATPase activity [GO:0016887]; ATP binding [GO:0005524]; microtubule binding [GO:0008017]; microtubule motor activity [GO:0003777]; motor activity [GO:0003774]	other	PRESENT
Q12769	NUP160	NU160 Nuclear pore complex protein Nup160	11	47778087	47848555	p11.2	nucleocytoplasmic transporter activity [GO:0005487]	transporter	PRESENT
Q12797	ASPH	ASPH Aspartyl/asparaginyl beta-hydroxylase	8	61500556	61714640	q12.3	calcium ion binding [GO:0005509]; electron carrier activity [GO:0009055]; ion channel binding [GO:0044325]; peptide-aspartate beta-dioxygenase activity [GO:0004597]; structural constituent of muscle [GO:0008307]; structural molecule activity [GO:0005198]	enzyme	PRESENT
Q12888	TP53BP1	TP53B Tumor suppressor p53-binding protein 1	15	43403061	43510728	q15.3	DNA binding [GO:0003677]; methylated histone binding [GO:0035064]; p53 binding [GO:0002039]; RNA polymerase II activating transcription factor binding [GO:0001102]; RNA polymerase II transcription cofactor activity [GO:0001104]; ubiquitinated histone binding [GO:0061649]	transcription regulator	PRESENT
Q12904	AIMP1	AIMP1 Aminoacyl tRNA synthase complex-interacting multifunctional protein 1	4	106315544	106349226	q24	cytokine activity [GO:0005125]; GTPase binding [GO:0051020]; protein homodimerization activity [GO:0042803]; tRNA binding [GO:0000049]	cytokine	PRESENT
Q12907	LMAN2	LMAN2 Vesicular integral-membrane protein VIP36	5	177331562	177351852	q35.3	carbohydrate binding [GO:0030246]; glycoprotein binding [GO:0001948]; heat shock protein binding [GO:0031072]; mannose binding [GO:0005537]; metal ion binding [GO:0046872]	transporter	PRESENT
Q13126	MTAP	MTAP S-methyl-5'-thioadenosine phosphorylase	9	21937651	21802543	p21.3	phosphorylase activity [GO:0004645]; S-methyl-5-thioadenosine phosphorylase activity [GO:0017061]	enzyme	PRESENT
Q13148	TARDBP	TADBP TAR DNA-binding protein 43	1	11026420	11012344	p36.22	double-stranded DNA binding [GO:0003690]; identical protein binding [GO:0042802]; mRNA 3'-UTR binding [GO:0003730]; RNA binding [GO:0003723]; transcriptional activator activity, RNA polymerase II distal enhancer sequence-specific binding [GO:0001205]; transcription factor activity, sequence-specific DNA binding [GO:0003700]	transcription regulator	PRESENT
Q13155	AIMP2	AIMP2 Aminoacyl tRNA synthase complex-interacting multifunctional protein 2	7	6009245	6023834	p22.1	protein complex scaffold [GO:0032947]	other	PRESENT
Q13310	PABPC4	PABP4 Polyadenylate-binding protein 4	1	39576790	39560816	p34.3	poly(A) binding [GO:0008143]; poly(U) RNA binding [GO:0008266]; RNA binding [GO:0003723]	translation regulator	PRESENT
Q13330	MTA1	MTA1 Metastasis-associated protein MTA1	14	105419820	105470729	q32.33	chromatin binding [GO:0003682]; core promoter binding [GO:0001047]; core promoter sequence-specific DNA binding [GO:0001046]; histone deacetylase activity [GO:0004407]; RNA polymerase II repressing transcription factor binding [GO:0001103]; transcription coactivator activity [GO:0003713]; transcription corepressor activity [GO:0003714]; transcription factor activity, sequence-specific DNA binding…	transcription regulator	PRESENT
Q13347	EIF3I	EIF3I Eukaryotic translation initiation factor 3 subunit I	1	32231604	32221928	p35.2	translation initiation factor activity [GO:0003743]	translation regulator	PRESENT
Q13394	MAB21L1	MB211 Protein mab-21-like 1	13	35477209	35474182	q13.3	ATP binding [GO:0005524]; GTP binding [GO:0005525]; metal ion binding [GO:0046872]; nucleotidyltransferase activity [GO:0016779]	other	PRESENT
Q13510	ASAH1	ASAH1 Acid ceramidase	8	18055992	18084998	p22	catalytic activity [GO:0003824]; ceramidase activity [GO:0017040]	enzyme	PRESENT
Q13576	IQGAP2	IQGA2 Ras GTPase-activating-like protein IQGAP2	5	76403249	76708132	q13.3	actin binding [GO:0003779]; actin filament binding [GO:0051015]; Arp2/3 complex binding [GO:0071933]; calmodulin binding [GO:0005516]; GTPase inhibitor activity [GO:0005095]; phosphatidylinositol-3,4,5-trisphosphate binding [GO:0005547]; Rac GTPase binding [GO:0048365]; Rho GTPase binding [GO:0017048]	other	PRESENT
Q13595	TRA2A	TRA2A Transformer-2 protein homolog alpha	7	23532041	23504780	p15.3	RNA binding [GO:0003723]	other	PRESENT
Q13620	CUL4B	CUL4B Cullin-4B	X	120575794	120524609	q24	ubiquitin protein ligase binding [GO:0031625]	other	PRESENT
Q13907	IDI1	IDI1 Isopentenyl-diphosphate Delta-isomerase 1	10	1049170	1039908	p15.3	hydrolase activity [GO:0016787]; isopentenyl-diphosphate delta-isomerase activity [GO:0004452]; magnesium ion binding [GO:0000287]; manganese ion binding [GO:0030145]; metal ion binding [GO:0046872]	enzyme	PRESENT
Q14008	CKAP5	CKAP5 Cytoskeleton-associated protein 5	11	46846308	46743048	p11.2	cadherin binding [GO:0045296]; microtubule plus-end binding [GO:0051010]	transcription regulator	PRESENT
Q14151	SAFB2	SAFB2 Scaffold attachment factor B2	19	5624046	5586999	p13.3	double-stranded DNA binding [GO:0003690]; identical protein binding [GO:0042802]; RNA binding [GO:0003723]; sequence-specific DNA binding [GO:0043565]	other	PRESENT
Q14157	UBAP2L	UBP2L Ubiquitin-associated protein 2-like	1	154271510	154220179	q21.3	RNA binding [GO:0003723]	other	PRESENT
Q14165	MLEC	MLEC Malectin	12	120686869	120701864	q24.31	carbohydrate binding [GO:0030246]; enzyme binding [GO:0019899]	other	PRESENT
Q14247	CTTN	SRC8 Src substrate cortactin	11	70436584	70398404	q13.3	cadherin binding [GO:0045296]; profilin binding [GO:0005522]	other	PRESENT
Q14257	RCN2	RCN2 Reticulocalbin-2	15	76954392	76931619	q24.3	calcium ion binding [GO:0005509]	other	PRESENT
Q14315	FLNC	FLNC Filamin-C	7	128859274	128830377	q32.1	actin filament binding [GO:0051015]; ankyrin binding [GO:0030506]; cytoskeletal protein binding [GO:0008092]	other	PRESENT
Q14444	CAPRIN1	CAPR1 Caprin-1	11	34101156	34051683	p13	RNA binding [GO:0003723]	other	PRESENT
Q14566	MCM6	MCM6 DNA replication licensing factor MCM6	2	135876426	135839626	q21.3	ATP binding [GO:0005524]; DNA helicase activity [GO:0003678]; identical protein binding [GO:0042802]; single-stranded DNA binding [GO:0003697]	enzyme	PRESENT
Q14690	PDCD11	RRP5 Protein RRP5 homolog	10	103396648	103446292	q24.33	RNA binding [GO:0003723]; transcription factor binding [GO:0008134]	other	PRESENT
Q14914	PTGR1	PTGR1 Prostaglandin reductase 1	9	111549722	111599855	q31.3	13-prostaglandin reductase activity [GO:0036132]; 15-oxoprostaglandin 13-oxidase activity [GO:0047522]; 2-alkenal reductase [NAD(P)] activity [GO:0032440]	enzyme	PRESENT
Q14839	CHD4	CHD4 Chromodomain-helicase-DNA-binding protein 4	12	6607476	6570083	p13.31	ATP binding [GO:0005524]; ATP-dependent DNA helicase activity [GO:0004003]; DNA binding [GO:0003677]; histone deacetylase activity [GO:0004407]; histone deacetylase binding [GO:0042826]; microtubule binding [GO:0008017]; RNA polymerase II repressing transcription factor binding [GO:0001103]; zinc ion binding [GO:0008270]	enzyme	PRESENT
Q14997	PSME4	PSME4 Proteasome activator complex subunit 4	2	53864067	53970840	p16.2	lysine-acetylated histone binding [GO:0070577]; peptidase activator activity [GO:0016504]; proteasome binding [GO:0070628]	other	PRESENT
Q15021	NCAPD2	CND1 Condensin complex subunit 1	12	6493356	6531955	p13.31	chromatin binding [GO:0003682]; histone binding [GO:0042393]	other	PRESENT
Q15075	EEA1	EEA1 Early endosome antigen 1	12	92929331	92770637	q22	1-phosphatidylinositol binding [GO:0005545]; calmodulin binding [GO:0005516]; GTP-dependent protein binding [GO:0030742]; nucleic acid binding [GO:0003676]; protein homodimerization activity [GO:0042803]; zinc ion binding [GO:0008270]	other	PRESENT
Q15155	NOMO1	NOMO1 Nodal modulator 1	16	15317897	15380303	?	carbohydrate binding [GO:0030246]	other	PRESENT
Q15185	PTGES3	TEBP Prostaglandin E synthase 3	12	56688408	56663341	q13.3	DNA polymerase binding [GO:0070182]; Hsp90 protein binding [GO:0051879]; prostaglandin-E synthase activity [GO:0050220]; telomerase activity [GO:0003720]; unfolded protein binding [GO:0051082]	enzyme	PRESENT
Q15257	PPP2R4	PTPA Serine/threonine-protein phosphatase 2A activator	9	129110950	129148946	q34.11	ATP binding [GO:0005524]; peptidyl-prolyl cis-trans isomerase activity [GO:0003755]; protein heterodimerization activity [GO:0046982]; protein homodimerization activity [GO:0042803]; protein phosphatase 2A binding [GO:0051721]; protein phosphatase regulator activity [GO:0019888]; protein tyrosine phosphatase activator activity [GO:0008160]; receptor binding [GO:0005102]	phosphatase	PRESENT
Q15363	TMED2	TMED2 Transmembrane emp24 domain-containing protein 2	12	123584531	123598577	q24.31	somitogenesis, neural tube closure, embryonic placenta development, heart looping, transport, intracellular protein transport, ER to Golgi vesicle-mediated transport, retrograde vesicle-mediated transport, Golgi organization, positive regulation of gene expression, somite rostral/caudal axis specification, negative regulation of GTPase activity, multicellular organism growth, cargo loading into v…	transporter	PRESENT
Q15404	RSU1	RSU1 Ras suppressor protein 1	10	16590611	16817528	p13	signal transduction, positive regulation of cell-substrate adhesion, positive regulation of GTPase activity	other	PRESENT
Q15582	TGFBI	BGH3 Transforming growth factor-beta-induced protein ig-h3	5	136028895	136063818	q31.1	collagen binding [GO:0005518]; extracellular matrix binding [GO:0050840]; integrin binding [GO:0005178]	other	PRESENT
Q15637	SF1	SF01 Splicing factor 1	11	64778786	64764606	q13.1	identical protein binding [GO:0042802]; pre-mRNA branch point binding [GO:0045131]; RNA binding [GO:0003723]; transcription corepressor activity [GO:0003714]; zinc ion binding [GO:0008270]	transcription regulator	PRESENT
Q15642	TRIP10	CIP4 Cdc42-interacting protein 4	19	6737925	6751526	p13.3	GTPase activator activity [GO:0005096]; identical protein binding [GO:0042802]; lipid binding [GO:0008289]	other	PRESENT
Q15648	MED1	MED1 Mediator of RNA polymerase II transcription subunit 1	17	39404285	39451286	q12	chromatin binding [GO:0003682]; chromatin DNA binding [GO:0031490]; core promoter binding [GO:0001047]; estrogen receptor binding [GO:0030331]; LBD domain binding [GO:0050693]; ligand-dependent nuclear receptor binding [GO:0016922]; ligand-dependent nuclear receptor transcription coactivator activity [GO:0030374]; mediator complex binding [GO:0036033]; nuclear hormone receptor binding [GO:0035257…	transcription regulator	PRESENT
Q16186	ADRM1	ADRM1 Proteasomal ubiquitin receptor ADRM1	20	62302093	62308862	q13.33	endopeptidase activator activity [GO:0061133]; protease binding [GO:0002020]; proteasome binding [GO:0070628]; ubiquitin binding [GO:0043130]	other	PRESENT
Q16543	CDC37	CDC37 Hsp90 co-chaperone Cdc37	19	10420121	10391134	p13.2	chaperone binding [GO:0051087]; heat shock protein binding [GO:0031072]; Hsp90 protein binding [GO:0051879]; kinase binding [GO:0019900]; protein kinase binding [GO:0019901]; protein kinase regulator activity [GO:0019887]; protein tyrosine kinase activity [GO:0004713]; unfolded protein binding [GO:0051082]	kinase	PRESENT
Q16881	TXNRD1	TRXR1 Thioredoxin reductase 1, cytoplasmic	12	104350305	104215779	q23.3	electron carrier activity [GO:0009055]; flavin adenine dinucleotide binding [GO:0050660]; methylseleninic acid reductase activity [GO:0098626]; methylselenol reductase activity [GO:0098625]; protein disulfide oxidoreductase activity [GO:0015035]; thioredoxin-disulfide reductase activity [GO:0004791]	enzyme	PRESENT
Q29RF7	PDS5A	PDS5A Sister chromatid cohesion protein PDS5 homolog A	4	39977956	39822863	p14	DNA repair, cell cycle, sister chromatid cohesion, mitotic sister chromatid chesion, negative regulation of DNA replication, cell division,	other	PRESENT
Q2M389	KIAA1033	WASH7 WASH complex subunit 7	12	105107324	105169134	q23.3	transport, endosome organization, protein transport, endosomal transport	other	PRESENT
Q2TAA2	IAH1	IAH1 Isoamyl acetate-hydrolyzing esterase 1 homolog	2	9473658	9496543	p25.1	hydrolase activity [GO:0016787]	other	PRESENT
Q32P28	P3H1	P3H1 Prolyl 3-hydroxylase 1	1	42746335	42767084	p34.2	iron ion binding [GO:0005506]; L-ascorbic acid binding [GO:0031418]; procollagen-proline 3-dioxygenase activity [GO:0019797]; protein complex binding [GO:0032403]	enzyme	PRESENT
Q3KQU3	MAP7D1	MA7D1 MAP7 domain-containing protein 1	1	36180849	36155579	p34.3	structural molecule activity [GO:0005198]	other	PRESENT
Q3V6T2	CCDC88A	GRDN Girdin	2	55287842	55419921	p16.1	actin binding [GO:0003779]; dynein light intermediate chain binding [GO:0051959]; microtubule binding [GO:0008017]; phosphatidylinositol binding [GO:0035091]; protein homodimerization activity [GO:0042803]; protein kinase B binding [GO:0043422]	other	PRESENT
Q3ZCQ8	TIMM50	TIM50 Mitochondrial import inner membrane translocase subunit TIM50	19	39480412	39493785	q13.2	interleukin-2 receptor binding [GO:0005134]; phosphoprotein phosphatase activity [GO:0004721]; protein serine/threonine phosphatase activity [GO:0004722]; protein tyrosine phosphatase activity [GO:0004725]; ribonucleoprotein complex binding [GO:0043021]; RNA binding [GO:0003723]	phosphatase	PRESENT
Q52LJ0	FAM98B	FA98B Protein FAM98B	15	38454127	38487710	q14	RNA binding [GO:0003723]	other	PRESENT
Q56VL3	OCIAD2	OCAD2 OCIA domain-containing protein 2	4	48885019	48906937	p11	0	other	PRESENT
Q58FF6	HSP90AB4P	H90B4 Putative heat shock protein HSP 90-beta 4	15	58690473	58693607	q21.3	ATP binding [GO:0005524]; unfolded protein binding [GO:0051082]	other	PRESENT
Q58FG1	HSP90AA4P	HS904 Putative heat shock protein HSP 90-alpha A4	4	189472965	189475192	q35.2	ATP binding [GO:0005524]; unfolded protein binding [GO:0051082]	other	PRESENT
Q5JTH9	RRP12	RRP12 RRP12-like protein	10	97356358	97426076	q24.1	RNA binding [GO:0003723]	other	PRESENT
Q5SW79	CEP170	CE170 Centrosomal protein of 170 kDa	1	243124428	243255321	q43	component of centrosome, functions in maintaining microtubule organization and cell morphology	other	PRESENT
Q96L14	CEP170P1	C170L Cep170-like protein	4	118467590	118554100	q26	identical protein binding [GO:0042802]	other	PRESENT
Q5T4S7	UBR4	UBR4 E3 ubiquitin-protein ligase UBR4	1	19210276	19074506	p36.13	calmodulin binding [GO:0005516]; ubiquitin-protein transferase activity [GO:0004842]; zinc ion binding [GO:0008270]	enzyme	PRESENT
Q5TZA2	CROCC	CROCC Rootletin	1	16972979	16740273	p36.13	actin binding [GO:0003779]; kinesin binding [GO:0019894]; structural molecule activity [GO:0005198]	other	PRESENT
Q5VT52	RPRD2	RPRD2 Regulation of nuclear pre-mRNA domain-containing protein 2	1	150363091	150476566	q21.2	snRNA transcription from RNA polymerase II promoter	other	PRESENT
Q69YN4	KIAA1429	VIR Protein virilizer homolog	8	94487693	94553529	q22.1	RNA binding [GO:0003723]	other	PRESENT
Q6NVY1	HIBCH	HIBCH 3-hydroxyisobutyryl-CoA hydrolase, mitochondrial	2	190189735	190344193	q32.2	3-hydroxyisobutyryl-CoA hydrolase activity [GO:0003860]	enzyme	PRESENT
Q6S8J3	POTEE	POTEE POTE ankyrin domain family member E	2	131265278	131218067	q21.1	retina homestasis, substantia nigra development	other	PRESENT
Q9BYX7	POTEKP	ACTBM Putative beta-actin-like protein 3	2	131592093	131609401	q21.1	ATP binding [GO:0005524]	other	PRESENT
Q5UIP0	RIF1	RIF1 Telomere-associated protein RIF1	2	151409883	151508013	q23.3	negative regulation of transcription from RNA polymerase II promoter, telomere maintenance, DNA repair, double-strand break repair via nonhomologous end joining, chromatin silencing at telomere, cellular response to DNA damage stimulus, cell cycle, stem cell population maintenance, telomere maintenance in response to DNA damage, positive regulation of isotype switching, positive regulation of his…	other	PRESENT
Q6P2E9	EDC4	EDC4 Enhancer of mRNA-decapping protein 4	16	67873023	67884503	q22.1	deadenylation-independent decapping of nuclear-transcribed mRNA, exonucleolytic nuclear-transcribed mRNA catabolic process involved in deadenylation-dependent decay]	other	PRESENT
Q6P2Q9	PRPF8	PRP8 Pre-mRNA-processing-splicing factor 8	17	1650629	1684882	p13.3	K63-linked polyubiquitin binding [GO:0070530]; pre-mRNA intronic binding [GO:0097157]; RNA binding [GO:0003723]; second spliceosomal transesterification activity [GO:0000386]; U1 snRNA binding [GO:0030619]; U2 snRNA binding [GO:0030620]; U5 snRNA binding [GO:0030623]; U6 snRNA binding [GO:0017070]	other	PRESENT
Q7L2H7	EIF3M	EIF3M Eukaryotic translation initiation factor 3 subunit M	11	32583798	32606262	p13	translation initiation factor activity [GO:0003743]; translation initiation factor binding [GO:0031369]	other	PRESENT
Q7Z4H3	HDDC2	HDDC2 HD domain-containing protein 2	6	125219962	125302078	q22.31	protein binding [GO:0005515]	other	PRESENT
Q6PKG0	LARP1	LARP1 La-related protein 1	5	154712902	154817607	q33.2	cadherin binding [GO:0045296]; eukaryotic initiation factor 4E binding [GO:0008190]; mRNA 3'-UTR binding [GO:0003730]; mRNA 5'-UTR binding [GO:0048027]; RNA binding [GO:0003723]; RNA cap binding [GO:0000339]; translation activator activity [GO:0008494]; translation initiation factor binding [GO:0031369]	translation regulator	PRESENT
Q7L2E3	DHX30	DHX30 Putative ATP-dependent RNA helicase DHX30	3	47802909	47850195	p21.31	ATP binding [GO:0005524]; ATP-dependent RNA helicase activity [GO:0004004]; chromatin binding [GO:0003682]; double-stranded RNA binding [GO:0003725]; RNA binding [GO:0003723]	enzyme	PRESENT
Q7L576	CYFIP1	CYFP1 Cytoplasmic FMR1-interacting protein 1	15	22981063	22867052	q11.2	actin filament binding [GO:0051015]; protein complex binding [GO:0032403]; Rac GTPase binding [GO:0048365]; RNA 7-methylguanosine cap binding [GO:0000340]	other	PRESENT
Q7LBC6	KDM3B	KDM3B Lysine-specific demethylase 3B	5	138352596	138437028	q31.2	antioxidant activity [GO:0016209]; chromatin DNA binding [GO:0031490]; dioxygenase activity [GO:0051213]; histone demethylase activity [GO:0032452]; histone demethylase activity (H3-K9 specific) [GO:0032454]; metal ion binding [GO:0046872]; transcription regulatory region sequence-specific DNA binding [GO:0000976]	enzyme	PRESENT
Q7Z3K3	POGZ	POGZ Pogo transposable element with ZNF domain	1	151402724	151459465	q21.3	DNA binding [GO:0003677]; metal ion binding [GO:0046872]	enzyme	PRESENT
Q7Z406	MYH14	MYH14 Myosin-14	19	50310545	50188186	q13.33	actin-dependent ATPase activity [GO:0030898]; actin filament binding [GO:0051015]; ATPase activity [GO:0016887]; ATP binding [GO:0005524]; calmodulin binding [GO:0005516]; microfilament motor activity [GO:0000146]	enzyme	PRESENT
Q7Z460	CLASP1	CLAP1 CLIP-associating protein 1	2	121337776	121649587	q14.3	dystroglycan binding [GO:0002162]; kinetochore binding [GO:0043515]; microtubule binding [GO:0008017]; microtubule plus-end binding [GO:0051010]	other	PRESENT
Q7Z4V5	HDGFRP2	HDGR2 Hepatoma-derived growth factor-related protein 2	19	4472287	4502211	p13.3	chromatin binding [GO:0003682]	other	PRESENT
Q7Z6Z7	HUWE1	HUWE1 E3 ubiquitin-protein ligase HUWE1	X	53686729	53532096	p11.22	DNA binding [GO:0003677]; RNA binding [GO:0003723]; ubiquitin protein ligase activity [GO:0061630]; ubiquitin-protein transferase activity [GO:0004842]	transcription regulator	PRESENT
Q7Z7K6	CENPV	CENPV Centromere protein V	17	16353656	16342534	p11.2	carbon-sulfur lyase activity [GO:0016846]	other	PRESENT
Q86SJ6	DSG4	DSG4 Desmoglein-4	18	31376777	31414912	q12.1	calcium ion binding [GO:0005509]	other	PRESENT
Q86VM9	ZC3H18	ZCH18 Zinc finger CCCH domain-containing protein 18	16	88570381	88631966	q24.2	metal ion binding [GO:0046872]; RNA binding [GO:0003723]	other	PRESENT
Q8IX01	SUGP2	SUGP2 SURP and G-patch domain-containing protein 2	19	19034023	18990888	p13.11	RNA binding [GO:0003723]	other	PRESENT
Q8IX12	CCAR1	CCAR1 Cell division cycle and apoptosis regulator protein 1	10	68721012	68792377	q21.3	core promoter binding [GO:0001047]; ligand-dependent nuclear receptor transcription coactivator activity [GO:0030374]; RNA binding [GO:0003723]; transcription coactivator activity [GO:0003713]; transcription corepressor activity [GO:0003714]	transcription regulator	PRESENT
Q8IXT5	RBM12B	RB12B RNA-binding protein 12B	8	93729356	93741017	q22.1	RNA binding [GO:0003723]	other	PRESENT
Q8IY81	FTSJ3	SPB1 pre-rRNA processing protein FTSJ3	17	63819433	63830012	q23.3	RNA binding [GO:0003723]; rRNA (guanine) methyltransferase activity [GO:0016435]; rRNA (uridine-2'-O-)-methyltransferase activity [GO:0008650]	enzyme	PRESENT
Q8IYD1	GSPT2	ERF3B Eukaryotic peptide chain release factor GTP-binding subunit ERF3B	X	51746232	51743431	p11.22	GTPase activity [GO:0003924]; GTP binding [GO:0005525]; RNA binding [GO:0003723]; translation release factor activity [GO:0003747]	translation regulator	PRESENT
Q8IZL8	PELP1	PELP1 Proline-, glutamic acid- and leucine-rich protein 1	17	4704337	4669774	p13.2	chromatin binding [GO:0003682]; RNA binding [GO:0003723]; transcription factor binding [GO:0008134]	other	PRESENT
Q8N3U4	STAG2	STAG2 Cohesin subunit SA-2	X	123960212	124422664	q25	cell cycle, chromosome segregation, sister chromatid cohesion, negative regulation of DNA endoreduplication, cell division, meiotic cell cycle, regulation of mitotic spindle assembly	transcription regulator	PRESENT
Q8N8S7	ENAH	ENAH Protein enabled homolog	1	225653142	225486835	q42.12	actin binding [GO:0003779]; SH3 domain binding [GO:0017124]; WW domain binding [GO:0050699]	other	PRESENT
Q8NBK3	SUMF1	SUMF1 Sulfatase-modifying factor 1	3	4467281	3700814	p26.1	metal ion binding [GO:0046872]; oxidoreductase activity [GO:0016491]; protein homodimerization activity [GO:0042803]	enzyme	PRESENT
Q8NBS9	TXNDC5	TXND5 Thioredoxin domain-containing protein 5	6	7910814	7881517	p24.3	protein disulfide isomerase activity [GO:0003756]	enzyme	PRESENT
Q8TAT6	NPLOC4	NPL4 Nuclear protein localization protein 4 homolog	17	81648465	81556887	q25.3	metal ion binding [GO:0046872]; ubiquitin binding [GO:0043130]; ubiquitin protein ligase binding [GO:0031625]	other	PRESENT
Q8TCD5	NT5C	NT5C 5'(3')-deoxyribonucleotidase, cytosolic type	17	75130225	75131795	q25.1	5'-nucleotidase activity [GO:0008253]; metal ion binding [GO:0046872]; nucleotidase activity [GO:0008252]; pyrimidine nucleotide binding [GO:0019103]	phosphatase	PRESENT
Q8TCS8	PNPT1	PNPT1 Polyribonucleotide nucleotidyltransferase 1, mitochondrial	2	55634265	55693910	p16.1	3'-5'-exoribonuclease activity [GO:0000175]; miRNA binding [GO:0035198]; poly(G) binding [GO:0034046]; poly(U) RNA binding [GO:0008266]; polyribonucleotide nucleotidyltransferase activity [GO:0004654]; RNA binding [GO:0003723]	enzyme	PRESENT
Q8TEQ6	GEMIN5	GEMI5 Gem-associated protein 5	5	154938209	154887416	q33.2	mRNA 3'-UTR binding [GO:0003730]; ribosome binding [GO:0043022]; RNA 7-methylguanosine cap binding [GO:0000340]; RNA binding [GO:0003723]; snRNA binding [GO:0017069]; U1 snRNA binding [GO:0030619]; U4atac snRNA binding [GO:0030622]; U4 snRNA binding [GO:0030621]	other	PRESENT
Q8TEX9	IPO4	IPO4 Importin-4	14	24180219	24188964	q12	nuclear localization sequence binding [GO:0008139]; protein transporter activity [GO:0008565]; Ran GTPase binding [GO:0008536]	transporter	PRESENT
Q8WTT2	NOC3L	NOC3L Nucleolar complex protein 3 homolog	10	94362959	94333226	q23.33	chromatin binding [GO:0003682]; RNA binding [GO:0003723]	other	PRESENT
Q8WUM0	NUP133	NU133 Nuclear pore complex protein Nup133	1	229440260	229508341	q42.13	nucleocytoplasmic transporter activity [GO:0005487]; structural constituent of nuclear pore [GO:0017056]	transporter	PRESENT
Q8WXF1	PSPC1	PSPC1 Paraspeckle component 1	13	19674752	19783019	q12.11	core promoter binding [GO:0001047]; RNA binding [GO:0003723]; transcription regulatory region sequence-specific DNA binding [GO:0000976]	other	PRESENT
Q8WXX5	DNAJC9	DNJC9 DnaJ homolog subfamily C member 9	10	73183362	73248862	q22.2	heat shock protein binding [GO:0031072]	other	PRESENT
Q8WZA0	LZIC	LZIC Protein LZIC	1	9922113	9943407	p36.22	beta-catenin binding [GO:0008013]	other	PRESENT
Q92504	SLC39A7	S39A7 Zinc transporter SLC39A7	6	33370805	33374799	p21.32	zinc ion transmembrane transporter activity [GO:0005385]	transporter	PRESENT
Q92597	NDRG1	NDRG1 Protein NDRG1	8	133237171	133302022	q24.22	cadherin binding [GO:0045296]; gamma-tubulin binding [GO:0043015]; microtubule binding [GO:0008017]; Rab GTPase binding [GO:0017137]	kinase	PRESENT
Q92616	GCN1	GCN1 eIF-2-alpha kinase activator GCN1	12	120194710	120127203	q24.23	cadherin binding [GO:0045296]; protein kinase binding [GO:0019901]; protein kinase regulator activity [GO:0019887]; ribosome binding [GO:0043022]; RNA binding [GO:0003723]; translation factor activity, RNA binding [GO:0008135]	translation regulator	PRESENT
Q92621	NUP205	NU205 Nuclear pore complex protein Nup205	7	135557919	135648757	q33	structural constituent of nuclear pore [GO:0017056]	other	PRESENT
Q92797	SYMPK	SYMPK Symplekin	19	45815410	45863290	q13.32	mRNA splicing, via spliceosome, termination of RNA polymerase II transcription, mRNA polyadenylation, mRNA processing, mRNA export from nucleus, cell adhesion, mRNA 3'-end processing, positive regulation of protein dephosphorylation	other	PRESENT
Q92878	RAD50	RAD50 DNA repair protein RAD50	5	132646344	132556019	q31.1	adenylate kinase activity [GO:0004017]; ATPase activity [GO:0016887]; ATP binding [GO:0005524]; DNA binding [GO:0003677]; double-stranded telomeric DNA binding [GO:0003691]; G-quadruplex DNA binding [GO:0051880]; metal ion binding [GO:0046872]; protein binding, bridging [GO:0030674]; single-stranded telomeric DNA binding [GO:0043047]	enzyme	PRESENT
Q92896	GLG1	GSLG1 Golgi apparatus protein 1	16	74607144	74447427	q23.1	fibroblast growth factor binding [GO:0017134]; receptor binding [GO:0005102]	other	PRESENT
Q93008	USP9X	USP9X Probable ubiquitin carboxyl-terminal hydrolase FAF-X	X	41085635	41236579	p11.4	co-SMAD binding [GO:0070410]; cysteine-type endopeptidase activity [GO:0004197]; cysteine-type peptidase activity [GO:0008234]; thiol-dependent ubiquitinyl hydrolase activity [GO:0036459]	peptidase	PRESENT
Q93034	CUL5	CUL5 Cullin-5	11	108008733	108107776	q22.3	calcium channel activity [GO:0005262]; receptor activity [GO:0004872]; ubiquitin protein ligase binding [GO:0031625]; ubiquitin-protein transferase activity [GO:0004842]	ion channel	PRESENT
Q96AC1	FERMT2	FERM2 Fermitin family homolog 2	14	52952435	52857268	q22.1	phosphatidylinositol-3,4,5-trisphosphate binding [GO:0005547]	other	PRESENT
Q93009	USP7	UBP7 Ubiquitin carboxyl-terminal hydrolase 7	16	8964514	8892094	p13.2	cysteine-type endopeptidase activity [GO:0004197]; p53 binding [GO:0002039]; protein C-terminus binding [GO:0008022]; thiol-dependent ubiquitin-specific protease activity [GO:0004843]; thiol-dependent ubiquitinyl hydrolase activity [GO:0036459]; transcription factor binding [GO:0008134]; ubiquitin protein ligase binding [GO:0031625]	peptidase	PRESENT
Q96C86	DCPS	DCPS m7GpppX diphosphatase	11	126303752	126345749	q24.2	exoribonuclease activity [GO:0004532]; m7G(5')pppN diphosphatase activity [GO:0050072]; RNA 7-methylguanosine cap binding [GO:0000340]	enzyme	PRESENT
Q96CT7	CCDC124	CC124 Coiled-coil domain-containing protein 124	19	17933016	17943991	p13.11	RNA binding [GO:0003723]	other	PRESENT
Q96D42	HAVCR1	HAVR1 Hepatitis A virus cellular receptor 1	5	157029413	157059119	q33.3	virus receptor activity [GO:0001618]	other	PRESENT
Q96G03	PGM2	PGM2 Phosphoglucomutase-2	4	37862937	37826633	p14	magnesium ion binding [GO:0000287]; phosphoglucomutase activity [GO:0004614]; phosphopentomutase activity [GO:0008973]	enzyme	PRESENT
Q96JM3	CHAMP1	CHAP1 Chromosome alignment-maintaining phosphoprotein 1	13	114327328	114314513	q34	metal ion binding [GO:0046872]; nucleic acid binding [GO:0003676]	other	PRESENT
Q96QR8	PURB	PURB Transcriptional activator protein Pur-beta	7	44876293	44885361	p13	mRNA binding [GO:0003729]; RNA binding [GO:0003723]; RNA polymerase II regulatory region sequence-specific DNA binding [GO:0000977]; single-stranded DNA binding [GO:0003697]; SMAD binding [GO:0046332]; transcriptional repressor activity, RNA polymerase II transcription regulatory region sequence-specific binding [GO:0001227]; transcription factor binding [GO:0008134]	transcription regulator	PRESENT
Q96S66	CLCC1	CLCC1 Chloride channel CLIC-like protein 1	1	108929508	108963457	p13.3	chloride channel activity [GO:0005254]	ion channel	PRESENT
Q96T23	RSF1	RSF1 Remodeling and spacing factor 1	11	77659996	77821017	q14.1	histone binding [GO:0042393]; metal ion binding [GO:0046872]	transcription regulator	PRESENT
Q99436	PSMB7	PSB7 Proteasome subunit beta type-7	9	124353466	124415444	q33.3	threonine-type endopeptidase activity [GO:0004298]	peptidase	PRESENT
Q99575	POP1	POP1 Ribonucleases P/MRP protein subunit POP1	8	98159834	98117297	q22.2	ribonuclease MRP activity [GO:0000171]; ribonuclease P activity [GO:0004526]; RNA binding [GO:0003723]	enzyme	PRESENT
Q99598	TSNAX	TSNAX Translin-associated protein X	1	231566524	231528653	q42.2	DNA binding [GO:0003677]; metal ion binding [GO:0046872]; protein transporter activity [GO:0008565]; RNA binding [GO:0003723]; sequence-specific DNA binding [GO:0043565]	transporter	PRESENT
Q99715	COL12A1	COCA1 Collagen alpha-1(XII) chain	6	75206051	75084326	q14.1	extracellular matrix structural constituent conferring tensile strength [GO:0030020]	other	PRESENT
Q99873	PRMT1	ANM1 Protein arginine N-methyltransferase 1	19	49675786	49689029	q13.33	enzyme binding [GO:0019899]; histone methyltransferase activity [GO:0042054]; histone methyltransferase activity (H4-R3 specific) [GO:0044020]; identical protein binding [GO:0042802]; methyl-CpG binding [GO:0008327]; methyltransferase activity [GO:0008168]; mitogen-activated protein kinase p38 binding [GO:0048273]; N-methyltransferase activity [GO:0008170]; protein-arginine N-methyltransferase ac…	enzyme	PRESENT
Q9BQG0	MYBBP1A	MBB1A Myb-binding protein 1A	17	4555631	4538897	p13.2	core promoter binding [GO:0001047]; DNA-directed DNA polymerase activity [GO:0003887]; RNA binding [GO:0003723]; sequence-specific DNA binding [GO:0043565]; transcription corepressor activity [GO:0003714]; transcription factor binding [GO:0008134]	transcription regulator	PRESENT
Q9BRF8	CPPED1	CPPED Serine/threonine-protein phosphatase CPPED1	16	12659799	12804017	p13.12	metal ion binding [GO:0046872]; phosphoprotein phosphatase activity [GO:0004721]	enzyme	PRESENT
Q9BRG1	VPS25	VPS25 Vacuolar protein-sorting-associated protein 25	17	42773436	42779599	q21.2	protein homodimerization activity [GO:0042803]; protein N-terminus binding [GO:0047485]; structural molecule activity [GO:0005198]	other	PRESENT
Q9BRX8	FAM213A	F213A Redox-regulatory protein FAM213A	10	80437115	80407829	q23.1	antioxidant activity [GO:0016209]	other	PRESENT
Q9BTV4	TMEM43	TMM43 Transmembrane protein 43	3	14124940	14143679	p25.1	protein self-association [GO:0043621]	other	PRESENT
Q9BV23	ABHD6	ABHD6 Monoacylglycerol lipase ABHD6	3	58237506	58295693	p14.3	acylglycerol lipase activity [GO:0047372]; phospholipase activity [GO:0004620]	enzyme	PRESENT
Q9BXW7	CECR5	CECR5 Cat eye syndrome critical region protein 5	22	17137511	17165287	q11.1	glycerophospholipid biosynthetic process [GO:0046474]	other	PRESENT
Q9BYT8	NLN	NEUL Neurolysin, mitochondrial	5	65871725	65722196	q12.3	metal ion binding [GO:0046872]; metalloendopeptidase activity [GO:0004222]; peptide binding [GO:0042277]	peptidase	PRESENT
Q9BZZ5	API5	API5 Apoptosis inhibitor 5	11	43344529	43311963	p12	fibroblast growth factor binding [GO:0017134]; RNA binding [GO:0003723]	other	PRESENT
Q9C0C9	UBE2O	UBE2O (E3-independent) E2 ubiquitin-conjugating enzyme	17	76389451	76453206	q25.1	ATP binding [GO:0005524]; RNA binding [GO:0003723]; ubiquitin conjugating enzyme activity [GO:0061631]; ubiquitin protein ligase activity [GO:0061630]; ubiquitin protein ligase binding [GO:0031625]; ubiquitin-protein transferase activity [GO:0004842]	enzyme	PRESENT
Q9GZZ1	NAA50	NAA50 N-alpha-acetyltransferase 50	3	113746300	113716460	q13.31	H4 histone acetyltransferase activity [GO:0010485]; peptide alpha-N-acetyltransferase activity [GO:0004596]; peptidyl-lysine acetyltransferase activity [GO:0052858]	enzyme	PRESENT
Q9H0A0	NAT10	NAT10 RNA cytidine acetyltransferase	11	34147670	34105602	p13	ATP binding [GO:0005524]; DNA polymerase binding [GO:0070182]; N-acetyltransferase activity [GO:0008080]; RNA binding [GO:0003723]; rRNA cytidine N-acetyltransferase activity [GO:1990883]; tRNA binding [GO:0000049]; tRNA N-acetyltransferase activity [GO:0051392]	enzyme	PRESENT
Q9H0D6	XRN2	XRN2 5'-3' exoribonuclease 2	20	21389827	21303304	p11.22	3'-5'-exoribonuclease activity [GO:0000175]; 5'-3' exonuclease activity [GO:0008409]; 5'-3' exoribonuclease activity [GO:0004534]; metal ion binding [GO:0046872]; nuclease activity [GO:0004518]; RNA binding [GO:0003723]; transcription termination site sequence-specific DNA binding [GO:0001147]	enzyme	PRESENT
Q9H2M9	RAB3GAP2	RBGPR Rab3 GTPase-activating protein non-catalytic subunit	1	220272454	220148293	q41	enzyme activator activity [GO:0008047]; enzyme regulator activity [GO:0030234]; GTPase activator activity [GO:0005096]; protein heterodimerization activity [GO:0046982]; Rab GTPase binding [GO:0017137]	enzyme	PRESENT
Q9H307	PNN	PININ Pinin	14	39183218	39175183	q21.1	DNA binding [GO:0003677]; RNA binding [GO:0003723]; structural molecule activity [GO:0005198]	other	PRESENT
Q9H3N1	TMX1	TMX1 Thioredoxin-related transmembrane protein 1	14	51257546	51240162	q22.1	disulfide oxidoreductase activity [GO:0015036]; protein disulfide isomerase activity [GO:0003756]	enzyme	PRESENT
Q9H4G4	GLIPR2	GAPR1 Golgi-associated plant pathogenesis-related protein 1	9	36136536	36163913	p13.3	protein homodimerization activity [GO:0042803]	other	PRESENT
Q9H773	DCTPP1	DCTP1 dCTP pyrophosphatase 1	16	30430075	30423619	p11.2	dCTP diphosphatase activity [GO:0047840]; identical protein binding [GO:0042802]; magnesium ion binding [GO:0000287]; nucleoside-triphosphate diphosphatase activity [GO:0047429]; pyrimidine deoxyribonucleotide binding [GO:0032556]	enzyme	PRESENT
Q9HAV4	XPO5	XPO5 Exportin-5	6	43576075	43522330	p21.1	mRNA binding [GO:0003729]; nuclear export signal receptor activity [GO:0005049]; pre-miRNA binding [GO:0070883]; pre-miRNA transporter activity [GO:0090631]; Ran GTPase binding [GO:0008536]; RNA binding [GO:0003723]; tRNA binding [GO:0000049]	transporter	PRESENT
Q9HAV7	GRPEL1	GRPE1 GrpE protein homolog 1, mitochondrial	4	7058906	7068197	p16.1	adenyl-nucleotide exchange factor activity [GO:0000774]; chaperone binding [GO:0051087]; protein homodimerization activity [GO:0042803]; unfolded protein binding [GO:0051082]	other	PRESENT
Q9HB07	C12orf10	MYG1 UPF0160 protein MYG1, mitochondrial	12	53299686	53307177	q13.13	locomotory exploration behavior [GO:0035641], pigmentation[GO:0043473], molecular function [GO:0003674]	other	PRESENT
Q9HC35	EML4	EMAL4 Echinoderm microtubule-associated protein-like 4	2	42169350	42332548	p21	microtubule binding [GO:0008017]	other	PRESENT
Q9NQ88	TIGAR	TIGAR Fructose-2,6-bisphosphatase TIGAR	12	4354593	4307763	p13.32	bisphosphoglycerate 2-phosphatase activity [GO:0004083]; fructose-2,6-bisphosphate 2-phosphatase activity [GO:0004331]	enzyme	PRESENT
Q9NQG5	RPRD1B	RPR1B Regulation of nuclear pre-mRNA domain-containing protein 1B	20	38127780	38033546	q11.23	RNA polymerase II core binding [GO:0000993]	other	PRESENT
Q9NQW7	XPNPEP1	XPP1 Xaa-Pro aminopeptidase 1	10	109923553	109864766	q25.1	aminopeptidase activity [GO:0004177]; manganese ion binding [GO:0030145]; metalloaminopeptidase activity [GO:0070006]; protein homodimerization activity [GO:0042803]	peptidase	PRESENT
Q9NR28	DIABLO	DBLOH Diablo homolog, mitochondrial	12	122207662	122227534	q24.31	apoptotic process, activation of cysteine-type endopeptidase activity involved in apoptotic process, extrinsic apoptotic signaling pathway via death domain receptors, activation of cysteine-type endopeptidase activity involved in apoptotic process by cytochrome c, positive regulation of apoptotic process, neuron apoptotic process, intrinsic apoptotic signaling pathway	other	PRESENT
Q9NR45	NANS	SIAS Sialic acid synthase	9	98056739	98083075	q22.33	N-acetylneuraminate synthase activity [GO:0050462]; N-acylneuraminate-9-phosphate synthase activity [GO:0047444]; N-acylneuraminate cytidylyltransferase activity [GO:0008781]	enzyme	PRESENT
Q9NRN7	AASDHPPT	ADPPT L-aminoadipate-semialdehyde dehydrogenase-phosphopantetheinyl transferase	11	106098710	106075501	q22.3	holo-[acyl-carrier-protein] synthase activity [GO:0008897]; magnesium ion binding [GO:0000287]	enzyme	PRESENT
Q9NRX4	PHPT1	PHP14 14 kDa phosphohistidine phosphatase	9	136848724	136851027	q34.3	calcium channel inhibitor activity [GO:0019855]; ion channel binding [GO:0044325]; phosphohistidine phosphatase activity [GO:0008969]; phosphoprotein phosphatase activity [GO:0004721]	phosphatase	PRESENT
Q9NTI5	PDS5B	PDS5B Sister chromatid cohesion protein PDS5 homolog B	13	32778019	32586427	q13.1	ATP binding [GO:0005524]; DNA binding [GO:0003677]	other	PRESENT
Q9NTJ3	SMC4	SMC4 Structural maintenance of chromosomes protein 4	3	160434962	160399274	q25.33	ATP binding [GO:0005524]; protein heterodimerization activity [GO:0046982]	transporter	PRESENT
Q9NU22	MDN1	MDN1 Midasin	6	89819723	89642499	q15	ATPase activity [GO:0016887]; ATP binding [GO:0005524]; unfolded protein binding [GO:0051082]	other	PRESENT
Q9NVP1	DDX18	DDX18 ATP-dependent RNA helicase DDX18	2	117832379	117814650	q14.1	ATP binding [GO:0005524]; ATP-dependent RNA helicase activity [GO:0004004]; RNA binding [GO:0003723]	enzyme	PRESENT
Q9NWH9	SLTM	SLTM SAFB-like transcription modulator	15	58933653	58879045	q22.1	double-stranded DNA binding [GO:0003690]; RNA binding [GO:0003723]; sequence-specific DNA binding [GO:0043565]	other	PRESENT
Q9NWL6	ASNSD1	ASND1 Asparagine synthetase domain-containing protein 1	2	189661385	189670831	q32.2	asparagine synthase (glutamine-hydrolyzing) activity [GO:0004066]; protein homodimerization activity [GO:0042803]	enzyme	PRESENT
Q9NXF1	TEX10	TEX10 Testis-expressed sequence 10 protein	9	100352939	100302077	q31.1	rRNA processing	other	PRESENT
Q9NXG2	THUMPD1	THUM1 THUMP domain-containing protein 1	16	20702816	20742084	p12.3	RNA binding [GO:0003723]	other	PRESENT
Q9NZI8	IGF2BP1	IF2B1 Insulin-like growth factor 2 mRNA-binding protein 1	17	48997412	49055650	q21.32	mRNA 3'-UTR binding [GO:0003730]; mRNA 5'-UTR binding [GO:0048027]; mRNA binding [GO:0003729]; RNA binding [GO:0003723]; translation regulator activity [GO:0045182]	translation regulator	PRESENT
Q9NZL9	MAT2B	MAT2B Methionine adenosyltransferase 2 subunit beta	5	163519336	163503114	q34	enzyme binding [GO:0019899]; methionine adenosyltransferase regulator activity [GO:0048270]	enzyme	PRESENT
Q9NZM1	MYOF	MYOF Myoferlin	10	93306429	93482317	q23.33	phospholipid binding [GO:0005543]	other	PRESENT
Q9P016	THYN1	THYN1 Thymocyte nuclear protein 1	11	134248279	134253370	q25	suggested specific reader of 5hmC, may be involved in the induction of apoptosis	other	PRESENT
Q9P2D1	CHD7	CHD7 Chromodomain-helicase-DNA-binding protein 7	8	60678778	60868028	q12.2	ATP binding [GO:0005524]; chromatin binding [GO:0003682]; helicase activity [GO:0004386]; promoter-specific chromatin binding [GO:1990841]; RNA polymerase II core promoter proximal region sequence-specific DNA binding [GO:0000978]	enzyme	PRESENT
Q9P2E9	RRBP1	RRBP1 Ribosome-binding protein 1	20	17613678	17682295	p12.1	receptor activity [GO:0004872]; RNA binding [GO:0003723]	other	PRESENT
Q9P2R7	SUCLA2	SUCB1 Succinyl-CoA ligase [ADP-forming] subunit beta, mitochondrial	13	47936491	48001354	q14.2	ATP binding [GO:0005524]; metal ion binding [GO:0046872]; succinate-CoA ligase (ADP-forming) activity [GO:0004775]	enzyme	PRESENT
Q9P2K3	RCOR3	RCOR3 REST corepressor 3	1	211258377	211316385	q32.2	transcription corepressor activity [GO:0003714]; transcription factor activity, sequence-specific DNA binding [GO:0003700]; transcription factor binding [GO:0008134]; transcription regulatory region DNA binding [GO:0044212]	other	PRESENT
Q9UBE0	SAE1	SAE1 SUMO-activating enzyme subunit 1	19	47210636	47113274	q13.32	ATP-dependent protein binding [GO:0043008]; enzyme activator activity [GO:0008047]; protein C-terminus binding [GO:0008022]; protein heterodimerization activity [GO:0046982]; small protein activating enzyme binding [GO:0044388]; ubiquitin activating enzyme activity [GO:0004839]	enzyme	PRESENT
Q9UBQ7	GRHPR	GRHPR Glyoxylate reductase/hydroxypyruvate reductase	9	37436990	37422666	p13.2	carboxylic acid binding [GO:0031406]; glycerate dehydrogenase activity [GO:0008465]; glyoxylate reductase (NADP) activity [GO:0030267]; hydroxypyruvate reductase activity [GO:0016618]; NAD binding [GO:0051287]; NADPH binding [GO:0070402]; protein homodimerization activity [GO:0042803]	enzyme	PRESENT
Q9UDT6	CLIP2	CLIP2 CAP-Gly domain-containing linker protein 2	7	74289475	74405943	q11.23	microtubule binding [GO:0008017]; microtubule plus-end binding [GO:0051010]	transcription regulator	PRESENT
Q9UHD1	CHORDC1	CHRD1 Cysteine and histidine-rich domain-containing protein 1	11	90201160	90223364	q14.3	ADP binding [GO:0043531]; ATP binding [GO:0005524]; Hsp90 protein binding [GO:0051879]; zinc ion binding [GO:0008270]	other	PRESENT
Q9UIG0	BAZ1B	BAZ1B Tyrosine-protein kinase BAZ1B	7	73522278	73440398	q11.23	ATP binding [GO:0005524]; chromatin binding [GO:0003682]; histone kinase activity [GO:0035173]; lysine-acetylated histone binding [GO:0070577]; non-membrane spanning protein tyrosine kinase activity [GO:0004715]; protein tyrosine kinase activity [GO:0004713]; vitamin D receptor activator activity [GO:0071884]; zinc ion binding [GO:0008270]	transcription regulator	PRESENT
Q9UJ70	NAGK	NAGK N-acetyl-D-glucosamine kinase	2	71079805	71064344	p13.3	ATP binding [GO:0005524]; N-acetylglucosamine kinase activity [GO:0045127]	kinase	PRESENT
Q9UJU6	DBNL	DBNL Drebrin-like protein	7	44044640	44069456	p13	actin binding [GO:0003779]; actin filament binding [GO:0051015]; cadherin binding [GO:0045296]; enzyme activator activity [GO:0008047]; protein C-terminus binding [GO:0008022]; protein domain specific binding [GO:0019904]	other	PRESENT
Q9UKA9	PTBP2	PTBP2 Polypyrimidine tract-binding protein 2	1	96823738	96721665	p21.3	mRNA binding [GO:0003729]; pre-mRNA binding [GO:0036002]; RNA binding [GO:0003723]	other	PRESENT
Q9UKD2	MRTO4	MRT4 mRNA turnover protein 4 homolog	1	19260128	19251539	p36.13	RNA binding [GO:0003723]	other	PRESENT
Q9UKV3	ACIN1	ACINU Apoptotic chromatin condensation inducer in the nucleus	14	23095614	23058564	q11.2	ATPase activity [GO:0016887]; enzyme binding [GO:0019899]; nucleic acid binding [GO:0003676]; RNA binding [GO:0003723]	enzyme	PRESENT
Q9UKX7	NUP50	NUP50 Nuclear pore complex protein Nup50	22	45163841	45188015	q13.31	Ran GTPase binding [GO:0008536]	transporter	PRESENT
Q9ULU8	CADPS	CAPS1 Calcium-dependent secretion activator 1	3	62398346	62875389	p14.2	lipid binding [GO:0008289]; metal ion binding [GO:0046872]; protein kinase binding [GO:0019901]	other	PRESENT
Q9UM54	MYO6	MYO6 Unconventional myosin-VI	6	75919537	75749192	q14.1	actin binding [GO:0003779]; actin filament binding [GO:0051015]; ADP binding [GO:0043531]; ATP binding [GO:0005524]; cadherin binding [GO:0045296]; calmodulin binding [GO:0005516]; minus-end directed microfilament motor activity [GO:0060001]; motor activity [GO:0003774]	other	PRESENT
Q9UMS4	PRPF19	PRP19 Pre-mRNA-processing factor 19	11	60906588	60890730	q12.2	identical protein binding [GO:0042802]; ubiquitin protein ligase activity [GO:0061630]; ubiquitin-ubiquitin ligase activity [GO:0034450]	enzyme	PRESENT
Q9UMY4	SNX12	SNX12 Sorting nexin-12	X	71073426	71056332	q13.1	enzyme binding [GO:0019899]; phosphatidylinositol binding [GO:0035091]	transporter	PRESENT
Q9UNF1	MAGED2	MAGD2 Melanoma-associated antigen D2	X	54807599	54816012	p11.21	platelet degranulation, female pregnancy, renal sodium ion absorption	other	PRESENT
Q9UNS2	COPS3	CSN3 COP9 signalosome complex subunit 3	17	17246820	17281293	p11.2	protein deneddylation, mucleotide-excision repair, DNA damage recognition, in utero embryonic development, transcription-coupled nucletide-excision repair, ubiquitin-dependent protein catabolic process, signal transduction, response to light stimulus, post-translational protein modification	other	PRESENT
Q9UNZ2	NSFL1C	NSF1C NSFL1 cofactor p47	20	1442162	1473842	p13	ATPase binding [GO:0051117]; phospholipid binding [GO:0005543]; protein phosphatase regulator activity [GO:0019888]; ubiquitin binding [GO:0043130]	other	PRESENT
Q9UPN3	MACF1	MACF1 Microtubule-actin cross-linking factor 1, isoforms 1/2/3/5	1	39487177	39081316	p34.3	actin binding [GO:0003779]; actin filament binding [GO:0051015]; ATPase activity [GO:0016887]; cadherin binding [GO:0045296]; calcium ion binding [GO:0005509]; microtubule binding [GO:0008017]; RNA binding [GO:0003723]	enzyme	PRESENT
Q9UQ35	SRRM2	SRRM2 Serine/arginine repetitive matrix protein 2	16	2772538	2752329	p13.3	C2H2 zinc finger domain binding [GO:0070742]; protein N-terminus binding [GO:0047485]; RNA binding [GO:0003723]	other	PRESENT
Q9UQ88	CDK11A	CD11A Cyclin-dependent kinase 11A	1	1724324	1702730	p36.33	ATP binding [GO:0005524]; cyclin-dependent protein serine/threonine kinase activity [GO:0004693]; protein kinase activity [GO:0004672]; protein serine/threonine kinase activity [GO:0004674]	kinase	PRESENT
Q9Y2L1	DIS3	RRP44 Exosome complex exonuclease RRP44	13	72752169	72782096	q21.33	3'-5'-exoribonuclease activity [GO:0000175]; endonuclease activity [GO:0004519]; guanyl-nucleotide exchange factor activity [GO:0005085]; RNA binding [GO:0003723]	enzyme	PRESENT
Q9Y2V2	CARHSP1	CHSP1 Calcium-regulated heat stable protein 1	16	8852942	8869012	p13.2	DNA binding [GO:0003677]; mRNA 3'-UTR binding [GO:0003730]; phosphatase binding [GO:0019902]	other	PRESENT
Q9Y383	LUC7L2	LC7L2 Putative RNA-binding protein Luc7-like 2	7	139340359	139423457	q34	enzyme binding [GO:0019899]; mRNA binding [GO:0003729]; RNA binding [GO:0003723]	other	PRESENT
Q9Y3C6	PPIL1	PPIL1 Peptidyl-prolyl cis-trans isomerase-like 1	6	36854827	36875024	p21.2	disordered domain specific binding [GO:0097718]; peptidyl-prolyl cis-trans isomerase activity [GO:0003755]	enzyme	PRESENT
Q9Y3E1	HDGFRP3	HDGR3 Hepatoma-derived growth factor-related protein 3	15	83208018	83112738	q25.2	growth factor activity [GO:0008083]; microtubule binding [GO:0008017]; tubulin binding [GO:0015631]	other	PRESENT
Q9Y3E5	PTRH2	PTH2 Peptidyl-tRNA hydrolase 2, mitochondrial	17	59674636	59707626	q23.1	aminoacyl-tRNA hydrolase activity [GO:0004045]	enzyme	PRESENT
Q9Y3F4	STRAP	STRAP Serine-threonine kinase receptor-associated protein	12	15903478	15882391	p12.3	receptor binding [GO:0005102]; RNA binding [GO:0003723]	other	PRESENT
Q9Y3Y2	CHTOP	CHTOP Chromatin target of PRMT1 protein	1	153633982	153646306	q21.3	methyl-CpG binding [GO:0008327]; RNA binding [GO:0003723]	other	PRESENT
Q9Y5L0	TNPO3	TNPO3 Transportin-3	7	129055173	128954180	q32.1	identical protein binding [GO:0042802]; nuclear localization sequence binding [GO:0008139]; protein transporter activity [GO:0008565]; receptor activity [GO:0004872]	other	PRESENT
O15258	RER1	RER1 Protein RER1	1	2405444	2391775	p36.32	acetylcholine receptor binding [GO:0033130]	other	ABSENT
O75477	ERLIN1	ERLN1 Erlin-1	10	100150094	100188334	q24.31	cholesterol binding [GO:0015485]; ubiquitin protein ligase binding [GO:0031625]	other	ABSENT
O94925	GLS	GLSK Glutaminase kidney isoform, mitochondrial	2	190965552	190880827	q32.2	glutaminase activity [GO:0004359]	enzyme	ABSENT
O95139	NDUFB6	NDUB6 NADH dehydrogenase [ubiquinone] 1 beta subcomplex subunit 6	9	32573184	32552999	p21.1	NADH dehydrogenase (ubiquinone) activity [GO:0008137]	enzyme	ABSENT
P02686	MBP	MBP Myelin basic protein	18	77133683	76978827	q23	calmodulin binding [GO:0005516]; protease binding [GO:0002020]; structural constituent of myelin sheath [GO:0019911]	other	ABSENT
P03915	MT-ND5	NU5M NADH-ubiquinone oxidoreductase chain 5	MT	14148	12337	0	NADH dehydrogenase (ubiquinone) activity [GO:0008137]	enzyme	ABSENT
P12074	COX6A1	CX6A1 Cytochrome c oxidase subunit 6A1, mitochondrial	12	120440742	120438090	q24.31	cytochrome-c oxidase activity [GO:0004129]; enzyme regulator activity [GO:0030234]	enzyme	ABSENT
P20472	PVALB	PRVA Parvalbumin alpha	22	36819479	36800684	q12.3	calcium ion binding [GO:0005509]; protein heterodimerization activity [GO:0046982]; protein homodimerization activity [GO:0042803]	other	ABSENT
Q08722	CD47	CD47 Leukocyte surface antigen CD47	3	108091025	108043298	q13.12	thrombospondin receptor activity [GO:0070053]	transmembrane receptor	ABSENT
P25685	DNAJB1	DNJB1 DnaJ homolog subfamily B member 1	19	14514770	14529770	p13.12	ATPase activator activity [GO:0001671]; ATPase binding [GO:0051117]; cadherin binding [GO:0045296]; chaperone binding [GO:0051087]; Hsp70 protein binding [GO:0030544]; RNA polymerase II transcription corepressor activity [GO:0001106]; unfolded protein binding [GO:0051082]	transcription regulator	ABSENT
P43121	MCAM	MUC18 Cell surface glycoprotein MUC18	11	119321521	119308529	q23.3	angiogenesis, glomerular filtration, cell adhesion, anatomical structure morphogenesis, positive regulation of cell migration, vascular wound healing	other	ABSENT
P52789	HK2	HXK2 Hexokinase-2	2	74833981	74893359	p12	ATP binding [GO:0005524]; fructokinase activity [GO:0008865]; glucokinase activity [GO:0004340]; glucose binding [GO:0005536]; hexokinase activity [GO:0004396]; mannokinase activity [GO:0019158]	kinase	ABSENT
P62877	RBX1	RBX1 E3 ubiquitin-protein ligase RBX1	22	40951347	40973309	q13.2	cullin family protein binding [GO:0097602]; ligase activity [GO:0016874]; NEDD8 transferase activity [GO:0019788]; protein complex binding [GO:0032403]; ubiquitin protein ligase activity [GO:0061630]; ubiquitin protein ligase binding [GO:0031625]; ubiquitin-protein transferase activity [GO:0004842]; ubiquitin-ubiquitin ligase activity [GO:0034450]; zinc ion binding [GO:0008270]	enzyme	ABSENT
P82970	HMGN5	HMGN5 High mobility group nucleosome-binding domain-containing protein 5	X	81113701	81201942	q21.1	chromatin binding [GO:0003682]; nucleosomal DNA binding [GO:0031492]; RNA binding [GO:0003723]	transcription regulator	ABSENT
Q75T13	PGAP1	PGAP1 GPI inositol-deacylase	2	196927796	196833004	q33.1	hydrolase activity, acting on ester bonds [GO:0016788]; nuclease activity [GO:0004518]; phosphoric ester hydrolase activity [GO:0042578]	enzyme	ABSENT
Q86U86	PBRM1	PB1 Protein polybromo-1	3	52545352	52685917	p21.1	chromatin binding [GO:0003682]; DNA binding [GO:0003677]	other	ABSENT
Q8TEM1	NUP210	PO210 Nuclear pore membrane glycoprotein 210	3	13316235	13420309	p25.1	protein dimerization activity [GO:0046983]	transporter	ABSENT
Q92979	EMG1	NEP1 Ribosomal RNA small subunit methyltransferase NEP1	12	6970893	6979941	p13.31	RNA binding [GO:0003723]; rRNA (pseudouridine) methyltransferase activity [GO:0070037]; rRNA binding [GO:0019843]	enzyme	ABSENT
Q93050	ATP6V0A1	VPP1 V-type proton ATPase 116 kDa subunit a isoform 1	17	42522611	42458844	q21.2	ATPase binding [GO:0051117]; proton-transporting ATPase activity, rotational mechanism [GO:0046961]	transporter	ABSENT
Q96PZ0	PUS7	PUS7 Pseudouridylate synthase 7 homolog	7	105439661	105522267	q22.3	enzyme binding [GO:0019899]; pseudouridine synthase activity [GO:0009982]; RNA binding [GO:0003723]	other	ABSENT
Q96CW1	AP2M1	AP2M1 AP-2 complex subunit mu	3	184184091	184174689	q27.1	ion channel binding [GO:0044325]; lipid binding [GO:0008289]; low-density lipoprotein particle receptor binding [GO:0050750]; signal sequence binding [GO:0005048]; transporter activity [GO:0005215]	transporter	ABSENT
Q96D15	RCN3	RCN3 Reticulocalbin-3	19	49527618	49546962	q13.33	calcium ion binding [GO:0005509]	other	ABSENT
Q99538	LGMN	LGMN Legumain	14	92703807	92748702	q32.12	cysteine-type endopeptidase activity [GO:0004197]; peptidase activity [GO:0008233]	peptidase	ABSENT
Q9BWF3	RBM4	RBM4 RNA-binding protein 4	11	66638617	66666682	q13.2	miRNA binding [GO:0035198]; mRNA 3'-UTR binding [GO:0003730]; mRNA binding [GO:0003729]; pre-mRNA intronic binding [GO:0097157]; pre-mRNA intronic pyrimidine-rich binding [GO:0097158]; RNA binding [GO:0003723]; zinc ion binding [GO:0008270]	other	ABSENT
Q9BQ04	RBM4B	RBM4B RNA-binding protein 4B	11	66664998	66677921	q13.2	RNA binding [GO:0003723]; zinc ion binding [GO:0008270]	other	ABSENT
Q9H1H9	KIF13A	KI13A Kinesin-like protein KIF13A	6	17987623	17759183	p22.3	ATPase activity [GO:0016887]; ATP binding [GO:0005524]; microtubule binding [GO:0008017]; microtubule motor activity [GO:0003777]	transporter	ABSENT
Q9H2P0	ADNP	ADNP Activity-dependent neuroprotector homeobox protein	20	50888919	50931240	q13.13	beta-tubulin binding [GO:0048487]; chromatin binding [GO:0003682]; copper ion binding [GO:0005507]; DNA binding [GO:0003677]; peptide binding [GO:0042277]	transcription regulator	ABSENT
Q9UHB6	LIMA1	LIMA1 LIM domain and actin-binding protein 1	12	50175788	50283546	q13.12	actin filament binding [GO:0051015]; actin monomer binding [GO:0003785]; cadherin binding [GO:0045296]; metal ion binding [GO:0046872]	other	ABSENT
Q9UNN5	FAF1	FAF1 FAS-associated factor 1	1	50437028	50960263	p32.3	heat shock protein binding [GO:0031072]; NF-kappaB binding [GO:0051059]; protein domain specific binding [GO:0019904]; protein kinase binding [GO:0019901]; protein kinase regulator activity [GO:0019887]; ubiquitin binding [GO:0043130]; ubiquitin protein ligase binding [GO:0031625]	other	ABSENT
