# Supplementary material for: Proteomic analysis of Medulloblastoma reveals functional biology with translational potential
Source: Acta Neuropathol Commun. 2018 Jun 7;6:48. doi: 10.1186/s40478-018-0548-7 (PMC5992829; doi:10.1186/s40478-018-0548-7)
Supplement: Supplementary file 15 — Table S7. List of upstream regulator for each medulloblastoma subgroup. (XLSX 15.9 kb) [file 40478_2018_548_MOESM15_ESM.xlsx]

## Sheet: WNT Upstream Reg
Upstream Regulator	Molecule Type	Predicted Activation State	p-value of overlap	Target molecules in dataset
TCR	complex	Activated	1.73e-23	AK2,ALDOA,ATP5B,ATP5F1,ATP5H,CS,CTSB,FBL,FLNA,GLUD1,GNPDA1,HSPA9,HSPD1,LDHB,LMNB1,MDH1,MDH2, PA2G4,PGAM1,PGK1,RPL10A,RPL15,RPL18A,RPL23A,RPL3,RPL30,RPL38,RPL4,RPL5,RPL6,RPL7,RPL9,RPLP0,RPS13, RPS15,RPS2,RPS23,RPS3,RPS3A,RPS4X,RPSA,SLC25A3,TUFM,VDAC3
EGFR	kinase	Activated	1.53e-09	HNRNPA1,HNRNPA2B1,HNRNPH1,HSP90B1,HSPA5,MARCKS,MT-CO2, NDUFB8,PKM,PSMB1,PSMB2,PSMB3,PSMB4,PSMB5,PSMB6,SRSF1,UQCRC2,VIM
TRAP1	enzyme	Activated	5.59e-05	ATP5I,COX5A,COX5B,GARS,HIBADH,HSPD1,PKM
EGF	growth factor	Activated	7.95e-05	ENAH,EZR,MT-CO2,PSMB1,PSMB2,PSMB3,PSMB4,PSMB5,PSMB6
ERBB2	kinase	Activated	0.0118	CDC37,CDK1,COL6A3,FN1,FSCN1,MCM2,MCM3,MCM5,MCM6,MCM7,PAICS,PCNA,PGK1,RPA2,TOP1,TOP2A
BRCA1	transcription regulator	Activated	0.0452	DUSP3,ELAVL1,HNRNPD,PCNA,XRCC6
TGFB1	growth factor	Activated	0.396	ACTA1,CDK1,COL6A3,FN1,FSCN1,LASP1,SERPINH1,TGFBI,TNC,TOP2A,VIM
MGEA5	enzyme	Inhibited	0.00124	ACTG1,AIFM1,ALDOC,FERMT2,FLNA,FLNB,FN1,FSCN1,IGF2BP3,MCAM,PFKM,PRDX4,S100A6,TNC,TUBA4A,VIM
LMNA	other	Inhibited	0.00217	CBX3,CBX5,LMNB1,TMPO
NUPR1	transcription regulator	Inhibited	0.165	ALDOC,ANP32A,ANP32E,API5,ATP6V0A1,DPYSL5,ENO2,HIST1H1B,HNRNPA2B1,IGF2BP3,LMNB1,MYH10,NSF,PARP1,RCN2,SAFB,SRSF1,TARDBP,TMPO

## Sheet: SHH Upstream Reg
Upstream Regulator	Molecule Type	Predicted Activation State	p-value of overlap	Target molecules in dataset
TCR	complex	Activated	4.03e-24	AK2,ALDOA,ATP5B,ATP5F1,ATP5H,CS,CTSB,FBL,FLNA,GLUD1,GNPDA1,HSD17B10,IDH2,LMNB1,MDH1,MDH2,PA2G4, PGAM1,PGK1,PLCG1,RPL10A,RPL15,RPL17,RPL18A,RPL22,RPL23A,RPL3,RPL30,RPL31,RPL38,RPL4,RPL5,RPL6,RPL7,RPL9, RPLP0,RPS13,RPS15,RPS16,RPS17,RPS2,RPS23,RPS3,RPS3A,RPS4X,RPSA,SLC25A3,TALDO1,TPI1,UQCRC1,VDAC3
MYC	transcription regulator	Activated	2.57e-09	APEX1,BAX,CAD,CCT3,CNTNAP2,CSDE1,DCTPP1,EIF4G1,EZR,FBL,GLUD1,GPI,HNRNPA1,HNRNPH1,HNRNPU,IDH1,IDH2, IPO7,MTHFD1,NAP1L1,NCL,NOP56,NPM1,PTMA,PYCR1,SAE1,SHMT2,SRSF1,SUMO2,TMSB10/TMSB4X,TPI1,XPO1
EGFR	kinase	Activated	1.62e-07	HNRNPA1,HNRNPA2B1,HNRNPH1,HSP90B1,MT-CO2,NDUFB8,PKM,PPIA,PSMB1,PSMB2,PSMB3,PSMB4,PSMB5,PSMB6,SRSF1,TGM2,UQCRC2,VIM
SYVN1	transporter	Activated	0.000101	ATP1A1,CTPS1,GANAB,GNB2,HNRNPM,MCAM,MYOF,NUDT21,PCBP1,PSMC3,PTBP1,RAB10,RPL10,RPL18,SLC3A2,TFRC
GNA12	enzyme	Activated	0.000555	ARPC5,CFL2,EZR,IQGAP1,PPP1CC,RDX,VCL,VIM
EGF	growth factor	Activated	0.000755	ENAH,EZR,MT-CO2,PSMB1,PSMB2,PSMB3,PSMB4,PSMB5,PSMB6
HIF1A	transcription regulator	Activated	0.00204	AKAP12,ALDOA,ALDOC,CTPS1,EIF4G1,EIF5A,ENO2,FHL1,FN1,FSCN1,HIST2H2AC,HUWE1,MIF,NPM1,PELP1,PKM,SOD2, TFRC
ERBB2	kinase	Activated	0.00289	CDC37,CDK1,CHD4,COL18A1,COL6A3,FN1,FSCN1,GART,GLO1,MCM2,MCM3,MCM4,MCM5,MCM6,MCM7,PAICS,PCNA,PGK1,RRM1,SMC2,TOP1,TOP2A
RABL6	other	Activated	0.00469	DUT,FERMT2,MCM2,MCM5,MCM7,PSME3,SERPINH1,TOP2A
CD24	other	Activated	0.0231	CTTN,MCAM,PDS5A,RAD50,SFPQ,SMC4,TOP2A,TPP2,TPR
mir-122	microrna	Inhibited	1.36e-15	ALDOA,CACYBP,CLIC4,CS,FKBP1A,GNPDA1,IQGAP1,KHDRBS1,LETM1,MAP1B,MAP4,MAPRE1,NPEPPS,NUDC,PKM,PLIN3, RBM3,RCC2,SEPT2,SH3BGRL3,TGM2,TPD52L2,VIM,VPS4A,YARS
CST5	other	Inhibited	6.71e-15	ACAT2,AHNAK,AKAP12,ANXA2,AP3B1,AP3D1,BCAP31,COL12A1,CTSB,DDX18,EEF1B2,EEF1D,EEF1G,EIF2B1,EIF5B,EZR,FHL1,HNRNPA2B1,HNRNPC,HNRNPH1,HNRNPU,MAP1B,MRTO4,MSN,NCBP1,NCL,NDUFC2,NOP2,NUMA1,NUP155,PCBP1, PCMT1,PRDX1,PRPF6,PRPF8,PYGB,RBM3,S100A11,SRSF1,SSRP1,TARDBP,VCAN,VDAC2,VIM
IL15	cytokine	Inhibited	9.53e-07	ALDOA,ALDOC,ENO2,GPD2,GPI,HK1,PDIA3,PGD,PGK1,PGM1,PGM2,PKM,RPS6,TALDO1,TFRC,TKT,TPI1
Lh	complex	Inhibited	4.19e-05	ACTA1,ACTR2,AKAP12,ATP2A2,CAPZA1,COL18A1,DUSP3,EZR,FLNC,GNAS,GNB1,PDLIM3,PGK1,PGRMC1,PLIN3,PPIH, PSMD1,PSMD3,RANGAP1,SMARCA4,TLN1,VCL
TP53	transcription regulator	Inhibited	9.17e-05	AKAP12,ANXA1,ANXA4,BAX,CD47,CDK1,COL18A1,DEK,DUT,EIF2B1,FKBP3,FUBP1,GART,HIST1H2BD,HMGB1,HMGN2, HSPA4L,IPO7,MAP4,MAPK1,MCM2,MCM3,MCM4,MCM6,MCM7,ME2,MSH6,MYO6,PCNA,PFKM,PPP1CC,RPS25,SFPQ, SMC2,SMC3,SMC4,SOD2,SON,SRSF3,STMN1,TAGLN2,TMSB10/TMSB4X,TOP2A,TOP2B,VCAN,XPO1,XRCC5
KDM5B	transcription regulator	Inhibited	0.000275	BUB3,CDIPT,CDK1,EHD1,EIF5B,FHL1,MCAM,MCM2,MCM3,PSME3,SNRPD1,SNRPG,TOP2A
FSH	complex	Inhibited	0.000277	ACTA1,ACTR2,AKAP12,ATP2A2,CAPZA1,COL18A1,DUSP3,EZR,FLNC,GNAS,GNB1,GOT1,PDLIM3,PGK1,PGRMC1,PLIN3,PPIH,PSMD1,PSMD3,RANGAP1,SMARCA4,TFRC,TLN1,VCL
LMNA	other	Inhibited	0.000792	CBX3,CBX5,COL12A1,LMNB1,TMPO
MGEA5	enzyme	Inhibited	0.0211	ACTG1,ALDOC,CAPN1,DST,FERMT2,FLNA,FLNB,FN1,FSCN1,IGF2BP3,MCAM,PFKM,PLCG1,PLIN3,PRDX4,VIM
CDKN1A	kinase	Inhibited	0.0218	BAX,CDK1,CTSB,RRM1,STMN1,TOP2A
NUPR1	transcription regulator	Inhibited	0.0767	ACTR3B,AKAP12,ALDOC,ANP32A,ANP32E,API5,ATP6V0A1,CHD4,CYB5B,DDX46,ENO2,HIST1H1B,HNRNPA2B1,HNRNPM, IGF2BP3,LMNB1,MSH6,MYH10,NSF,PARP1,PEA15,RCN2,SAFB,SLC25A12,SRSF1,TARDBP,TMPO
estrogen receptor	group	Inhibited	0.307	ANXA1,CALD1,COL12A1,COL6A2,FLNC,FN1,MAP1B,MSN,MT-CO2,VIM

## Sheet: Group 3 Upstream Reg
Upstream Regulator	Molecule Type	Predicted Activation State	p-value of overlap	Target molecules in dataset
TCR	complex	Activated	3.82e-18	AK2,ALDOA,ATP5B,ATP5F1,ATP5H,BCL2L1,CS,CTSB,FBL,FLNA,GLUD1,GNPDA1,LAMP1,LMNB1,MDH1,NME1,PGAM1, PLCG1,PRKACB,RPL10A,RPL17,RPL18A,RPL23A,RPL3,RPL30,RPL31,RPL38,RPL5,RPL6,RPL7,RPL9,RPLP0,RPS13,RPS15, RPS16,RPS17,RPS23,RPS3,RPS3A,RPS4X,RPSA,SLC25A3,STAT1,TALDO1,UQCRC1
MYC	transcription regulator	Activated	1.04e-08	APEX1,BAX,BCL2L1,CAD,CSDE1,CYFIP2,DCTPP1,EIF4G1,EZR,FBL,GAPDH,GLS,GLUD1,GPI,GSR,HK2,HNRNPA1,HNRNPH1, HNRNPU,HSP90AA1,HSPH1,IDH1,IGF2BP1,IQGAP2,LDHA,NCL,NPM1,PTMA,PYCR1,RANBP2,SAE1,SUMO2
EGFR	kinase	Activated	3.45e-05	BCL2L1,HK2,HNRNPA1,HNRNPA2B1,HNRNPH1,MT-CO2,PSMB1,PSMB2,PSMB4,PSMB5,PSMB6,PSMB7,SDHB,TGM2,UQCRC2
HIF1A	transcription regulator	Activated	9.17e-05	ALDOA,ALDOC,ARPC2,BCL2L1,CARS,EIF4G1,EIF5A,ENO2,FN1,FSCN1,GAPDH,HIST2H2AC,HK2,HUWE1,LDHA,NDRG1,NPM1,PELP1,SLC39A7,SOD2,TFRC,VASP
EGF	growth factor	Activated	0.00114	ENAH,EZR,MT-CO2,PSMB1,PSMB2,PSMB4,PSMB5,PSMB6,PSMB7
ERBB2	kinase	Activated	0.00129	BCL2L1,CDC37,CDC42,CHD4,CHD7,FN1,FSCN1,GART,LAMP1,LIG3,MCM2,MCM3,MCM4,MCM5,MCM6,MCM7, NCAPD2,PCNA,POLR2E,PRPS1,RPA2,RRM1,SMC2,TOP2A
MKL1	transcription regulator	Activated	0.0038	CTTN,CYFIP2,MYL9,PFN2,RAC1
CD24	other	Activated	0.00448	CTTN,MCAM,NAGK,PDS5A,PRDX2,RAD50,RANBP2,SMC4,TOP2A,TPP2,TPR
RABL6	other	Activated	0.00662	DUT,FERMT2,MCM2,MCM5,MCM7,PSME3,SERPINH1,TOP2A
BRD4	kinase	Activated	0.0203	ALDH1B1,BCL2L1,DCPS,DCTPP1,NME1,SMARCA4,SORD,SRM
CST5	other	Inhibited	1.45e-19	ADRM1,AHNAK,ANXA2,AP3B1,AP3D1,BCAP31,CEP170,COL12A1,CTSB,DDT,DDX18,EDC4,EEF1D,EEF1G,EIF5B,EZR, HNRNPA2B1,HNRNPA3,HNRNPC,HNRNPDL,HNRNPH1,HNRNPU,IQGAP2,LAMC1,MRTO4,MYL9,NCBP1,NCL,NOC3L, NOP2,NUP107,NUP155,NUP205,PCBP1,PCMT1,PRDX1,PRDX2,PRKACB,PRKRA,PRPF6,PRPF8,PYGB,RBM3,RSL1D1,S100A11,SSRP1,TARDBP,TOMM22,VASP,VCAN,VDAC2,VPS25
mir-122	microrna	Inhibited	1.14e-05	ALDOA,CLIC4,CS,GNPDA1,IQGAP1,KHDRBS1,LAMC1,LETM1,MAPRE1,NUDC,RBM3,SEPT2,TGM2,TPD52L2
KDM5B	transcription regulator	Inhibited	0.00159	BUB3,CDIPT,CYB5A,EIF5B,MCAM,MCM2,MCM3,PRPS1,PSME3,SNRPD1,SNRPG,TOP2A
CUL4B	other	Inhibited	0.00412	EIF3I,NME1,PSMA1,UBXN1
NUPR1	transcription regulator	Inhibited	0.0889	ALDOC,ANP32A,ANP32E,API5,ATP6V0A1,CHD4,CYB5B,DDX46,ENO2,HIST1H1B,HK2,HNRNPA2B1,HNRNPM,IGF2BP3, LMNB1,MAP1LC3B2,MSH6,NDRG1,NSF,NUP50,P3H1,PEA15,RBM14,RCN2,SLC25A12,TARDBP,TMPO,TP53BP1
NANOG	transcription regulator	Inhibited	0.355	CDK6,HNRNPH1,OTX1,SEC22B,SET
TGM2	enzyme	Inhibited	1	CA2,CAD,CDK6,MDN1,NLN,STAT1

## Sheet: Group 4 Upstream Reg
Upstream Regulator	Molecule Type	Predicted Activation State	p-value of overlap	Target molecules in dataset
TCR	complex	Activated	1.24e-22	AK2,ALDOA,ATP5B,ATP5F1,ATP5H,BCL2L1,BSG,CS,CTSB,ENO1,FBL,GLUD1,GNPDA1,HADH,HSPA9,HSPD1,LDHB,LMNB1, MDH1,MDH2,NME1,PA2G4,PGK1,PHB2,PLCG1,PRKACB,RPL10A,RPL15,RPL17,RPL18A,RPL23A,RPL5,RPL6,RPL7,RPL9,RPLP0, RPS13,RPS15,RPS2,RPS23,RPS3,RPS3A,RPS4X,RPSA,SLC25A3,TALDO1,TPI1,TUFM,UQCRC1,VDAC3
MYC	transcription regulator	Activated	1.47e-09	APEX1,BAX,BCL2L1,CAD,CSDE1,DCTPP1,EIF4G1,ENO1,EZR,FBL,GLS,GLUD1,GPI,GSR,HK2,HNRNPA1,HNRNPU,HSPD1, HSPH1,IDH1,IGF2BP1,IQGAP2,NCL,NOLC1,NPM1,PTMA,PYCR1,RANBP2,SAE1,SRSF1,SUMO2,TMSB10/TMSB4X,TPI1
EGFR	kinase	Activated	1.3e-06	BCL2L1,HK2,HNRNPA1,HSP90B1, MT-CO2,PSMB1,PSMB2,PSMB3,PSMB4,PSMB5,PSMB6,PSMB7,SDHB,SRSF1,TGM2,UQCRC2,VIM
ERBB2	kinase	Activated	0.000164	BCL2L1,CDC37,CHD4,CHD7,FN1,FSCN1,GART,GLO1,ITGB1,LIG3,MCM2,MCM3,MCM4,MCM5,MCM6,MCM7,NCAPD2,PCNA,PGK1,POLR2E,PRPS1,RPA2,RRM1,SMC2,TOP1,TOP2A
EGF	growth factor	Activated	0.000209	ENAH,EZR,MT-CO2,PSMB1,PSMB2,PSMB3,PSMB4,PSMB5,PSMB6,PSMB7
TRAP1	enzyme	Activated	0.000448	ATP5I,COX5A,COX5B,GARS,HSPD1,HSPE1,MARS
HIF1A	transcription regulator	Activated	0.000474	AKAP12,ALDOA,BCL2L1,CARS,EIF4G1,ENO1,ENO2,FHL1,FN1,FSCN1,HIST2H2AC,HK2,HUWE1,NDRG1,NPM1,PELP1, SLC39A7,SOD2,TFRC,VASP
CD24	other	Activated	0.00117	CTTN,MCAM,NAGK,PDS5A,PRDX2,RAD50,RANBP2,SFPQ,SMC4,TOP2A,TPP2,TPR
CD44	other	Activated	0.00255	BCL2L1,CRABP2,DNMT1,FN1,HDGF,ITGAV,LAMB1,LAMC1,VIM
RABL6	other	Activated	0.00569	DUT,FERMT2,MCM2,MCM5,MCM7,PSME3,SERPINH1,TOP2A
BRD4	kinase	Activated	0.00579	ALDH1B1,BCL2L1,DCPS,DCTPP1,NME1,SMARCA4,SORD,SRM,TOP1
SP1	transcription regulator	Activated	0.013	ADH5,BAX,CDK6,CSNK2A1,DIAPH1,EZR,FN1,GNAS,HADHA,HK2,ITGAV,MAT2B,MSH6,NES,SF1,SOD2,TXNRD1,UGDH,VIM
KRAS	enzyme	Activated	0.05	BCL2L1,EEF1A1,GSN,PSMA7,RPS6
CST5	other	Inhibited	3.89e-17	ADRM1,AKAP12,AP3B1,AP3D1,BCAP31,CEP170,COL12A1,CTSB,DDX18,DECR1,EDC4,EEF1B2,EEF1D,EIF5B,EZR,FHL1, HNRNPC,HNRNPU,IQGAP2,LAMC1,MAP1B,MRTO4,MVP,NCBP1,NCL,NOC3L,NOP2,NUMA1,NUP107,NUP155,NUP205, PCMT1,PLS3,PRDX1,PRDX2,PRKACB,PRKRA,PRPF6,PRPF8,PYGB,SRSF1,TARDBP,VASP,VCAN,VDAC1,VDAC2,VIM,VPS25
IL15	cytokine	Inhibited	3.05e-07	ALDOA,BCL2L1,ENO1,ENO2,GPI,HK1,HK2,PFKP,PGD,PGK1,PGM2,RBX1,RPS6,TALDO1,TFRC,TIGAR,TKT,TPI1
miR-122-5p (miRNAs w/seed GGAGUGU)	mature microrna	Inhibited	8.38e-06	ALDOA,CS,EEF1A1,FUBP1,HMGB1,P4HB,PRDX2,PSME1,PSME3,TPD52L2,VIM
mir-122	microrna	Inhibited	8.52e-06	ALDOA,CLIC4,CS,GNPDA1,IQGAP1,LAMC1,LETM1,MAP1B,MAPRE1,NUDC,SEPT2,TGM2,TPD52L2,VIM
KDM5B	transcription regulator	Inhibited	0.000102	BUB3,CDIPT,CYB5A,EIF5B,FHL1,MCAM,MCM2,MCM3,PLS3,PRPS1,PSIP1,PSME3,SNRPD1,TOP2A
LMNA	other	Inhibited	0.000918	CBX3,CBX5,COL12A1,LMNB1,TMPO
miR-483-3p (miRNAs w/seed CACUCCU)	mature microrna	Inhibited	0.0304	ERP29,FAM213A,HMGB3,HNRNPA0,RAN
NUPR1	transcription regulator	Inhibited	0.2	AKAP12,ANP32A,ANP32E,API5,ATP6V0A1,CHD4,CYB5B,ENO2,HIST1H1B,HK2,IGF2BP3,LMNB1,MSH6,NDRG1,NSF,NUP50, P3H1,RBM14,RCN2,SAFB,SLC25A12,SRSF1,TARDBP,TMPO,TP53BP1
estrogen receptor	group	Inhibited	0.476	ANXA1,COL12A1,COL6A2,FLNC,FN1,ITGB1,MAP1B,MT-CO2,VIM
IL13	cytokine	Inhibited	0.493	GPX4,GSN,HK1,PAPSS1,PFKP,SNCA,STXBP1,TGM2
TGM2	enzyme	Inhibited	1	CA2,CAD,CDK6,MDN1,NLN
