# Supplementary material for: Proteomic analysis of Medulloblastoma reveals functional biology with translational potential
Source: Acta Neuropathol Commun. 2018 Jun 7;6:48. doi: 10.1186/s40478-018-0548-7 (PMC5992829; doi:10.1186/s40478-018-0548-7)
Supplement: Supplementary file 17 — Table S8. List of pathways representative for each medulloblastoma subgroup. (XLSX 72.6 kb) [file 40478_2018_548_MOESM17_ESM.xlsx]

## Sheet: WNT
Ingenuity Canonical Pathways	-log(p-value)	Ratio	z-score	Molecules
EIF2 Signaling	54.6	0.34	5.425	RPL11,EIF3C,RPS27,RPS23,RPLP2,KRAS,RPL35A,HSPA5,RPS11,RPS7,RPL13,RPS20,RPS13,RPL23A,RPL19,RPS2,ACTA1,RPL3,RPS8,EIF5B,RPL29,RPL12,EIF3E,RPL28,RPL10A,RPL9,RPS6,RPL15,PTBP1,HNRNPA1,RPL10,RPS25,RPL6,RPS15A,RPL13A,RPSA,RPL24,RPS3A,RPS18,PPP1CB,RPL26,EIF4G1,RPL7A,RPS4X,RPL7,RPS28,RPL27A,RPL14,RPL35,RPL18A,EIF3A,RPS3,RPS5,RPL18,ACTC1,RPS24,RPS19,RPL4,EIF3H,RPL30,RPS10,RPS29,RPL27,RPS4Y1,RPS15,EIF2B1,EIF…
Mitochondrial Dysfunction	22	0.23	#NUM!	ATP5H,COX6A1,PRDX5,COX5B,ACO2,ATP5L,NDUFB8,MT-CO2,ATP5E,VDAC2,NDUFS1,SOD2,GPD2,ATP5J2,UQCRFS1,NDUFB6,ATP5F1,ATP5I,COX4I1,AIFM1,NDUFB4,MT-ATP6,NDUFS7,ATP5O,VDAC3,NDUFA13,UQCRB,ATP5C1,MT-ND5,ATP5B,NDUFA6,CAT,UQCRC2,COX5A,CYB5A,NDUFS3,SNCA,UQCRQ
Regulation of eIF4 and p70S6K Signaling	20.1	0.227	#NUM!	EIF3C,RPS3A,RPS27,RPS23,RPS18,KRAS,EIF4G1,RPS4X,RPS11,RPS28,RPS7,RPS20,RPS13,EIF3A,RPS2,RPS3,RPS5,RPS24,RPS19,EIF3H,RPS8,RPS10,EIF3E,RPS29,RPS6,RPS15,PPP2R1A,RPS4Y1,EIF2B1,EIF3I,RPS4Y2,RPS15A,RPS25,RPSA,RPS14
Oxidative Phosphorylation	19.4	0.279	#NUM!	ATP5H,COX6A1,COX5B,ATP5L,NDUFB8,MT-CO2,ATP5E,NDUFS1,ATP5J2,UQCRFS1,NDUFB6,ATP5F1,ATP5I,COX4I1,NDUFB4,MT-ATP6,NDUFS7,ATP5O,NDUFA13,UQCRB,ATP5C1,MT-ND5,ATP5B,NDUFA6,UQCRC2,COX5A,CYB5A,NDUFS3,UQCRQ
mTOR Signaling	17.3	0.183	0.447	EIF3C,RPS3A,RPS27,RPS23,RPS18,KRAS,EIF4G1,RPS4X,RPS11,RPS28,RPS7,RPS20,RPS13,EIF3A,RPS2,RPS3,RPS5,RPS24,EIF4B,RPS19,EIF3H,RPS8,RAC1,RPS10,EIF3E,RPS29,RPS6,RPS15,PPP2R1A,RPS4Y1,EIF3I,RPS4Y2,RPS15A,RPS25,RPSA,RPS14
Protein Ubiquitination Pathway	11.8	0.129	#NUM!	PSMB3,CRYAB,PSMD7,PSMA7,TRAP1,UBE2V2,HSPA5,DNAJA1,PSMC5,UCHL1,HSP90B1,DNAJC8,PSMA3,PSMA2,PSMB4,PSMA6,PSMB5,HSPA9,PSME2,HSPD1,PSMD3,PSMA1,PSMB6,HSPA8,PSMD11,PSME1,UBE2L3,PSMB2,PSMD2,PSMA5,PSMB1,PSMA4,PSMC3,HSPB1
Phagosome Maturation	6.61	0.13	#NUM!	TUBA1B,CALR,PRDX1,TUBB4B,PRDX5,TUBB2A,TUBA4A,CANX,ATP6V1A,DYNLRB1,ATP6V0A1,ATP6V1E1,NSF,DYNC1I2,CTSB,NAPA,NAPB,ATP6V1B2
Cell Cycle Control of Chromosomal Replication	6.59	0.25	#NUM!	TOP2B,MCM5,MCM3,MCM6,PCNA,MCM2,CDK6,TOP2A,MCM7,RPA2
Glycolysis I	6.44	0.333	#NUM!	PGK1,GPI,PGAM1,PKM,ENO2,ALDOA,PFKM,ALDOC
Gluconeogenesis I	6.28	0.32	#NUM!	PGK1,GPI,PGAM1,ENO2,ALDOA,MDH1,MDH2,ALDOC
Remodeling of Epithelial Adherens Junctions	6.16	0.182	#NUM!	TUBA1B,RALA,TUBB4B,MAPRE1,ARPC2,TUBB2A,TUBA4A,CTNNA1,IQGAP1,ACTC1,ACTG1,ACTA1
Actin Cytoskeleton Signaling	5.3	0.095	1.528	MYH10,FN1,MYH9,MYH14,RAC1,RDX,PPP1CB,KRAS,TLN1,GSN,IQGAP1,CFL2,FLNA,ARPC2,EZR,PAK2,TMSB10/TMSB4X,ACTG1,ACTC1,ACTA1,MYL12B
Granzyme A Signaling	5.12	0.353	#NUM!	HIST1H1B,SET,ANP32A,H1FX,HMGB2,APEX1
Cell Cycle: G2/M DNA Damage Checkpoint Regulation	4.8	0.184	-2.449	TOP2B,PRKDC,YWHAG,YWHAH,YWHAB,YWHAZ,TOP2A,SFN,CDK1
Huntington's Disease Signaling	4.75	0.0875	-2.236	GLS,HSPA9,RACK1,CLTC,PSME2,HSPA5,AP2A2,PSME3,HSPA8,GNB1,PSMA8,NSF,DYNC1I2,PSME1,CAPNS1,ATP5B,GNB2,TCERG1,NAPA,SNCA,NAPB
Aspartate Degradation II	4.54	0.571	#NUM!	GOT1,MDH1,MDH2,GOT2
Epithelial Adherens Junction Signaling	4.45	0.105	#NUM!	MYH10,TUBA1B,MYH9,TUBB4B,MYH14,TUBB2A,RAC1,TUBA4A,CTNNA1,KRAS,IQGAP1,ARPC2,ACTC1,ACTG1,ACTA1
TCA Cycle II (Eukaryotic)	4.27	0.261	#NUM!	SUCLA2,CS,ACO2,DLD,MDH1,MDH2
Caveolar-mediated Endocytosis Signaling	4.22	0.141	#NUM!	COPZ1,FLNB,FLNC,FLNA,COPE,COPB2,COPB1,ACTC1,ACTG1,ACTA1
NRF2-mediated Oxidative Stress Response	4.08	0.0895	1.414	PPIB,PRDX1,KRAS,DNAJA1,GSTO1,AKR1A1,ERP29,SOD2,DNAJC8,CAT,TXN,ACTC1,ACTG1,MGST3,GSTP1,ACTA1,CBR1
Signaling by Rho Family GTPases	4.08	0.081	0.5	SEPT8,GNAS,SEPT7,RACK1,RAC1,RDX,VIM,IQGAP1,GNB1,STMN1,CFL2,ARPC2,EZR,PAK2,GNB2,ACTG1,ACTC1,ACTA1,MYL12B,SEPT2
L-cysteine Degradation I	3.95	0.75	#NUM!	GOT1,CDO1,GOT2
14-3-3-mediated Signaling	3.73	0.1	-1	TUBA1B,YWHAG,YWHAH,YWHAB,TUBB4B,PDIA3,TUBB2A,TUBA4A,YWHAZ,VIM,KRAS,SFN,SNCA
Tight Junction Signaling	3.71	0.0904	#NUM!	MYH10,MYH9,MYH14,RAC1,CTNNA1,NSF,PPP2R1A,NUDT21,SAFB,SPTAN1,NAPA,ACTC1,ACTG1,NAPB,ACTA1
Unfolded protein response	3.64	0.148	#NUM!	HSPA8,CALR,P4HB,HSP90B1,PDIA6,HSPA9,CANX,HSPA5
Glycogen Degradation II	3.61	0.364	#NUM!	PGM1,PYGL,PYGB,PGM2
RhoGDI Signaling	3.55	0.0872	-0.577	GNAS,RACK1,RAC1,RDX,GNB1,CFL2,EZR,ARPC2,PAK2,GNB2,ARHGDIA,ACTC1,ACTG1,ACTA1,MYL12B
ILK Signaling	3.52	0.0833	1.807	FLNB,MYH10,MYH9,FN1,MYH14,FERMT2,VIM,PPP2R1A,CFL2,FLNC,FLNA,TMSB10/TMSB4X,ACTC1,ACTG1,ACTA1,NACA
RhoA Signaling	3.42	0.0984	0.577	SEPT8,CFL2,EZR,ARPC2,SEPT7,RDX,PPP1CB,ACTC1,ACTG1,SEPT2,ACTA1,MYL12B
Polyamine Regulation in Colon Cancer	3.34	0.227	#NUM!	PSMA8,PSME1,PSME2,KRAS,PSME3
Glycogen Degradation III	3.29	0.308	#NUM!	PGM1,PYGL,PYGB,PGM2
Superpathway of Methionine Degradation	3.27	0.176	#NUM!	DLD,GOT1,CDO1,MAT2B,GOT2,AHCY
DNA Double-Strand Break Repair by Non-Homologous End Joining	3.16	0.286	#NUM!	PRKDC,XRCC6,XRCC5,PARP1
Lipid Antigen Presentation by CD1	3.15	0.208	#NUM!	CALR,PDIA3,PSAP,CANX,AP2A2
Germ Cell-Sertoli Cell Junction Signaling	3.12	0.0828	#NUM!	TUBA1B,TUBB4B,TUBB2A,RAC1,CTNNA1,TUBA4A,KRAS,IQGAP1,GSN,CFL2,PAK2,ACTC1,ACTG1,ACTA1
Telomere Extension by Telomerase	3.04	0.267	#NUM!	HNRNPA1,XRCC6,HNRNPA2B1,XRCC5
Ketolysis	3.03	0.429	#NUM!	ACAT1,OXCT1,HADHA
Spliceosomal Cycle	3.03	1	#NUM!	U2AF1/U2AF1L5,U2AF2
L-cysteine Degradation III	3.03	1	#NUM!	MPST,GOT1
Virus Entry via Endocytic Pathways	2.93	0.098	#NUM!	FLNB,FLNC,FLNA,CLTC,RAC1,KRAS,AP2A2,ACTC1,ACTG1,ACTA1
Granzyme B Signaling	2.92	0.25	2	PRKDC,NUMA1,LMNB1,PARP1
Regulation of Actin-based Motility by Rho	2.89	0.105	0	ARPC2,PAK2,RAC1,PPP1CB,ARHGDIA,GSN,ACTC1,ACTA1,MYL12B
GDP-glucose Biosynthesis	2.84	0.375	#NUM!	HK1,PGM1,PGM2
Protein Kinase A Signaling	2.78	0.0605	-0.943	FLNB,MYH10,GNAS,YWHAG,YWHAH,YWHAB,PDIA3,RACK1,YWHAZ,PPP1CB,PYGB,PYGL,GNB1,HIST1H1B,DUSP3,FLNC,FLNA,H1FX,GNB2,HIST3H3,SFN,APEX1,MYL12B
Aldosterone Signaling in Epithelial Cells	2.7	0.0778	#NUM!	CRYAB,PDIA3,HSPA9,TRAP1,KRAS,HSPD1,DNAJA1,HSPA5,HSPA8,HSP90B1,DNAJC8,AHCY,HSPB1
Glucose and Glucose-1-phosphate Degradation	2.67	0.333	#NUM!	HK1,PGM1,PGM2
p70S6K Signaling	2.62	0.084	1.633	RPS6,PPP2R1A,YWHAG,YWHAH,YWHAB,EEF2,PDIA3,YWHAZ,KRAS,BCAP31,SFN
Glutamate Degradation II	2.56	0.667	#NUM!	GOT1,GOT2
Aspartate Biosynthesis	2.56	0.667	#NUM!	GOT1,GOT2
Purine Nucleotides De Novo Biosynthesis II	2.4	0.273	#NUM!	IMPDH2,PAICS,PFAS
UDP-N-acetyl-D-galactosamine Biosynthesis II	2.4	0.273	#NUM!	HK1,GPI,GNPDA1
Breast Cancer Regulation by Stathmin1	2.4	0.0693	#NUM!	TUBA1B,GNAS,TUBB4B,RACK1,TUBB2A,RAC1,TUBA4A,PPP1CB,KRAS,CDK1,GNB1,STMN1,PPP2R1A,GNB2
BER pathway	2.29	0.25	#NUM!	PCNA,APEX1,PARP1
Pentose Phosphate Pathway (Oxidative Branch)	2.26	0.5	#NUM!	PGD,PGLS
Cellular Effects of Sildenafil (Viagra)	2.25	0.0794	#NUM!	MYH10,MYH9,GNAS,PDIA3,MYH14,PPP1CB,ACTC1,ACTG1,ACTA1,MYL12B
Glutathione-mediated Detoxification	2.24	0.167	#NUM!	GGH,MGST3,GSTP1,GSTO1
Antigen Presentation Pathway	2.23	0.132	#NUM!	CALR,PSMB5,PDIA3,CANX,PSMB6
Regulation of Cellular Mechanics by Calpain Protease	2.18	0.109	#NUM!	CAPNS1,EZR,CDK6,TLN1,KRAS,CDK1
Ephrin B Signaling	2.15	0.0959	#NUM!	GNB1,GNAS,CFL2,RACK1,GNB2,RAC1,HNRNPK
Systemic Lupus Erythematosus Signaling	2.13	0.0645	#NUM!	SNRPN,SNRPA,SNRPB,PRPF8,SNRPF,HNRNPA2B1,SNRNP70,SNRPD1,SNRPE,KRAS,SNRPD3,SNRPD2,HNRNPC,SNRPA1
Fcγ Receptor-mediated Phagocytosis in Macrophages and Monocytes	2.1	0.086	1.414	RAB11B,EZR,ARPC2,RAC1,TLN1,ACTC1,ACTG1,ACTA1
Isoleucine Degradation I	2.09	0.214	#NUM!	ACAT1,DLD,HADHA
Colanic Acid Building Blocks Biosynthesis	2.09	0.214	#NUM!	GPI,UGDH,UGP2
Pyruvate Fermentation to Lactate	2.05	0.4	#NUM!	LDHA,LDHB
Aryl Hydrocarbon Receptor Signaling	2.05	0.0741	0	HSP90B1,CDK6,MGST3,GSTP1,PTGES3,ALDH9A1,GSTO1,ALDH7A1,MCM7,HSPB1
FAK Signaling	1.97	0.0816	#NUM!	CAPNS1,PAK2,RAC1,TLN1,KRAS,ACTC1,ACTG1,ACTA1
Acetyl-CoA Biosynthesis I (Pyruvate Dehydrogenase Complex)	1.88	0.333	#NUM!	DLD,PDHB
PI3K/AKT Signaling	1.86	0.0732	-0.333	CDC37,PPP2R1A,HSP90B1,YWHAG,YWHAH,YWHAB,YWHAZ,KRAS,SFN
RAN Signaling	1.85	0.176	#NUM!	CSE1L,RAN,RANBP1
Integrin Signaling	1.84	0.0613	0.302	RALA,RAC1,PPP1CB,KRAS,TLN1,GSN,CAPNS1,ARPC2,PAK2,ACTC1,ACTG1,MYL12B,ACTA1
Gap Junction Signaling	1.84	0.0659	#NUM!	TUBA1B,DBN1,GNAS,TUBB4B,PDIA3,TUBB2A,TUBA4A,KRAS,ACTC1,ACTG1,ACTA1
G Protein Signaling Mediated by Tubby	1.84	0.129	#NUM!	GNB1,GNAS,RACK1,GNB2
ERK5 Signaling	1.83	0.0923	-2.449	YWHAG,YWHAH,YWHAB,YWHAZ,KRAS,SFN
α-Adrenergic Signaling	1.8	0.0824	-1	GNB1,GNAS,RACK1,GNB2,PYGL,PYGB,KRAS
CCR3 Signaling in Eosinophils	1.8	0.0714	#NUM!	GNB1,GNAS,CFL2,RACK1,PAK2,GNB2,RAC1,PPP1CB,KRAS
HIPPO signaling	1.78	0.0814	2.449	PPP2R1A,YWHAG,YWHAH,YWHAB,YWHAZ,PPP1CB,SFN
Valine Degradation I	1.78	0.167	#NUM!	HIBADH,DLD,HADHA
Agrin Interactions at Neuromuscular Junction	1.77	0.0896	0	PAK2,RAC1,KRAS,ACTC1,ACTG1,ACTA1
Sertoli Cell-Sertoli Cell Junction Signaling	1.74	0.0636	#NUM!	TUBA1B,TUBB4B,TUBB2A,RAC1,TUBA4A,CTNNA1,KRAS,SPTAN1,ACTC1,ACTG1,ACTA1
ERK/MAPK Signaling	1.7	0.0606	0	PPP2R1A,YWHAG,YWHAH,YWHAB,PAK2,RAC1,YWHAZ,PPP1CB,TLN1,KRAS,HIST3H3,HSPB1
Apoptosis Signaling	1.7	0.0787	0.378	ACIN1,CAPNS1,KRAS,SPTAN1,CDK1,AIFM1,PARP1
Myc Mediated Apoptosis Signaling	1.69	0.0857	#NUM!	YWHAG,YWHAH,YWHAB,YWHAZ,KRAS,SFN
Semaphorin Signaling in Neurons	1.67	0.0962	#NUM!	DPYSL2,CFL2,PAK2,RAC1,DPYSL5
Tryptophan Degradation X (Mammalian, via Tryptamine)	1.65	0.15	#NUM!	AKR1A1,ALDH9A1,ALDH7A1
Death Receptor Signaling	1.63	0.0761	1.134	ACIN1,SPTAN1,ACTC1,ACTG1,ACTA1,PARP1,HSPB1
Sucrose Degradation V (Mammalian)	1.63	0.25	#NUM!	ALDOA,ALDOC
Superoxide Radicals Degradation	1.63	0.25	#NUM!	SOD2,CAT
Ethanol Degradation IV	1.59	0.143	#NUM!	CAT,ALDH9A1,ALDH7A1
Endoplasmic Reticulum Stress Pathway	1.59	0.143	#NUM!	CALR,HSP90B1,HSPA5
Thio-molybdenum Cofactor Biosynthesis	1.51	1	#NUM!	MOCOS
Glutamate Removal from Folates	1.51	1	#NUM!	GGH
VEGF Signaling	1.46	0.07	0.447	EIF2B1,KRAS,SFN,ACTC1,ACTG1,ELAVL1,ACTA1
Ketogenesis	1.44	0.2	#NUM!	ACAT1,HADHA
Pentose Phosphate Pathway	1.44	0.2	#NUM!	PGD,PGLS
Mechanisms of Viral Exit from Host Cells	1.44	0.0976	#NUM!	ACTC1,LMNB1,ACTG1,ACTA1
Mevalonate Pathway I	1.29	0.167	#NUM!	ACAT1,HADHA
Paxillin Signaling	1.27	0.0636	0.378	PAK2,RAC1,TLN1,KRAS,ACTC1,ACTG1,ACTA1
Phospholipase C Signaling	1.23	0.0513	-1.134	GNB1,PEBP1,MARCKS,RALA,GNAS,AHNAK,RACK1,GNB2,RAC1,PPP1CB,KRAS,MYL12B
UDP-D-xylose and UDP-D-glucuronate Biosynthesis	1.22	0.5	#NUM!	UGDH
Guanine and Guanosine Salvage I	1.22	0.5	#NUM!	HPRT1
Choline Degradation I	1.22	0.5	#NUM!	ALDH7A1
Taurine Biosynthesis	1.22	0.5	#NUM!	CDO1
Spermidine Biosynthesis I	1.22	0.5	#NUM!	SRM
Adenine and Adenosine Salvage I	1.22	0.5	#NUM!	APRT
Glutamine Degradation I	1.22	0.5	#NUM!	GLS
Glutamate Biosynthesis II	1.22	0.5	#NUM!	GLUD1
Glutamate Degradation X	1.22	0.5	#NUM!	GLUD1
Phenylalanine Degradation IV (Mammalian, via Side Chain)	1.17	0.143	#NUM!	GOT1,GOT2
Hypoxia Signaling in the Cardiovascular System	1.15	0.0694	#NUM!	P4HB,HSP90B1,UBE2L3,UBE2V2,LDHA
Ethanol Degradation II	1.13	0.0938	#NUM!	AKR1A1,ALDH9A1,ALDH7A1
Glutaryl-CoA Degradation	1.12	0.133	#NUM!	ACAT1,HADHA
Histamine Degradation	1.12	0.133	#NUM!	ALDH9A1,ALDH7A1
Vitamin-C Transport	1.12	0.133	#NUM!	TXN,GSTO1
IL-8 Signaling	1.09	0.051	-0.707	GNB1,GNAS,RACK1,PAK2,GNB2,RAC1,KRAS,IQGAP1,LASP1,MYL12B
fMLP Signaling in Neutrophils	1.08	0.0574	-2.236	GNB1,GNAS,ARPC2,RACK1,GNB2,RAC1,KRAS
Ephrin Receptor Signaling	1.07	0.0523	-2.236	GNB1,GNAS,CFL2,ARPC2,RACK1,PAK2,GNB2,RAC1,KRAS
Superpathway of Geranylgeranyldiphosphate Biosynthesis I (via Mevalonate)	1.07	0.125	#NUM!	ACAT1,HADHA
Parkinson's Signaling	1.07	0.125	#NUM!	UCHL1,SNCA
L-carnitine Biosynthesis	1.05	0.333	#NUM!	ALDH9A1
Diphthamide Biosynthesis	1.05	0.333	#NUM!	EEF2
5-aminoimidazole Ribonucleotide Biosynthesis I	1.05	0.333	#NUM!	PFAS
Ascorbate Recycling (Cytosolic)	1.05	0.333	#NUM!	GSTO1
D-glucuronate Degradation I	1.05	0.333	#NUM!	AKR1A1
Inosine-5'-phosphate Biosynthesis II	1.05	0.333	#NUM!	PAICS
Thiosulfate Disproportionation III (Rhodanese)	1.05	0.333	#NUM!	MPST
Glycerol-3-phosphate Shuttle	1.05	0.333	#NUM!	GPD2
Oxidized GTP and dGTP Detoxification	1.05	0.333	#NUM!	RUVBL2
S-adenosyl-L-methionine Biosynthesis	1.05	0.333	#NUM!	MAT2B
Tyrosine Biosynthesis IV	1.05	0.333	#NUM!	PCBD1
N-acetylglucosamine Degradation I	1.05	0.333	#NUM!	GNPDA1
Noradrenaline and Adrenaline Degradation	1.04	0.0857	#NUM!	AKR1A1,ALDH9A1,ALDH7A1
Agranulocyte Adhesion and Diapedesis	1.03	0.0511	#NUM!	MYH10,MYH9,FN1,EZR,MYH14,RDX,ACTC1,ACTG1,ACTA1
Oxidative Ethanol Degradation III	1.02	0.118	#NUM!	ALDH9A1,ALDH7A1
Estrogen Receptor Signaling	0.999	0.0547	#NUM!	PRKDC,DDX5,PELP1,THRAP3,HNRNPD,KRAS,HIST3H3
Cdc42 Signaling	0.986	0.0543	-1.134	RALA,CFL2,ARPC2,PAK2,PPP1CB,IQGAP1,MYL12B
Fatty Acid α-oxidation	0.981	0.111	#NUM!	ALDH9A1,ALDH7A1
IGF-1 Signaling	0.965	0.0566	#NUM!	YWHAG,YWHAH,YWHAB,YWHAZ,KRAS,SFN
tRNA Charging	0.956	0.0789	#NUM!	CARS,GARS,SARS2
GADD45 Signaling	0.941	0.105	#NUM!	PCNA,CDK1
Putrescine Degradation III	0.941	0.105	#NUM!	ALDH9A1,ALDH7A1
Methionine Degradation I (to Homocysteine)	0.941	0.105	#NUM!	MAT2B,AHCY
DNA damage-induced 14-3-3σ Signaling	0.941	0.105	#NUM!	SFN,CDK1
Arsenate Detoxification I (Glutaredoxin)	0.93	0.25	#NUM!	GSTO1
Uracil Degradation II (Reductive)	0.93	0.25	#NUM!	DPYSL2
2-ketoglutarate Dehydrogenase Complex	0.93	0.25	#NUM!	DLD
Branched-chain α-keto acid Dehydrogenase Complex	0.93	0.25	#NUM!	DLD
Eumelanin Biosynthesis	0.93	0.25	#NUM!	MIF
Glutathione Redox Reactions II	0.93	0.25	#NUM!	PDIA3
Thymine Degradation	0.93	0.25	#NUM!	DPYSL2
Proline Biosynthesis I	0.93	0.25	#NUM!	PYCR1
N-acetylglucosamine Degradation II	0.93	0.25	#NUM!	GNPDA1
Phenylalanine Degradation I (Aerobic)	0.93	0.25	#NUM!	PCBD1
Cardiac β-adrenergic Signaling	0.898	0.0515	0	GNB1,PPP2R1A,GNAS,RACK1,GNB2,PPP1CB,APEX1
Cell Cycle: G1/S Checkpoint Regulation	0.891	0.0635	#NUM!	RPL11,PA2G4,CDK6,RPL5
Pyrimidine Ribonucleotides Interconversion	0.882	0.0732	#NUM!	HNRNPA1,ANXA1,NME2
CXCR4 Signaling	0.874	0.0488	-1.633	GNB1,GNAS,RACK1,PAK2,GNB2,RAC1,KRAS,MYL12B
G Beta Gamma Signaling	0.871	0.0568	#NUM!	GNB1,GNAS,RACK1,GNB2,KRAS
Cysteine Biosynthesis III (mammalia)	0.869	0.0952	#NUM!	MAT2B,AHCY
Crosstalk between Dendritic Cells and Natural Killer Cells	0.857	0.0562	#NUM!	FSCN1,TLN1,ACTC1,ACTG1,ACTA1
Hereditary Breast Cancer Signaling	0.84	0.0496	#NUM!	NPM1,CDK6,SMARCC2,KRAS,SMARCC1,SFN,CDK1
Trehalose Degradation II (Trehalase)	0.84	0.2	#NUM!	HK1
Creatine-phosphate Biosynthesis	0.84	0.2	#NUM!	CKB
Serine Biosynthesis	0.84	0.2	#NUM!	PHGDH
Glycerol Degradation I	0.84	0.2	#NUM!	GPD2
Lysine Degradation II	0.84	0.2	#NUM!	ALDH7A1
Lysine Degradation V	0.84	0.2	#NUM!	ALDH7A1
2-oxobutanoate Degradation I	0.84	0.2	#NUM!	DLD
Rapoport-Luebering Glycolytic Shunt	0.84	0.2	#NUM!	PGAM1
Lactose Degradation III	0.84	0.2	#NUM!	PSAP
Pyrimidine Ribonucleotides De Novo Biosynthesis	0.838	0.0698	#NUM!	HNRNPA1,ANXA1,NME2
Glutathione Redox Reactions I	0.836	0.0909	#NUM!	MGST3,GSTP1
PPARα/RXRα Activation	0.832	0.0476	-1.134	CAND1,HSP90B1,GNAS,GPD2,PDIA3,KRAS,GOT2,AP2A2
Tec Kinase Signaling	0.832	0.0476	0.447	GNB1,GNAS,RACK1,PAK2,GNB2,ACTC1,ACTG1,ACTA1
Rac Signaling	0.831	0.0517	-1.633	CFL2,ARPC2,PAK2,RAC1,KRAS,IQGAP1
CCR5 Signaling in Macrophages	0.822	0.0597	#NUM!	GNB1,GNAS,RACK1,GNB2
Tryptophan Degradation III (Eukaryotic)	0.805	0.087	#NUM!	ACAT1,HADHA
GABA Receptor Signaling	0.805	0.0588	#NUM!	NSF,GNAS,AP2A2,ALDH9A1
Clathrin-mediated Endocytosis Signaling	0.802	0.0455	#NUM!	HSPA8,RAB11B,ARPC2,CLTC,RAC1,AP2A2,ACTC1,ACTG1,ACTA1
Gαi Signaling	0.783	0.05	-2	GNB1,RALA,GNAS,RACK1,GNB2,KRAS
Glucocorticoid Receptor Signaling	0.77	0.0421	#NUM!	HSPA8,HMGB1,HSP90B1,YWHAH,ANXA1,HSPA9,RAC1,SMARCC2,KRAS,SMARCC1,HSPA5,PTGES3
Arginine Biosynthesis IV	0.767	0.167	#NUM!	GLUD1
Proline Biosynthesis II (from Arginine)	0.767	0.167	#NUM!	PYCR1
Arginine Degradation VI (Arginase 2 Pathway)	0.767	0.167	#NUM!	PYCR1
Glycine Cleavage Complex	0.767	0.167	#NUM!	DLD
Selenocysteine Biosynthesis II (Archaea and Eukaryotes)	0.767	0.167	#NUM!	SARS2
Adenine and Adenosine Salvage III	0.767	0.167	#NUM!	HPRT1
Purine Ribonucleosides Degradation to Ribose-1-phosphate	0.767	0.167	#NUM!	PGM2
Glycogen Biosynthesis II (from UDP-D-Glucose)	0.767	0.167	#NUM!	UGP2
GDP-mannose Biosynthesis	0.767	0.167	#NUM!	GPI
Sumoylation Pathway	0.761	0.0521	-1	SERBP1,PCNA,RAN,ARHGDIA,SNCA
Antiproliferative Role of Somatostatin Receptor 2	0.743	0.0556	#NUM!	GNB1,RACK1,GNB2,KRAS
PAK Signaling	0.711	0.05	-1	CFL2,PAK2,RAC1,KRAS,MYL12B
Superpathway of Serine and Glycine Biosynthesis I	0.707	0.143	#NUM!	PHGDH
Thioredoxin Pathway	0.707	0.143	#NUM!	TXN
Superpathway of Cholesterol Biosynthesis	0.697	0.0741	#NUM!	ACAT1,HADHA
Axonal Guidance Signaling	0.674	0.0382	#NUM!	DPYSL2,TUBA1B,GNAS,PDIA3,TUBB4B,RACK1,TUBB2A,RAC1,TUBA4A,KRAS,DPYSL5,GNB1,CFL2,ARPC2,PAK2,GNB2,MYL12B
Cyclins and Cell Cycle Regulation	0.673	0.0519	#NUM!	PPP2R1A,PA2G4,CDK6,CDK1
Citrulline Biosynthesis	0.655	0.125	#NUM!	GLS
Dopamine Degradation	0.65	0.069	#NUM!	ALDH9A1,ALDH7A1
ATM Signaling	0.647	0.0506	#NUM!	TRIM28,CBX5,CBX3,CDK1
Role of CHK Proteins in Cell Cycle Checkpoint Control	0.622	0.0545	#NUM!	PCNA,PPP2R1A,CDK1
Prostanoid Biosynthesis	0.611	0.111	#NUM!	PTGES3
Actin Nucleation by ARP-WASP Complex	0.607	0.0536	#NUM!	ARPC2,RAC1,KRAS
Androgen Signaling	0.601	0.0455	#NUM!	GNB1,CALR,GNAS,RACK1,GNB2
Oleate Biosynthesis II (Animals)	0.571	0.1	#NUM!	CYB5A
Calcium Transport I	0.571	0.1	#NUM!	ANXA5
Calcium Signaling	0.562	0.0409	#NUM!	MYH10,CALR,MYH9,LETM1,MYH14,ACTC1,ACTA1
Thrombin Signaling	0.555	0.0398	0	GNB1,GNAS,PDIA3,RACK1,GNB2,PPP1CB,KRAS,MYL12B
Induction of Apoptosis by HIV1	0.552	0.05	#NUM!	SLC25A6,SLC25A3,SLC25A5
AMPK Signaling	0.548	0.0396	-1	PPP2R1A,GNAS,EEF2,SMARCC2,SMARCC1,AK2,ELAVL1,PFKM
Cardiac Hypertrophy Signaling	0.537	0.0386	-0.378	GNB1,GNAS,PDIA3,RACK1,GNB2,EIF2B1,KRAS,MYL12B,HSPB1
Acyl-CoA Hydrolysis	0.536	0.0909	#NUM!	PPT1
Methylglyoxal Degradation III	0.536	0.0909	#NUM!	AKR1A1
Nucleotide Excision Repair Pathway	0.534	0.0571	#NUM!	RAD23B,RPA2
Mitotic Roles of Polo-Like Kinase	0.514	0.0476	#NUM!	PPP2R1A,HSP90B1,CDK1
Serotonin Degradation	0.514	0.0476	#NUM!	AKR1A1,ALDH9A1,ALDH7A1
Role of Tissue Factor in Cancer	0.509	0.0417	#NUM!	P4HB,CFL2,PDIA6,RAC1,KRAS
Cleavage and Polyadenylation of Pre-mRNA	0.505	0.0833	#NUM!	NUDT21
IL-1 Signaling	0.503	0.0435	#NUM!	GNB1,GNAS,RACK1,GNB2
Pyridoxal 5'-phosphate Salvage Pathway	0.502	0.0469	#NUM!	PAK2,CDK6,CDK1
Xenobiotic Metabolism Signaling	0.496	0.037	#NUM!	PPP2R1A,HSP90B1,CAT,KRAS,MGST3,GSTP1,PTGES3,ALDH9A1,GSTO1,ALDH7A1
Prostate Cancer Signaling	0.484	0.0426	#NUM!	HSP90B1,PA2G4,KRAS,GSTP1
Salvage Pathways of Pyrimidine Ribonucleotides	0.484	0.0426	#NUM!	PAK2,NME2,CDK6,CDK1
Netrin Signaling	0.471	0.0513	#NUM!	RAC1,ENAH
RAR Activation	0.453	0.0374	#NUM!	RAC1,SMARCC2,SMARCC1,CRABP2,RPL7A,PSMC5,PARP1
Superpathway of Citrulline Metabolism	0.451	0.0714	#NUM!	GLS
Urate Biosynthesis/Inosine 5'-phosphate Degradation	0.451	0.0714	#NUM!	IMPDH2
CDK5 Signaling	0.449	0.0408	-2	PPP2R1A,GNAS,PPP1CB,KRAS
Role of p14/p19ARF in Tumor Suppression	0.43	0.0476	#NUM!	NPM1,RAC1
MSP-RON Signaling Pathway	0.418	0.0417	#NUM!	ACTC1,ACTG1,ACTA1
P2Y Purigenic Receptor Signaling Pathway	0.417	0.0379	#NUM!	GNB1,PDIA3,RACK1,GNB2,KRAS
SAPK/JNK Signaling	0.408	0.0388	-1	GNB1,RAC1,KRAS,HNRNPK
Mismatch Repair in Eukaryotes	0.405	0.0625	#NUM!	PCNA
STAT3 Pathway	0.399	0.0405	#NUM!	RAC1,KRAS,NDUFA13
γ-linolenate Biosynthesis II (Animals)	0.385	0.0588	#NUM!	CYB5A
Dopamine Receptor Signaling	0.382	0.0395	#NUM!	PPP2R1A,PPP1CB,PCBD1
nNOS Signaling in Neurons	0.381	0.0435	#NUM!	CAPNS1,PFKM
Non-Small Cell Lung Cancer Signaling	0.373	0.039	#NUM!	PA2G4,CDK6,KRAS
Telomerase Signaling	0.371	0.037	#NUM!	PPP2R1A,HSP90B1,KRAS,PTGES3
Gαs Signaling	0.371	0.037	#NUM!	GNB1,GNAS,RACK1,GNB2
Amyotrophic Lateral Sclerosis Signaling	0.357	0.0364	#NUM!	CAPNS1,NEFM,CAT,RAC1
p53 Signaling	0.35	0.036	#NUM!	PRKDC,PCNA,ST13,SFN
Glioma Signaling	0.35	0.036	#NUM!	PA2G4,CDK6,KRAS,IDH1
Cancer Drug Resistance By Drug Efflux	0.349	0.0408	#NUM!	YBX1,KRAS
Purine Nucleotides Degradation II (Aerobic)	0.349	0.0526	#NUM!	IMPDH2
Leukocyte Extravasation Signaling	0.348	0.034	1.89	EZR,RDX,RAC1,CTNNA1,ACTC1,ACTG1,ACTA1
Renal Cell Carcinoma Signaling	0.341	0.037	#NUM!	PAK2,RAC1,KRAS
DNA Methylation and Transcriptional Repression Signaling	0.333	0.05	#NUM!	RBBP4
HIF1α Signaling	0.319	0.0345	#NUM!	KRAS,LDHA,APEX1,LDHB
Inflammasome pathway	0.318	0.0476	#NUM!	CTSB
Pancreatic Adenocarcinoma Signaling	0.307	0.0339	#NUM!	RALA,PA2G4,RAC1,KRAS
CREB Signaling in Neurons	0.305	0.0328	#NUM!	GNB1,GNAS,PDIA3,RACK1,GNB2,KRAS
Neuregulin Signaling	0.305	0.0349	#NUM!	RPS6,HSP90B1,KRAS
Relaxin Signaling	0.304	0.0331	#NUM!	GNB1,GNAS,RACK1,GNB2,APEX1
PEDF Signaling	0.298	0.0345	#NUM!	SOD2,RAC1,KRAS
Pyrimidine Deoxyribonucleotides De Novo Biosynthesis I	0.29	0.0435	#NUM!	NME2
Glutamate Receptor Signaling	0.286	0.0357	#NUM!	GNB1,GLS
Tumoricidal Function of Hepatic Natural Killer Cells	0.278	0.0417	#NUM!	AIFM1
Estrogen-mediated S-phase Entry	0.278	0.0417	#NUM!	CDK1
Role of NFAT in Cardiac Hypertrophy	0.274	0.0316	#NUM!	GNB1,GNAS,PDIA3,RACK1,GNB2,KRAS
Retinoic acid Mediated Apoptosis Signaling	0.263	0.0339	#NUM!	CRABP2,PARP1
GNRH Signaling	0.259	0.0315	-2	GNAS,PAK2,RAC1,KRAS
eNOS Signaling	0.256	0.0311	0	HSPA8,HSP90B1,GNAS,HSPA9,HSPA5
Ephrin A Signaling	0.256	0.0333	#NUM!	CFL2,RAC1
Activation of IRF by Cytosolic Pattern Recognition Receptors	0.249	0.0328	#NUM!	PPIB,ADAR
Endometrial Cancer Signaling	0.229	0.0312	#NUM!	CTNNA1,KRAS
PCP pathway	0.229	0.0312	#NUM!	RAC1,HSPB1
Sonic Hedgehog Signaling	0.225	0.0345	#NUM!	CDK1
Fatty Acid β-oxidation I	0.216	0.0333	#NUM!	HADHA
Inhibition of Angiogenesis by TSP1	0.199	0.0312	#NUM!	CD47

## Sheet: SHH
Ingenuity Canonical Pathways	-log(p-value)	Ratio	z-score	Molecules
EIF2 Signaling	76	0.458	6.564	RPL11,EIF3C,RPL22,MAPK1,RPS27,RPS23,RPLP2,RPL35A,RPS11,RPS7,RPL13,EIF3B,RPS20,RPS13,RPL23A,RPL21,RPL19,RPS2,ACTA1,EIF1AY,ATM,PABPC1,RPL3,RPS8,EIF5B,RPL29,RPL12,EIF3E,RPL28,RPL9,RPL10A,EIF3M,RPS6,RPL15,PTBP1,RPL8,HNRNPA1,EIF4A3,CDK11A,RPL10,RPS15A,RPL6,RPS25,RPL13A,RPSA,RPL24,RPLP1,RPS3A,RPL22L1,RPS18,PPP1CB,RPL26,RPL7A,EIF2S1,EIF4G1,RPL7,RPS4X,RPS28,RPL27A,RPL14,RPL35,PPP1CC,RPL18A,RPS9,EIF3A,RPS…
Regulation of eIF4 and p70S6K Signaling	30.4	0.325	#NUM!	EIF3C,MAPK1,RPS27,RPS23,RPS11,RPS7,EIF3B,RPS20,RPS13,RPS2,EIF1AY,ATM,PABPC1,RPS8,EIF3E,EIF3M,RPS6,EIF4A3,RPS15A,RPS25,RPSA,RPS3A,RPS18,EIF2S1,EIF4G1,RPS4X,RPS28,RPS9,EIF3A,RPS12,RPS5,RPS3,RPS17,RPS24,RPS19,RPS10,RPS21,RPS29,EIF3G,RPS15,EIF3F,RPS4Y1,RPS16,RPS26,EIF4A1,EIF3I,EIF2B1,RPS4Y2,EIF1AX,RPS14
mTOR Signaling	23.1	0.244	0.816	EIF3C,MAPK1,RPS3A,RPS27,RPS23,RPS18,FKBP1A,EIF4G1,RPS4X,RPS11,RPS28,RPS7,RPS20,EIF3B,RPS13,RPS9,EIF3A,RPS2,RPS17,RPS3,RPS12,RPS5,ATM,RPS24,EIF4B,RPS19,RPS8,RAC1,RPS10,RPS21,EIF3E,RPS29,EIF3M,RPS6,EIF3G,RPS15,EIF3F,RPS4Y1,RPS16,RPS26,EIF4A3,EIF4A1,EIF3I,RPS4Y2,RPS25,RPS15A,RPSA,RPS14
Mitochondrial Dysfunction	22.9	0.267	#NUM!	NDUFA4,HSD17B10,ATP5H,NDUFA9,ATP5D,PRDX5,COX6C,COX5B,ACO2,ATP5L,NDUFB8,MT-CO2,NDUFA2,ATP5E,VDAC2,NDUFB10,NDUFS1,NDUFA5,SOD2,PARK7,GPD2,ATP5J2,NDUFS2,UQCRFS1,OGDH,ATP5I,ATP5F1,COX4I1,MT-ATP6,NDUFS7,ATP5A1,ATP5O,VDAC3,UQCRB,ATP5C1,MT-ND5,NDUFV2,ATP5B,UQCRC2,COX7A2,COX5A,NDUFA12,NDUFS3,UQCRC1
Oxidative Phosphorylation	22.1	0.337	#NUM!	NDUFA4,ATP5H,NDUFA9,ATP5D,COX6C,COX5B,ATP5L,NDUFB8,MT-CO2,ATP5E,NDUFA2,NDUFB10,NDUFA5,NDUFS1,ATP5J2,NDUFS2,UQCRFS1,ATP5F1,ATP5I,COX4I1,MT-ATP6,NDUFS7,ATP5A1,ATP5O,UQCRB,ATP5C1,MT-ND5,NDUFV2,ATP5B,UQCRC2,COX7A2,COX5A,NDUFA12,NDUFS3,UQCRC1
Protein Ubiquitination Pathway	10.6	0.144	#NUM!	PSMB3,USP14,PSMD7,PSMA7,DNAJA1,UBE2O,PSMC5,UCHL1,USP7,HSP90B1,HSP90AB1,PSMC6,DNAJC8,UBE2K,PSMA3,PSMC2,PSMA2,HSPA4L,PSMB4,PSMA6,PSMB5,PSME2,PSMD3,PSMA1,PSMB6,PSMD11,PSME1,PSMC1,UBE2L3,PSMB2,PSMD2,PSMD12,PSMA5,PSMB1,PSMA4,PSMD1,PSMD4,PSMC3
Remodeling of Epithelial Adherens Junctions	8.97	0.258	0	TUBA1B,ACTR2,TUBB3,RALA,ARPC5L,TUBB4B,MAPRE1,ARPC5,CTNNA1,IQGAP1,DNM1,ACTR3,ZYX,VCL,ACTG1,ACTC1,ACTA1
RAN Signaling	8.19	0.529	#NUM!	KPNB1,CSE1L,TNPO1,RANGAP1,RAN,XPO1,RANBP1,KPNA2,IPO5
TCA Cycle II (Eukaryotic)	7.99	0.435	#NUM!	SUCLA2,CS,ACO2,DLST,DLD,IDH3A,MDH1,MDH2,OGDH,FH
RhoA Signaling	6.83	0.164	1.789	SEPT8,ACTR2,CFL1,MYL6,ARPC5L,SEPT7,ARPC5,RDX,PPP1CB,ACTR3,CFL2,EZR,CIT,ACTG1,ACTC1,ACTA1,MYL12B,SEPT2,KTN1,MSN
Actin Cytoskeleton Signaling	6.79	0.127	2.502	MYH10,FN1,MYH9,MAPK1,MYL6,ARPC5,PPP1CB,TLN1,IQGAP1,ACTR3,CFL2,FLNA,EZR,VCL,TMSB10/TMSB4X,ACTC1,ACTA1,MYL12B,ATM,ACTR2,CFL1,ARPC5L,MYH14,RAC1,RDX,CYFIP1,ACTG1,MSN
Glycolysis I	6.57	0.375	#NUM!	PGK1,GPI,TPI1,PGAM1,PKM,ENO2,ALDOA,PFKM,ALDOC
Gluconeogenesis I	6.4	0.36	#NUM!	PGK1,GPI,PGAM1,ENO2,ME2,ALDOA,MDH1,MDH2,ALDOC
Signaling by Rho Family GTPases	6.3	0.117	1.633	MAPK1,MYL6,RACK1,ARPC5,IQGAP1,GNB1,STMN1,ACTR3,CFL2,EZR,CIT,ACTC1,ACTA1,MYL12B,ATM,SEPT8,ACTR2,GNAS,CFL1,ARPC5L,SEPT7,RAC1,RDX,VIM,CYFIP1,GNB2,ACTG1,SEPT2,MSN
Cell Cycle Control of Chromosomal Replication	5.4	0.25	#NUM!	TOP2B,MCM5,MCM3,MCM6,PCNA,MCM2,CDK6,TOP2A,MCM4,MCM7
Systemic Lupus Erythematosus Signaling	5.37	0.115	#NUM!	PRPF19,MAPK1,PRPF8,HNRNPA2B1,SNRPE,SNRPG,SNRPN,EFTUD2,SNRPD1,PRPF40A,SNRPD2,SNRPD3,HNRNPC,SNRPA1,LSM4,ATM,SNRPA,SNRPB,SNRPF,PLCG1,PPIH,SNRPC,PRPF6,SNRNP200,SNRNP70
Epithelial Adherens Junction Signaling	5.11	0.133	#NUM!	TUBA1B,ACTR2,MYH10,TUBB3,MYH9,MYL6,ARPC5L,TUBB4B,MYH14,ARPC5,RAC1,CTNNA1,IQGAP1,ACTR3,ZYX,VCL,ACTG1,ACTC1,ACTA1
RhoGDI Signaling	5	0.122	-0.943	ACTR2,GNAS,CFL1,MYL6,ARPC5L,ARPC5,RACK1,RAC1,RDX,ARHGDIB,GNB1,ACTR3,CFL2,EZR,GNB2,ARHGDIA,ACTG1,ACTC1,ACTA1,MYL12B,MSN
DNA Double-Strand Break Repair by Non-Homologous End Joining	4.94	0.429	#NUM!	PRKDC,XRCC6,XRCC5,RAD50,ATM,PARP1
Caveolar-mediated Endocytosis Signaling	4.48	0.169	#NUM!	COPZ1,FLNB,ARCN1,FLNC,FLNA,COPA,COPB2,COPB1,ACTC1,ACTG1,ACTA1,COPG1
Granzyme A Signaling	4.37	0.353	#NUM!	HIST1H1B,SET,ANP32A,H1FX,HMGB2,APEX1
NRF2-mediated Oxidative Stress Response	4.34	0.111	1.508	AKR7A2,USP14,MAPK1,PPIB,PRDX1,SOD1,DNAJA1,TXNRD1,AKR1A1,SOD2,ERP29,DNAJC8,UBE2K,CCT7,ACTG1,ACTC1,GSTP1,ACTA1,CBR1,FTH1,ATM
Purine Nucleotides De Novo Biosynthesis II	4.33	0.455	#NUM!	IMPDH2,PAICS,PFAS,ATIC,GART
ILK Signaling	4.27	0.109	1.342	FLNB,MYH10,FN1,MYH9,MAPK1,CFL1,MYL6,MYH14,FERMT2,VIM,CFL2,FLNC,FLNA,RSU1,VCL,TMSB10/TMSB4X,ACTG1,ACTC1,ACTA1,NACA,ATM
Phagosome Maturation	4.21	0.123	#NUM!	TUBA1B,CALR,TUBB3,YKT6,PRDX1,TUBB4B,PRDX5,ATP6V1A,ATP6V0A1,ATP6V1E1,NSF,DYNC1I2,CTSB,NAPA,NAPB,ATP6V1B2,EEA1
Tight Junction Signaling	4.19	0.114	#NUM!	MYH10,MYH9,YKT6,MYL6,MYH14,RAC1,CTNNA1,SYMPK,NSF,CPSF6,NUDT21,SAFB,SPTAN1,VCL,NAPA,ACTC1,ACTG1,ACTA1,NAPB
Integrin Signaling	4.1	0.104	1.342	ACTR2,RALA,MAPK1,ARF1,ARPC5L,ARPC5,RAC1,PLCG1,PPP1CB,TLN1,CAPNS1,ACTR3,ARF4,CAPN1,ZYX,VCL,ACTG1,CTTN,ACTC1,ACTA1,MYL12B,ATM
Ketolysis	4.03	0.571	#NUM!	ACAT2,ACAT1,OXCT1,HADHA
Aspartate Degradation II	4.03	0.571	#NUM!	GOT1,MDH1,MDH2,GOT2
Fcγ Receptor-mediated Phagocytosis in Macrophages and Monocytes	3.91	0.14	1.387	ACTR2,ACTR3,MAPK1,RAB11B,ARPC5L,EZR,ARPC5,RAC1,PLCG1,TLN1,ACTG1,ACTC1,ACTA1
Isoleucine Degradation I	3.74	0.357	#NUM!	HSD17B10,ACAT2,ACAT1,DLD,HADHA
Regulation of Actin-based Motility by Rho	3.65	0.14	0.905	ACTR2,ACTR3,CFL1,MYL6,ARPC5L,ARPC5,RAC1,PPP1CB,ARHGDIA,ACTC1,ACTA1,MYL12B
Telomere Extension by Telomerase	3.58	0.333	#NUM!	HNRNPA1,XRCC6,HNRNPA2B1,XRCC5,RAD50
Glutaryl-CoA Degradation	3.58	0.333	#NUM!	HSD17B10,ACAT2,PARK7,ACAT1,HADHA
2-ketoglutarate Dehydrogenase Complex	3.55	0.75	#NUM!	DLST,DLD,OGDH
Virus Entry via Endocytic Pathways	3.5	0.127	#NUM!	DNM1,FLNB,AP2A1,FLNC,FLNA,CLTC,RAC1,TFRC,PLCG1,ACTG1,ACTC1,ACTA1,ATM
ATM Signaling	3.38	0.139	1.633	SMC3,USP7,CBX1,SMC2,TRIM28,CBX5,CBX3,CDK1,RAD50,ATM,SMC1A
Huntington's Disease Signaling	3.33	0.0917	-2.121	MAPK1,YKT6,RACK1,CLTC,PSME2,BAX,PSME3,TGM2,GNB1,DNM1,PSMA8,NSF,DYNC1I2,PSME1,CAPNS1,ATP5B,CAPN1,GNB2,TCERG1,NAPA,NAPB,ATM
Pentose Phosphate Pathway	3.29	0.4	#NUM!	PGD,TKT,TALDO1,PGLS
Ephrin B Signaling	3.07	0.137	-0.816	GNB1,GNAS,CFL2,MAPK1,CFL1,RACK1,GNB2,RAC1,CAP1,HNRNPK
VEGF Signaling	3.04	0.12	1.134	MAPK1,EIF2B1,PLCG1,VCL,EIF2S1,ACTC1,ACTG1,ELAVL1,ACTA1,EIF1AX,EIF1AY,ATM
Acetyl-CoA Biosynthesis I (Pyruvate Dehydrogenase Complex)	2.88	0.5	#NUM!	DLAT,DLD,PDHB
Spliceosomal Cycle	2.76	1	#NUM!	U2AF1/U2AF1L5,U2AF2
L-cysteine Degradation III	2.76	1	#NUM!	MPST,GOT1
Adenine and Adenosine Salvage I	2.76	1	#NUM!	PNP,APRT
Pyrimidine Ribonucleotides De Novo Biosynthesis	2.74	0.163	#NUM!	NUDT5,HNRNPA1,ANXA1,NME2,CMPK1,CAD,CTPS1
Regulation of Cellular Mechanics by Calpain Protease	2.73	0.145	-1	CAPNS1,MAPK1,EZR,CAPN1,CDK6,TLN1,VCL,CDK1
Pyrimidine Deoxyribonucleotides De Novo Biosynthesis I	2.65	0.217	#NUM!	DUT,NME2,CMPK1,DTYMK,RRM1
Tryptophan Degradation III (Eukaryotic)	2.65	0.217	#NUM!	HSD17B10,ACAT2,PARK7,ACAT1,HADHA
Cellular Effects of Sildenafil (Viagra)	2.64	0.103	#NUM!	MYH10,MYH9,GNAS,MYL6,PDIA3,MYH14,PPP1CB,PLCG1,PABPC4,ACTC1,ACTG1,ACTA1,MYL12B
FAK Signaling	2.6	0.112	#NUM!	CAPNS1,MAPK1,CAPN1,RAC1,PLCG1,TLN1,VCL,ACTC1,ACTG1,ACTA1,ATM
Superpathway of Methionine Degradation	2.6	0.176	#NUM!	DLD,GOT1,MAT2B,GOT2,PRMT1,AHCY
Sucrose Degradation V (Mammalian)	2.46	0.375	#NUM!	TPI1,ALDOA,ALDOC
GDP-glucose Biosynthesis	2.46	0.375	#NUM!	HK1,PGM1,PGM2
Granzyme B Signaling	2.44	0.25	2	PRKDC,NUMA1,LMNB1,PARP1
Apoptosis Signaling	2.41	0.112	0.632	DIABLO,ACIN1,CAPNS1,MAPK1,CAPN1,PLCG1,SPTAN1,BAX,CDK1,PARP1
Clathrin-mediated Endocytosis Signaling	2.41	0.0859	#NUM!	MYO6,ACTR2,CSNK2A1,AP2A1,ARPC5L,CLTC,ARPC5,RAC1,DNM1,ACTR3,RAB11B,TFRC,CTTN,ACTC1,ACTG1,ACTA1,ATM
tRNA Charging	2.35	0.158	#NUM!	RARS,YARS,KARS,SARS2,QARS,EPRS
Germ Cell-Sertoli Cell Junction Signaling	2.32	0.0888	#NUM!	TUBA1B,TUBB3,MAPK1,CFL1,TUBB4B,RAC1,CTNNA1,IQGAP1,CFL2,ZYX,VCL,ACTC1,ACTG1,ACTA1,ATM
Glucose and Glucose-1-phosphate Degradation	2.3	0.333	#NUM!	HK1,PGM1,PGM2
5-aminoimidazole Ribonucleotide Biosynthesis I	2.3	0.667	#NUM!	PFAS,GART
Inosine-5'-phosphate Biosynthesis II	2.3	0.667	#NUM!	PAICS,ATIC
Glutamate Degradation II	2.3	0.667	#NUM!	GOT1,GOT2
Aspartate Biosynthesis	2.3	0.667	#NUM!	GOT1,GOT2
Mechanisms of Viral Exit from Host Cells	2.18	0.146	#NUM!	XPO1,ACTC1,LMNB1,ACTG1,ACTA1,VPS4A
Pyrimidine Ribonucleotides Interconversion	2.18	0.146	#NUM!	NUDT5,HNRNPA1,ANXA1,NME2,CMPK1,CTPS1
Ketogenesis	2.16	0.3	#NUM!	ACAT2,ACAT1,HADHA
Cdc42 Signaling	2.12	0.093	0	ACTR2,ACTR3,RALA,CFL2,MAPK1,CFL1,MYL6,ARPC5L,ARPC5,PPP1CB,IQGAP1,MYL12B
G Protein Signaling Mediated by Tubby	2.07	0.161	#NUM!	GNB1,GNAS,RACK1,GNB2,PLCG1
Rac Signaling	2.04	0.0948	0.302	ACTR2,ACTR3,CFL2,MAPK1,CFL1,ARPC5L,CYFIP1,ARPC5,RAC1,IQGAP1,ATM
Glycogen Degradation II	2.03	0.273	#NUM!	PGM1,PYGB,PGM2
UDP-N-acetyl-D-galactosamine Biosynthesis II	2.03	0.273	#NUM!	HK1,GPI,GNPDA1
Pentose Phosphate Pathway (Oxidative Branch)	2.01	0.5	#NUM!	PGD,PGLS
L-cysteine Degradation I	2.01	0.5	#NUM!	GOT1,GOT2
Aryl Hydrocarbon Receptor Signaling	1.97	0.0889	-1.134	TGM2,HSP90B1,HSP90AB1,MAPK1,CDK6,BAX,GSTP1,SMARCA4,PTGES3,ATM,ALDH7A1,MCM7
Mevalonate Pathway I	1.92	0.25	#NUM!	ACAT2,ACAT1,HADHA
BER pathway	1.92	0.25	#NUM!	PCNA,APEX1,PARP1
Polyamine Regulation in Colon Cancer	1.92	0.182	#NUM!	PSMA8,PSME1,PSME2,PSME3
fMLP Signaling in Neutrophils	1.89	0.0902	-1	GNB1,ACTR2,ACTR3,GNAS,MAPK1,ARPC5L,RACK1,ARPC5,GNB2,RAC1,ATM
Glycogen Degradation III	1.82	0.231	#NUM!	PGM1,PYGB,PGM2
Cell Cycle: G2/M DNA Damage Checkpoint Regulation	1.81	0.122	-1	TOP2B,YWHAQ,PRKDC,TOP2A,CDK1,ATM
Tetrahydrofolate Salvage from 5,10-methenyltetrahydrofolate	1.8	0.4	#NUM!	MTHFD1,GART
Folate Polyglutamylation	1.8	0.4	#NUM!	MTHFD1,SHMT2
Sumoylation Pathway	1.73	0.0938	-1.342	SERBP1,PCNA,SAE1,KDM1A,RANGAP1,RAN,SUMO2,ARHGDIA,ARHGDIB
Semaphorin Signaling in Neurons	1.69	0.115	#NUM!	DPYSL2,CFL2,MAPK1,CFL1,DPYSL3,RAC1
Pentose Phosphate Pathway (Non-oxidative Branch)	1.63	0.333	#NUM!	TKT,TALDO1
Purine Ribonucleosides Degradation to Ribose-1-phosphate	1.63	0.333	#NUM!	PNP,PGM2
Superpathway of Cholesterol Biosynthesis	1.61	0.148	#NUM!	EBP,ACAT2,ACAT1,HADHA
Superpathway of Geranylgeranyldiphosphate Biosynthesis I (via Mevalonate)	1.57	0.188	#NUM!	ACAT2,ACAT1,HADHA
Parkinson's Signaling	1.57	0.188	#NUM!	UCHL1,MAPK1,PARK7
Sertoli Cell-Sertoli Cell Junction Signaling	1.54	0.0751	#NUM!	SPTBN1,TUBA1B,TUBB3,MAPK1,TUBB4B,CTNNA1,RAC1,SYMPK,SPTAN1,VCL,ACTC1,ACTG1,ACTA1
Role of p14/p19ARF in Tumor Suppression	1.53	0.119	-1	NPM1,RAC1,SF3A1,UBTF,ATM
Hypoxia Signaling in the Cardiovascular System	1.52	0.0972	#NUM!	P4HB,HSP90B1,UBE2L3,HSP90AB1,UBE2K,UBE2O,ATM
Superpathway of Serine and Glycine Biosynthesis I	1.5	0.286	#NUM!	PSAT1,SHMT2
CCR3 Signaling in Eosinophils	1.42	0.0794	#NUM!	GNB1,GNAS,CFL2,MAPK1,CFL1,RACK1,GNB2,RAC1,PPP1CB,ATM
Death Receptor Signaling	1.42	0.087	2.121	DIABLO,ACIN1,SPTAN1,ACTC1,ACTG1,ARHGDIB,ACTA1,PARP1
Induction of Apoptosis by HIV1	1.42	0.1	-0.816	DIABLO,SLC25A4,SLC25A6,SLC25A3,BAX,SLC25A5
Paxillin Signaling	1.4	0.0818	1	MAPK1,ARF1,RAC1,TLN1,VCL,ACTC1,ACTG1,ACTA1,ATM
Superoxide Radicals Degradation	1.39	0.25	#NUM!	SOD2,SOD1
Xanthine and Xanthosine Salvage	1.38	1	#NUM!	PNP
Sorbitol Degradation I	1.38	1	#NUM!	SORD
GADD45 Signaling	1.37	0.158	#NUM!	PCNA,CDK1,ATM
Methionine Degradation I (to Homocysteine)	1.37	0.158	#NUM!	MAT2B,PRMT1,AHCY
Ethanol Degradation II	1.37	0.125	#NUM!	ADH5,HSD17B10,AKR1A1,ALDH7A1
Breast Cancer Regulation by Stathmin1	1.36	0.0693	#NUM!	TUBA1B,TUBB3,GNAS,MAPK1,TUBB4B,RACK1,RAC1,PPP1CB,CDK1,GNB1,STMN1,PPP1CC,GNB2,ATM
14-3-3-mediated Signaling	1.35	0.0769	1.633	YWHAQ,TUBA1B,TUBB3,MAPK1,TUBB4B,PDIA3,PLCG1,VIM,BAX,ATM
Mitotic Roles of Polo-Like Kinase	1.33	0.0952	#NUM!	SMC3,HSP90B1,HSP90AB1,CAPN1,CDK1,SMC1A
Gap Junction Signaling	1.33	0.0719	#NUM!	TUBA1B,DBN1,TUBB3,GNAS,MAPK1,TUBB4B,PDIA3,PLCG1,ACTC1,ACTG1,ACTA1,ATM
Protein Kinase A Signaling	1.32	0.0605	0	AKAP12,FLNB,MYH10,GNAS,MAPK1,MYL6,PDIA3,RACK1,PLCG1,PPP1CB,PYGB,YWHAQ,GNB1,HIST1H1B,PPP1CC,DUSP3,FLNC,FLNA,H1FX,GNB2,HIST3H3,APEX1,MYL12B
DNA Methylation and Transcriptional Repression Signaling	1.32	0.15	#NUM!	SAP18,CHD4,RBBP4
Leukocyte Extravasation Signaling	1.3	0.068	2.309	MYL6,MAPK1,RAC1,CTNNA1,RDX,PLCG1,EZR,VCL,CTTN,ACTC1,ACTG1,ACTA1,ATM,MSN
Folate Transformations I	1.29	0.222	#NUM!	MTHFD1,SHMT2
Calcium Signaling	1.27	0.0702	#NUM!	MYH10,CALR,MYH9,LETM1,MAPK1,MYL6,MYH14,TPM3,ATP2A2,ACTC1,ACTA1,ATP2B2
Cysteine Biosynthesis III (mammalia)	1.26	0.143	#NUM!	MAT2B,PRMT1,AHCY
Endoplasmic Reticulum Stress Pathway	1.26	0.143	#NUM!	CALR,HSP90B1,EIF2S1
Ephrin Receptor Signaling	1.25	0.0698	-1.134	GNB1,ACTR2,ACTR3,GNAS,CFL2,MAPK1,CFL1,ARPC5L,RACK1,ARPC5,GNB2,RAC1
Noradrenaline and Adrenaline Degradation	1.25	0.114	#NUM!	ADH5,HSD17B10,AKR1A1,ALDH7A1
CCR5 Signaling in Macrophages	1.22	0.0896	#NUM!	GNB1,GNAS,MAPK1,RACK1,GNB2,PLCG1
Agrin Interactions at Neuromuscular Junction	1.22	0.0896	0.816	MAPK1,RAC1,ACTC1,CTTN,ACTG1,ACTA1
Calcium Transport I	1.2	0.2	#NUM!	ATP2A2,ATP2B2
α-Adrenergic Signaling	1.2	0.0824	-1	GNB1,GNAS,MAPK1,RACK1,GNB2,PLCG1,PYGB
Agranulocyte Adhesion and Diapedesis	1.19	0.0682	#NUM!	MYH10,MYH9,FN1,MYL6,EZR,MYH14,RDX,ACTC1,ACTG1,ACTA1,MSN,GLG1
Antigen Presentation Pathway	1.14	0.105	#NUM!	CALR,PSMB5,PDIA3,PSMB6
Methylglyoxal Degradation III	1.13	0.182	#NUM!	AKR7A2,AKR1A1
Lipid Antigen Presentation by CD1	1.12	0.125	#NUM!	CALR,AP2A1,PDIA3
UDP-D-xylose and UDP-D-glucuronate Biosynthesis	1.09	0.5	#NUM!	UGDH
Guanine and Guanosine Salvage I	1.09	0.5	#NUM!	PNP
Choline Degradation I	1.09	0.5	#NUM!	ALDH7A1
Uridine-5'-phosphate Biosynthesis	1.09	0.5	#NUM!	CAD
Spermidine Biosynthesis I	1.09	0.5	#NUM!	SRM
Sulfate Activation for Sulfonation	1.09	0.5	#NUM!	PAPSS1
Formaldehyde Oxidation II (Glutathione-dependent)	1.09	0.5	#NUM!	ADH5
Glycine Biosynthesis I	1.09	0.5	#NUM!	SHMT2
Glutamate Biosynthesis II	1.09	0.5	#NUM!	GLUD1
Glutamate Degradation X	1.09	0.5	#NUM!	GLUD1
Actin Nucleation by ARP-WASP Complex	1.08	0.0893	-0.447	ACTR2,ACTR3,ARPC5L,ARPC5,RAC1
Cleavage and Polyadenylation of Pre-mRNA	1.06	0.167	#NUM!	CPSF6,NUDT21
Amyotrophic Lateral Sclerosis Signaling	1.05	0.0727	#NUM!	CAPNS1,CAPN1,RAC1,NEFH,BAX,SOD1,SSR4,ATM
Antiproliferative Role of TOB in T Cell Signaling	1.04	0.115	#NUM!	PABPC1,MAPK1,PABPC4
Role of BRCA1 in DNA Damage Response	0.974	0.0769	#NUM!	MSH6,SMARCC2,SMARCC1,SMARCA4,RAD50,ATM
Phospholipase C Signaling	0.953	0.0598	-0.333	PEBP1,GNAS,RALA,MYL6,MAPK1,RACK1,RAC1,PPP1CB,PLCG1,TGM2,GNB1,AHNAK,GNB2,MYL12B
DNA Double-Strand Break Repair by Homologous Recombination	0.946	0.143	#NUM!	RAD50,ATM
Urate Biosynthesis/Inosine 5'-phosphate Degradation	0.946	0.143	#NUM!	IMPDH2,PNP
Phenylalanine Degradation IV (Mammalian, via Side Chain)	0.946	0.143	#NUM!	GOT1,GOT2
Colanic Acid Building Blocks Biosynthesis	0.946	0.143	#NUM!	GPI,UGDH
Cardiac β-adrenergic Signaling	0.941	0.0662	-1.342	GNB1,AKAP12,PPP1CC,GNAS,RACK1,GNB2,PPP1CB,APEX1,ATP2A2
Diphthamide Biosynthesis	0.922	0.333	#NUM!	EEF2
Methylglyoxal Degradation I	0.922	0.333	#NUM!	GLO1
D-glucuronate Degradation I	0.922	0.333	#NUM!	AKR1A1
Hypusine Biosynthesis	0.922	0.333	#NUM!	EIF5A
Thiosulfate Disproportionation III (Rhodanese)	0.922	0.333	#NUM!	MPST
Glycerol-3-phosphate Shuttle	0.922	0.333	#NUM!	GPD2
Oxidized GTP and dGTP Detoxification	0.922	0.333	#NUM!	RUVBL2
S-adenosyl-L-methionine Biosynthesis	0.922	0.333	#NUM!	MAT2B
N-acetylglucosamine Degradation I	0.922	0.333	#NUM!	GNPDA1
Cell Cycle: G1/S Checkpoint Regulation	0.916	0.0794	1	RPL11,PA2G4,CDK6,RPL5,ATM
PAK Signaling	0.909	0.07	0.447	CFL2,MAPK1,CFL1,MYL6,RAC1,MYL12B,ATM
Fatty Acid β-oxidation I	0.894	0.1	#NUM!	HSD17B10,ACADM,HADHA
Hereditary Breast Cancer Signaling	0.872	0.0638	#NUM!	NPM1,CDK6,MSH6,SMARCC2,SMARCC1,CDK1,SMARCA4,RAD50,ATM
Mismatch Repair in Eukaryotes	0.849	0.125	#NUM!	PCNA,MSH6
Inhibition of Angiogenesis by TSP1	0.833	0.0938	#NUM!	HSPG2,CD47,MAPK1
Amyloid Processing	0.813	0.08	#NUM!	CSNK2A1,CAPNS1,MAPK1,CAPN1
Arsenate Detoxification I (Glutaredoxin)	0.806	0.25	#NUM!	PNP
Uracil Degradation II (Reductive)	0.806	0.25	#NUM!	DPYSL2
Branched-chain α-keto acid Dehydrogenase Complex	0.806	0.25	#NUM!	DLD
Eumelanin Biosynthesis	0.806	0.25	#NUM!	MIF
Glutathione Redox Reactions II	0.806	0.25	#NUM!	PDIA3
Thymine Degradation	0.806	0.25	#NUM!	DPYSL2
Proline Biosynthesis I	0.806	0.25	#NUM!	PYCR1
N-acetylglucosamine Degradation II	0.806	0.25	#NUM!	GNPDA1
Phenylalanine Degradation I (Aerobic)	0.806	0.25	#NUM!	QDPR
Aldosterone Signaling in Epithelial Cells	0.797	0.0599	1.342	HSP90B1,HSP90AB1,MAPK1,PDIA3,DNAJC8,PLCG1,DNAJA1,AHCY,HSPA4L,ATM
G Beta Gamma Signaling	0.795	0.0682	-1	GNB1,GNAS,MAPK1,RACK1,GNB2,PLCG1
Tec Kinase Signaling	0.786	0.0595	1.89	GNB1,GNAS,GTF2I,RACK1,GNB2,PLCG1,ACTC1,ACTG1,ACTA1,ATM
Estrogen Receptor Signaling	0.782	0.0625	#NUM!	PRKDC,PELP1,MAPK1,THRAP3,PCK2,HNRNPD,HIST3H3,SMARCA4
Valine Degradation I	0.767	0.111	#NUM!	DLD,HADHA
p70S6K Signaling	0.744	0.0611	1.89	YWHAQ,RPS6,MAPK1,EEF2,PDIA3,PLCG1,BCAP31,ATM
Glioma Signaling	0.744	0.0631	1	PA2G4,MAPK1,CDK6,PLCG1,IDH2,IDH1,ATM
Antiproliferative Role of Somatostatin Receptor 2	0.744	0.0694	#NUM!	GNB1,MAPK1,RACK1,GNB2,ATM
Purine Nucleotides Degradation II (Aerobic)	0.73	0.105	#NUM!	IMPDH2,PNP
DNA damage-induced 14-3-3σ Signaling	0.73	0.105	#NUM!	CDK1,ATM
Unfolded protein response	0.729	0.0741	#NUM!	CALR,P4HB,HSP90B1,PDIA6
Trehalose Degradation II (Trehalase)	0.718	0.2	#NUM!	HK1
Creatine-phosphate Biosynthesis	0.718	0.2	#NUM!	CKB
Serine Biosynthesis	0.718	0.2	#NUM!	PSAT1
Glycerol Degradation I	0.718	0.2	#NUM!	GPD2
Lysine Degradation II	0.718	0.2	#NUM!	ALDH7A1
Myo-inositol Biosynthesis	0.718	0.2	#NUM!	IMPA1
Lysine Degradation V	0.718	0.2	#NUM!	ALDH7A1
2-oxobutanoate Degradation I	0.718	0.2	#NUM!	DLD
Rapoport-Luebering Glycolytic Shunt	0.718	0.2	#NUM!	PGAM1
dTMP De Novo Biosynthesis	0.718	0.2	#NUM!	SHMT2
Role of CHK Proteins in Cell Cycle Checkpoint Control	0.709	0.0727	#NUM!	PCNA,CDK1,RAD50,ATM
Prostate Cancer Signaling	0.704	0.0638	#NUM!	HSP90B1,HSP90AB1,PA2G4,MAPK1,GSTP1,ATM
Tryptophan Degradation X (Mammalian, via Tryptamine)	0.696	0.1	#NUM!	AKR1A1,ALDH7A1
Non-Small Cell Lung Cancer Signaling	0.663	0.0649	#NUM!	PA2G4,MAPK1,CDK6,PLCG1,ATM
Thrombin Signaling	0.663	0.0547	1.134	GNB1,GNAS,MAPK1,MYL6,PDIA3,RACK1,GNB2,PLCG1,PPP1CB,MYL12B,ATM
AMPK Signaling	0.653	0.0545	-1.633	GNAS,MAPK1,PCK2,EEF2,SMARCC2,SMARCC1,AK2,ELAVL1,SMARCA4,PFKM,ATM
Hepatic Fibrosis / Hepatic Stellate Cell Activation	0.651	0.0552	#NUM!	MYH10,MYH9,FN1,COL6A2,COL6A3,MYL6,MYH14,COL12A1,BAX,COL18A1
Arginine Biosynthesis IV	0.647	0.167	#NUM!	GLUD1
Proline Biosynthesis II (from Arginine)	0.647	0.167	#NUM!	PYCR1
Arginine Degradation VI (Arginase 2 Pathway)	0.647	0.167	#NUM!	PYCR1
Glycine Cleavage Complex	0.647	0.167	#NUM!	DLD
Selenocysteine Biosynthesis II (Archaea and Eukaryotes)	0.647	0.167	#NUM!	SARS2
Adenine and Adenosine Salvage III	0.647	0.167	#NUM!	PNP
GDP-mannose Biosynthesis	0.647	0.167	#NUM!	GPI
Axonal Guidance Signaling	0.634	0.0494	#NUM!	DPYSL2,TUBA1B,ACTR2,TUBB3,GNAS,MAPK1,CFL1,MYL6,PDIA3,ARPC5L,TUBB4B,ARPC5,RACK1,RAC1,PLCG1,GNB1,ACTR3,CFL2,GNB2,AFG3L2,MYL12B,ATM
Role of Tissue Factor in Cancer	0.632	0.0583	#NUM!	P4HB,CFL2,MAPK1,PDIA6,CFL1,RAC1,ATM
Ephrin A Signaling	0.621	0.0667	#NUM!	CFL2,CFL1,RAC1,ATM
CXCR4 Signaling	0.611	0.0549	-0.378	GNB1,GNAS,MAPK1,MYL6,RACK1,GNB2,RAC1,MYL12B,ATM
RAR Activation	0.597	0.0535	#NUM!	CSNK2A1,MAPK1,RAC1,SMARCC2,SMARCC1,RPL7A,SMARCA4,PSMC5,PRMT1,PARP1
Thioredoxin Pathway	0.589	0.143	#NUM!	TXNRD1
Mineralocorticoid Biosynthesis	0.589	0.143	#NUM!	EBP
PPARα/RXRα Activation	0.574	0.0536	-1.414	HSP90B1,GNAS,HSP90AB1,MAPK1,GPD2,PDIA3,CKAP5,PLCG1,GOT2
Serotonin Degradation	0.573	0.0635	#NUM!	ADH5,HSD17B10,AKR1A1,ALDH7A1
CD28 Signaling in T Helper Cells	0.556	0.0551	0.378	ACTR2,ACTR3,ARPC5L,ARPC5,RAC1,PLCG1,ATM
Neuregulin Signaling	0.541	0.0581	#NUM!	RPS6,HSP90B1,HSP90AB1,MAPK1,PLCG1
Histidine Degradation III	0.54	0.125	#NUM!	MTHFD1
Glucocorticoid Biosynthesis	0.54	0.125	#NUM!	EBP
nNOS Signaling in Neurons	0.523	0.0652	#NUM!	CAPNS1,CAPN1,PFKM
IL-8 Signaling	0.522	0.051	-0.707	GNB1,GNAS,MAPK1,RACK1,GNB2,RAC1,BAX,IQGAP1,MYL12B,ATM
Androgen Signaling	0.51	0.0545	#NUM!	GNB1,CALR,GNAS,MAPK1,RACK1,GNB2
D-myo-inositol (1,4,5)-Trisphosphate Biosynthesis	0.508	0.0741	#NUM!	CDIPT,PLCG1
P2Y Purigenic Receptor Signaling Pathway	0.507	0.053	0.447	GNB1,MAPK1,PDIA3,RACK1,GNB2,PLCG1,ATM
Crosstalk between Dendritic Cells and Natural Killer Cells	0.505	0.0562	#NUM!	FSCN1,TLN1,ACTC1,ACTG1,ACTA1
EGF Signaling	0.503	0.0588	1	CSNK2A1,MAPK1,PLCG1,ATM
GABA Receptor Signaling	0.503	0.0588	#NUM!	DNM1,NSF,AP2A1,GNAS
Chemokine Signaling	0.503	0.0588	-1	MAPK1,CFL1,PLCG1,PPP1CB
Prostanoid Biosynthesis	0.498	0.111	#NUM!	PTGES3
Leucine Degradation I	0.498	0.111	#NUM!	ACADM
IL-1 Signaling	0.472	0.0543	#NUM!	GNB1,GNAS,MAPK1,RACK1,GNB2
Assembly of RNA Polymerase I Complex	0.46	0.1	#NUM!	UBTF
Glycine Betaine Degradation	0.46	0.1	#NUM!	SHMT2
MSP-RON Signaling Pathway	0.453	0.0556	#NUM!	ACTC1,ACTG1,ACTA1,ATM
Salvage Pathways of Pyrimidine Ribonucleotides	0.451	0.0532	#NUM!	MAPK1,NME2,CDK6,CMPK1,CDK1
Cardiac Hypertrophy Signaling	0.422	0.0472	0.333	GNB1,GNAS,MAPK1,MYL6,PDIA3,RACK1,GNB2,EIF2B1,PLCG1,MYL12B,ATM
Gαi Signaling	0.417	0.05	-2	GNB1,RALA,GNAS,MAPK1,RACK1,GNB2
CDK5 Signaling	0.412	0.051	-1.342	PPP1CC,GNAS,MAPK1,CAPN1,PPP1CB
GDNF Family Ligand-Receptor Interactions	0.409	0.0526	0	MAPK1,RAC1,PLCG1,ATM
Assembly of RNA Polymerase III Complex	0.398	0.0833	#NUM!	SF3A1
Androgen Biosynthesis	0.398	0.0833	#NUM!	EBP
Cyclins and Cell Cycle Regulation	0.398	0.0519	#NUM!	PA2G4,CDK6,CDK1,ATM
Cholesterol Biosynthesis I	0.372	0.0769	#NUM!	EBP
Cholesterol Biosynthesis II (via 24,25-dihydrolanosterol)	0.372	0.0769	#NUM!	EBP
Guanosine Nucleotides Degradation III	0.372	0.0769	#NUM!	PNP
Cholesterol Biosynthesis III (via Desmosterol)	0.372	0.0769	#NUM!	EBP
MIF-mediated Glucocorticoid Regulation	0.365	0.0571	#NUM!	MIF,MAPK1
Antioxidant Action of Vitamin C	0.36	0.0481	-1	MAPK1,PDIA3,PLCG1,TXNRD1,PAFAH1B3
Renal Cell Carcinoma Signaling	0.359	0.0494	#NUM!	MAPK1,RAC1,FH,ATM
Relaxin Signaling	0.356	0.0464	-1	GNB1,GNAS,MAPK1,RACK1,GNB2,APEX1,ATM
ERK/MAPK Signaling	0.354	0.0455	0	YWHAQ,PPP1CC,MAPK1,RAC1,PLCG1,PPP1CB,TLN1,HIST3H3,ATM
UVA-Induced MAPK Signaling	0.352	0.0476	1.342	MAPK1,PDIA3,PLCG1,ATM,PARP1
Phospholipases	0.349	0.0508	#NUM!	PDIA3,PLCG1,PAFAH1B3
Telomerase Signaling	0.328	0.0463	1	HSP90B1,HSP90AB1,MAPK1,PTGES3,ATM
Gαs Signaling	0.328	0.0463	#NUM!	GNB1,GNAS,MAPK1,RACK1,GNB2
Nitric Oxide Signaling in the Cardiovascular System	0.328	0.0463	1.342	HSP90B1,HSP90AB1,MAPK1,ATP2A2,ATM
Histamine Degradation	0.326	0.0667	#NUM!	ALDH7A1
Vitamin-C Transport	0.326	0.0667	#NUM!	TXNRD1
Leptin Signaling in Obesity	0.324	0.0471	#NUM!	MAPK1,PDIA3,PLCG1,ATM
Role of NFAT in Regulation of the Immune Response	0.316	0.0442	0	GNB1,GNAS,MAPK1,RACK1,GNB2,PLCG1,XPO1,ATM
HIPPO signaling	0.316	0.0465	#NUM!	YWHAQ,PPP1CC,PPP1CB,MOB1A
Netrin Signaling	0.312	0.0513	#NUM!	RAC1,ENAH
PEDF Signaling	0.308	0.046	0	SOD2,MAPK1,RAC1,ATM
p53 Signaling	0.307	0.045	#NUM!	PRKDC,PCNA,BAX,ST13,ATM
Adenosine Nucleotides Degradation II	0.307	0.0625	#NUM!	PNP
Gαq Signaling	0.306	0.044	-0.447	GNB1,GNAS,MAPK1,RACK1,GNB2,PLCG1,ATM
CREB Signaling in Neurons	0.305	0.0437	0.447	GNB1,GNAS,MAPK1,PDIA3,RACK1,GNB2,PLCG1,ATM
Endometrial Cancer Signaling	0.3	0.0469	#NUM!	MAPK1,CTNNA1,ATM
Pyridoxal 5'-phosphate Salvage Pathway	0.3	0.0469	#NUM!	MAPK1,CDK6,CDK1
IL-2 Signaling	0.3	0.0469	#NUM!	CSNK2A1,MAPK1,ATM
Thrombopoietin Signaling	0.291	0.0462	#NUM!	MAPK1,PLCG1,ATM
Oxidative Ethanol Degradation III	0.288	0.0588	#NUM!	ALDH7A1
FGF Signaling	0.285	0.0444	0	MAPK1,RAC1,PLCG1,ATM
PDGF Signaling	0.285	0.0444	1	CSNK2A1,MAPK1,PLCG1,ATM
UVB-Induced MAPK Signaling	0.282	0.0455	#NUM!	MAPK1,HIST3H3,ATM
Glucocorticoid Receptor Signaling	0.279	0.0421	#NUM!	HMGB1,HSP90B1,HSP90AB1,MAPK1,PCK2,ANXA1,RAC1,SMARCC2,SMARCC1,SMARCA4,PTGES3,ATM
Lymphotoxin β Receptor Signaling	0.274	0.0448	#NUM!	DIABLO,MAPK1,ATM
D-myo-inositol (1,4,5)-trisphosphate Degradation	0.272	0.0556	#NUM!	IMPA1
Fatty Acid α-oxidation	0.272	0.0556	#NUM!	ALDH7A1
Acute Myeloid Leukemia Signaling	0.27	0.0435	#NUM!	MAPK1,IDH2,IDH1,ATM
Role of NFAT in Cardiac Hypertrophy	0.269	0.0421	#NUM!	GNB1,GNAS,MAPK1,PDIA3,RACK1,GNB2,PLCG1,ATM
MIF Regulation of Innate Immunity	0.268	0.0465	#NUM!	MIF,MAPK1
Synaptic Long Term Potentiation	0.261	0.0424	-0.447	PPP1CC,MAPK1,PDIA3,PLCG1,PPP1CB
Pancreatic Adenocarcinoma Signaling	0.261	0.0424	-1	RALA,PA2G4,MAPK1,RAC1,ATM
Putrescine Degradation III	0.256	0.0526	#NUM!	ALDH7A1
NGF Signaling	0.255	0.042	0.447	MAPK1,RAC1,PLCG1,BAX,ATM
Melatonin Signaling	0.25	0.0429	#NUM!	MAPK1,PDIA3,PLCG1
Myc Mediated Apoptosis Signaling	0.25	0.0429	#NUM!	YWHAQ,BAX,ATM
Role of MAPK Signaling in the Pathogenesis of Influenza	0.25	0.0429	#NUM!	MAPK1,BAX,PAFAH1B3
ErbB4 Signaling	0.25	0.0429	#NUM!	MAPK1,PLCG1,ATM
GPCR-Mediated Integration of Enteroendocrine Signaling Exemplified by an L Cell	0.236	0.0417	#NUM!	GNAS,PDIA3,PLCG1
Ethanol Degradation IV	0.229	0.0476	#NUM!	ALDH7A1
Inflammasome pathway	0.229	0.0476	#NUM!	CTSB
Glutathione Redox Reactions I	0.216	0.0455	#NUM!	GSTP1
IL-22 Signaling	0.194	0.0417	#NUM!	MAPK1
Tumoricidal Function of Hepatic Natural Killer Cells	0.194	0.0417	#NUM!	BAX
Estrogen-mediated S-phase Entry	0.194	0.0417	#NUM!	CDK1
Glutathione-mediated Detoxification	0.194	0.0417	#NUM!	GSTP1
Superpathway of D-myo-inositol (1,4,5)-trisphosphate Metabolism	0.194	0.0417	#NUM!	IMPA1

## Sheet: Group 3
Ingenuity Canonical Pathways	-log(p-value)	Ratio	z-score	Molecules
EIF2 Signaling	44.5	0.344	5.667	RPL11,MAPK1,RPS23,RPLP2,RPS7,RPL13,RPS20,RPS13,RPL23A,EIF5,RPL21,RPL19,ACTA1,RPL32,RPL3,RPS8,EIF5B,RPL29,RPL12,EIF3E,RPL10A,EIF3M,RPL9,RPS6,RPL8,HNRNPA1,CDK11A,RPL10,RPL6,RPS15A,RPSA,RPL24,RPLP1,RPS3A,RPS18,PPP1CB,RPL26,EIF4G1,RPS4X,RPL7,RPS28,RPL27A,RPL35,PPP1CC,RPL18A,RPS9,RPS17,RPS3,RPS5,RPS12,RPL18,RPL31,ACTC1,RPS24,RPS19,EIF3H,RPL17,RPL30,RPS10,EIF3J,RPS21,RPL23,RPS29,EIF3G,RPS4Y1,RPS15,RPS1…
Mitochondrial Dysfunction	21.8	0.267	#NUM!	NDUFA4,SDHB,ATP5H,NDUFA9,COX6A1,ATP5D,PRDX5,COX5B,ACO2,ATP5L,MT-CO2,CYB5R3,VDAC2,NDUFS1,NDUFB9,SOD2,PARK7,GPD2,ATP5J2,NDUFB6,NDUFS2,UQCRFS1,GPX4,OGDH,ATP5I,ATP5F1,COX4I1,AIFM1,MT-ATP6,ATP5A1,ATP5O,GSR,ATP5C1,MT-ND5,NDUFV2,NDUFS8,ATP5B,UQCRC2,COX5A,NDUFA12,CYB5A,NDUFS3,UQCRC1,SNCA
Oxidative Phosphorylation	18	0.308	#NUM!	NDUFA4,SDHB,ATP5H,NDUFA9,COX6A1,ATP5D,COX5B,ATP5L,MT-CO2,NDUFB9,NDUFS1,ATP5J2,NDUFB6,UQCRFS1,NDUFS2,ATP5F1,ATP5I,COX4I1,MT-ATP6,ATP5A1,ATP5O,ATP5C1,MT-ND5,NDUFV2,NDUFS8,ATP5B,UQCRC2,COX5A,NDUFA12,CYB5A,NDUFS3,UQCRC1
Regulation of eIF4 and p70S6K Signaling	16.8	0.24	0	MAPK1,RPS3A,RPS23,RPS18,EIF4G1,RPS4X,RPS28,RPS7,RPS20,RPS13,RPS9,RPS17,RPS3,RPS12,RPS5,RPS24,RPS19,EIF3H,RPS8,RPS10,EIF3J,RPS21,EIF3E,RPS29,EIF3M,EIF3G,RPS6,RPS15,PPP2R1A,RPS4Y1,RPS16,PTPA,EIF3I,RPS4Y2,RPS15A,RPSA,RPS14
mTOR Signaling	15.4	0.203	0.378	MAPK1,RPS3A,RPS23,RPS18,EIF4G1,RPS4X,RPS28,RPS7,RPS20,RPS13,RPS9,RPS17,RPS3,RPS12,RPS5,RPS24,EIF4B,RPS19,EIF3H,RPS8,RAC1,RPS10,EIF3J,RPS6KA5,RPS21,EIF3E,RPS29,EIF3M,EIF3G,RPS6,RPS15,PPP2R1A,RPS4Y1,RPS16,PTPA,EIF3I,RPS4Y2,RPS15A,RPSA,RPS14
Protein Ubiquitination Pathway	11.6	0.155	#NUM!	PSMD7,PSMA7,USP11,UBE2O,DNAJA1,UCHL1,USP7,HSP90AB1,DNAJC8,PSMA3,DNAJB1,HSPB6,HSPA4L,PSMB4,PSMA6,PSMB5,DNAJC9,HSPH1,USP9X,PSME2,PSMD6,PSMA1,PSMB6,UBE3A,PSMD8,UCHL3,HSPA8,PSMB7,PSME1,UBE2L3,PSMC1,PSMB2,RBX1,PSMD2,PSMD12,PSMA5,PSMB1,PSMA4,HSP90AA1,PSMD4,PSMC3
Granzyme A Signaling	9.38	0.588	#NUM!	HIST1H1B,HIST1H1A,SET,ANP32A,HIST1H1C,NME1,H1FX,HIST1H1D,HMGB2,APEX1
Huntington's Disease Signaling	8.67	0.142	-1.508	SDHB,MAPK1,GNA11,RACK1,POLR2B,TGM2,GNB1,NSF,TCERG1,DNAJB1,NAPA,NAPB,YKT6,RCOR3,GLS,CLTC,GNAQ,PSME2,POLR2H,BAX,PSME3,DNM1,HSPA8,BCL2L1,PSMA8,PSME1,CAPNS1,ATP5B,POLR2E,CAPN1,GNB2,PSME4,CAPN2,SNCA
Remodeling of Epithelial Adherens Junctions	8.55	0.258	-1.342	TUBA1B,ACTR2,NME1,RALA,TUBB4B,MAPRE1,TUBA4A,CTNNA1,RAB7A,IQGAP1,DNM1,ARPC2,ZYX,TUBB4A,ACTG1,ACTC1,ACTA1
Phagosome Maturation	6.74	0.159	#NUM!	TUBA1B,CALR,YKT6,PRDX5,PRDX1,TUBB4B,TUBA4A,RAB7A,ATP6V1A,ATP6V0A1,DYNLRB1,ATP6V1E1,NSF,DYNC1LI2,CTSB,LAMP1,TUBB4A,NAPA,NAPB,ATP6V1B2,PRDX2,EEA1
TCA Cycle II (Eukaryotic)	6.52	0.391	#NUM!	SUCLA2,SDHB,CS,ACO2,DLD,IDH3A,MDH1,OGDH,FH
Tight Junction Signaling	5.9	0.139	#NUM!	PRKACB,MYH9,YKT6,TJP1,MYH14,PRKAR2A,RAC1,CTNNA1,SYMPK,MYL9,NSF,PPP2R1A,CDC42,PTPA,NUDT21,SPTAN1,ACTG1,CSTF3,NAPA,ACTC1,ACTA1,NAPB,VASP
Glycolysis I	5.24	0.333	#NUM!	GPI,PGAM1,ENO2,GAPDH,ALDOA,PFKP,PFKM,ALDOC
Actin Cytoskeleton Signaling	5.22	0.118	1.225	ACTR2,MYH9,FN1,MAPK1,CRKL,MYH14,RAC1,PPP1CB,GSN,IQGAP1,MYL9,ROCK2,DIAPH1,IQGAP2,CYFIP2,CFL2,FLNA,CDC42,CYFIP1,ARPC2,EZR,PFN2,ACTC1,ACTG1,ACTA1,MYL12B
Cell Cycle Control of Chromosomal Replication	5.15	0.25	#NUM!	MCM5,MCM3,MCM6,PCNA,MCM2,CDK6,TOP2A,MCM4,MCM7,RPA2
Integrin Signaling	5.07	0.118	-0.426	RAP1B,RALA,MAPK1,PPP1CB,ITGAV,PFN2,ACTC1,VASP,MYL12B,ACTA1,ACTR2,CRKL,RAC1,PLCG1,GSN,RAP1A,MYL9,CAPNS1,CDC42,CAPN1,ARPC2,ZYX,CAPN2,CTTN,ACTG1
Ephrin B Signaling	4.76	0.178	0	GNAS,MAPK1,GNA11,RACK1,RAC1,GNAQ,HNRNPK,GNB1,ROCK2,CFL2,CDC42,GNAO1,GNB2
Epithelial Adherens Junction Signaling	4.72	0.133	#NUM!	RAP1B,TUBA1B,ACTR2,MYH9,TUBB4B,MYH14,RAC1,TUBA4A,CTNNA1,IQGAP1,RAP1A,MYL9,CDC42,ARPC2,ZYX,TUBB4A,ACTG1,ACTC1,ACTA1
RhoGDI Signaling	4.58	0.122	-0.775	GDI1,ACTR2,GNAS,GNA11,RACK1,RAC1,GNAQ,GNB1,MYL9,ROCK2,CFL2,CDC42,ARPC2,EZR,GNAO1,GNB2,ARHGDIA,ACTG1,ACTC1,ACTA1,MYL12B
Androgen Signaling	4.56	0.145	-0.447	PRKACB,CALR,GNAS,MAPK1,GNA11,RACK1,PRKAR2A,GNAQ,POLR2H,POLR2B,GNB1,POLR2E,GNAO1,GNB2,HSP90AA1,DNAJB1
Virus Entry via Endocytic Pathways	4.37	0.147	#NUM!	FLNB,AP2M1,AP2A1,AP2B1,CLTC,RAC1,PLCG1,DNM1,CDC42,FLNA,FLNC,TFRC,ACTC1,ACTG1,ACTA1
Glycogen Degradation II	4.2	0.455	#NUM!	PGM1,PYGB,AGL,MTAP,PGM2
Gluconeogenesis I	4.1	0.28	#NUM!	GPI,PGAM1,ENO2,GAPDH,ALDOA,MDH1,ALDOC
PRPP Biosynthesis I	4.06	1	#NUM!	PRPS1L1,PRPS2,PRPS1
Signaling by Rho Family GTPases	3.95	0.101	0.471	MAPK1,RACK1,GNA11,IQGAP1,ROCK2,GNB1,STMN1,CFL2,EZR,ACTC1,MYL12B,ACTA1,ACTR2,GNAS,SEPT7,RAC1,GNAQ,MYL9,CYFIP1,CDC42,ARPC2,GNAO1,GNB2,ACTG1,SEPT2
Glycogen Degradation III	3.79	0.385	#NUM!	PGM1,PYGB,AGL,MTAP,PGM2
DNA Methylation and Transcriptional Repression Signaling	3.77	0.3	#NUM!	SAP18,MTA1,CHD4,RBBP7,DNMT1,RBBP4
Protein Kinase A Signaling	3.71	0.0868	-0.392	RAP1B,PRKACB,HIST1H1C,FLNB,MAPK1,YWHAH,RACK1,TIMM50,PPP1CB,ROCK2,GNB1,PPP1CC,FLNA,H1FX,HIST3H3,APEX1,VASP,MYL12B,GNAS,YWHAG,YWHAB,GNAQ,PRKAR2A,PLCG1,PYGB,RAP1A,MYL9,HIST1H1A,HIST1H1B,FLNC,GNB2,HIST1H1D,SFN
GDP-glucose Biosynthesis	3.63	0.5	#NUM!	HK1,HK2,PGM1,PGM2
Caveolar-mediated Endocytosis Signaling	3.56	0.155	#NUM!	COPZ1,FLNB,ARCN1,FLNC,FLNA,COPE,ITGAV,COPB2,ACTC1,ACTG1,ACTA1
RhoA Signaling	3.48	0.123	0.775	ACTR2,SEPT7,PPP1CB,MYL9,ROCK2,CFL2,EZR,ARPC2,PFN2,ACTC1,ACTG1,ACTA1,MYL12B,SEPT2,KTN1
Regulation of Actin-based Motility by Rho	3.39	0.14	-0.302	MYL9,ACTR2,CDC42,ARPC2,RAC1,PFN2,PPP1CB,ARHGDIA,GSN,ACTC1,ACTA1,MYL12B
Glucose and Glucose-1-phosphate Degradation	3.39	0.444	#NUM!	HK1,HK2,PGM1,PGM2
G Beta Gamma Signaling	3.3	0.136	0	PRKACB,GNB1,GNAS,MAPK1,CDC42,GNAO1,RACK1,GNA11,GNB2,PRKAR2A,GNAQ,PLCG1
Clathrin-mediated Endocytosis Signaling	3.27	0.101	#NUM!	MYO6,ACTR2,CSNK2A1,AP2M1,AP2A1,AP2B1,CLTC,USP9X,RAC1,RAB7A,HSPA8,DNM1,CSNK2A2,CDC42,ARPC2,TFRC,CTTN,ACTC1,ACTG1,ACTA1
Breast Cancer Regulation by Stathmin1	3.16	0.099	#NUM!	PRKACB,TUBA1B,GNAS,MAPK1,TUBB4B,RACK1,PRKAR2A,RAC1,TUBA4A,GNAQ,PPP1CB,GNB1,ROCK2,STMN1,PPP2R1A,PPP1CC,CDC42,PTPA,GNB2,TUBB4A
Systemic Lupus Erythematosus Signaling	3.16	0.0968	#NUM!	SNRPA,PRPF19,SNRPB,MAPK1,PRPF8,SNRPF,HNRNPA2B1,PLCG1,SNRPE,SNRPG,SNRPN,PPIH,SNRPB2,PRPF6,SNRNP70,PRPF40A,SNRPD1,SNRPD3,SNRPD2,HNRNPC,SNRPA1
NRF2-mediated Oxidative Stress Response	3.08	0.1	1.414	MAPK1,DNAJC9,PPIB,PRDX1,GSTM3,DNAJA1,TXNRD1,GSR,AKR1A1,ERP29,SOD2,RBX1,DNAJC8,DNAJB1,ACTC1,ACTG1,GSTP1,ACTA1,CBR1
ILK Signaling	3.03	0.099	0.688	FLNB,FN1,MYH9,MAPK1,MYH14,FERMT2,RPS6KA5,MYL9,PPP2R1A,CFL2,FLNC,CDC42,FLNA,PTPA,RSU1,ACTG1,ACTC1,ACTA1,NACA
UDP-N-acetyl-D-galactosamine Biosynthesis II	3	0.364	#NUM!	HK1,GPI,GNPDA1,HK2
BER pathway	2.84	0.333	#NUM!	PCNA,APEX1,XRCC1,LIG3
Amyloid Processing	2.82	0.16	-1	PRKACB,CSNK2A2,CSNK2A1,CAPNS1,MAPK1,CAPN1,PRKAR2A,CAPN2
Acetyl-CoA Biosynthesis I (Pyruvate Dehydrogenase Complex)	2.8	0.5	#NUM!	DLAT,DLD,PDHB
Ephrin Receptor Signaling	2.76	0.0988	-1.387	RAP1B,ACTR2,GNAS,MAPK1,CRKL,GNA11,RACK1,RAC1,GNAQ,RAP1A,GNB1,ROCK2,CFL2,CDC42,ARPC2,GNAO1,GNB2
Apoptosis Signaling	2.72	0.124	-0.302	DIABLO,ACIN1,BCL2L1,CAPNS1,MAPK1,CAPN1,PLCG1,CAPN2,SPTAN1,BAX,AIFM1
Spliceosomal Cycle	2.71	1	#NUM!	U2AF1/U2AF1L5,U2AF2
Guanine and Guanosine Salvage I	2.71	1	#NUM!	PNP,HPRT1
Adenine and Adenosine Salvage I	2.71	1	#NUM!	PNP,APRT
G Protein Signaling Mediated by Tubby	2.67	0.194	#NUM!	GNB1,GNAS,RACK1,GNB2,GNAQ,PLCG1
Polyamine Regulation in Colon Cancer	2.62	0.227	#NUM!	PSMA8,PSME1,PSME2,PSME4,PSME3
Pyrimidine Ribonucleotides De Novo Biosynthesis	2.58	0.163	#NUM!	SMARCA1,NME1,HNRNPA1,ANXA1,NME2,AK4,CAD
Aspartate Degradation II	2.57	0.429	#NUM!	GOT1,MDH1,GOT2
DNA Double-Strand Break Repair by Non-Homologous End Joining	2.57	0.286	#NUM!	PRKDC,RAD50,XRCC1,LIG3
Agrin Interactions at Neuromuscular Junction	2.56	0.134	0.378	LAMC1,MAPK1,CDC42,RAC1,LAMB1,ACTC1,CTTN,ACTG1,ACTA1
Fcγ Receptor-mediated Phagocytosis in Macrophages and Monocytes	2.56	0.118	0.302	ACTR2,MAPK1,CDC42,EZR,ARPC2,RAC1,PLCG1,ACTC1,ACTG1,ACTA1,VASP
Aryl Hydrocarbon Receptor Signaling	2.56	0.104	-0.707	TGM2,ALDH1B1,HSP90AB1,MAPK1,MED1,GSTM3,CDK6,HSP90AA1,BAX,GSTP1,PTGES3,SMARCA4,ALDH7A1,MCM7
Pyrimidine Deoxyribonucleotides De Novo Biosynthesis I	2.53	0.217	#NUM!	NME1,DUT,NME2,AK4,RRM1
ERK/MAPK Signaling	2.49	0.0909	-0.258	PRKACB,RAP1B,YWHAG,MAPK1,YWHAH,YWHAB,CRKL,PRKAR2A,RAC1,PLCG1,PPP1CB,RPS6KA5,RAP1A,PPP2R1A,PPP1CC,PTPA,HIST3H3,STAT1
Sumoylation Pathway	2.45	0.115	0	SERBP1,RANBP2,GDI1,PCNA,SAE1,RAN,SUMO2,ARHGDIA,RFC1,SNCA,DNMT1
Germ Cell-Sertoli Cell Junction Signaling	2.45	0.0947	#NUM!	TUBA1B,MAPK1,TJP1,TUBB4B,RAC1,TUBA4A,CTNNA1,IQGAP1,GSN,CFL2,CDC42,ZYX,TUBB4A,ACTC1,ACTG1,ACTA1
Cellular Effects of Sildenafil (Viagra)	2.4	0.103	#NUM!	PRKACB,MYL9,GNAS,MYH9,PABPC4,MYH14,PRKAR2A,PLCG1,PPP1CB,ACTG1,ACTC1,ACTA1,MYL12B
CDK5 Signaling	2.39	0.112	0.302	PRKACB,LAMC1,PPP2R1A,PPP1CC,GNAS,MAPK1,PTPA,CAPN1,PRKAR2A,LAMB1,PPP1CB
α-Adrenergic Signaling	2.36	0.118	-1.134	PRKACB,GNB1,GNAS,MAPK1,RACK1,GNB2,PRKAR2A,GNAQ,PLCG1,PYGB
Sertoli Cell-Sertoli Cell Junction Signaling	2.35	0.0925	#NUM!	PRKACB,TUBA1B,MAPK1,TJP1,TUBB4B,PRKAR2A,RAC1,CTNNA1,TUBA4A,SYMPK,CDC42,TUBB4A,SPTAN1,ACTC1,ACTG1,ACTA1
Parkinson's Signaling	2.34	0.25	#NUM!	UCHL1,MAPK1,PARK7,SNCA
14-3-3-mediated Signaling	2.28	0.1	-1.134	TUBA1B,YWHAG,YWHAH,MAPK1,TUBB4B,YWHAB,TUBA4A,PLCG1,BAX,TUBB4A,PDCD6IP,SFN,SNCA
5-aminoimidazole Ribonucleotide Biosynthesis I	2.24	0.667	#NUM!	PFAS,GART
Oxidized GTP and dGTP Detoxification	2.24	0.667	#NUM!	DDX6,RUVBL2
Glutamate Degradation II	2.24	0.667	#NUM!	GOT1,GOT2
Aspartate Biosynthesis	2.24	0.667	#NUM!	GOT1,GOT2
Gap Junction Signaling	2.12	0.0898	#NUM!	PRKACB,DBN1,TUBA1B,GNAS,MAPK1,TJP1,TUBB4B,PRKAR2A,TUBA4A,GNAQ,PLCG1,TUBB4A,ACTC1,ACTG1,ACTA1
IL-1 Signaling	2.12	0.109	0.378	PRKACB,GNB1,GNAS,MAPK1,GNAO1,RACK1,GNA11,GNB2,PRKAR2A,GNAQ
Pentose Phosphate Pathway	2.08	0.3	#NUM!	PGD,TALDO1,PGLS
Mechanisms of Viral Exit from Host Cells	2.05	0.146	#NUM!	VPS25,PDCD6IP,ACTC1,LMNB1,ACTG1,ACTA1
Pyrimidine Ribonucleotides Interconversion	2.05	0.146	#NUM!	SMARCA1,NME1,HNRNPA1,ANXA1,NME2,AK4
Calcium Signaling	2.03	0.0877	0	RAP1B,PRKACB,MYL9,CALR,LETM1,MYH9,MAPK1,MYH14,PRKAR2A,ASPH,RAP1A,ATP2A2,ACTC1,ACTA1,ATP2B2
Amyotrophic Lateral Sclerosis Signaling	2.01	0.1	#NUM!	BCL2L1,CAPNS1,NEFL,CAPN1,GPX1,NEFM,RAC1,NEFH,CAPN2,BAX,SSR4
Tryptophan Degradation X (Mammalian, via Tryptamine)	1.98	0.2	#NUM!	ALDH1B1,ALDH2,AKR1A1,ALDH7A1
Purine Nucleotides De Novo Biosynthesis II	1.96	0.273	#NUM!	IMPDH2,PFAS,GART
Pentose Phosphate Pathway (Oxidative Branch)	1.95	0.5	#NUM!	PGD,PGLS
2-ketoglutarate Dehydrogenase Complex	1.95	0.5	#NUM!	DLD,OGDH
L-cysteine Degradation I	1.95	0.5	#NUM!	GOT1,GOT2
N-acetylglucosamine Degradation II	1.95	0.5	#NUM!	NAGK,GNPDA1
Cdc42 Signaling	1.91	0.093	-0.577	MYL9,ACTR2,IQGAP2,DIAPH1,RALA,CFL2,MAPK1,CDC42,ARPC2,PPP1CB,IQGAP1,MYL12B
Ethanol Degradation II	1.9	0.156	#NUM!	ADH5,ALDH1B1,ALDH2,AKR1A1,ALDH7A1
Glutathione Redox Reactions I	1.83	0.182	#NUM!	GSR,GPX1,GPX4,GSTP1
Axonal Guidance Signaling	1.81	0.0674	#NUM!	PRKACB,DPYSL2,RAP1B,TUBA1B,MAPK1,GNA11,RACK1,ROCK2,GNB1,CFL2,PFN2,TUBB4A,VASP,MYL12B,ACTR2,GNAS,TUBB4B,CRKL,RAC1,TUBA4A,PRKAR2A,GNAQ,PLCG1,RAP1A,MYL9,CDC42,ARPC2,GNAO1,GNB2,AFG3L2
Superpathway of Methionine Degradation	1.79	0.147	#NUM!	DLD,GOT1,MAT2B,GOT2,PRMT1
Induction of Apoptosis by HIV1	1.78	0.117	-1.134	DIABLO,BCL2L1,SLC25A4,SLC25A6,SLC25A3,BAX,SLC25A5
Relaxin Signaling	1.77	0.0861	-1.134	PRKACB,RAP1B,GNAS,MAPK1,GNA11,RACK1,PRKAR2A,GNAQ,RAP1A,GNB1,GNAO1,GNB2,APEX1
Role of Tissue Factor in Cancer	1.75	0.0917	#NUM!	BCL2L1,P4HB,CFL2,MAPK1,PDIA6,CDC42,GNA11,RAC1,ITGAV,GNAQ,RPS6KA5
Trehalose Degradation II (Trehalase)	1.74	0.4	#NUM!	HK1,HK2
Serine Biosynthesis	1.74	0.4	#NUM!	PSAT1,PHGDH
CMP-N-acetylneuraminate Biosynthesis I (Eukaryotes)	1.74	0.4	#NUM!	NAGK,NANS
Lysine Degradation II	1.74	0.4	#NUM!	AASDHPPT,ALDH7A1
Lysine Degradation V	1.74	0.4	#NUM!	AASDHPPT,ALDH7A1
Rapoport-Luebering Glycolytic Shunt	1.74	0.4	#NUM!	PGAM1,TIGAR
Cardiac β-adrenergic Signaling	1.74	0.0882	-0.333	PRKACB,GNB1,PPP2R1A,PPP1CC,GNAS,PTPA,RACK1,GNB2,PRKAR2A,PPP1CB,APEX1,ATP2A2
Noradrenaline and Adrenaline Degradation	1.74	0.143	#NUM!	ADH5,ALDH1B1,ALDH2,AKR1A1,ALDH7A1
Nucleotide Excision Repair Pathway	1.74	0.143	#NUM!	POLR2E,POLR2H,POLR2B,RAD23B,RPA2
Lipid Antigen Presentation by CD1	1.69	0.167	#NUM!	CALR,AP2M1,AP2A1,AP2B1
Cell Cycle: G2/M DNA Damage Checkpoint Regulation	1.68	0.122	#NUM!	PRKDC,YWHAG,YWHAH,YWHAB,TOP2A,SFN
PI3K/AKT Signaling	1.68	0.0894	0.302	BCL2L1,CDC37,PPP2R1A,YWHAG,YWHAH,HSP90AB1,MAPK1,YWHAB,PTPA,HSP90AA1,SFN
Urate Biosynthesis/Inosine 5'-phosphate Degradation	1.66	0.214	#NUM!	IMPDH2,PNP,NT5C
Phenylalanine Degradation IV (Mammalian, via Side Chain)	1.66	0.214	#NUM!	ALDH2,GOT1,GOT2
Hereditary Breast Cancer Signaling	1.63	0.0851	#NUM!	PBRM1,NPM1,POLR2E,CDK6,MSH6,POLR2H,SMARCC2,RFC1,POLR2B,SFN,SMARCA4,RAD50
Arginine Biosynthesis IV	1.58	0.333	#NUM!	ASS1,GLUD1
Adenine and Adenosine Salvage III	1.58	0.333	#NUM!	PNP,HPRT1
Purine Ribonucleosides Degradation to Ribose-1-phosphate	1.58	0.333	#NUM!	PNP,PGM2
Telomere Extension by Telomerase	1.57	0.2	#NUM!	HNRNPA1,HNRNPA2B1,RAD50
Histamine Degradation	1.57	0.2	#NUM!	ALDH1B1,ALDH2,ALDH7A1
Semaphorin Signaling in Neurons	1.57	0.115	#NUM!	ROCK2,DPYSL2,CFL2,MAPK1,DPYSL3,RAC1
FAK Signaling	1.52	0.0918	#NUM!	CAPNS1,MAPK1,CAPN1,RAC1,PLCG1,CAPN2,ACTC1,ACTG1,ACTA1
p70S6K Signaling	1.5	0.084	1.134	RPS6,PPP2R1A,YWHAG,YWHAH,MAPK1,YWHAB,PTPA,GNAQ,PLCG1,BCAP31,SFN
Mismatch Repair in Eukaryotes	1.5	0.188	#NUM!	PCNA,MSH6,RFC1
Phospholipase C Signaling	1.49	0.0726	-0.577	PEBP1,RAP1B,GNAS,RALA,MAPK1,RACK1,RAC1,GNAQ,PLCG1,PPP1CB,RAP1A,TGM2,GNB1,MYL9,AHNAK,GNB2,MYL12B
Rac Signaling	1.47	0.0862	-1.265	ACTR2,IQGAP2,CYFIP2,CFL2,MAPK1,CYFIP1,CDC42,ARPC2,RAC1,IQGAP1
CREB Signaling in Neurons	1.47	0.0765	0.447	PRKACB,GNAS,MAPK1,GNA11,RACK1,PRKAR2A,GNAQ,PLCG1,POLR2H,POLR2B,GNB1,POLR2E,GNAO1,GNB2
Regulation of Cellular Mechanics by Calpain Protease	1.46	0.109	-1	CAPNS1,MAPK1,EZR,CAPN1,CDK6,CAPN2
Superpathway of Serine and Glycine Biosynthesis I	1.45	0.286	#NUM!	PSAT1,PHGDH
PPARα/RXRα Activation	1.43	0.0774	-0.905	PRKACB,GNAS,MAPK1,MED1,GNA11,GNAQ,CKAP5,PRKAR2A,PLCG1,HSP90AB1,GPD2,HSP90AA1,GOT2
Tec Kinase Signaling	1.43	0.0774	1.134	GNB1,GNAS,GTF2I,GNAO1,RACK1,GNA11,GNAQ,GNB2,PLCG1,STAT1,ACTG1,ACTC1,ACTA1
HIPPO signaling	1.43	0.093	1.633	PPP2R1A,PPP1CC,YWHAG,YWHAH,YWHAB,PTPA,PPP1CB,SFN
Actin Nucleation by ARP-WASP Complex	1.43	0.107	-0.816	ROCK2,ACTR2,CDC42,ARPC2,RAC1,VASP
Synaptic Long Term Potentiation	1.43	0.0847	0	PRKACB,RAP1B,PPP1CC,MAPK1,GNA11,PRKAR2A,GNAQ,PLCG1,PPP1CB,RAP1A
RAN Signaling	1.43	0.176	#NUM!	RANBP2,RAN,RANBP1
γ-linolenate Biosynthesis II (Animals)	1.43	0.176	#NUM!	ACSL3,CYB5A,CYB5R3
Oxidative Ethanol Degradation III	1.43	0.176	#NUM!	ALDH1B1,ALDH2,ALDH7A1
Leukocyte Extravasation Signaling	1.38	0.0728	0.535	RAP1B,MAPK1,CRKL,RAC1,CTNNA1,PLCG1,RAP1A,ROCK2,CDC42,EZR,CTTN,ACTC1,ACTG1,ACTA1,VASP
Valine Degradation I	1.36	0.167	#NUM!	HIBCH,DLD,HADHA
Fatty Acid α-oxidation	1.36	0.167	#NUM!	ALDH1B1,ALDH2,ALDH7A1
Acyl Carrier Protein Metabolism	1.35	1	#NUM!	AASDHPPT
S-methyl-5'-thioadenosine Degradation II	1.35	1	#NUM!	MTAP
Xanthine and Xanthosine Salvage	1.35	1	#NUM!	PNP
Sorbitol Degradation I	1.35	1	#NUM!	SORD
Sucrose Degradation V (Mammalian)	1.34	0.25	#NUM!	ALDOA,ALDOC
IGF-1 Signaling	1.34	0.0849	1.342	PRKACB,CSNK2A2,CSNK2A1,YWHAG,YWHAH,MAPK1,YWHAB,PRKAR2A,SFN
Corticotropin Releasing Hormone Signaling	1.31	0.0841	-0.333	PRKACB,RAP1B,GNAS,MAPK1,GNAO1,PRKAR2A,GNAQ,PLCG1,RAP1A
Purine Nucleotides Degradation II (Aerobic)	1.3	0.158	#NUM!	IMPDH2,PNP,NT5C
Putrescine Degradation III	1.3	0.158	#NUM!	ALDH1B1,ALDH2,ALDH7A1
Dopamine Receptor Signaling	1.29	0.0921	0	PRKACB,PPP2R1A,PPP1CC,PTPA,PRKAR2A,PPP1CB,QDPR
Glucocorticoid Receptor Signaling	1.29	0.0667	#NUM!	PBRM1,PRKACB,MAPK1,YWHAH,MED1,RAC1,POLR2H,POLR2B,PTGES3,SMARCA4,HMGB1,HSPA8,BCL2L1,HSP90AB1,POLR2E,ANXA1,HSP90AA1,SMARCC2,STAT1
IL-8 Signaling	1.26	0.0714	0.302	GNAS,MAPK1,RACK1,RAC1,BAX,IQGAP1,GNB1,MYL9,ROCK2,BCL2L1,ITGAV,GNB2,VASP,MYL12B
Role of BRCA1 in DNA Damage Response	1.24	0.0897	#NUM!	PBRM1,MSH6,SMARCC2,RFC1,STAT1,SMARCA4,RAD50
Estrogen Receptor Signaling	1.23	0.0781	#NUM!	PRKDC,PELP1,MAPK1,MED1,POLR2E,POLR2H,HNRNPD,POLR2B,HIST3H3,SMARCA4
Mitotic Roles of Polo-Like Kinase	1.22	0.0952	#NUM!	PPP2R1A,HSP90AB1,PTPA,CAPN1,HSP90AA1,STAG2
ATM Signaling	1.21	0.0886	#NUM!	USP7,SMC2,TRIM28,TP53BP1,CBX5,CBX3,RAD50
CXCR4 Signaling	1.21	0.0732	-0.378	ROCK2,MYL9,GNB1,GNAS,MAPK1,GNAO1,RACK1,GNA11,GNB2,RAC1,GNAQ,MYL12B
Ethanol Degradation IV	1.19	0.143	#NUM!	ALDH1B1,ALDH2,ALDH7A1
ERK5 Signaling	1.17	0.0923	-0.816	YWHAG,YWHAH,YWHAB,GNAQ,RPS6KA5,SFN
Aldosterone Signaling in Epithelial Cells	1.16	0.0719	#NUM!	HSPA8,HSP90AB1,MAPK1,DNAJC9,HSPH1,DNAJC8,HSP90AA1,PLCG1,DNAJB1,DNAJA1,HSPB6,HSPA4L
Calcium Transport I	1.16	0.2	#NUM!	ATP2A2,ATP2B2
CCR5 Signaling in Macrophages	1.12	0.0896	#NUM!	GNB1,GNAS,MAPK1,RACK1,GNB2,PLCG1
VEGF Signaling	1.12	0.08	1.414	ROCK2,BCL2L1,MAPK1,PLCG1,SFN,ACTC1,ACTG1,ACTA1
GABA Receptor Signaling	1.09	0.0882	#NUM!	DNM1,NSF,AP2M1,AP2A1,GNAS,AP2B1
NGF Signaling	1.08	0.0756	-0.707	ROCK2,RAP1B,MAPK1,CDC42,RAC1,PLCG1,RPS6KA5,BAX,RAP1A
Acyl-CoA Hydrolysis	1.08	0.182	#NUM!	PPT1,ACOT7
Gαi Signaling	1.06	0.075	-2.449	PRKACB,GNB1,RALA,GNAS,MAPK1,RACK1,GNB2,PRKAR2A,RAP1A
UDP-D-xylose and UDP-D-glucuronate Biosynthesis	1.06	0.5	#NUM!	UGDH
Spermine Biosynthesis	1.06	0.5	#NUM!	SMS
Choline Degradation I	1.06	0.5	#NUM!	ALDH7A1
L-cysteine Degradation III	1.06	0.5	#NUM!	GOT1
Uridine-5'-phosphate Biosynthesis	1.06	0.5	#NUM!	CAD
Spermidine Biosynthesis I	1.06	0.5	#NUM!	SRM
Sulfate Activation for Sulfonation	1.06	0.5	#NUM!	PAPSS1
Formaldehyde Oxidation II (Glutathione-dependent)	1.06	0.5	#NUM!	ADH5
Glutamine Degradation I	1.06	0.5	#NUM!	GLS
Glutamate Biosynthesis II	1.06	0.5	#NUM!	GLUD1
Glutamate Degradation X	1.06	0.5	#NUM!	GLUD1
Melatonin Signaling	1.04	0.0857	0.816	PRKACB,MAPK1,GNAO1,PRKAR2A,GNAQ,PLCG1
Unfolded protein response	1.04	0.0926	#NUM!	HSPA8,CALR,P4HB,PDIA6,HSPH1
fMLP Signaling in Neutrophils	1.03	0.0738	-2.646	GNB1,ACTR2,GNAS,MAPK1,CDC42,ARPC2,RACK1,GNB2,RAC1
Netrin Signaling	1.03	0.103	#NUM!	PRKACB,PRKAR2A,RAC1,ENAH
Role of CHK Proteins in Cell Cycle Checkpoint Control	1.02	0.0909	#NUM!	PCNA,PPP2R1A,PTPA,RFC1,RAD50
Cleavage and Polyadenylation of Pre-mRNA	1.01	0.167	#NUM!	NUDT21,CSTF3
Mevalonate Pathway I	1.01	0.167	#NUM!	IDI1,HADHA
Synaptic Long Term Depression	1.01	0.0709	0.632	PAFAH1B2,PPP2R1A,GNAS,MAPK1,PTPA,GNAO1,GNA11,GNAQ,PLCG1,PAFAH1B3
Hypoxia Signaling in the Cardiovascular System	1	0.0833	#NUM!	P4HB,UBE2L3,HSP90AB1,HSP90AA1,LDHA,UBE2O
GPCR-Mediated Integration of Enteroendocrine Signaling Exemplified by an L Cell	1	0.0833	#NUM!	PRKACB,GNAS,GNA11,PRKAR2A,GNAQ,PLCG1
Gαs Signaling	0.969	0.0741	-0.816	PRKACB,GNB1,GNAS,MAPK1,RACK1,GNB2,PRKAR2A,RAP1A
CCR3 Signaling in Eosinophils	0.965	0.0714	#NUM!	ROCK2,GNB1,GNAS,CFL2,MAPK1,RACK1,GNB2,RAC1,PPP1CB
Guanosine Nucleotides Degradation III	0.954	0.154	#NUM!	PNP,NT5C
GNRH Signaling	0.95	0.0709	-0.333	PRKACB,DNM1,GNAS,MAPK1,CDC42,GNA11,PRKAR2A,RAC1,GNAQ
Thrombin Signaling	0.948	0.0647	1.134	GNAS,MAPK1,GNA11,RACK1,GNAQ,PLCG1,PPP1CB,GNB1,MYL9,ROCK2,GNAO1,GNB2,MYL12B
AMPK Signaling	0.936	0.0644	-0.707	PRKACB,PBRM1,PPP2R1A,GNAS,MAPK1,PTPA,PRKAR2A,AK4,SMARCC2,PFKP,AK2,SMARCA4,PFKM
p53 Signaling	0.919	0.0721	#NUM!	PRKDC,BCL2L1,PCNA,MED1,TIGAR,BAX,ST13,SFN
Isoleucine Degradation I	0.899	0.143	#NUM!	DLD,HADHA
Superpathway of Citrulline Metabolism	0.899	0.143	#NUM!	GLS,ASS1
Colanic Acid Building Blocks Biosynthesis	0.899	0.143	#NUM!	GPI,UGDH
NADH Repair	0.895	0.333	#NUM!	GAPDH
D-glucuronate Degradation I	0.895	0.333	#NUM!	AKR1A1
Hypusine Biosynthesis	0.895	0.333	#NUM!	EIF5A
Glycerol-3-phosphate Shuttle	0.895	0.333	#NUM!	GPD2
S-adenosyl-L-methionine Biosynthesis	0.895	0.333	#NUM!	MAT2B
N-acetylglucosamine Degradation I	0.895	0.333	#NUM!	GNPDA1
RAR Activation	0.889	0.0642	#NUM!	PRKACB,PBRM1,CSNK2A2,CSNK2A1,MAPK1,MED1,PRKAR2A,RAC1,SMARCC2,CRABP2,SMARCA4,PRMT1
Dopamine Degradation	0.866	0.103	#NUM!	ALDH1B1,ALDH2,ALDH7A1
Glutaryl-CoA Degradation	0.85	0.133	#NUM!	PARK7,HADHA
CTLA4 Signaling in Cytotoxic T Lymphocytes	0.838	0.0714	#NUM!	AP2M1,AP2A1,PPP2R1A,PTPA,AP2B1,CLTC,PLCG1
nNOS Signaling in Neurons	0.835	0.087	#NUM!	CAPNS1,CAPN1,CAPN2,PFKM
Serotonin Degradation	0.832	0.0794	#NUM!	ADH5,ALDH1B1,ALDH2,AKR1A1,ALDH7A1
Renal Cell Carcinoma Signaling	0.822	0.0741	-2	MAPK1,CDC42,RBX1,RAC1,FH,RAP1A
Cardiac Hypertrophy Signaling	0.807	0.0601	1.508	PRKACB,GNAS,MAPK1,GNA11,RACK1,PRKAR2A,GNAQ,PLCG1,GNB1,MYL9,ROCK2,GNAO1,GNB2,MYL12B
Granzyme B Signaling	0.804	0.125	#NUM!	PRKDC,LMNB1
Adenosine Nucleotides Degradation II	0.804	0.125	#NUM!	PNP,NT5C
Superpathway of Geranylgeranyldiphosphate Biosynthesis I (via Mevalonate)	0.804	0.125	#NUM!	IDI1,HADHA
PTEN Signaling	0.797	0.0672	-0.378	BCL2L1,CSNK2A2,CSNK2A1,YWHAH,MAPK1,CDC42,RAC1,IGF2R
Arsenate Detoxification I (Glutaredoxin)	0.78	0.25	#NUM!	PNP
Uracil Degradation II (Reductive)	0.78	0.25	#NUM!	DPYSL2
Branched-chain α-keto acid Dehydrogenase Complex	0.78	0.25	#NUM!	DLD
Phenylethylamine Degradation I	0.78	0.25	#NUM!	ALDH2
Eumelanin Biosynthesis	0.78	0.25	#NUM!	DDT
Glutathione Redox Reactions II	0.78	0.25	#NUM!	GSR
Thymine Degradation	0.78	0.25	#NUM!	DPYSL2
Proline Biosynthesis I	0.78	0.25	#NUM!	PYCR1
Trans, trans-farnesyl Diphosphate Biosynthesis	0.78	0.25	#NUM!	IDI1
NAD Biosynthesis III	0.78	0.25	#NUM!	NAMPT
Phenylalanine Degradation I (Aerobic)	0.78	0.25	#NUM!	QDPR
Inhibition of Angiogenesis by TSP1	0.774	0.0938	#NUM!	HSPG2,CD47,MAPK1
Dopamine-DARPP32 Feedback in cAMP Signaling	0.769	0.0629	0.333	PRKACB,PPP2R1A,PPP1CC,GNAS,PTPA,PRKAR2A,GNAQ,PLCG1,PPP1CB,ATP2A2
GPCR-Mediated Nutrient Sensing in Enteroendocrine Cells	0.754	0.0706	#NUM!	PRKACB,GNAS,GNA11,PRKAR2A,GNAQ,PLCG1
Neuregulin Signaling	0.738	0.0698	#NUM!	RPS6,HSP90AB1,MAPK1,CRKL,HSP90AA1,PLCG1
EGF Signaling	0.735	0.0735	0.447	CSNK2A2,CSNK2A1,MAPK1,PLCG1,STAT1
Chemokine Signaling	0.735	0.0735	0.447	ROCK2,MAPK1,GNAQ,PLCG1,PPP1CB
D-myo-inositol (1,4,5)-trisphosphate Degradation	0.723	0.111	#NUM!	IMPA1,BPNT1
Myc Mediated Apoptosis Signaling	0.7	0.0714	#NUM!	YWHAG,YWHAH,YWHAB,BAX,SFN
Cell Cycle Regulation by BTG Family Proteins	0.694	0.0857	#NUM!	PPP2R1A,PTPA,PRMT1
Creatine-phosphate Biosynthesis	0.692	0.2	#NUM!	CKB
Pyruvate Fermentation to Lactate	0.692	0.2	#NUM!	LDHA
Tetrahydrofolate Salvage from 5,10-methenyltetrahydrofolate	0.692	0.2	#NUM!	GART
Glycerol Degradation I	0.692	0.2	#NUM!	GPD2
Myo-inositol Biosynthesis	0.692	0.2	#NUM!	IMPA1
2-oxobutanoate Degradation I	0.692	0.2	#NUM!	DLD
Citrulline-Nitric Oxide Cycle	0.692	0.2	#NUM!	ASS1
Methionine Degradation I (to Homocysteine)	0.687	0.105	#NUM!	MAT2B,PRMT1
PDGF Signaling	0.677	0.0667	0.816	CSNK2A2,CSNK2A1,MAPK1,CRKL,PLCG1,STAT1
Antiproliferative Role of Somatostatin Receptor 2	0.667	0.0694	#NUM!	RAP1B,GNB1,MAPK1,RACK1,GNB2
Paxillin Signaling	0.664	0.0636	0	MAPK1,CDC42,RAC1,ITGAV,ACTC1,ACTG1,ACTA1
autophagy	0.662	0.0741	#NUM!	CTSB,LAMP1,MAP1LC3B,MAP1LC3B2
Death Receptor Signaling	0.649	0.0652	1.633	DIABLO,ACIN1,SPTAN1,ACTC1,ACTG1,ACTA1
P2Y Purigenic Receptor Signaling Pathway	0.632	0.0606	0.816	PRKACB,GNB1,MAPK1,RACK1,GNB2,PRKAR2A,GNAQ,PLCG1
tRNA Charging	0.625	0.0789	#NUM!	CARS,AARS,EPRS
Antigen Presentation Pathway	0.625	0.0789	#NUM!	CALR,PSMB5,PSMB6
Proline Biosynthesis II (from Arginine)	0.622	0.167	#NUM!	PYCR1
Urea Cycle	0.622	0.167	#NUM!	ASS1
Arginine Degradation VI (Arginase 2 Pathway)	0.622	0.167	#NUM!	PYCR1
Pentose Phosphate Pathway (Non-oxidative Branch)	0.622	0.167	#NUM!	TALDO1
Glycine Cleavage Complex	0.622	0.167	#NUM!	DLD
GDP-mannose Biosynthesis	0.622	0.167	#NUM!	GPI
Cysteine Biosynthesis III (mammalia)	0.622	0.0952	#NUM!	MAT2B,PRMT1
HGF Signaling	0.614	0.0614	-1.134	RAP1B,MAPK1,CDC42,CRKL,RAC1,PLCG1,RAP1A
Transcriptional Regulatory Network in Embryonic Stem Cells	0.583	0.075	#NUM!	SET,RIF1,OTX1
Stearate Biosynthesis I (Animals)	0.583	0.075	#NUM!	ACSL3,PPT1,ACOT7
Melanocyte Development and Pigmentation Signaling	0.582	0.0619	0.816	PRKACB,GNAS,MAPK1,PRKAR2A,PLCG1,RPS6KA5
Tryptophan Degradation III (Eukaryotic)	0.565	0.087	#NUM!	PARK7,HADHA
Thioredoxin Pathway	0.565	0.143	#NUM!	TXNRD1
Ketolysis	0.565	0.143	#NUM!	HADHA
Ceramide Degradation	0.565	0.143	#NUM!	ASAH1
Gαq Signaling	0.56	0.0566	0.378	ROCK2,GNB1,GNAS,MAPK1,RACK1,GNA11,GNB2,GNAQ,PLCG1
Ephrin A Signaling	0.559	0.0667	#NUM!	ROCK2,CFL2,CDC42,RAC1
PAK Signaling	0.546	0.06	-0.447	MYL9,CFL2,MAPK1,CDC42,RAC1,MYL12B
Role of p14/p19ARF in Tumor Suppression	0.544	0.0714	#NUM!	NPM1,RAC1,UBTF
IL-22 Signaling	0.539	0.0833	#NUM!	MAPK1,STAT1
Tumoricidal Function of Hepatic Natural Killer Cells	0.539	0.0833	#NUM!	BAX,AIFM1
Glutathione-mediated Detoxification	0.539	0.0833	#NUM!	GSTM3,GSTP1
Superpathway of D-myo-inositol (1,4,5)-trisphosphate Metabolism	0.539	0.0833	#NUM!	IMPA1,BPNT1
Renin-Angiotensin Signaling	0.535	0.0579	0.816	PRKACB,MAPK1,PRKAR2A,RAC1,GNAQ,PLCG1,STAT1
Citrulline Biosynthesis	0.516	0.125	#NUM!	GLS
Superoxide Radicals Degradation	0.516	0.125	#NUM!	SOD2
Role of JAK family kinases in IL-6-type Cytokine Signaling	0.515	0.08	#NUM!	MAPK1,STAT1
Antiproliferative Role of TOB in T Cell Signaling	0.492	0.0769	#NUM!	MAPK1,PABPC4
Sphingosine and Sphingosine-1-phosphate Metabolism	0.474	0.111	#NUM!	ASAH1
Prostanoid Biosynthesis	0.474	0.111	#NUM!	PTGES3
D-myo-inositol (1,4,5)-Trisphosphate Biosynthesis	0.47	0.0741	#NUM!	CDIPT,PLCG1
Superpathway of Cholesterol Biosynthesis	0.47	0.0741	#NUM!	IDI1,HADHA
PEDF Signaling	0.464	0.0575	-1.342	ROCK2,BCL2L1,SOD2,MAPK1,RAC1
Telomerase Signaling	0.459	0.0556	0.447	PPP2R1A,HSP90AB1,MAPK1,PTPA,HSP90AA1,PTGES3
Nitric Oxide Signaling in the Cardiovascular System	0.459	0.0556	1.633	PRKACB,HSP90AB1,MAPK1,PRKAR2A,HSP90AA1,ATP2A2
Production of Nitric Oxide and Reactive Oxygen Species in Macrophages	0.45	0.0518	-1.414	RAP1B,PPP2R1A,PPP1CC,MAPK1,PTPA,RAC1,PLCG1,PPP1CB,STAT1,RAP1A
Assembly of RNA Polymerase I Complex	0.438	0.1	#NUM!	UBTF
Ketogenesis	0.438	0.1	#NUM!	HADHA
Oleate Biosynthesis II (Animals)	0.438	0.1	#NUM!	CYB5A
FGF Signaling	0.431	0.0556	0.447	MAPK1,CRKL,RAC1,PLCG1,RPS6KA5
Sonic Hedgehog Signaling	0.43	0.069	#NUM!	PRKACB,PRKAR2A
Role of MAPK Signaling in the Pathogenesis of Influenza	0.423	0.0571	#NUM!	PAFAH1B2,MAPK1,BAX,PAFAH1B3
Molecular Mechanisms of Cancer	0.421	0.0486	#NUM!	PRKACB,RAP1B,PRKDC,GNAS,RALA,MAPK1,GNA11,PRKAR2A,RAC1,CDK6,CTNNA1,GNAQ,BAX,RAP1A,DIABLO,BCL2L1,CDC42,GNAO1
Agranulocyte Adhesion and Diapedesis	0.419	0.0511	#NUM!	MYL9,MYH9,FN1,EZR,MYH14,ACTC1,ACTG1,ACTA1,GLG1
Assembly of RNA Polymerase II Complex	0.416	0.06	#NUM!	POLR2E,POLR2H,POLR2B
Fatty Acid β-oxidation I	0.412	0.0667	#NUM!	ACSL3,HADHA
Methylglyoxal Degradation III	0.405	0.0909	#NUM!	AKR1A1
Colorectal Cancer Metastasis Signaling	0.403	0.0494	-1	PRKACB,GNB1,BCL2L1,GNAS,MAPK1,RACK1,GNB2,PRKAR2A,RAC1,MSH6,BAX,STAT1
Phototransduction Pathway	0.402	0.0588	#NUM!	PRKACB,GNB1,PRKAR2A
Salvage Pathways of Pyrimidine Ribonucleotides	0.392	0.0532	#NUM!	NME1,MAPK1,NME2,CDK6,AK4
Insulin Receptor Signaling	0.39	0.0511	0	PRKACB,PPP1CC,MAPK1,TRIP10,CRKL,PRKAR2A,PPP1CB
GM-CSF Signaling	0.389	0.0548	0	BCL2L1,MAPK1,RACK1,STAT1
Role of NFAT in Regulation of the Immune Response	0.384	0.0497	0	GNB1,GNAS,MAPK1,GNAO1,RACK1,GNA11,GNB2,GNAQ,PLCG1
eNOS Signaling	0.373	0.0497	1.633	PRKACB,HSPA8,GNAS,HSP90AB1,PRKAR2A,GNAQ,HSP90AA1,PLCG1
Pancreatic Adenocarcinoma Signaling	0.37	0.0508	-0.816	BCL2L1,RALA,MAPK1,CDC42,RAC1,STAT1
GDNF Family Ligand-Receptor Interactions	0.358	0.0526	-1	MAPK1,CDC42,RAC1,PLCG1
Sperm Motility	0.354	0.05	1.633	PRKACB,PAFAH1B2,GNAS,PRKAR2A,PLCG1,PAFAH1B3
Fatty Acid Activation	0.351	0.0769	#NUM!	ACSL3
Oncostatin M Signaling	0.347	0.0588	#NUM!	MAPK1,STAT1
Role of NFAT in Cardiac Hypertrophy	0.328	0.0474	#NUM!	PRKACB,GNB1,GNAS,MAPK1,RACK1,GNB2,PRKAR2A,GNAQ,PLCG1
DNA Double-Strand Break Repair by Homologous Recombination	0.327	0.0714	#NUM!	RAD50
Interferon Signaling	0.32	0.0556	#NUM!	BAX,STAT1
SAPK/JNK Signaling	0.315	0.0485	-0.447	GNB1,CDC42,CRKL,RAC1,HNRNPK
Phospholipases	0.31	0.0508	#NUM!	PAFAH1B2,PLCG1,PAFAH1B3
Antioxidant Action of Vitamin C	0.307	0.0481	-1	PAFAH1B2,MAPK1,PLCG1,TXNRD1,PAFAH1B3
Vitamin-C Transport	0.306	0.0667	#NUM!	TXNRD1
UVA-Induced MAPK Signaling	0.3	0.0476	-0.447	BCL2L1,MAPK1,PLCG1,RPS6KA5,STAT1
Calcium-induced T Lymphocyte Apoptosis	0.3	0.05	#NUM!	PLCG1,CAPN2,ATP2A2
CNTF Signaling	0.3	0.05	#NUM!	MAPK1,RPS6KA5,STAT1
IL-3 Signaling	0.296	0.0482	-1	MAPK1,CRKL,RAC1,STAT1
Growth Hormone Signaling	0.296	0.0482	0	MAPK1,PLCG1,RPS6KA5,STAT1
JAK/Stat Signaling	0.296	0.0482	0	BCL2L1,MAPK1,GNAQ,STAT1
Activation of IRF by Cytosolic Pattern Recognition Receptors	0.29	0.0492	#NUM!	PPIB,ADAR,STAT1
γ-glutamyl Cycle	0.287	0.0625	#NUM!	GGCT
Leptin Signaling in Obesity	0.28	0.0471	#NUM!	PRKACB,MAPK1,PRKAR2A,PLCG1
Cell Cycle: G1/S Checkpoint Regulation	0.272	0.0476	#NUM!	RPL11,CDK6,RPL5
Triacylglycerol Degradation	0.271	0.05	#NUM!	ABHD6,AARS
Mitochondrial L-carnitine Shuttle Pathway	0.269	0.0588	#NUM!	ACSL3
Xenobiotic Metabolism Signaling	0.267	0.0444	#NUM!	ALDH1B1,PPP2R1A,HSP90AB1,MAPK1,MED1,PTPA,RBX1,GSTM3,HSP90AA1,GSTP1,PTGES3,ALDH7A1
PCP pathway	0.263	0.0469	#NUM!	ROCK2,RAC1,PFN2
IL-2 Signaling	0.263	0.0469	#NUM!	CSNK2A2,CSNK2A1,MAPK1
Role of IL-17F in Allergic Inflammatory Airway Diseases	0.26	0.0488	#NUM!	MAPK1,RPS6KA5
Glioma Signaling	0.259	0.045	1	MAPK1,CDK6,PLCG1,IGF2R,IDH1
Thrombopoietin Signaling	0.255	0.0462	#NUM!	MAPK1,PLCG1,STAT1
Crosstalk between Dendritic Cells and Natural Killer Cells	0.25	0.0449	#NUM!	FSCN1,ACTC1,ACTG1,ACTA1
UVB-Induced MAPK Signaling	0.247	0.0455	#NUM!	MAPK1,RPS6KA5,HIST3H3
Lymphotoxin β Receptor Signaling	0.239	0.0448	#NUM!	DIABLO,BCL2L1,MAPK1
GADD45 Signaling	0.238	0.0526	#NUM!	PCNA
DNA damage-induced 14-3-3σ Signaling	0.238	0.0526	#NUM!	SFN
iNOS Signaling	0.231	0.0455	#NUM!	MAPK1,STAT1
Maturity Onset Diabetes of Young (MODY) Signaling	0.224	0.05	#NUM!	GAPDH
NAD Salvage Pathway II	0.211	0.0476	#NUM!	NT5C
Endoplasmic Reticulum Stress Pathway	0.211	0.0476	#NUM!	CALR
Inflammasome pathway	0.211	0.0476	#NUM!	CTSB

## Sheet: Group 4
Ingenuity Canonical Pathways	-log(p-value)	Ratio	z-score	Molecules
EIF2 Signaling	34.7	0.297	4.811	RPL11,MAPK1,RPS23,RPS11,RPS7,RPL13,RPS13,RPL23A,EIF5,RPL21,RPS2,ACTA1,RPL32,EIF5B,RPS8,RPL12,EIF3E,RPL10A,EIF3M,RPL9,RPS6,RPL15,PTBP1,HNRNPA1,EIF4A3,CDK11A,RPL6,RPL13A,RPSA,RPL24,RPS3A,RPS18,PPP1CB,RPL26,EIF4G1,RPS4X,RPL7,RPS28,RPL27A,RPL14,PPP1CC,RPL18A,RPS9,EIF3A,RPS3,RPS5,RPL18,ACTC1,RPS24,RPS19,EIF3H,RPL17,RPS10,EIF3J,RPS21,RPS29,EIF3G,RPS15,RPS4Y1,EIF3I,RPL5,RPS4Y2,RPLP0
Mitochondrial Dysfunction	21.3	0.261	#NUM!	NDUFA4,SDHB,ATP5H,NDUFA9,COX6A1,PRDX5,COX5B,ACO2,ATP5L,MT-CO2,CYB5R3,VDAC2,NDUFB10,NDUFS1,SOD2,ATP5J2,NDUFB6,NDUFS2,UQCRFS1,GPX4,OGDH,ATP5I,ATP5F1,COX4I1,MT-ATP6,ATP5A1,ATP5O,VDAC3,GSR,ATP5C1,PRDX3,MT-ND5,NDUFV2,NDUFS8,ATP5B,UQCRC2,COX7A2,COX5A,CYB5A,NDUFS3,VDAC1,UQCRC1,SNCA
Oxidative Phosphorylation	17.4	0.298	#NUM!	NDUFA4,SDHB,ATP5H,NDUFA9,COX6A1,COX5B,ATP5L,MT-CO2,NDUFB10,NDUFS1,ATP5J2,UQCRFS1,NDUFS2,NDUFB6,ATP5F1,ATP5I,COX4I1,MT-ATP6,ATP5A1,ATP5O,ATP5C1,MT-ND5,NDUFS8,NDUFV2,ATP5B,UQCRC2,COX7A2,COX5A,CYB5A,NDUFS3,UQCRC1
Regulation of eIF4 and p70S6K Signaling	16.3	0.234	0.447	MAPK1,RPS3A,RPS23,RPS18,EIF4G1,RPS4X,RPS11,RPS28,RPS7,RPS13,RPS9,EIF3A,RPS2,RPS3,RPS5,RPS24,ITGB1,RPS19,EIF3H,RPS8,RPS10,EIF3J,RPS21,EIF3E,RPS29,EIF3M,EIF3G,RPS6,RPS15,PPP2R1A,RPS4Y1,PTPA,EIF4A3,EIF3I,RPS4Y2,RPSA
Protein Ubiquitination Pathway	13.9	0.167	#NUM!	PSMB3,PSMD7,PSMA7,USP11,TRAP1,UBE2O,DNAJA1,USP7,HSP90B1,HSP90AB1,PSMC6,DNAJC8,HSPE1,PSMA3,DNAJB1,PSMA2,HSPA4L,PSMB4,PSMA6,PSMB5,DNAJC9,HSPH1,USP9X,HSPA9,PSME2,HSPD1,PSMD3,PSMA1,PSMB6,UBE3A,UCHL3,PSMD11,PSMB7,PSME1,PSMB2,RBX1,PSMD2,PSMD12,PSMA5,PSMA4,PSMB1,PSMD1,PSMD4,PSMC3
mTOR Signaling	13.5	0.188	0.816	MAPK1,RPS3A,RPS23,RPS18,EIF4G1,RPS4X,RPS11,RPS28,RPS7,RPS13,RPS9,EIF3A,RPS2,RPS3,RPS5,RPS24,EIF4B,RPS19,EIF3H,RPS8,RPS10,EIF3J,RPS6KA5,RPS21,EIF3E,RPS29,EIF3M,EIF3G,RPS6,RPS15,PPP2R1A,RPS4Y1,PTPA,EIF4A3,EIF3I,RPS4Y2,RPSA
Huntington's Disease Signaling	8.37	0.138	-1.508	SDHB,MAPK1,GNA11,RACK1,POLR2B,TGM2,GNB1,NSF,TCERG1,DNAJB1,NAPA,NAPB,YKT6,RCOR3,GLS,HSPA9,CLTC,GNAQ,PSME2,POLR2H,BAX,PSME3,DNM1,BCL2L1,PSMA8,PSME1,CAPNS1,ATP5B,POLR2E,CAPN1,GNB2,PSME4,SNCA
TCA Cycle II (Eukaryotic)	7.82	0.435	#NUM!	SUCLA2,SDHB,CS,ACO2,DLST,DLD,IDH3A,MDH1,MDH2,OGDH
Cell Cycle Control of Chromosomal Replication	6.17	0.275	#NUM!	TOP2B,MCM5,MCM3,MCM6,PCNA,MCM2,CDK6,TOP2A,MCM4,MCM7,RPA2
Remodeling of Epithelial Adherens Junctions	6.16	0.212	#NUM!	TUBA1B,ACTR2,NME1,RALA,TUBB4B,MAPRE1,CTNNA1,IQGAP1,DNM1,ZYX,TUBB4A,ACTC1,ACTG1,ACTA1
Granzyme A Signaling	5.43	0.412	#NUM!	HIST1H1B,SET,ANP32A,NME1,H1FX,HMGB2,APEX1
Glycolysis I	5.33	0.333	#NUM!	PGK1,ENO1,GPI,TPI1,ENO2,ALDOA,PFKP,PFKM
Pyrimidine Ribonucleotides De Novo Biosynthesis	4.94	0.233	#NUM!	SMARCA1,NUDT5,AK1,NME1,HNRNPA1,ANXA1,NME2,AK4,CMPK1,CAD
Actin Cytoskeleton Signaling	4.47	0.109	1.877	ITGB1,ACTR2,FN1,MYH9,MAPK1,CFL1,CRKL,MYH14,RDX,PPP1CB,GSN,IQGAP1,ROCK2,IQGAP2,DIAPH1,CFL2,CYFIP1,EZR,PFN2,TMSB10/TMSB4X,ACTG1,ACTC1,ACTA1,MYL12B
Tight Junction Signaling	4.47	0.12	#NUM!	PRKACB,MYH9,YKT6,TJP1,MYH14,PRKAR2A,CTNNA1,SYMPK,NSF,PPP2R1A,PTPA,NUDT21,SAFB,SPTAN1,NAPA,ACTC1,ACTG1,ACTA1,NAPB,VASP
Pyrimidine Deoxyribonucleotides De Novo Biosynthesis I	4.43	0.304	#NUM!	AK1,NME1,DUT,NME2,AK4,CMPK1,RRM1
Pyrimidine Ribonucleotides Interconversion	4.29	0.22	#NUM!	SMARCA1,NUDT5,AK1,NME1,HNRNPA1,ANXA1,NME2,AK4,CMPK1
RAN Signaling	4.28	0.353	#NUM!	KPNB1,RANBP2,CSE1L,RAN,RANBP1,IPO5
Gluconeogenesis I	4.17	0.28	#NUM!	PGK1,ENO1,GPI,ENO2,ALDOA,MDH1,MDH2
PRPP Biosynthesis I	4.09	1	#NUM!	PRPS1L1,PRPS2,PRPS1
Phagosome Maturation	4.01	0.123	#NUM!	TUBA1B,CALR,YKT6,PRDX1,TUBB4B,PRDX5,ATP6V1A,ATP6V0A1,ATP6V1E1,NSF,DYNC1LI2,CTSB,TUBB4A,NAPA,NAPB,PRDX2,EEA1
Aspartate Degradation II	3.96	0.571	#NUM!	GOT1,MDH1,MDH2,GOT2
DNA Methylation and Transcriptional Repression Signaling	3.83	0.3	#NUM!	SAP18,MTA1,CHD4,RBBP7,DNMT1,RBBP4
Signaling by Rho Family GTPases	3.71	0.0972	1.698	ITGB1,ACTR2,GNAS,MAPK1,CFL1,SEPT7,GNA11,RACK1,GNAQ,RDX,VIM,IQGAP1,GNB1,ROCK2,STMN1,CFL2,CYFIP1,EZR,GNB2,ACTG1,ACTC1,ACTA1,MYL12B,SEPT2
Caveolar-mediated Endocytosis Signaling	3.65	0.155	#NUM!	ITGB1,COPZ1,FLNB,ARCN1,FLNC,COPE,ITGAV,COPB2,ACTC1,ACTG1,ACTA1
RhoA Signaling	3.6	0.123	1.291	ACTR2,CFL1,SEPT7,RDX,PPP1CB,ROCK2,CFL2,EZR,PFN2,ACTC1,ACTG1,ACTA1,MYL12B,SEPT2,KTN1
ILK Signaling	3.59	0.104	1.606	ITGB1,FLNB,MYH9,FN1,MAPK1,CFL1,MYH14,FERMT2,VIM,RPS6KA5,PPP2R1A,CFL2,FLNC,PTPA,RSU1,TMSB10/TMSB4X,ACTG1,ACTC1,ACTA1,NACA
Androgen Signaling	3.55	0.127	-0.447	PRKACB,CALR,GNAS,MAPK1,GNA11,RACK1,PRKAR2A,GNAQ,POLR2H,POLR2B,GNB1,POLR2E,GNB2,DNAJB1
Ephrin B Signaling	3.54	0.151	0.447	ROCK2,GNB1,GNAS,CFL2,MAPK1,CFL1,RACK1,GNA11,GNB2,GNAQ,HNRNPK
2-ketoglutarate Dehydrogenase Complex	3.5	0.75	#NUM!	DLST,DLD,OGDH
RhoGDI Signaling	3.31	0.105	-1.387	ITGB1,ACTR2,GNAS,CFL1,GNA11,RACK1,RDX,GNAQ,GNB1,ROCK2,CFL2,EZR,GNB2,ARHGDIA,ACTG1,ACTC1,ACTA1,MYL12B
Superpathway of Methionine Degradation	3.27	0.206	#NUM!	DLD,PRMT5,GOT1,MAT2B,GOT2,PRMT1,AHCY
Pentose Phosphate Pathway	3.23	0.4	#NUM!	PGD,TKT,TALDO1,PGLS
Glycogen Degradation II	3.05	0.364	#NUM!	PYGB,AGL,MTAP,PGM2
UDP-N-acetyl-D-galactosamine Biosynthesis II	3.05	0.364	#NUM!	HK1,GPI,GNPDA1,HK2
Integrin Signaling	3.03	0.0943	1.213	ITGB1,ACTR2,RALA,MAPK1,ARF1,CRKL,PLCG1,PPP1CB,GSN,CAPNS1,CAPN1,ITGAV,PFN2,ZYX,CTTN,ACTC1,ACTG1,ACTA1,VASP,MYL12B
CDK5 Signaling	2.97	0.122	0.302	PRKACB,LAMC1,ITGB1,PPP2R1A,PPP1CC,GNAS,MAPK1,PTPA,CAPN1,PRKAR2A,LAMB1,PPP1CB
BER pathway	2.88	0.333	#NUM!	PCNA,APEX1,XRCC1,LIG3
Acetyl-CoA Biosynthesis I (Pyruvate Dehydrogenase Complex)	2.83	0.5	#NUM!	DLAT,DLD,PDHB
NRF2-mediated Oxidative Stress Response	2.81	0.0947	1.414	AKR7A2,MAPK1,DNAJC9,PPIB,PRDX1,DNAJA1,TXNRD1,GSR,AKR1A1,ERP29,SOD2,RBX1,DNAJC8,DNAJB1,ACTC1,ACTG1,ACTA1,CBR1
Glycogen Degradation III	2.74	0.308	#NUM!	PYGB,AGL,MTAP,PGM2
Spliceosomal Cycle	2.73	1	#NUM!	U2AF1/U2AF1L5,U2AF2
Formaldehyde Oxidation II (Glutathione-dependent)	2.73	1	#NUM!	ADH5,ESD
G Protein Signaling Mediated by Tubby	2.73	0.194	#NUM!	GNB1,GNAS,RACK1,GNB2,GNAQ,PLCG1
Polyamine Regulation in Colon Cancer	2.67	0.227	#NUM!	PSMA8,PSME1,PSME2,PSME4,PSME3
DNA Double-Strand Break Repair by Non-Homologous End Joining	2.61	0.286	#NUM!	PRKDC,RAD50,XRCC1,LIG3
α-Adrenergic Signaling	2.44	0.118	-1.134	PRKACB,GNB1,GNAS,MAPK1,RACK1,GNB2,PRKAR2A,GNAQ,PLCG1,PYGB
GDP-glucose Biosynthesis	2.42	0.375	#NUM!	HK1,HK2,PGM2
Regulation of Actin-based Motility by Rho	2.4	0.116	0.707	ITGB1,ACTR2,CFL1,PFN2,PPP1CB,ARHGDIA,GSN,ACTC1,ACTA1,MYL12B
Virus Entry via Endocytic Pathways	2.34	0.108	#NUM!	DNM1,ITGB1,FLNB,AP2M1,FLNC,CLTC,TFRC,PLCG1,ACTC1,ACTG1,ACTA1
G Beta Gamma Signaling	2.33	0.114	0.707	PRKACB,GNB1,GNAS,MAPK1,RACK1,GNA11,GNB2,PRKAR2A,GNAQ,PLCG1
5-aminoimidazole Ribonucleotide Biosynthesis I	2.26	0.667	#NUM!	PFAS,GART
Oxidized GTP and dGTP Detoxification	2.26	0.667	#NUM!	DDX6,RUVBL2
Glutamate Degradation II	2.26	0.667	#NUM!	GOT1,GOT2
Aspartate Biosynthesis	2.26	0.667	#NUM!	GOT1,GOT2
Amyloid Processing	2.26	0.14	#NUM!	PRKACB,CSNK2A2,CSNK2A1,CAPNS1,MAPK1,CAPN1,PRKAR2A
Glucose and Glucose-1-phosphate Degradation	2.25	0.333	#NUM!	HK1,HK2,PGM2
Aryl Hydrocarbon Receptor Signaling	2.24	0.0963	-1	TGM2,ALDH1B1,HSP90B1,HSP90AB1,MAPK1,MED1,NEDD8,CDK6,BAX,PTGES3,SMARCA4,ALDH7A1,MCM7
Aldosterone Signaling in Epithelial Cells	2.22	0.0898	#NUM!	DNAJC9,MAPK1,HSPH1,HSPA9,TRAP1,PLCG1,HSPD1,DNAJA1,HSP90B1,HSP90AB1,DNAJC8,HSPE1,DNAJB1,AHCY,HSPA4L
Cardiac β-adrenergic Signaling	2.21	0.0956	-0.333	PRKACB,AKAP12,GNAS,RACK1,PRKAR2A,PPP1CB,ATP2A2,GNB1,PPP1CC,PPP2R1A,PTPA,GNB2,APEX1
Germ Cell-Sertoli Cell Junction Signaling	2.17	0.0888	#NUM!	ITGB1,TUBA1B,MAPK1,CFL1,TJP1,TUBB4B,CTNNA1,IQGAP1,GSN,CFL2,ZYX,TUBB4A,ACTC1,ACTG1,ACTA1
Semaphorin Signaling in Neurons	2.17	0.135	#NUM!	ROCK2,DPYSL2,ITGB1,CFL2,MAPK1,CFL1,DPYSL3
Breast Cancer Regulation by Stathmin1	2.16	0.0842	#NUM!	PRKACB,TUBA1B,GNAS,MAPK1,TUBB4B,RACK1,PRKAR2A,GNAQ,PPP1CB,GNB1,ROCK2,STMN1,PPP2R1A,PPP1CC,PTPA,GNB2,TUBB4A
Methionine Degradation I (to Homocysteine)	2.1	0.211	#NUM!	PRMT5,MAT2B,PRMT1,AHCY
Agrin Interactions at Neuromuscular Junction	2.09	0.119	1.633	LAMC1,ITGB1,MAPK1,LAMB1,ACTC1,CTTN,ACTG1,ACTA1
Sertoli Cell-Sertoli Cell Junction Signaling	2.08	0.0867	#NUM!	SPTBN2,PRKACB,ITGB1,TUBA1B,MAPK1,TJP1,TUBB4B,PRKAR2A,CTNNA1,SYMPK,TUBB4A,SPTAN1,ACTC1,ACTG1,ACTA1
Cellular Effects of Sildenafil (Viagra)	2.07	0.0952	#NUM!	PRKACB,MYH9,GNAS,PABPC4,MYH14,PRKAR2A,PLCG1,PPP1CB,ACTC1,ACTG1,ACTA1,MYL12B
Sumoylation Pathway	2.07	0.104	-1.134	SERBP1,RANBP2,PCNA,SAE1,RAN,SUMO2,ARHGDIA,RFC1,SNCA,DNMT1
Estrogen Receptor Signaling	2.02	0.0938	#NUM!	PRKDC,PELP1,MAPK1,THRAP3,MED1,POLR2E,PHB2,POLR2H,HNRNPD,POLR2B,HIST3H3,SMARCA4
Purine Nucleotides De Novo Biosynthesis II	1.99	0.273	#NUM!	IMPDH2,PFAS,GART
Pentose Phosphate Pathway (Oxidative Branch)	1.98	0.5	#NUM!	PGD,PGLS
L-cysteine Degradation I	1.98	0.5	#NUM!	GOT1,GOT2
N-acetylglucosamine Degradation II	1.98	0.5	#NUM!	NAGK,GNPDA1
Cysteine Biosynthesis III (mammalia)	1.94	0.19	#NUM!	PRMT5,MAT2B,PRMT1,AHCY
Mevalonate Pathway I	1.88	0.25	#NUM!	IDI1,ACAT1,HADHA
Gap Junction Signaling	1.86	0.0838	#NUM!	PRKACB,DBN1,TUBA1B,GNAS,MAPK1,TJP1,TUBB4B,PRKAR2A,GNAQ,PLCG1,TUBB4A,ACTC1,ACTG1,ACTA1
Induction of Apoptosis by HIV1	1.84	0.117	-1.134	DIABLO,BCL2L1,SLC25A4,SLC25A6,SLC25A3,BAX,SLC25A5
Apoptosis Signaling	1.83	0.101	0.333	DIABLO,ACIN1,BCL2L1,CAPNS1,MAPK1,CAPN1,PLCG1,SPTAN1,BAX
Role of Tissue Factor in Cancer	1.82	0.0917	#NUM!	ITGB1,BCL2L1,P4HB,CFL2,MAPK1,PDIA6,CFL1,GNA11,ITGAV,GNAQ,RPS6KA5
Nucleotide Excision Repair Pathway	1.78	0.143	#NUM!	POLR2E,POLR2H,POLR2B,RAD23B,RPA2
Trehalose Degradation II (Trehalase)	1.77	0.4	#NUM!	HK1,HK2
CMP-N-acetylneuraminate Biosynthesis I (Eukaryotes)	1.77	0.4	#NUM!	NAGK,NANS
Lysine Degradation II	1.77	0.4	#NUM!	AASDHPPT,ALDH7A1
Lysine Degradation V	1.77	0.4	#NUM!	AASDHPPT,ALDH7A1
IL-1 Signaling	1.74	0.0978	0.816	PRKACB,GNB1,GNAS,MAPK1,RACK1,GNA11,GNB2,PRKAR2A,GNAQ
Mitotic Roles of Polo-Like Kinase	1.73	0.111	#NUM!	PPP2R1A,HSP90B1,HSP90AB1,PTPA,CAPN1,STAG2,SMC1A
Fcγ Receptor-mediated Phagocytosis in Macrophages and Monocytes	1.72	0.0968	1.667	ACTR2,MAPK1,RAB11B,EZR,PLCG1,ACTC1,ACTG1,ACTA1,VASP
Isoleucine Degradation I	1.69	0.214	#NUM!	ACAT1,DLD,HADHA
ATM Signaling	1.68	0.101	2	USP7,SMC2,TRIM28,TP53BP1,CBX5,CBX3,RAD50,SMC1A
Epithelial Adherens Junction Signaling	1.67	0.0839	#NUM!	TUBA1B,ACTR2,MYH9,TUBB4B,MYH14,CTNNA1,ZYX,TUBB4A,IQGAP1,ACTC1,ACTG1,ACTA1
Cdc42 Signaling	1.61	0.0853	0.302	ITGB1,ACTR2,IQGAP2,DIAPH1,RALA,CFL2,MAPK1,CFL1,PPP1CB,IQGAP1,MYL12B
Glutaryl-CoA Degradation	1.6	0.2	#NUM!	ACAT1,HADHA,HADH
Arginine Biosynthesis IV	1.6	0.333	#NUM!	ASS1,GLUD1
Pentose Phosphate Pathway (Non-oxidative Branch)	1.6	0.333	#NUM!	TKT,TALDO1
Protein Kinase A Signaling	1.6	0.0658	0.229	PRKACB,AKAP12,FLNB,GNAS,MAPK1,YWHAH,RACK1,TIMM50,PRKAR2A,GNAQ,PLCG1,PPP1CB,PYGB,YWHAQ,GNB1,HIST1H1B,ROCK2,PPP1CC,FLNC,H1FX,GNB2,HIST3H3,APEX1,MYL12B,VASP
Clathrin-mediated Endocytosis Signaling	1.59	0.0758	#NUM!	MYO6,ITGB1,ACTR2,CSNK2A1,AP2M1,CLTC,USP9X,DNM1,CSNK2A2,RAB11B,TFRC,CTTN,ACTC1,ACTG1,ACTA1
Unfolded protein response	1.54	0.111	#NUM!	CALR,P4HB,HSP90B1,PDIA6,HSPH1,HSPA9
Granzyme B Signaling	1.53	0.188	#NUM!	PRKDC,NUMA1,LMNB1
Mismatch Repair in Eukaryotes	1.53	0.188	#NUM!	PCNA,MSH6,RFC1
Superpathway of Geranylgeranyldiphosphate Biosynthesis I (via Mevalonate)	1.53	0.188	#NUM!	IDI1,ACAT1,HADHA
AMPK Signaling	1.53	0.0743	-0.707	PBRM1,PRKACB,GNAS,MAPK1,PRKAR2A,PFKP,SMARCA4,ELAVL1,PFKM,AK1,PPP2R1A,PTPA,AK4,SMARCC2,AK2
Regulation of Cellular Mechanics by Calpain Protease	1.51	0.109	0	ITGB1,CAPNS1,MAPK1,EZR,CAPN1,CDK6
Mechanisms of Viral Exit from Host Cells	1.51	0.122	#NUM!	VPS25,ACTC1,LMNB1,ACTG1,ACTA1
Ketolysis	1.47	0.286	#NUM!	ACAT1,HADHA
γ-linolenate Biosynthesis II (Animals)	1.46	0.176	#NUM!	ACSL3,CYB5A,CYB5R3
Calcium Signaling	1.46	0.076	1	PRKACB,CALR,LETM1,MYH9,MAPK1,MYH14,PRKAR2A,TPM3,ASPH,ATP2A2,ACTC1,ACTA1,ATP2B2
Ephrin Receptor Signaling	1.44	0.0756	0.707	ITGB1,ACTR2,GNAS,MAPK1,CFL1,CRKL,GNA11,RACK1,GNAQ,GNB1,ROCK2,CFL2,GNB2
Valine Degradation I	1.39	0.167	#NUM!	HIBCH,DLD,HADHA
PI3K/AKT Signaling	1.39	0.0813	1.265	ITGB1,YWHAQ,BCL2L1,CDC37,PPP2R1A,HSP90B1,YWHAH,HSP90AB1,MAPK1,PTPA
Hereditary Breast Cancer Signaling	1.37	0.078	#NUM!	PBRM1,NPM1,POLR2E,CDK6,MSH6,POLR2H,SMARCC2,RFC1,POLR2B,SMARCA4,RAD50
Acyl Carrier Protein Metabolism	1.36	1	#NUM!	AASDHPPT
S-methyl-5'-thioadenosine Degradation II	1.36	1	#NUM!	MTAP
Sorbitol Degradation I	1.36	1	#NUM!	SORD
Sucrose Degradation V (Mammalian)	1.36	0.25	#NUM!	TPI1,ALDOA
Dopamine Receptor Signaling	1.34	0.0921	0	PRKACB,PPP2R1A,PPP1CC,PTPA,PRKAR2A,PPP1CB,QDPR
Ethanol Degradation II	1.32	0.125	#NUM!	ADH5,ALDH1B1,AKR1A1,ALDH7A1
ERK/MAPK Signaling	1.31	0.0707	1.155	PRKACB,ITGB1,YWHAH,MAPK1,CRKL,PRKAR2A,PLCG1,PPP1CB,RPS6KA5,YWHAQ,PPP1CC,PPP2R1A,PTPA,HIST3H3
Systemic Lupus Erythematosus Signaling	1.3	0.0691	#NUM!	SNRPA,PRPF19,SNRPB,MAPK1,PRPF8,PLCG1,SNRPN,PPIH,SNRPB2,PRPF6,SNRNP200,SNRPD1,PRPF40A,HNRNPC,SNRPA1
Tryptophan Degradation X (Mammalian, via Tryptamine)	1.27	0.15	#NUM!	ALDH1B1,AKR1A1,ALDH7A1
CREB Signaling in Neurons	1.26	0.071	0.447	PRKACB,GNAS,MAPK1,GNA11,RACK1,PRKAR2A,GNAQ,POLR2H,PLCG1,POLR2B,GNB1,POLR2E,GNB2
14-3-3-mediated Signaling	1.25	0.0769	0	YWHAQ,TUBA1B,YWHAH,MAPK1,TUBB4B,PLCG1,VIM,TUBB4A,BAX,SNCA
Cell Cycle: G2/M DNA Damage Checkpoint Regulation	1.22	0.102	#NUM!	TOP2B,YWHAQ,PRKDC,YWHAH,TOP2A
PPARα/RXRα Activation	1.21	0.0714	-1.265	PRKACB,HSP90B1,GNAS,HSP90AB1,MAPK1,MED1,GNA11,PRKAR2A,CKAP5,GNAQ,PLCG1,GOT2
FAK Signaling	1.21	0.0816	#NUM!	ITGB1,CAPNS1,MAPK1,CAPN1,PLCG1,ACTC1,ACTG1,ACTA1
Noradrenaline and Adrenaline Degradation	1.2	0.114	#NUM!	ADH5,ALDH1B1,AKR1A1,ALDH7A1
Ketogenesis	1.17	0.2	#NUM!	ACAT1,HADHA
Calcium Transport I	1.17	0.2	#NUM!	ATP2A2,ATP2B2
Glutathione Redox Reactions I	1.17	0.136	#NUM!	GSR,GPX1,GPX4
VEGF Signaling	1.17	0.08	1.89	ROCK2,BCL2L1,MAPK1,PLCG1,ACTC1,ACTG1,ELAVL1,ACTA1
CCR5 Signaling in Macrophages	1.16	0.0896	#NUM!	GNB1,GNAS,MAPK1,RACK1,GNB2,PLCG1
Chemokine Signaling	1.13	0.0882	0	ROCK2,MAPK1,CFL1,GNAQ,PLCG1,PPP1CB
Tryptophan Degradation III (Eukaryotic)	1.12	0.13	#NUM!	ACAT1,HADHA,HADH
Neuregulin Signaling	1.1	0.0814	#NUM!	ITGB1,RPS6,HSP90B1,HSP90AB1,MAPK1,CRKL,PLCG1
Acyl-CoA Hydrolysis	1.1	0.182	#NUM!	PPT1,ACOT7
Methylglyoxal Degradation III	1.1	0.182	#NUM!	AKR7A2,AKR1A1
tRNA Charging	1.09	0.105	#NUM!	CARS,GARS,DARS,MARS
IL-8 Signaling	1.08	0.0663	0.632	ROCK2,GNB1,BCL2L1,GNAS,MAPK1,RACK1,GNB2,ITGAV,BAX,IQGAP1,LASP1,MYL12B,VASP
UDP-D-xylose and UDP-D-glucuronate Biosynthesis	1.07	0.5	#NUM!	UGDH
Spermine Biosynthesis	1.07	0.5	#NUM!	SMS
Choline Degradation I	1.07	0.5	#NUM!	ALDH7A1
L-cysteine Degradation III	1.07	0.5	#NUM!	GOT1
Uridine-5'-phosphate Biosynthesis	1.07	0.5	#NUM!	CAD
Spermidine Biosynthesis I	1.07	0.5	#NUM!	SRM
Sulfate Activation for Sulfonation	1.07	0.5	#NUM!	PAPSS1
Glutamine Degradation I	1.07	0.5	#NUM!	GLS
Glutamate Biosynthesis II	1.07	0.5	#NUM!	GLUD1
Glutamate Degradation X	1.07	0.5	#NUM!	GLUD1
Role of CHK Proteins in Cell Cycle Checkpoint Control	1.05	0.0909	#NUM!	PCNA,PPP2R1A,PTPA,RFC1,RAD50
GPCR-Mediated Integration of Enteroendocrine Signaling Exemplified by an L Cell	1.04	0.0833	#NUM!	PRKACB,GNAS,GNA11,PRKAR2A,GNAQ,PLCG1
CCR3 Signaling in Eosinophils	1.02	0.0714	#NUM!	ROCK2,GNB1,GNAS,CFL2,MAPK1,CFL1,RACK1,GNB2,PPP1CB
Amyotrophic Lateral Sclerosis Signaling	0.982	0.0727	#NUM!	BCL2L1,CAPNS1,NEFL,CAPN1,GPX1,NEFM,NEFH,BAX
Superpathway of Cholesterol Biosynthesis	0.96	0.111	#NUM!	IDI1,ACAT1,HADHA
Leukocyte Extravasation Signaling	0.95	0.0631	2.309	ITGB1,MAPK1,CRKL,CTNNA1,RDX,PLCG1,ROCK2,EZR,CTTN,ACTC1,ACTG1,ACTA1,VASP
Salvage Pathways of Pyrimidine Ribonucleotides	0.948	0.0745	#NUM!	AK1,NME1,MAPK1,NME2,CDK6,AK4,CMPK1
Tec Kinase Signaling	0.947	0.0655	1.633	GNB1,ITGB1,GNAS,RACK1,GNA11,GNB2,GNAQ,PLCG1,ACTC1,ACTG1,ACTA1
Glucocorticoid Receptor Signaling	0.944	0.0596	#NUM!	PBRM1,PRKACB,MAPK1,YWHAH,MED1,HSPA9,POLR2H,POLR2B,PTGES3,SMARCA4,HMGB1,BCL2L1,HSP90B1,HSP90AB1,POLR2E,ANXA1,SMARCC2
p70S6K Signaling	0.939	0.0687	1.134	YWHAQ,RPS6,PPP2R1A,YWHAH,MAPK1,PTPA,GNAQ,PLCG1,BCAP31
Relaxin Signaling	0.921	0.0662	-0.447	PRKACB,GNB1,GNAS,MAPK1,RACK1,GNA11,GNB2,PRKAR2A,GNAQ,APEX1
Superpathway of Citrulline Metabolism	0.918	0.143	#NUM!	GLS,ASS1
Urate Biosynthesis/Inosine 5'-phosphate Degradation	0.918	0.143	#NUM!	IMPDH2,NT5C
Phenylalanine Degradation IV (Mammalian, via Side Chain)	0.918	0.143	#NUM!	GOT1,GOT2
Colanic Acid Building Blocks Biosynthesis	0.918	0.143	#NUM!	GPI,UGDH
Role of BRCA1 in DNA Damage Response	0.916	0.0769	#NUM!	PBRM1,MSH6,SMARCC2,RFC1,SMARCA4,RAD50
Methylglyoxal Degradation I	0.906	0.333	#NUM!	GLO1
D-glucuronate Degradation I	0.906	0.333	#NUM!	AKR1A1
S-adenosyl-L-methionine Biosynthesis	0.906	0.333	#NUM!	MAT2B
N-acetylglucosamine Degradation I	0.906	0.333	#NUM!	GNPDA1
Rac Signaling	0.885	0.069	0.707	ITGB1,ACTR2,IQGAP2,CFL2,MAPK1,CFL1,CYFIP1,IQGAP1
Telomere Extension by Telomerase	0.868	0.133	#NUM!	HNRNPA1,RAD50
Histamine Degradation	0.868	0.133	#NUM!	ALDH1B1,ALDH7A1
Fatty Acid β-oxidation I	0.858	0.1	#NUM!	ACSL3,HADHA,HADH
Synaptic Long Term Potentiation	0.855	0.0678	0.707	PRKACB,PPP1CC,MAPK1,GNA11,PRKAR2A,GNAQ,PLCG1,PPP1CB
Gαi Signaling	0.826	0.0667	-2.449	PRKACB,GNB1,RALA,GNAS,MAPK1,RACK1,GNB2,PRKAR2A
Parkinson's Signaling	0.822	0.125	#NUM!	MAPK1,SNCA
Dopamine-DARPP32 Feedback in cAMP Signaling	0.818	0.0629	0.333	PRKACB,PPP2R1A,PPP1CC,GNAS,PTPA,PRKAR2A,GNAQ,PLCG1,PPP1CB,ATP2A2
Synaptic Long Term Depression	0.801	0.0638	1	PAFAH1B2,PPP2R1A,GNAS,MAPK1,PTPA,GNA11,GNAQ,PLCG1,PAFAH1B3
Axonal Guidance Signaling	0.801	0.0539	#NUM!	ITGB1,DPYSL2,PRKACB,TUBA1B,ACTR2,GNAS,MAPK1,CFL1,TUBB4B,CRKL,GNA11,RACK1,PRKAR2A,GNAQ,PLCG1,GNB1,ROCK2,CFL2,GNB2,PFN2,TUBB4A,AFG3L2,VASP,MYL12B
Inhibition of Angiogenesis by TSP1	0.798	0.0938	#NUM!	HSPG2,CD47,MAPK1
Uracil Degradation II (Reductive)	0.79	0.25	#NUM!	DPYSL2
Heme Degradation	0.79	0.25	#NUM!	BLVRB
Branched-chain α-keto acid Dehydrogenase Complex	0.79	0.25	#NUM!	DLD
Glutathione Redox Reactions II	0.79	0.25	#NUM!	GSR
Thymine Degradation	0.79	0.25	#NUM!	DPYSL2
Proline Biosynthesis I	0.79	0.25	#NUM!	PYCR1
Trans, trans-farnesyl Diphosphate Biosynthesis	0.79	0.25	#NUM!	IDI1
NAD Biosynthesis III	0.79	0.25	#NUM!	NAMPT
Phenylalanine Degradation I (Aerobic)	0.79	0.25	#NUM!	QDPR
GPCR-Mediated Nutrient Sensing in Enteroendocrine Cells	0.79	0.0706	#NUM!	PRKACB,GNAS,GNA11,PRKAR2A,GNAQ,PLCG1
Oxidative Ethanol Degradation III	0.78	0.118	#NUM!	ALDH1B1,ALDH7A1
HIPPO signaling	0.773	0.0698	0	YWHAQ,PPP2R1A,PPP1CC,YWHAH,PTPA,PPP1CB
IGF-1 Signaling	0.756	0.066	1.342	PRKACB,YWHAQ,CSNK2A2,CSNK2A1,YWHAH,MAPK1,PRKAR2A
D-myo-inositol (1,4,5)-trisphosphate Degradation	0.74	0.111	#NUM!	IMPA1,BPNT1
Fatty Acid α-oxidation	0.74	0.111	#NUM!	ALDH1B1,ALDH7A1
Melatonin Signaling	0.731	0.0714	1.342	PRKACB,MAPK1,PRKAR2A,GNAQ,PLCG1
Gαs Signaling	0.727	0.0648	-0.447	PRKACB,GNB1,GNAS,MAPK1,RACK1,GNB2,PRKAR2A
RAR Activation	0.726	0.0588	#NUM!	PRKACB,PBRM1,CSNK2A2,CSNK2A1,MAPK1,MED1,PRKAR2A,SMARCC2,CRABP2,SMARCA4,PRMT1
Cell Cycle Regulation by BTG Family Proteins	0.717	0.0857	#NUM!	PPP2R1A,PTPA,PRMT1
Purine Nucleotides Degradation II (Aerobic)	0.704	0.105	#NUM!	IMPDH2,NT5C
Putrescine Degradation III	0.704	0.105	#NUM!	ALDH1B1,ALDH7A1
Creatine-phosphate Biosynthesis	0.702	0.2	#NUM!	CKB
Pyruvate Fermentation to Lactate	0.702	0.2	#NUM!	LDHB
Tetrahydrofolate Salvage from 5,10-methenyltetrahydrofolate	0.702	0.2	#NUM!	GART
Serine Biosynthesis	0.702	0.2	#NUM!	PHGDH
Myo-inositol Biosynthesis	0.702	0.2	#NUM!	IMPA1
2-oxobutanoate Degradation I	0.702	0.2	#NUM!	DLD
Citrulline-Nitric Oxide Cycle	0.702	0.2	#NUM!	ASS1
Rapoport-Luebering Glycolytic Shunt	0.702	0.2	#NUM!	TIGAR
Paxillin Signaling	0.7	0.0636	0.816	ITGB1,MAPK1,ARF1,ITGAV,ACTC1,ACTG1,ACTA1
Death Receptor Signaling	0.682	0.0652	1.633	DIABLO,ACIN1,SPTAN1,ACTC1,ACTG1,ACTA1
P2Y Purigenic Receptor Signaling Pathway	0.671	0.0606	0.816	PRKACB,GNB1,MAPK1,RACK1,GNB2,PRKAR2A,GNAQ,PLCG1
Phospholipase C Signaling	0.667	0.0556	0	PEBP1,ITGB1,GNAS,RALA,MAPK1,RACK1,GNAQ,PPP1CB,PLCG1,TGM2,GNB1,GNB2,MYL12B
Actin Nucleation by ARP-WASP Complex	0.651	0.0714	1	ROCK2,ITGB1,ACTR2,VASP
Antigen Presentation Pathway	0.646	0.0789	#NUM!	CALR,PSMB5,PSMB6
Ethanol Degradation IV	0.638	0.0952	#NUM!	ALDH1B1,ALDH7A1
Endoplasmic Reticulum Stress Pathway	0.638	0.0952	#NUM!	CALR,HSP90B1
Agranulocyte Adhesion and Diapedesis	0.633	0.0568	#NUM!	ITGB1,MYH9,FN1,EZR,MYH14,RDX,ACTC1,ACTG1,ACTA1,GLG1
Proline Biosynthesis II (from Arginine)	0.632	0.167	#NUM!	PYCR1
Urea Cycle	0.632	0.167	#NUM!	ASS1
Arginine Degradation VI (Arginase 2 Pathway)	0.632	0.167	#NUM!	PYCR1
Glycine Cleavage Complex	0.632	0.167	#NUM!	DLD
Purine Ribonucleosides Degradation to Ribose-1-phosphate	0.632	0.167	#NUM!	PGM2
GDP-mannose Biosynthesis	0.632	0.167	#NUM!	GPI
Netrin Signaling	0.624	0.0769	#NUM!	PRKACB,PRKAR2A,ENAH
Melanocyte Development and Pigmentation Signaling	0.614	0.0619	0.816	PRKACB,GNAS,MAPK1,PRKAR2A,PLCG1,RPS6KA5
Transcriptional Regulatory Network in Embryonic Stem Cells	0.603	0.075	#NUM!	SET,RIF1,OTX1
Stearate Biosynthesis I (Animals)	0.603	0.075	#NUM!	ACSL3,PPT1,ACOT7
Gαq Signaling	0.599	0.0566	0.378	ROCK2,GNB1,GNAS,MAPK1,RACK1,GNA11,GNB2,GNAQ,PLCG1
Thrombin Signaling	0.594	0.0547	0.816	ROCK2,GNB1,GNAS,MAPK1,RACK1,GNA11,GNB2,GNAQ,PLCG1,PPP1CB,MYL12B
PTEN Signaling	0.591	0.0588	-1.633	ITGB1,BCL2L1,CSNK2A2,CSNK2A1,YWHAH,MAPK1,IGF2R
Superpathway of Serine and Glycine Biosynthesis I	0.575	0.143	#NUM!	PHGDH
Thioredoxin Pathway	0.575	0.143	#NUM!	TXNRD1
Ceramide Degradation	0.575	0.143	#NUM!	ASAH1
Lipid Antigen Presentation by CD1	0.555	0.0833	#NUM!	CALR,AP2M1
Superpathway of D-myo-inositol (1,4,5)-trisphosphate Metabolism	0.555	0.0833	#NUM!	IMPA1,BPNT1
CXCR4 Signaling	0.552	0.0549	-0.447	ROCK2,GNB1,GNAS,MAPK1,RACK1,GNA11,GNB2,GNAQ,MYL12B
Serotonin Degradation	0.537	0.0635	#NUM!	ADH5,ALDH1B1,AKR1A1,ALDH7A1
Cell Cycle: G1/S Checkpoint Regulation	0.537	0.0635	#NUM!	RPL11,PA2G4,CDK6,RPL5
Citrulline Biosynthesis	0.526	0.125	#NUM!	GLS
Superoxide Radicals Degradation	0.526	0.125	#NUM!	SOD2
Cardiac Hypertrophy Signaling	0.509	0.0515	1.265	PRKACB,ROCK2,GNB1,GNAS,MAPK1,RACK1,GNA11,GNB2,PRKAR2A,GNAQ,PLCG1,MYL12B
ERK5 Signaling	0.509	0.0615	1	YWHAQ,YWHAH,GNAQ,RPS6KA5
Antiproliferative Role of TOB in T Cell Signaling	0.507	0.0769	#NUM!	MAPK1,PABPC4
GNRH Signaling	0.507	0.0551	0.378	PRKACB,DNM1,GNAS,MAPK1,GNA11,PRKAR2A,GNAQ
Corticotropin Releasing Hormone Signaling	0.498	0.0561	0.816	PRKACB,GNAS,MAPK1,PRKAR2A,GNAQ,PLCG1
nNOS Signaling in Neurons	0.494	0.0652	#NUM!	CAPNS1,CAPN1,PFKM
Telomerase Signaling	0.487	0.0556	0.447	PPP2R1A,HSP90B1,HSP90AB1,MAPK1,PTPA,PTGES3
Nitric Oxide Signaling in the Cardiovascular System	0.487	0.0556	1.633	PRKACB,HSP90B1,HSP90AB1,MAPK1,PRKAR2A,ATP2A2
D-myo-inositol (1,4,5)-Trisphosphate Biosynthesis	0.485	0.0741	#NUM!	CDIPT,PLCG1
Sphingosine and Sphingosine-1-phosphate Metabolism	0.483	0.111	#NUM!	ASAH1
Prostanoid Biosynthesis	0.483	0.111	#NUM!	PTGES3
EGF Signaling	0.469	0.0588	1	CSNK2A2,CSNK2A1,MAPK1,PLCG1
GABA Receptor Signaling	0.469	0.0588	#NUM!	DNM1,NSF,AP2M1,GNAS
p53 Signaling	0.458	0.0541	#NUM!	PRKDC,BCL2L1,PCNA,MED1,TIGAR,BAX
Glioma Signaling	0.458	0.0541	1	PA2G4,MAPK1,CDK6,PLCG1,IGF2R,IDH1
PDGF Signaling	0.456	0.0556	1.342	CSNK2A2,CSNK2A1,MAPK1,CRKL,PLCG1
Assembly of RNA Polymerase I Complex	0.447	0.1	#NUM!	UBTF
Oleate Biosynthesis II (Animals)	0.447	0.1	#NUM!	CYB5A
Dopamine Degradation	0.445	0.069	#NUM!	ALDH1B1,ALDH7A1
Sonic Hedgehog Signaling	0.445	0.069	#NUM!	PRKACB,PRKAR2A
Role of MAPK Signaling in the Pathogenesis of Influenza	0.444	0.0571	#NUM!	PAFAH1B2,MAPK1,BAX,PAFAH1B3
Assembly of RNA Polymerase II Complex	0.434	0.06	#NUM!	POLR2E,POLR2H,POLR2B
Antiproliferative Role of Somatostatin Receptor 2	0.421	0.0556	#NUM!	GNB1,MAPK1,RACK1,GNB2
Hypoxia Signaling in the Cardiovascular System	0.421	0.0556	#NUM!	P4HB,HSP90B1,HSP90AB1,UBE2O
Phototransduction Pathway	0.42	0.0588	#NUM!	PRKACB,GNB1,PRKAR2A
Insulin Receptor Signaling	0.418	0.0511	0	PRKACB,PPP1CC,MAPK1,TRIP10,CRKL,PRKAR2A,PPP1CB
eNOS Signaling	0.402	0.0497	1.633	PRKACB,HSP90B1,GNAS,HSP90AB1,HSPA9,PRKAR2A,GNAQ,PLCG1
Cleavage and Polyadenylation of Pre-mRNA	0.385	0.0833	#NUM!	NUDT21
Sperm Motility	0.378	0.05	1.633	PRKACB,PAFAH1B2,GNAS,PRKAR2A,PLCG1,PAFAH1B3
CTLA4 Signaling in Cytotoxic T Lymphocytes	0.378	0.051	#NUM!	AP2M1,PPP2R1A,PTPA,CLTC,PLCG1
Non-Small Cell Lung Cancer Signaling	0.368	0.0519	#NUM!	PA2G4,MAPK1,CDK6,PLCG1
Cyclins and Cell Cycle Regulation	0.368	0.0519	#NUM!	PPP2R1A,PA2G4,PTPA,CDK6
fMLP Signaling in Neutrophils	0.362	0.0492	-2	GNB1,ACTR2,GNAS,MAPK1,RACK1,GNB2
PAK Signaling	0.36	0.05	#NUM!	ITGB1,CFL2,MAPK1,CFL1,MYL12B
Fatty Acid Activation	0.359	0.0769	#NUM!	ACSL3
Guanosine Nucleotides Degradation III	0.359	0.0769	#NUM!	NT5C
Role of NFAT in Cardiac Hypertrophy	0.357	0.0474	#NUM!	PRKACB,GNB1,GNAS,MAPK1,RACK1,GNB2,PRKAR2A,GNAQ,PLCG1
DNA Double-Strand Break Repair by Homologous Recombination	0.336	0.0714	#NUM!	RAD50
Chronic Myeloid Leukemia Signaling	0.335	0.0485	#NUM!	BCL2L1,PA2G4,MAPK1,CRKL,CDK6
Antioxidant Action of Vitamin C	0.328	0.0481	-1	PAFAH1B2,MAPK1,PLCG1,TXNRD1,PAFAH1B3
Phospholipases	0.325	0.0508	#NUM!	PAFAH1B2,PLCG1,PAFAH1B3
Ephrin A Signaling	0.315	0.05	#NUM!	ROCK2,CFL2,CFL1
Vitamin-C Transport	0.314	0.0667	#NUM!	TXNRD1
Leptin Signaling in Obesity	0.297	0.0471	#NUM!	PRKACB,MAPK1,PRKAR2A,PLCG1
γ-glutamyl Cycle	0.295	0.0625	#NUM!	GGCT
Adenosine Nucleotides Degradation II	0.295	0.0625	#NUM!	NT5C
D-myo-inositol-5-phosphate Metabolism	0.294	0.0452	#NUM!	NUDT5,SET,ATP1A1,PPP1CC,PTPA,PLCG1,NT5C
PEDF Signaling	0.281	0.046	-1	ROCK2,BCL2L1,SOD2,MAPK1
Role of NFAT in Regulation of the Immune Response	0.278	0.0442	0.447	GNB1,GNAS,MAPK1,RACK1,GNA11,GNB2,GNAQ,PLCG1
Pyridoxal 5'-phosphate Salvage Pathway	0.278	0.0469	#NUM!	PDXK,MAPK1,CDK6
IL-2 Signaling	0.278	0.0469	#NUM!	CSNK2A2,CSNK2A1,MAPK1
Mitochondrial L-carnitine Shuttle Pathway	0.277	0.0588	#NUM!	ACSL3
Role of IL-17F in Allergic Inflammatory Airway Diseases	0.272	0.0488	#NUM!	MAPK1,RPS6KA5
Crosstalk between Dendritic Cells and Natural Killer Cells	0.267	0.0449	#NUM!	FSCN1,ACTC1,ACTG1,ACTA1
D-myo-inositol (1,4,5,6)-Tetrakisphosphate Biosynthesis	0.262	0.0438	#NUM!	NUDT5,SET,ATP1A1,PPP1CC,PTPA,NT5C
D-myo-inositol (3,4,5,6)-tetrakisphosphate Biosynthesis	0.262	0.0438	#NUM!	NUDT5,SET,ATP1A1,PPP1CC,PTPA,NT5C
Role of p14/p19ARF in Tumor Suppression	0.261	0.0476	#NUM!	NPM1,UBTF
UVB-Induced MAPK Signaling	0.261	0.0455	#NUM!	MAPK1,RPS6KA5,HIST3H3
FGF Signaling	0.26	0.0444	1	MAPK1,CRKL,PLCG1,RPS6KA5
Lymphotoxin β Receptor Signaling	0.253	0.0448	#NUM!	DIABLO,BCL2L1,MAPK1
Reelin Signaling in Neurons	0.246	0.0435	#NUM!	ITGB1,PAFAH1B2,CRKL,PAFAH1B3
PPAR Signaling	0.246	0.0435	0	HSP90B1,HSP90AB1,MAPK1,MED1
GADD45 Signaling	0.245	0.0526	#NUM!	PCNA
NAD Salvage Pathway II	0.218	0.0476	#NUM!	NT5C
Inflammasome pathway	0.218	0.0476	#NUM!	CTSB
